# Supplementary material for: Automated serial rotation electron diffraction combined with cluster analysis: an efficient multi-crystal workflow for structure determination
Source: IUCrJ. 2019 Jul 12;6(Pt 5):854–67. doi: 10.1107/S2052252519007681 (PMC6760450; doi:10.1107/S2052252519007681)
Supplement: Supplementary file 1 [file m-06-00854-sup1.cif]

 
data_zsm5_cluster3
_database_code_depnum_ccdc_archive 'CCDC 1896746'
#==============================================================================

# PROCESSING SUMMARY (IUCr Office Use Only)

_journal_date_recd_electronic      2019-02-17
_journal_date_to_coeditor         ?
_journal_date_from_coeditor       ?
_journal_date_accepted     ?
_journal_date_printers_first      ?
_journal_date_printers_final      ?
_journal_date_proofs_out          ?
_journal_date_proofs_in           ?
_journal_coeditor_name            ?
_journal_coeditor_code      FC5033
_journal_coeditor_notes
; ?
;
_journal_paper_category      FA
_journal_techeditor_code      ?
_iucr_compatibility_tag          ACTA95
_journal_techeditor_notes  
;
;
_journal_coden_ASTM               ?
_journal_name_full                ?
_journal_year                     ?
_journal_volume                   ?
_journal_issue                    ?
_journal_page_first               ?
_journal_page_last                ?
_journal_suppl_publ_number        ?
_journal_suppl_publ_pages         ?

#==============================================================================

 
_audit_creation_method            'SHELXL-2014/7'
_shelx_SHELXL_version_number      '2014/7'
_chemical_name_systematic         Si-MFI
_chemical_name_common             ZSM-5
_chemical_melting_point           ?
_chemical_formula_moiety          'O192 Si96'
_chemical_formula_sum
 'O192 Si96' 
_chemical_formula_weight          5768.06

loop_
 _atom_type_symbol
 _atom_type_description
 _atom_type_scat_dispersion_real
 _atom_type_scat_dispersion_imag
 _atom_type_scat_source
 'Si'  'Si'   0.0000   0.0000
 'International Tables Vol C Tables 4.3.2.2 and 4.3.2.3'
 'O'  'O'   0.0000   0.0000
 'International Tables Vol C Tables 4.3.2.2 and 4.3.2.3'
 
_space_group_crystal_system       orthorhombic
_space_group_IT_number            62
_space_group_name_H-M_alt         'P n m a'
_space_group_name_Hall            '-P 2ac 2n'
 
_shelx_space_group_comment
;
The symmetry employed for this shelxl refinement is uniquely defined
by the following loop, which should always be used as a source of
symmetry information in preference to the above space-group names.
They are only intended as comments.
;
 
loop_
 _space_group_symop_operation_xyz
 'x, y, z'
 '-x+1/2, -y, z+1/2'
 '-x, y+1/2, -z'
 'x+1/2, -y+1/2, -z+1/2'
 '-x, -y, -z'
 'x-1/2, y, -z-1/2'
 'x, -y-1/2, z'
 '-x-1/2, y-1/2, z-1/2'
 
_cell_length_a                    19.980
_cell_length_b                    20.430
_cell_length_c                    13.610
_cell_angle_alpha                 90
_cell_angle_beta                  90
_cell_angle_gamma                 90
_cell_volume                      5555.5
_cell_formula_units_Z             1
_cell_measurement_temperature     293(2)
_cell_measurement_reflns_used     4734
_cell_measurement_theta_min       0.072
_cell_measurement_theta_max       1.80
 
_exptl_crystal_description        cuboid
_exptl_crystal_colour             ?
_exptl_crystal_density_meas       ?
_exptl_crystal_density_method     ?
_exptl_crystal_density_diffrn     1.724          
_exptl_crystal_F_000              939
_exptl_transmission_factor_min    ?
_exptl_transmission_factor_max    ?
_exptl_crystal_size_max           ?
_exptl_crystal_size_mid           ?
_exptl_crystal_size_min           ?
_exptl_absorpt_coefficient_mu     0.000
_shelx_estimated_absorpt_T_min    ?
_shelx_estimated_absorpt_T_max    ?
_exptl_absorpt_correction_type    ?
_exptl_absorpt_correction_T_min   ?
_exptl_absorpt_correction_T_max   ?
_exptl_absorpt_process_details    ?
_exptl_absorpt_special_details    ?
_diffrn_ambient_temperature       293(2)
_diffrn_radiation_wavelength      0.0251
_diffrn_radiation_type            'electron'
_diffrn_source                    'electron microscope'
_diffrn_measurement_device_type   'JEOL JEM-2100 LAB6'
_diffrn_measurement_method        'Continuous rotation electron diffraction'
_diffrn_detector_area_resol_mean  ?
_diffrn_reflns_number             17584
_diffrn_reflns_av_unetI/netI      0.2794
_diffrn_reflns_av_R_equivalents   0.2527
_diffrn_reflns_limit_h_min        -23
_diffrn_reflns_limit_h_max        23
_diffrn_reflns_limit_k_min        -24
_diffrn_reflns_limit_k_max        24
_diffrn_reflns_limit_l_min        -16
_diffrn_reflns_limit_l_max        16
_diffrn_reflns_theta_min          0.064
_diffrn_reflns_theta_max          0.883
_diffrn_reflns_theta_full         0.863
_diffrn_measured_fraction_theta_max   0.851
_diffrn_measured_fraction_theta_full  0.906
_diffrn_reflns_Laue_measured_fraction_max    0.851
_diffrn_reflns_Laue_measured_fraction_full   0.906
_diffrn_reflns_point_group_measured_fraction_max   0.851
_diffrn_reflns_point_group_measured_fraction_full  0.906
_reflns_number_total              4734
_reflns_number_gt                 2692
_reflns_threshold_expression      'I > 2\s(I)'
_reflns_Friedel_coverage          0.000
_reflns_Friedel_fraction_max      .
_reflns_Friedel_fraction_full     .
 
_reflns_special_details
;
 Reflections were merged by SHELXL according to the crystal
 class for the calculation of statistics and refinement.
 
 _reflns_Friedel_fraction is defined as the number of unique
 Friedel pairs measured divided by the number that would be
 possible theoretically, ignoring centric projections and
 systematic absences.
;
 
_computing_data_collection        'Instamatic-1.0.0 (Smeets et al., 2018)'
_computing_cell_refinement        'XDS-20180126 (Kabsch, 2018)'
_computing_data_reduction         'XDS-20180126 (Kabsch, 2018)'
_computing_structure_solution     'SHELXT-2014/5 (Sheldrick, 2013)'
_computing_structure_refinement 'SHELXL-2014/7 (Sheldrick, 2014)'
_computing_molecular_graphics     ?
_computing_publication_material   ?
_refine_special_details           ?
_refine_ls_structure_factor_coef  Fsqd
_refine_ls_matrix_type            full
_refine_ls_weighting_scheme       calc
_refine_ls_weighting_details
'w=1/[\s^2^(Fo^2^)+(0.2000P)^2^] where P=(Fo^2^+2Fc^2^)/3'
_atom_sites_solution_primary      ?
_atom_sites_solution_secondary    ?
_atom_sites_solution_hydrogens    .
_refine_ls_hydrogen_treatment     undef
_refine_ls_extinction_method      'SHELXL-2014/7 (Sheldrick 2014'
_refine_ls_extinction_coef        2062(32)
_refine_ls_extinction_expression
 'Fc^*^=kFc[1+0.001xFc^2^\l^3^/sin(2\q)]^-1/4^'
_refine_ls_number_reflns          4734
_refine_ls_number_parameters      333
_refine_ls_number_restraints      348
_refine_ls_R_factor_all           0.2603
_refine_ls_R_factor_gt            0.2178
_refine_ls_wR_factor_ref          0.5448
_refine_ls_wR_factor_gt           0.5024
_refine_ls_goodness_of_fit_ref    1.405
_refine_ls_restrained_S_all       1.392
_refine_ls_shift/su_max           0.023
_refine_ls_shift/su_mean          0.002
 
loop_
 _atom_site_label
 _atom_site_type_symbol
 _atom_site_fract_x
 _atom_site_fract_y
 _atom_site_fract_z
 _atom_site_U_iso_or_equiv
 _atom_site_adp_type
 _atom_site_occupancy
 _atom_site_site_symmetry_order  
 _atom_site_calc_flag
 _atom_site_refinement_flags_posn
 _atom_site_refinement_flags_adp
 _atom_site_refinement_flags_occupancy
 _atom_site_disorder_assembly
 _atom_site_disorder_group
Si1 Si 0.4290(2) 0.4730(2) 0.3117(3) 0.0278(12) Uani 1 1 d D U . . .
Si2 Si 0.2252(2) 0.6730(2) 0.5270(4) 0.0362(13) Uani 1 1 d D U . . .
Si3 Si 0.0781(2) 0.6723(2) 0.1696(4) 0.0327(13) Uani 1 1 d D U . . .
Si4 Si 0.0777(2) 0.4441(2) 0.1588(4) 0.0340(13) Uani 1 1 d D U . . .
Si5 Si 0.4305(2) 0.6298(2) 0.3139(4) 0.0345(13) Uani 1 1 d D U . . .
Si6 Si 0.3800(2) 0.6735(2) 0.5258(4) 0.0362(13) Uani 1 1 d D U . . .
Si7 Si 0.2201(3) 0.4377(2) 0.5271(4) 0.0351(13) Uani 1 1 d D U . . .
Si8 Si 0.1827(3) 0.5595(3) 0.6636(4) 0.0376(14) Uani 1 1 d D U . . .
Si9 Si 0.1848(2) 0.3276(3) 0.6744(4) 0.0362(13) Uani 1 1 d D U . . .
Si10 Si 0.1949(2) 0.4714(3) 0.3044(4) 0.0363(13) Uani 1 1 d D U . . .
Si11 Si 0.1221(3) 0.5641(2) 0.0237(4) 0.0358(13) Uani 1 1 d D U . . .
Si12 Si 0.1942(2) 0.6284(3) 0.3114(4) 0.0358(13) Uani 1 1 d D U . . .
O1 O 0.5053(4) 0.4504(4) 0.2926(7) 0.046(2) Uani 1 1 d D U . . .
O2 O 0.2590(4) 0.6530(5) 0.2523(8) 0.066(3) Uani 1 1 d D U . . .
O3 O 0.2599(5) 0.4460(5) 0.2459(7) 0.061(3) Uani 1 1 d D U . . .
O4 O 0.4211(5) 0.5521(4) 0.3193(8) 0.054(2) Uani 1 1 d D U . . .
O5 O 0.1151(4) 0.3444(4) 0.7253(7) 0.050(2) Uani 1 1 d D U . . .
O6 O 0.3025(3) 0.6539(4) 0.5255(8) 0.052(2) Uani 1 1 d D U . . .
O7 O 0.3876(4) 0.4468(4) 0.2174(6) 0.046(2) Uani 1 1 d D U . . .
O8 O 0.3913(6) 0.7500 0.5574(9) 0.041(2) Uani 1 2 d DS TU P . .
O9 O 0.5061(4) 0.6505(6) 0.2925(8) 0.065(3) Uani 1 1 d D U . . .
O10 O 0.1875(7) 0.2500 0.6489(11) 0.056(3) Uani 1 2 d DS TU P . .
O11 O 0.1935(4) 0.6592(6) 0.4197(7) 0.062(2) Uani 1 1 d D U . . .
O12 O 0.2135(6) 0.7500 0.5520(8) 0.037(2) Uani 1 2 d DS TU P . .
O13 O 0.4205(5) 0.6248(4) 0.5985(8) 0.059(2) Uani 1 1 d D U . . .
O14 O 0.1907(4) 0.5009(4) 0.5838(7) 0.050(2) Uani 1 1 d D U . . .
O15 O 0.2991(4) 0.4397(6) 0.5273(10) 0.064(3) Uani 1 1 d D U . . .
O16 O 0.1296(4) 0.4439(4) 0.2468(8) 0.057(2) Uani 1 1 d D U . . .
O17 O 0.1935(4) 0.4394(4) 0.4136(7) 0.049(2) Uani 1 1 d D U . . .
O18 O 0.0779(7) 0.7500 0.1452(9) 0.052(3) Uani 1 2 d DS TU P . .
O19 O 0.4015(5) 0.4364(4) 0.4093(6) 0.055(2) Uani 1 1 d D U . . .
O20 O 0.0975(5) 0.6330(4) 0.0723(7) 0.055(2) Uani 1 1 d D U . . .
O21 O 0.1867(4) 0.6307(4) 0.6115(8) 0.054(2) Uani 1 1 d D U . . .
O22 O 0.1943(5) 0.3709(4) 0.5787(7) 0.053(2) Uani 1 1 d D U . . .
O23 O 0.1291(4) 0.6584(5) 0.2577(7) 0.052(2) Uani 1 1 d D U . . .
O24 O 0.4079(5) 0.6644(5) 0.4129(7) 0.070(3) Uani 1 1 d D U . . .
O25 O 0.0898(5) 0.5015(4) 0.0796(6) 0.054(2) Uani 1 1 d D U . . .
O26 O 0.1937(6) 0.5498(4) 0.3108(10) 0.071(3) Uani 1 1 d D U . . .
 
loop_
 _atom_site_aniso_label
 _atom_site_aniso_U_11
 _atom_site_aniso_U_22
 _atom_site_aniso_U_33
 _atom_site_aniso_U_23
 _atom_site_aniso_U_13
 _atom_site_aniso_U_12
Si1 0.023(2) 0.033(2) 0.027(2) 0.0024(17) -0.008(2) 0.0036(19)
Si2 0.027(3) 0.026(2) 0.055(3) 0.0016(19) 0.004(2) 0.000(2)
Si3 0.017(2) 0.038(3) 0.043(3) -0.0068(19) 0.002(2) -0.001(2)
Si4 0.020(2) 0.042(3) 0.041(3) -0.0074(19) 0.006(2) 0.0034(19)
Si5 0.023(2) 0.036(3) 0.044(3) -0.0008(19) -0.013(2) 0.000(2)
Si6 0.032(3) 0.022(2) 0.055(3) 0.0026(19) 0.000(2) -0.0019(19)
Si7 0.025(3) 0.037(3) 0.044(3) 0.0025(19) 0.004(2) 0.002(2)
Si8 0.030(3) 0.043(3) 0.040(3) 0.003(2) 0.010(2) 0.001(2)
Si9 0.028(3) 0.037(3) 0.044(3) -0.002(2) 0.010(2) -0.008(2)
Si10 0.025(3) 0.033(3) 0.051(3) 0.004(2) -0.006(2) -0.0032(19)
Si11 0.035(3) 0.027(2) 0.045(3) -0.0079(19) 0.002(3) 0.001(2)
Si12 0.028(3) 0.034(3) 0.045(3) -0.001(2) -0.001(2) -0.0009(19)
O1 0.036(4) 0.042(4) 0.061(5) 0.013(3) -0.002(4) 0.006(3)
O2 0.038(4) 0.081(6) 0.079(6) 0.024(5) 0.003(4) -0.005(4)
O3 0.045(4) 0.090(7) 0.049(5) -0.005(4) 0.000(4) 0.003(4)
O4 0.047(5) 0.046(4) 0.068(6) 0.004(3) -0.015(4) 0.000(3)
O5 0.031(4) 0.054(5) 0.066(5) -0.010(4) 0.023(4) 0.003(3)
O6 0.032(3) 0.036(4) 0.087(6) 0.002(4) 0.000(3) 0.000(3)
O7 0.033(4) 0.069(5) 0.037(4) -0.011(3) -0.029(4) 0.003(3)
O8 0.038(5) 0.032(4) 0.054(6) 0.000 -0.002(5) 0.000
O9 0.041(4) 0.089(7) 0.063(6) -0.004(5) -0.008(4) -0.019(4)
O10 0.069(8) 0.036(5) 0.063(8) 0.000 0.026(7) 0.000
O11 0.054(5) 0.068(6) 0.064(4) -0.008(4) -0.003(3) -0.007(4)
O12 0.039(5) 0.031(4) 0.042(5) 0.000 -0.006(5) 0.000
O13 0.049(5) 0.050(5) 0.079(6) 0.018(4) -0.006(5) 0.002(4)
O14 0.051(5) 0.050(4) 0.048(4) 0.000(3) 0.014(4) 0.006(3)
O15 0.025(4) 0.095(8) 0.073(7) -0.007(5) 0.006(4) 0.001(3)
O16 0.036(4) 0.067(6) 0.068(5) -0.001(4) -0.016(4) -0.003(3)
O17 0.044(5) 0.049(5) 0.053(4) 0.009(3) -0.006(3) -0.002(3)
O18 0.075(8) 0.037(5) 0.044(6) 0.000 0.005(6) 0.000
O19 0.073(6) 0.047(5) 0.043(4) 0.006(3) 0.002(4) -0.012(4)
O20 0.069(6) 0.038(4) 0.057(5) -0.009(3) 0.005(4) 0.014(4)
O21 0.047(5) 0.054(5) 0.062(5) 0.012(4) 0.004(4) -0.006(3)
O22 0.061(5) 0.046(4) 0.052(4) 0.009(3) 0.010(4) -0.001(3)
O23 0.030(3) 0.074(5) 0.052(4) 0.005(4) -0.005(3) 0.000(3)
O24 0.069(6) 0.076(6) 0.064(4) -0.009(4) 0.004(4) 0.004(5)
O25 0.061(5) 0.047(4) 0.053(4) 0.004(3) 0.006(4) -0.001(4)
O26 0.095(8) 0.045(4) 0.073(7) 0.004(3) -0.005(5) -0.005(3)
 
_geom_special_details
;
 All esds (except the esd in the dihedral angle between two l.s. planes)
 are estimated using the full covariance matrix.  The cell esds are taken
 into account individually in the estimation of esds in distances, angles
 and torsion angles; correlations between esds in cell parameters are only
 used when they are defined by crystal symmetry.  An approximate (isotropic)
 treatment of cell esds is used for estimating esds involving l.s. planes.
;
 
loop_
 _geom_bond_atom_site_label_1
 _geom_bond_atom_site_label_2
 _geom_bond_distance
 _geom_bond_site_symmetry_2
 _geom_bond_publ_flag
Si1 O1 1.615(8) . ?
Si1 O7 1.618(8) . ?
Si1 O19 1.621(8) . ?
Si1 O4 1.627(8) . ?
Si2 O6 1.592(8) . ?
Si2 O11 1.616(10) . ?
Si2 O12 1.627(5) . ?
Si2 O21 1.631(9) . ?
Si3 O9 1.591(8) 6_556 ?
Si3 O20 1.596(8) . ?
Si3 O23 1.600(8) . ?
Si3 O18 1.622(5) . ?
Si4 O16 1.583(9) . ?
Si4 O1 1.596(9) 6_556 ?
Si4 O25 1.612(9) . ?
Si4 O13 1.630(8) 2_564 ?
Si5 O24 1.587(10) . ?
Si5 O9 1.595(9) . ?
Si5 O5 1.601(8) 2_564 ?
Si5 O4 1.600(8) . ?
Si6 O6 1.600(8) . ?
Si6 O13 1.619(9) . ?
Si6 O8 1.636(5) . ?
Si6 O24 1.646(10) . ?
Si7 O15 1.579(8) . ?
Si7 O14 1.613(9) . ?
Si7 O22 1.619(9) . ?
Si7 O17 1.633(10) . ?
Si8 O7 1.588(8) 2_565 ?
Si8 O3 1.606(10) 2_565 ?
Si8 O21 1.621(9) . ?
Si8 O14 1.625(9) . ?
Si9 O22 1.586(9) . ?
Si9 O5 1.592(8) . ?
Si9 O2 1.594(9) 2_565 ?
Si9 O10 1.625(6) . ?
Si10 O26 1.605(9) . ?
Si10 O3 1.611(9) . ?
Si10 O16 1.623(8) . ?
Si10 O17 1.624(9) . ?
Si11 O15 1.576(8) 2_564 ?
Si11 O25 1.622(9) . ?
Si11 O19 1.626(9) 2_564 ?
Si11 O20 1.632(8) . ?
Si12 O2 1.605(9) . ?
Si12 O11 1.603(10) . ?
Si12 O26 1.605(9) . ?
Si12 O23 1.613(8) . ?
O1 Si4 1.596(9) 6_656 ?
O2 Si9 1.594(9) 2_564 ?
O3 Si8 1.606(10) 2_564 ?
O5 Si5 1.601(8) 2_565 ?
O7 Si8 1.588(8) 2_564 ?
O8 Si6 1.636(5) 7_575 ?
O9 Si3 1.591(8) 6_656 ?
O10 Si9 1.625(6) 7_565 ?
O12 Si2 1.627(5) 7_575 ?
O13 Si4 1.630(8) 2_565 ?
O15 Si11 1.576(8) 2_565 ?
O18 Si3 1.622(5) 7_575 ?
O19 Si11 1.626(9) 2_565 ?
 
loop_
 _geom_angle_atom_site_label_1
 _geom_angle_atom_site_label_2
 _geom_angle_atom_site_label_3
 _geom_angle
 _geom_angle_site_symmetry_1
 _geom_angle_site_symmetry_3
 _geom_angle_publ_flag
O1 Si1 O7 105.1(5) . . ?
O1 Si1 O19 108.6(6) . . ?
O7 Si1 O19 109.0(6) . . ?
O1 Si1 O4 112.7(5) . . ?
O7 Si1 O4 109.3(5) . . ?
O19 Si1 O4 111.9(6) . . ?
O6 Si2 O11 109.1(6) . . ?
O6 Si2 O12 112.2(6) . . ?
O11 Si2 O12 107.5(6) . . ?
O6 Si2 O21 109.7(6) . . ?
O11 Si2 O21 111.1(6) . . ?
O12 Si2 O21 107.2(6) . . ?
O9 Si3 O20 110.3(6) 6_556 . ?
O9 Si3 O23 106.5(6) 6_556 . ?
O20 Si3 O23 112.2(6) . . ?
O9 Si3 O18 109.8(7) 6_556 . ?
O20 Si3 O18 108.8(6) . . ?
O23 Si3 O18 109.2(7) . . ?
O16 Si4 O1 106.3(6) . 6_556 ?
O16 Si4 O25 114.2(6) . . ?
O1 Si4 O25 110.8(5) 6_556 . ?
O16 Si4 O13 111.4(6) . 2_564 ?
O1 Si4 O13 107.4(5) 6_556 2_564 ?
O25 Si4 O13 106.7(6) . 2_564 ?
O24 Si5 O9 107.9(6) . . ?
O24 Si5 O5 109.3(6) . 2_564 ?
O9 Si5 O5 108.3(6) . 2_564 ?
O24 Si5 O4 111.7(6) . . ?
O9 Si5 O4 112.5(6) . . ?
O5 Si5 O4 107.1(5) 2_564 . ?
O6 Si6 O13 109.3(5) . . ?
O6 Si6 O8 112.0(6) . . ?
O13 Si6 O8 111.0(6) . . ?
O6 Si6 O24 107.3(6) . . ?
O13 Si6 O24 109.4(6) . . ?
O8 Si6 O24 107.9(6) . . ?
O15 Si7 O14 110.0(6) . . ?
O15 Si7 O22 109.8(6) . . ?
O14 Si7 O22 110.5(6) . . ?
O15 Si7 O17 109.0(6) . . ?
O14 Si7 O17 108.6(5) . . ?
O22 Si7 O17 108.9(5) . . ?
O7 Si8 O3 107.7(6) 2_565 2_565 ?
O7 Si8 O21 108.6(5) 2_565 . ?
O3 Si8 O21 109.4(6) 2_565 . ?
O7 Si8 O14 109.6(5) 2_565 . ?
O3 Si8 O14 110.1(6) 2_565 . ?
O21 Si8 O14 111.4(6) . . ?
O22 Si9 O5 110.0(6) . . ?
O22 Si9 O2 108.9(6) . 2_565 ?
O5 Si9 O2 105.9(6) . 2_565 ?
O22 Si9 O10 111.4(7) . . ?
O5 Si9 O10 109.4(6) . . ?
O2 Si9 O10 111.1(7) 2_565 . ?
O26 Si10 O3 111.1(6) . . ?
O26 Si10 O16 111.2(6) . . ?
O3 Si10 O16 107.3(6) . . ?
O26 Si10 O17 110.7(7) . . ?
O3 Si10 O17 109.6(6) . . ?
O16 Si10 O17 106.8(5) . . ?
O15 Si11 O25 110.1(6) 2_564 . ?
O15 Si11 O19 108.7(7) 2_564 2_564 ?
O25 Si11 O19 109.1(5) . 2_564 ?
O15 Si11 O20 109.3(6) 2_564 . ?
O25 Si11 O20 111.7(6) . . ?
O19 Si11 O20 107.8(5) 2_564 . ?
O2 Si12 O11 110.1(6) . . ?
O2 Si12 O26 108.4(7) . . ?
O11 Si12 O26 113.4(7) . . ?
O2 Si12 O23 107.8(6) . . ?
O11 Si12 O23 105.1(6) . . ?
O26 Si12 O23 111.9(6) . . ?
Si4 O1 Si1 144.4(7) 6_656 . ?
Si9 O2 Si12 168.3(8) 2_564 . ?
Si8 O3 Si10 160.6(8) 2_564 . ?
Si5 O4 Si1 166.2(8) . . ?
Si9 O5 Si5 153.6(7) . 2_565 ?
Si2 O6 Si6 151.3(7) . . ?
Si8 O7 Si1 147.6(7) 2_564 . ?
Si6 O8 Si6 145.5(9) . 7_575 ?
Si3 O9 Si5 150.6(8) 6_656 . ?
Si9 O10 Si9 155.0(11) . 7_565 ?
Si12 O11 Si2 153.6(7) . . ?
Si2 O12 Si2 150.6(9) 7_575 . ?
Si6 O13 Si4 148.2(7) . 2_565 ?
Si7 O14 Si8 161.0(7) . . ?
Si11 O15 Si7 175.2(9) 2_565 . ?
Si4 O16 Si10 152.9(7) . . ?
Si10 O17 Si7 150.2(6) . . ?
Si3 O18 Si3 156.3(9) 7_575 . ?
Si1 O19 Si11 152.4(6) . 2_565 ?
Si3 O20 Si11 147.6(7) . . ?
Si8 O21 Si2 143.8(7) . . ?
Si9 O22 Si7 149.8(8) . . ?
Si3 O23 Si12 157.1(7) . . ?
Si5 O24 Si6 160.0(8) . . ?
Si4 O25 Si11 161.3(7) . . ?
Si12 O26 Si10 177.0(10) . . ?
 
_refine_diff_density_max    0.386
_refine_diff_density_min   -0.199
_refine_diff_density_rms    0.057

_shelx_res_file
;

    shelx_a15_UCtoLit.res created by SHELXL-2014/7


TITL shelx_a.res in Pnma
REM Old TITL 16

REM SHELXT solution in Pnma
REM R1 0.362,  Rweak 0.198,  Alpha 0.203,  Orientation a'=b, b'=c, c'=a
REM Formula found by SHELXT:  Si24 O49

CELL  0.02510  19.9800  20.4300  13.6100   90.000   90.000   90.000
ZERR    1.000   0.0000   0.0000   0.0000    0.000    0.000    0.000
LATT  1
SYMM 1/2-X, -Y, 1/2+Z
SYMM -X, 1/2+Y, -Z
SYMM 1/2+X, 1/2-Y, 1/2-Z
SFAC SI  2.1293 57.7748  2.5333 16.4756         =
         0.8349  2.8796  0.3216  0.3860  0.0000 =
         0.0000  0.0000  0.0000  1.1100 28.0860
SFAC O   0.4548 23.7803  0.9173  7.6220         =
         0.4719  2.1440  0.1384  0.2959  0.0000 =
         0.0000  0.0000  0.0000  0.7300 15.9990
UNIT 96 192
L.S. 10
BOND $H
LIST 6

EQIV $1   x, -y+3/2, z
EQIV $2   x+1/2, y, -z+1/2
EQIV $3   -x+1/2, -y+1, z+1/2
EQIV $4   -x+1/2, -y+1, z-1/2
EQIV $5   x, -y+1/2, z
EQIV $6   x-1/2, y, -z+1/2

DFIX 21 0.02 Si1 O1 Si1 O19 Si1 O7 Si1 O4
DFIX 21 0.02 Si2 O11 Si2 O12 Si2 O6 Si2 O21
DFIX 21 0.02 Si3 O18 Si3 O23 Si3 O20 Si3 O9_$6
DFIX 21 0.02 Si4 O16 Si4 O25 Si4 O1_$6 Si4 O13_$4
DFIX 21 0.02 Si5 O4 Si5 O24 Si5 O9 Si5 O5_$4
DFIX 21 0.02 Si6 O24 Si6 O13 Si6 O8 Si6 O6
DFIX 21 0.02 Si7 O14 Si7 O22 Si7 O17 Si7 O15
DFIX 21 0.02 Si8 O14 Si8 O21 Si8 O7_$3 Si8 O3_$3
DFIX 21 0.02 Si9 O10 Si9 O5 Si9 O22 Si9 O2_$3
DFIX 21 0.02 Si10 O17 Si10 O26 Si10 O3 Si10 O16
DFIX 21 0.02 Si11 O20 Si11 O25 Si11 O19_$4 Si11 O15_$4
DFIX 21 0.02 Si12 O11 Si12 O23 Si12 O26 Si12 O2

RIGU
FMAP 2
PLAN 20
ACTA
WGHT    0.200000
EXTI 2061.602783
FVAR       1.32507   1.61017
SI1   1    0.428964    0.472972    0.311651    11.00000    0.02320    0.03298 =
         0.02710    0.00244   -0.00813    0.00361
SI2   1    0.225238    0.672954    0.526989    11.00000    0.02736    0.02644 =
         0.05479    0.00158    0.00401   -0.00031
SI3   1    0.078059    0.672304    0.169596    11.00000    0.01729    0.03773 =
         0.04298   -0.00680    0.00248   -0.00118
SI4   1    0.077700    0.444063    0.158815    11.00000    0.01979    0.04160 =
         0.04069   -0.00741    0.00574    0.00340
SI5   1    0.430539    0.629788    0.313908    11.00000    0.02327    0.03601 =
         0.04431   -0.00079   -0.01309    0.00013
SI6   1    0.380017    0.673545    0.525837    11.00000    0.03187    0.02187 =
         0.05477    0.00255    0.00015   -0.00194
SI7   1    0.220080    0.437740    0.527069    11.00000    0.02455    0.03702 =
         0.04358    0.00252    0.00411    0.00171
SI8   1    0.182693    0.559518    0.663626    11.00000    0.02995    0.04256 =
         0.04034    0.00276    0.01025    0.00096
SI9   1    0.184752    0.327649    0.674447    11.00000    0.02792    0.03683 =
         0.04370   -0.00227    0.00971   -0.00770
SI10  1    0.194850    0.471410    0.304388    11.00000    0.02487    0.03282 =
         0.05127    0.00379   -0.00593   -0.00325
SI11  1    0.122143    0.564109    0.023662    11.00000    0.03506    0.02714 =
         0.04528   -0.00794    0.00211    0.00143
SI12  1    0.194207    0.628425    0.311370    11.00000    0.02813    0.03448 =
         0.04493   -0.00055   -0.00072   -0.00090
O1    2    0.505301    0.450360    0.292586    11.00000    0.03572    0.04207 =
         0.06140    0.01333   -0.00228    0.00619
O2    2    0.259014    0.653047    0.252345    11.00000    0.03785    0.08057 =
         0.07868    0.02391    0.00345   -0.00482
O3    2    0.259932    0.445990    0.245887    11.00000    0.04504    0.08955 =
         0.04885   -0.00487   -0.00012    0.00278
O4    2    0.421109    0.552090    0.319340    11.00000    0.04698    0.04614 =
         0.06797    0.00364   -0.01520    0.00007
O5    2    0.115071    0.344426    0.725274    11.00000    0.03082    0.05365 =
         0.06646   -0.01029    0.02271    0.00307
O6    2    0.302485    0.653902    0.525543    11.00000    0.03233    0.03609 =
         0.08700    0.00231   -0.00031   -0.00033
O7    2    0.387551    0.446783    0.217386    11.00000    0.03317    0.06870 =
         0.03725   -0.01087   -0.02898    0.00325
O8    2    0.391324    0.750000    0.557359    10.50000    0.03754    0.03248 =
         0.05416    0.00000   -0.00227    0.00000
O9    2    0.506115    0.650457    0.292544    11.00000    0.04111    0.08898 =
         0.06346   -0.00378   -0.00841   -0.01939
O10   2    0.187483    0.250000    0.648930    10.50000    0.06875    0.03586 =
         0.06285    0.00000    0.02596    0.00000
O11   2    0.193515    0.659198    0.419698    11.00000    0.05444    0.06755 =
         0.06428   -0.00810   -0.00282   -0.00673
O12   2    0.213527    0.750000    0.552038    10.50000    0.03884    0.03087 =
         0.04151    0.00000   -0.00625    0.00000
O13   2    0.420484    0.624834    0.598454    11.00000    0.04918    0.04953 =
         0.07916    0.01809   -0.00594    0.00230
O14   2    0.190748    0.500856    0.583839    11.00000    0.05131    0.04981 =
         0.04823    0.00041    0.01376    0.00623
O15   2    0.299102    0.439737    0.527322    11.00000    0.02470    0.09520 =
         0.07306   -0.00680    0.00645    0.00086
O16   2    0.129574    0.443854    0.246765    11.00000    0.03609    0.06731 =
         0.06755   -0.00050   -0.01616   -0.00313
O17   2    0.193532    0.439365    0.413588    11.00000    0.04364    0.04866 =
         0.05340    0.00949   -0.00617   -0.00236
O18   2    0.077920    0.750000    0.145167    10.50000    0.07525    0.03725 =
         0.04443    0.00000    0.00503    0.00000
O19   2    0.401510    0.436403    0.409327    11.00000    0.07295    0.04721 =
         0.04344    0.00601    0.00183   -0.01205
O20   2    0.097519    0.633032    0.072346    11.00000    0.06871    0.03839 =
         0.05727   -0.00907    0.00532    0.01399
O21   2    0.186704    0.630720    0.611466    11.00000    0.04723    0.05395 =
         0.06194    0.01184    0.00433   -0.00554
O22   2    0.194321    0.370903    0.578675    11.00000    0.06090    0.04606 =
         0.05198    0.00897    0.00951   -0.00050
O23   2    0.129093    0.658384    0.257702    11.00000    0.02987    0.07423 =
         0.05162    0.00493   -0.00518    0.00000
O24   2    0.407896    0.664400    0.412867    11.00000    0.06917    0.07572 =
         0.06365   -0.00881    0.00449    0.00435
O25   2    0.089799    0.501511    0.079566    11.00000    0.06120    0.04724 =
         0.05265    0.00395    0.00560   -0.00083
O26   2    0.193716    0.549845    0.310767    11.00000    0.09503    0.04485 =
         0.07289    0.00444   -0.00473   -0.00472
HKLF 4

REM  shelx_a.res in Pnma
REM R1 =  0.2178 for    2692 Fo > 4sig(Fo)  and  0.2603 for all    4734 data
REM    333 parameters refined using    348 restraints

END

WGHT      0.2000      0.0000

REM Highest difference peak  0.386,  deepest hole -0.199,  1-sigma level  0.057
Q1    1   0.5645  0.7500  0.6787  10.50000  0.05    0.33
Q2    1   0.3087  0.7500  0.8182  10.50000  0.05    0.26
Q3    1   0.4310  0.4567  0.3214  11.00000  0.05    0.24
Q4    1   0.5021  0.6676  0.2950  11.00000  0.05    0.21
Q5    1   0.2009  0.6312  0.6221  11.00000  0.05    0.20
Q6    1   0.1926  0.2500  0.6157  10.50000  0.05    0.20
Q7    1   0.5016  0.5555  0.0336  11.00000  0.05    0.20
Q8    1   0.0760  0.7500  0.1057  10.50000  0.05    0.19
Q9    1   0.5023  0.4348  0.2985  11.00000  0.05    0.19
Q10   1   0.1906  0.5112  0.5605  11.00000  0.05    0.19
Q11   1   0.3057  0.6197  0.5411  11.00000  0.05    0.17
Q12   1   0.1179  0.4416  0.2845  11.00000  0.05    0.17
Q13   1   0.0481  0.3623  0.6787  11.00000  0.05    0.17
Q14   1   0.0693  0.3296  0.4419  11.00000  0.05    0.17
Q15   1   0.0677  0.7099  0.2625  11.00000  0.05    0.16
Q16   1   0.1894  0.7500  0.5618  10.50000  0.05    0.16
Q17   1   0.0516  0.3518  0.3560  11.00000  0.05    0.16
Q18   1   0.3880  0.6326  0.4313  11.00000  0.05    0.16
Q19   1   0.1104  0.3315  0.7112  11.00000  0.05    0.15
Q20   1   0.0988  0.7500  0.3500  10.50000  0.05    0.15
;
_shelx_res_checksum   33783

_shelx_hkl_file
;
   0  -3   0  169.53   81.42
   0   4   0 2832.67 1350.37
   0  -4   0 3095.47 1475.95
   0   5   0  153.11   74.49
   0  -5   0   48.65   26.97
   0   6   0 4338.96 2068.95
   0  -6   0 4259.59 2030.14
   0   7   0   94.45   49.51
   0  -7   0  197.37   95.86
   0   9   0  198.25   96.94
   0  -9   0  157.87   78.98
   0 -10   0 7930.05 3779.83
   0  11   0  216.95  104.77
   0 -11   0  162.32   79.27
   0  12   0 1855.52  884.54
   0 -12   0 2086.58  994.61
   0  13   0   28.45   18.18
   0 -13   0   16.30   14.20
   0  14   0 1036.24  494.39
   0 -14   0  468.99  224.18
   0  15   0   51.84   28.38
   0 -15   0   66.09   35.54
   0  16   0 6138.03 2926.15
   0  17   0  110.79   55.95
   0  18   0 1295.86  618.39
   0  19   0   11.03   14.43
   0  20   0  649.44  310.08
   0  21   0    8.95   11.06
   0  22   0   65.30   32.79
   0  23   0    7.74   10.00
   0  24   0  143.81   69.60
  -1   4   0   29.77   13.71
   1  -4   0   13.66    8.22
   1   5   0  189.25   91.42
  -1  -5   0   92.30   46.19
  -1   6   0   40.44   18.54
  -1  -6   0    7.29   13.75
   1  -6   0   47.16   21.68
   1   7   0   82.90   41.77
  -1  -7   0   45.24   25.43
   1   8   0  173.45   83.85
  -1   8   0  246.05  101.00
  -1   8   0  190.67   92.19
  -1  -8   0  817.35  389.98
   1  -8   0  210.07  101.35
   1   9   0    4.67    9.79
  -1   9   0    3.78    8.04
  -1   9   0   15.63   16.63
   1  -9   0   11.79   16.43
  -1  10   0  111.79   46.65
  -1  10   0   98.51   49.02
  -1 -10   0   25.96   16.71
   1 -10   0   51.82   29.68
   1  11   0    8.58   10.25
  -1 -11   0   20.60   15.08
   1 -11   0   17.88   15.98
   1  12   0    8.45    9.54
  -1  12   0  400.91  191.72
  -1 -12   0    9.29   11.78
   1 -12   0   35.70   20.14
   1  13   0   39.33   20.83
  -1  13   0   13.64   12.79
  -1  13   0    0.50    8.59
  -1 -13   0   10.51   11.94
   1  14   0   56.67   28.66
  -1  14   0    9.85   13.13
  -1  14   0   28.59   16.65
  -1 -14   0   11.28   12.04
   1  15   0  407.97  195.08
  -1  15   0   14.16   13.16
  -1 -15   0  130.74   63.87
   1  16   0   16.09   13.27
  -1  16   0   27.06   17.15
  -1  16   0  174.21   83.96
  -1 -16   0   23.18   16.37
   1 -16   0   66.07   32.86
   1  17   0   19.53   15.89
  -1  17   0    4.95   12.52
  -1  17   0    4.29   13.05
   1 -17   0   10.55   16.47
   1  18   0   87.41   43.62
  -1  18   0   17.23   14.63
  -1  18   0   58.42   31.43
   1 -18   0  118.74   51.82
   1  19   0   39.39   21.96
  -1  19   0    2.79   10.77
  -1  19   0   15.34   13.30
   1 -19   0   32.61   19.23
  -1  20   0   38.05   20.37
   1 -20   0   28.91   18.94
   1  21   0   54.13   27.76
  -1  21   0   26.25   18.96
  -1  21   0    7.38   10.13
   1 -21   0   11.32   19.60
   1 -21   0   -2.21    9.55
   1  22   0   24.99   14.65
  -1  22   0   28.45   20.07
  -1  22   0    5.84    9.00
   1 -22   0    6.85   19.75
   1  23   0    3.73    8.12
  -1  23   0   12.84   10.82
   1 -23   0    3.46   19.07
   1  24   0   25.79   14.91
  -1  24   0   52.56   27.64
   1 -24   0    4.89   12.97
  -2   1   0 1065.33  276.03
  -2   3   0  117.72   48.70
  -2   4   0  661.25  270.03
  -2   5   0 1382.29  564.41
  -2   7   0  184.14   75.58
  -2   8   0  721.93  294.91
   2   9   0   60.09   31.91
  -2   9   0   78.17   32.95
  -2  -9   0   14.99   16.33
   2  10   0  713.11  340.42
  -2  10   0  621.21  253.81
  -2 -10   0  529.32  253.10
   2  11   0    5.11   13.01
  -2  11   0   68.86   29.38
  -2  12   0  198.78   81.70
  -2 -12   0  320.48  153.73
  -2  13   0  256.63  105.62
  -2 -13   0  290.14  139.57
   2  14   0   34.06   21.27
  -2  14   0   24.43   13.84
  -2  14   0   58.22   31.27
  -2 -14   0    8.95   14.91
   2  15   0   30.90   21.32
  -2  15   0   27.25   14.25
  -2  15   0  140.67   68.82
  -2 -15   0   49.65   27.85
   2  16   0  204.95   99.65
  -2  16   0  203.72   84.15
  -2  16   0  165.55   80.54
  -2 -16   0  173.33   84.19
   2  17   0  116.98   59.67
  -2  17   0   86.43   36.95
  -2  17   0   76.67   40.69
   2 -17   0   64.78   29.40
   2  18   0  166.48   81.36
  -2  18   0   81.06   35.12
  -2  18   0   47.27   28.66
   2 -18   0   53.44   25.66
   2  19   0   10.43   14.13
  -2  19   0    1.81    8.91
   2 -19   0    7.54   11.07
   2  20   0   16.94   14.41
  -2  20   0   24.39   17.24
   2 -21   0   13.30   15.08
   2 -22   0    9.30   15.73
  -2  23   0   -0.71    8.83
   2 -23   0    3.90   13.52
   2  24   0    3.87    7.88
  -2  24   0    7.35    9.93
   2 -24   0    1.40   11.10
  -3   0   0   21.31    9.59
   3   0   0   25.52    9.73
  -3   1   0   33.34   11.23
   3  -1   0   19.23    7.93
  -3   2   0   45.37   14.54
  -3   5   0   40.59   17.96
  -3   6   0    7.15    6.42
  -3   7   0  427.72  174.81
  -3   8   0   68.22   28.61
  -3   9   0    9.60    7.14
  -3  10   0   15.21    9.40
  -3  12   0    4.85    7.49
  -3  13   0  103.24   43.18
  -3 -13   0   27.22   21.22
   3  14   0    5.97   14.74
  -3 -14   0    2.25   14.52
   3 -14   0   46.35   21.66
   3  15   0   28.80   20.16
  -3  15   0   14.91    9.76
  -3 -15   0   43.83   26.93
   3 -15   0    9.56    9.22
   3  16   0   48.38   29.26
  -3  16   0    7.42   10.04
   3  17   0   23.97   23.18
  -3  17   0   12.15   10.23
   3 -17   0   26.49   14.95
   3  18   0   20.72   19.24
  -3  18   0    4.65    9.24
  -3 -18   0   38.35   25.49
   3 -18   0   13.66   11.87
  -3  19   0    6.03    8.16
  -3 -19   0    7.21   17.23
   3 -19   0    1.99    9.18
   3 -20   0    4.00    9.76
   3  21   0    4.37   13.11
  -3  21   0   13.36   12.76
  -3  21   0    1.64   11.49
   3 -21   0    6.07   11.61
   3  22   0    2.94   12.09
  -3  22   0    6.34   13.17
  -3  22   0   -6.94   12.66
   3 -22   0    6.18   14.40
   3  23   0    3.79   11.63
  -3  23   0    2.94   12.98
   3  24   0    8.75   12.64
  -3  24   0    1.86   11.62
  -4   0   0 2520.47  652.61
   4   0   0 2479.90  642.03
  -4   2   0  189.78   50.83
   4  -2   0  127.74   34.24
  -4   8   0  268.98  110.10
   4  -8   0  180.26   74.17
  -4   9   0  288.20  118.00
  -4  10   0  136.31   56.11
  -4  12   0  198.25   81.40
  -4  13   0 2017.79  824.23
   4 -13   0 2254.14  920.18
  -4  14   0   24.39   12.39
   4 -14   0   15.41   10.85
  -4  15   0  410.61  167.95
   4 -15   0  586.29  239.70
  -4  16   0  254.69  104.61
   4 -16   0  226.83   93.62
  -4  17   0   16.96   11.13
  -4 -17   0   -0.34   19.44
   4 -17   0   15.71   11.07
  -4  18   0   52.46   23.19
  -4 -18   0    7.86   17.17
   4 -18   0   82.93   35.33
   4  19   0   14.32   20.67
  -4 -19   0    1.14   15.84
   4 -19   0   18.13   11.51
   4  20   0   12.79   18.10
  -4  20   0   45.35   21.18
  -4 -20   0   -2.26   17.07
   4 -20   0   17.40   10.85
   4  21   0   25.68   19.35
  -4  21   0   76.55   33.53
   4  22   0   55.67   29.65
  -4  22   0    7.42   12.77
   4 -22   0   10.73   11.54
   4  23   0   25.22   17.17
   4 -23   0   31.52   15.89
   4 -24   0   13.04   10.76
  -5   0   0    7.58   10.31
   5   0   0    3.31    8.93
  -5   1   0    8.12    7.89
   5  -1   0    5.24   22.84
   5  -1   0   10.03    7.43
  -5   3   0   12.81   10.73
   5  -3   0   11.84    9.28
  -5   7   0   64.86   29.56
   5  -7   0    5.76   13.92
  -5   8   0   14.66   10.00
   5  -8   0   16.25   12.77
  -5   9   0   76.85   32.35
   5 -10   0   10.51    9.49
  -5  11   0  198.43   81.51
   5 -11   0   60.52   26.39
   5 -12   0   14.30    8.97
  -5  14   0   75.21   31.71
   5 -14   0   17.99   11.48
  -5  15   0   26.03   13.11
   5 -15   0  115.20   48.05
  -5  16   0   16.83   10.81
   5 -16   0   27.41   14.57
  -5  17   0   13.11    9.66
   5 -17   0   29.93   15.40
   5 -18   0   25.08   13.63
  -5  19   0    6.20    7.91
   5 -19   0    3.78    7.54
  -5  20   0   12.44    9.70
  -5  21   0   37.16   17.83
   5 -21   0   13.95    9.96
   5 -22   0   -2.59    8.01
   5 -23   0   14.24    9.95
  -6   0   0 3929.75 1017.19
   6   0   0 3860.97  999.37
   6   1   0  600.57  279.91
  -6   1   0  661.95  171.81
  -6  -1   0  436.02  204.07
   6  -1   0  674.48  175.02
  -6   2   0  189.43   50.22
   6  -2   0  175.53   46.39
  -6   3   0 3220.70  833.75
   6  -3   0 2356.44  610.10
  -6   4   0   36.65   14.47
   6  -4   0   15.40   10.25
  -6   9   0   14.56   10.01
  -6  10   0  388.74  159.04
   6 -10   0  428.78  175.58
  -6  11   0  108.37   45.12
   6 -11   0   30.50   14.44
   6 -12   0   60.59   26.07
  -6  13   0  316.96  129.73
   6 -13   0  789.30  322.43
  -6  14   0   53.74   23.04
   6 -14   0   68.52   29.28
  -6  15   0  174.51   71.84
  -6  16   0  146.52   60.57
   6 -16   0   95.88   40.37
   6 -17   0   49.72   22.24
  -6  18   0   52.97   23.32
   6 -18   0  108.63   45.40
  -6  19   0    7.01    7.96
  -6  20   0   24.80   12.85
   6 -20   0   44.50   20.20
   6 -21   0   45.70   20.88
   6 -22   0   -1.01    7.50
   6 -23   0   14.92    9.73
  -7   0   0   14.58   11.47
   7   0   0   21.92   11.91
   7   1   0  128.90   63.43
  -7   1   0    0.87    6.95
  -7  -1   0  138.85   68.37
   7  -1   0    0.17    6.65
  -7   2   0   10.09    8.58
   7  -2   0   11.24    8.11
  -7   3   0   19.56   10.28
   7  -3   0   10.82    7.82
  -7   5   0    0.34    7.33
   7  -5   0   11.85    9.65
  -7  10   0   40.57   18.98
  -7  11   0    9.84    8.82
   7 -11   0   22.35   13.92
   7 -12   0   74.80   32.10
  -7  13   0   47.90   21.31
   7 -13   0   17.06   10.78
   7 -14   0    6.19    9.60
  -7  15   0   30.51   14.57
  -7  16   0  107.93   44.94
   7 -16   0   34.18   16.41
  -7  17   0   30.09   14.80
   7 -17   0   18.59   11.12
  -7  18   0    6.48    7.97
  -7  19   0   14.15   10.03
   7 -19   0   42.40   19.56
   7 -20   0    7.69    8.59
  -7  21   0    8.86    8.65
   7 -21   0    2.31    7.58
   7 -23   0    2.83    8.49
  -8   0   0 7009.36 1813.19
   8   0   0 6337.34 1639.99
   8   1   0   57.98   34.99
  -8   1   0   12.94    7.64
  -8  -1   0   62.17   36.58
   8  -1   0   -1.21    6.40
  -8   3   0  480.81  125.07
   8  -3   0  415.20  108.14
  -8   4   0   37.90   13.56
   8  -4   0  107.17   29.70
  -8   5   0   32.07   11.46
   8  -5   0   13.09    9.98
  -8  12   0  861.61  352.06
   8 -12   0  791.06  323.48
  -8  13   0  591.58  242.00
   8 -13   0  552.96  226.47
  -8  14   0   29.33   14.42
   8 -14   0   41.48   19.35
  -8  15   0   31.87   15.73
   8 -15   0   52.46   23.39
   8 -16   0  358.58  146.95
  -8  17   0   11.45    8.89
  -8  18   0   74.47   31.71
   8 -18   0  119.09   49.81
   8 -19   0   11.23    9.15
  -8  20   0   78.03   32.86
   8 -20   0   94.47   39.47
   8 -21   0   29.23   14.77
   8 -22   0   32.28   15.80
  -9   0   0   10.06   10.25
   9   0   0   34.36   14.29
   9   1   0   35.91   27.99
  -9   1   0   -0.21    6.19
  -9   2   0   88.19   48.84
  -9   2   0  121.10   32.31
   9  -2   0  429.84  229.83
   9  -2   0   88.72   24.59
  -9   3   0    3.06    7.71
   9  -3   0   10.54    8.23
  -9   4   0   11.90    8.45
   9  -4   0   12.49    8.56
   9  -5   0    2.19    8.67
  -9   6   0    1.25    6.97
   9  -6   0   -0.66    8.86
  -9  14   0   22.26   13.16
  -9  15   0    9.51    8.75
   9 -15   0    7.46   11.36
  -9  16   0   94.61   39.84
   9 -16   0   95.00   40.51
  -9  17   0    5.05    8.13
   9 -17   0    7.74    9.20
   9 -18   0   12.74   10.38
  -9  19   0    4.47    6.77
   9 -19   0   10.83    9.64
  -9  20   0   16.44   10.33
   9 -20   0   72.58   31.06
   9 -21   0    5.54    7.98
   9 -22   0   13.35    9.66
 -10   0   0 7353.29 1903.14
  10   0   0 5850.53 1514.23
  10  -1   0  168.09   44.50
 -10   2   0  561.06  299.32
 -10   2   0  963.74  249.94
  10  -2   0 1022.13  264.92
 -10   3   0  188.55   49.88
  10  -3   0  144.20   38.56
  10  -4   0  327.19   85.37
 -10   5   0   59.95   17.61
  10  -5   0   51.77   16.06
 -10   6   0  339.54   88.56
  10  -6   0  270.74   70.76
 -10   7   0   40.96   12.67
  10  -7   0   72.23   20.41
 -10  14   0   64.57   28.49
 -10  15   0   81.58   34.76
  10 -15   0   82.19   35.82
 -10  16   0  480.28  196.66
  10 -16   0  591.93  242.35
  10 -17   0   23.95   14.53
 -10  18   0  134.95   55.95
 -10  19   0    4.22    8.21
  10 -19   0    6.68    9.01
  10 -20   0    9.49    9.86
  10 -21   0    2.31    8.14
 -11   0   0    9.70    9.95
  11   0   0   18.03   10.31
  11   1   0   28.38   24.78
  11  -1   0    4.26    6.89
  11   2   0   68.77   39.14
 -11   2   0   18.31    8.72
 -11  -2   0   26.53   25.95
  11  -2   0   14.15    7.86
 -11   3   0    7.80    7.53
  11  -3   0    4.53    7.00
 -11   4   0   24.80    9.92
  11  -4   0   50.30   15.03
 -11   5   0    7.58    7.70
  11  -5   0    0.93    5.91
  11  -6   0    2.26    6.93
 -11   7   0   16.94    8.22
  11  -7   0   15.41    8.43
  11  -8   0    1.80    6.85
 -11  17   0    2.10    9.04
 -11  18   0   15.57   10.36
  11 -18   0   14.15   12.30
 -11  19   0    8.18    8.44
  11 -19   0    1.58   10.25
  11 -21   0    3.60    9.27
 -12   0   0  750.86  194.90
  12   0   0  662.83  172.20
 -12   1   0   39.37   12.64
  12  -1   0   57.64   16.71
  12   2   0   76.23   44.39
 -12   2   0   29.30   10.30
 -12  -2   0   82.79   46.23
  12  -2   0   24.69    9.31
 -12   3   0 2199.46  569.53
  12  -3   0 1530.81  813.29
  12  -3   0 2973.78  770.25
 -12   4   0    3.32    6.78
  12  -4   0    6.82    6.61
 -12   5   0  195.96   51.80
 -12   6   0   53.04   16.09
  12  -6   0   47.20   14.74
 -12   7   0  896.54  232.65
 -12   8   0  117.08   31.68
  12  -8   0  147.56   39.42
 -12  16   0    3.28    9.27
 -12  17   0  218.71   90.15
  12 -17   0  133.17   56.95
 -12  18   0   56.78   25.19
  12 -18   0    0.87   11.29
  12 -19   0    8.93   11.78
  12 -20   0   10.10   12.16
 -13   0   0    4.49    7.52
  13   0   0   37.46   38.36
  13   0   0    1.39    6.68
 -13   1   0    2.03    5.08
  13  -1   0    4.54    6.21
  13   2   0  209.89  101.56
 -13   2   0   11.79    6.64
 -13  -2   0  193.49   93.23
  13  -2   0    9.56    6.21
 -13   3   0  406.03  216.60
  13  -3   0  140.03   77.63
  13  -3   0   27.90    9.73
 -13   4   0    1.96    6.93
  13  -4   0    1.41    5.85
  13  -5   0  223.30   58.61
 -13   6   0    1.47    7.65
  13  -6   0    3.44    7.12
  13  -7   0    2.96    7.45
 -13   8   0    9.60    7.21
  13  -8   0   -0.42    7.49
 -13   9   0    1.36    6.34
  13  -9   0    3.80    7.57
 -13  18   0   11.15   11.18
 -14   0   0  379.92   99.21
  14   0   0  269.15   70.61
  14   1   0  197.55   95.93
 -14   1   0  122.00   32.56
 -14  -1   0  165.12   80.91
  14  -1   0  137.77   36.85
  14   2   0  120.54   62.03
 -14   2   0  103.52   28.03
 -14  -2   0  115.95   59.02
  14  -2   0  103.09   27.83
 -14   3   0  991.08  526.85
 -14   3   0  488.04  127.00
  14  -3   0  377.27  203.54
  14  -3   0  440.60  114.68
 -14   4   0   11.30    7.44
  14  -4   0   19.37    7.73
 -14   5   0  257.16   67.48
  14  -5   0  202.48   53.32
 -14   6   0   11.48    8.21
 -14   7   0  371.10   96.82
  14  -7   0  329.48   86.13
 -14   8   0    7.10    7.34
 -14   9   0    2.62    7.25
  14  -9   0   13.15    8.69
  14 -10   0   48.52   15.54
 -15   0   0   13.05    9.69
  15   0   0   13.38    9.33
 -15   1   0    3.46    6.51
  15  -1   0   13.97    8.08
  15   2   0   36.81   30.09
 -15   2   0    0.99    6.59
 -15  -2   0   23.90   26.76
  15  -2   0    0.97    5.90
  15   3   0   14.07   21.18
 -15   3   0    3.56   14.52
 -15   3   0   16.67    8.53
 -15  -3   0   22.54   25.13
  15  -3   0   30.48   10.69
 -15   4   0    1.05    7.02
 -15   5   0   16.24    8.97
  15  -5   0   16.06    8.05
 -15   6   0   10.10    7.62
  15  -6   0   18.94    8.10
 -15   7   0    6.69    8.09
  15  -7   0    2.67    7.17
  15  -8   0    4.32    8.93
 -15   9   0    6.09    8.74
  15  -9   0    5.04    9.07
 -15  10   0   -0.69    7.63
  15 -10   0    1.22    8.40
  15 -11   0    3.21    8.34
 -16   0   0 6564.88 3046.09
 -16   0   0 6938.80 1795.55
  16   0   0 6113.34 1582.13
 -16   1   0   44.73   14.32
  16  -1   0   29.42   11.49
  16   2   0  376.39  177.08
 -16   2   0  318.19   83.29
 -16  -2   0  221.89  108.03
 -16   3   0  224.53  122.46
 -16   3   0  915.59  237.59
 -16  -3   0  588.23  274.97
  16  -3   0  845.92  219.60
 -16   4   0  236.53   62.35
  16  -4   0  481.52  257.16
  16  -4   0  280.80   73.59
 -16   5   0 1090.20  282.91
  16  -5   0 1246.66  323.31
  16  -6   0  315.90   82.76
 -16   7   0   69.18   20.44
  16  -7   0   80.25   23.02
 -16   8   0   53.94   17.06
  16  -8   0   28.22   11.87
 -16   9   0    2.00    6.65
  16  -9   0    1.19    7.96
 -16  10   0  442.54  115.42
  16 -10   0  599.34  156.00
 -16  11   0   -0.33    6.38
  16 -11   0    3.84    7.84
  16 -12   0   16.21    9.63
 -17   0   0  193.84   99.23
 -17   0   0   14.26   11.79
  17   0   0    5.36    9.24
 -17   1   0    6.28    8.12
  17  -1   0   15.10   27.39
  17  -1   0    4.12    8.19
  17   2   0  157.22   77.92
 -17   2   0    7.68    8.45
  17   3   0   32.60   28.08
 -17   3   0   45.33   14.82
 -17  -3   0   29.19   27.94
  17  -3   0   23.12   10.22
  17  -4   0   19.84   21.62
  17  -4   0    1.00    7.51
 -17   5   0   11.19    9.47
  17  -5   0    9.65    8.77
 -17   6   0    7.27    9.34
  17  -6   0    8.34    9.17
 -17   7   0   12.62    9.41
  17  -7   0    3.47    8.40
 -17   8   0   17.62    9.94
  17  -8   0    2.43    7.88
  17  -9   0   -2.71    8.36
 -17  10   0    1.27    7.27
 -17  11   0   -1.03    7.19
  17 -11   0    1.16    8.72
  17 -12   0    8.30    8.48
 -18   0   0  187.14   93.66
 -18   1   0   12.33    9.21
 -18  -1   0   10.21   20.62
  18  -1   0   29.26   12.08
  18   2   0  103.11   55.05
 -18   2   0  144.94   39.23
  18  -2   0  183.79   49.00
  18   3   0   52.19   36.40
 -18   3   0   20.81   10.08
 -18  -3   0   48.56   32.72
  18  -3   0   15.88    9.36
 -18   4   0   66.85   37.80
 -18  -4   0   42.72   28.68
  18  -4   0   31.41   27.22
  18  -4   0   38.94   13.43
 -18   5   0  225.95   59.90
 -18   6   0  124.65   34.15
  18  -6   0   92.21   26.00
  18  -7   0   24.83   10.64
 -18   8   0   99.28   27.74
  18  -8   0  134.56   36.39
 -18   9   0    1.76    8.41
  18  -9   0    2.15    8.89
 -18  10   0   27.69   10.47
  18 -10   0    6.13    8.95
 -18  11   0    1.59    6.57
  18 -11   0    1.73    7.22
 -18  12   0   34.75   12.43
  18 -12   0   51.45   16.32
  18 -13   0    2.48    8.02
 -19   0   0    1.04   10.21
  19   0   0   -0.30    9.27
 -19   1   0    2.51    8.55
  19  -1   0   -2.67    9.01
  19   2   0    8.01   22.81
 -19   2   0  136.31   37.02
  19  -2   0   69.04   20.27
  19   3   0   63.66   39.90
 -19   3   0    3.40    8.24
 -19  -3   0   52.46   33.65
  19  -3   0    4.55    8.14
 -19   4   0    7.42   11.40
 -19   4   0   20.99    9.38
  19  -4   0    5.20   17.53
  19  -4   0   32.58   12.34
 -19   5   0    7.24    8.37
 -19   6   0    3.98    8.67
  19  -6   0    0.95    8.19
 -19   7   0    7.25    8.97
  19  -7   0    6.59    8.22
 -19   8   0   13.07    9.29
 -19   9   0    4.23    7.86
  19  -9   0    0.58    7.59
  19 -10   0    1.01    8.67
 -19  11   0   -1.20    7.30
 -19  12   0   -3.01    8.18
  19 -12   0    3.80    9.43
 -19  13   0   -3.39    7.12
  19 -13   0   -1.05    8.93
  19 -14   0   -2.55    8.90
  20   1   0   16.37   23.76
 -20   1   0   29.30   11.42
  20  -1   0   35.03   13.56
 -20   2   0    7.71    7.54
  20  -2   0    9.93    8.27
  20   3   0   74.94   43.34
 -20   3   0   21.57    9.78
 -20  -3   0   46.93   31.06
  20  -3   0   21.71    9.94
 -20   4   0   17.90   14.72
 -20   4   0    3.82    7.63
 -20  -4   0   29.95   25.61
  20  -4   0    4.22    7.71
 -20   5   0  120.17   32.84
  20  -5   0   81.17   23.25
 -20   6   0   12.51    8.95
  20  -6   0   11.87    8.68
 -20   7   0   22.28   10.46
  20  -7   0   30.28   11.94
 -20   8   0  299.14   78.70
  20  -8   0  308.67   81.21
 -20   9   0    7.03    8.50
  20  -9   0    0.43    6.83
 -20  10   0   81.63   24.02
  20 -10   0   29.31   12.74
 -20  11   0    3.95    8.57
  20 -11   0   -2.19    9.35
 -20  12   0   14.88    9.60
 -21   0   0   -3.50    8.33
  21   1   0  102.72   53.87
 -21   1   0    3.18    7.03
  21  -1   0   13.38    8.96
  21  -2   0    7.70    7.78
  21   3   0    8.19   21.59
 -21   3   0    5.52    7.29
 -21  -3   0   24.31   26.30
  21  -3   0    5.62    6.89
 -21   4   0   -0.07    9.46
 -21   4   0    0.18    6.79
 -21  -4   0    7.06   23.53
  21  -4   0   -2.32    6.85
 -21   5   0    6.04    7.73
  21  -5   0   10.10    7.76
 -21   6   0    5.68    7.81
  21  -6   0    0.94    6.56
 -21   7   0   16.01    9.63
  21  -7   0   31.36   12.25
  21  -8   0   27.18   12.20
 -21   9   0    5.48    8.77
 -21  10   0    2.09    8.79
  21 -10   0    2.01    8.48
 -22   0   0   33.72   12.58
 -22   1   0    2.48    6.71
  22  -1   0    1.29    8.09
  22  -2   0   45.15   14.78
  22   3   0   38.61   29.65
 -22   3   0  172.32   46.07
 -22  -3   0   51.04   32.72
 -22   4   0    0.28    8.58
 -22   4   0   12.13    8.06
 -22  -4   0   11.76   23.37
  22  -4   0    8.65    7.86
  22  -5   0   29.81   11.30
 -22   6   0    4.50    8.05
 -22   7   0   59.69   18.54
  22  -7   0   59.23   18.36
 -23   0   0    3.76    7.76
 -23   1   0    3.69    7.17
  23  -1   0    5.41    8.91
   0   2   1  175.16   84.40
   0   2  -1   64.15   28.04
   0  -2   1  118.00   49.23
   0  -2  -1  310.96  148.73
   0   3  -1 1813.19  740.10
   0  -3   1 1450.03  691.23
   0  -3  -1 1420.22  677.30
   0   4   1  288.20  138.30
   0   4  -1  233.71   96.62
   0   4  -1   67.15   32.79
   0  -4   1  159.81   67.01
   0  -4   1   66.41   32.49
   0  -4  -1  164.79   80.24
   0   5   1 4381.29 2088.34
   0   5  -1 8942.48 3651.07
   0  -5   1 8349.84 3409.43
   0   6  -1  413.44  170.19
   0  -6   1  514.33  210.78
   0  -7   1 1449.14  591.93
   0  -7  -1 1982.51  945.23
   0  -8   1   49.46   24.90
   0   9   1  342.18  163.87
   0   9  -1  188.02   90.27
   0  10   1   -3.46   11.52
   0  10  -1   22.59   13.66
   0  11   1  979.79  467.40
   0  11  -1 1079.62  514.86
   0  12   1   -0.54   11.39
   0  12  -1   70.73   34.76
   0  13   1  195.25   93.85
   0  13  -1  558.94  266.68
   0 -13   1  250.99  120.36
   0  14   1    3.25   10.23
   0  14  -1   16.14   11.24
   0 -14   1   -1.31   10.62
   0  15   1  104.98   51.57
   0  15  -1  225.95  108.39
   0 -15   1  107.82   52.84
   0  16   1   27.37   19.12
   0  16  -1   21.92   14.62
   0 -16   1   11.88   12.11
   0  17   1   64.01   34.76
   0  17  -1   68.56   35.21
   0 -17   1   69.25   35.52
   0  18   1   10.43   16.77
   0  18  -1   18.10   15.01
   0 -18   1    9.03   13.76
   0  19   1   40.23   23.79
   0  19  -1   27.96   17.38
   0 -19   1   77.01   38.63
   0  20   1   -3.63   11.88
   0  20  -1   12.97   12.00
   0 -20   1    3.03   10.00
   0  21   1  132.38   64.43
   0  21  -1  118.53   57.57
   0 -21   1  223.48  107.31
   0  22   1   -1.07   10.15
   0  22  -1    5.13    8.86
   0 -22   1    0.55    9.85
   0  23   1  146.72   71.08
   0  23  -1   51.71   26.46
   0  24   1    4.54   11.15
   0  24  -1    0.06    8.52
  -1   0   1 1387.05  643.26
   1   0  -1 1813.19  840.81
   1  -2   1  591.58  153.22
   1  -2   1  689.29  281.50
  -1  -2  -1  593.17  283.44
   1   2   1  613.45  292.97
  -1   2  -1  714.52  291.91
   1  -3  -1 1702.42  695.11
   1  -4   1  274.44  112.48
  -1  -4  -1  315.72  151.39
   1   4   1  330.89  158.56
  -1   4  -1  242.00   99.36
   1  -4  -1  392.97  160.57
   1  -5   1 4127.30 1684.96
  -1  -5  -1 4263.11 2031.90
   1   5   1 4455.37 2123.62
  -1   5  -1 2823.85 1152.65
   1  -5  -1 3820.40 1559.91
   1  -6   1  293.32  120.29
   1   6   1  397.03  189.78
  -1   6  -1  264.74  108.81
   1  -6  -1  139.59   57.52
   1   7  -1  186.96   90.11
   1  -7   1  365.99  149.93
  -1  -7  -1   32.05   18.94
   1   7   1   44.59   23.74
   1  -7  -1  274.62  112.53
  -1   8   1  292.26  140.39
   1   8  -1  370.04  177.08
   1  -8   1  320.84  131.48
  -1  -8  -1  314.13  150.42
   1   8   1  422.43  201.78
  -1   8  -1  213.77   87.96
  -1   8  -1  411.32  196.66
   1  -8  -1  312.02  127.77
   1  -8  -1  442.72  212.01
  -1   9   1  262.27  107.59
  -1   9   1  360.16  172.64
   1  -9   1  343.59  140.93
  -1  -9  -1  285.91  137.09
   1   9   1  231.77  111.24
  -1   9  -1  573.94  274.09
  -1   9  -1  345.71  141.73
   1  -9  -1  315.19  129.13
   1  -9  -1  409.20  195.96
  -1  10   1  798.83  381.33
   1  10  -1  775.89  370.22
   1 -10   1  564.06  230.88
  -1 -10  -1  484.51  231.41
   1  10   1  727.04  346.94
  -1  10  -1  544.67  222.77
   1 -10  -1  527.73  215.89
   1 -10  -1  849.10  405.32
   1  11  -1   34.85   19.95
   1 -11   1  115.00   48.45
  -1 -11  -1   18.01   13.59
   1  11   1   91.74   45.05
  -1  11  -1  245.88  101.19
   1 -11  -1  176.06   72.67
   1 -11  -1  108.35   54.01
  -1  12   1   64.98   28.52
   1  12  -1   56.42   28.98
   1 -12   1   39.81   20.64
  -1 -12  -1   48.24   25.42
   1  12   1  132.62   64.18
  -1  12  -1   35.42   19.08
   1 -12  -1   18.63   15.78
  -1  13   1  540.61  221.36
  -1  13   1  364.05  174.16
   1  13  -1  569.53  271.80
   1 -13   1  369.34  151.72
  -1 -13  -1 1183.86  564.77
   1  13   1  459.11  219.24
  -1  13  -1  730.04  348.36
   1 -13  -1  427.37  204.25
  -1  14   1    6.40   12.24
  -1  14   1   -0.08    9.51
   1 -14   1   14.06   16.44
   1 -14   1    0.52   10.06
   1  14   1   18.29   12.41
  -1  14  -1    5.70   13.04
  -1  14  -1    4.37    8.68
  -1 -14   1   -2.92   11.65
   1 -14  -1    9.34   15.20
  -1  15   1  121.53   51.10
  -1  15   1   77.06   38.50
   1 -15   1   27.39   16.63
   1  15   1  551.90  263.51
  -1  15  -1   45.40   22.29
  -1  15  -1   23.79   15.18
  -1 -15   1   17.99   14.41
   1 -15  -1   72.55   33.05
  -1  16   1  154.59   64.57
  -1  16   1  135.50   65.81
   1  16  -1  114.47   55.82
   1 -16   1  174.56   84.05
   1  16   1   72.10   36.19
  -1  16  -1  166.36   69.72
  -1  16  -1  164.21   79.16
  -1 -16   1  154.65   75.01
   1 -16  -1  148.57   63.11
  -1  17   1  107.13   45.93
  -1  17   1  132.46   65.01
   1  17  -1  100.04   49.70
   1 -17   1  157.56   76.37
  -1 -17  -1  720.69  344.12
   1  17   1  152.19   73.99
  -1  17  -1  145.43   61.29
  -1  17  -1  130.59   63.92
  -1 -17   1   77.38   39.23
   1 -17  -1  101.51   45.42
   1 -17  -1  198.60   95.85
  -1  18   1   22.45   15.63
  -1  18   1   82.86   42.49
   1  18  -1   48.38   25.84
   1 -18   1   52.88   28.84
   1 -18   1   28.96   18.45
  -1 -18  -1   31.84   19.15
   1  18   1   36.19   20.71
  -1  18  -1   20.37   15.61
  -1  18  -1   47.45   26.39
  -1 -18   1   22.98   15.57
   1 -18  -1   14.08   18.08
   1 -18  -1   20.67   15.16
  -1  19   1   40.16   20.02
  -1  19   1    0.54   11.28
   1  19  -1   15.71   13.74
   1 -19   1    9.98   14.78
   1 -19   1  100.15   49.02
  -1 -19  -1   32.51   18.71
   1  19   1   18.91   13.75
  -1  19  -1   94.93   46.74
  -1  19  -1    8.34   11.80
  -1 -19   1   25.19   16.22
   1 -19  -1   31.20   18.18
  -1  20   1   19.90   14.74
   1  20  -1   38.27   21.01
   1 -20   1  166.73   70.64
   1 -20   1    6.25    9.23
  -1 -20  -1    7.54   11.17
   1  20   1    7.16    9.08
  -1  20  -1   11.56   13.84
  -1  20  -1   56.88   29.10
  -1 -20   1    8.33   10.17
   1 -20  -1   18.43   12.94
  -1  21   1  136.98   66.35
   1  21  -1   20.07   13.34
   1 -21   1   35.35   19.31
   1  21   1   47.11   24.13
  -1 -21   1   16.33   11.56
   1 -21  -1   98.17   48.05
  -1  22   1    7.33   10.62
   1  22  -1    7.35    8.39
   1 -22   1    9.45   22.28
   1 -22   1    2.62    8.85
   1  22   1    3.86    7.36
  -1  22  -1   12.18   16.60
  -1  23   1   34.46   19.56
   1  23  -1   17.29   11.43
   1 -23   1    3.70   20.81
   1  23   1   43.04   22.31
  -1  24   1    8.52   10.58
   1  24  -1   -0.60    7.24
   1 -24   1   47.68   24.29
   2   1  -1   62.23   16.99
  -2  -1   1   81.31   21.89
  -2   2  -1   45.31   20.25
   2  -3   1   31.25   10.75
   2  -5   1   85.09   35.54
   2  -5  -1   57.01   24.04
   2  -6   1  119.85   49.79
  -2   6  -1   32.86   15.57
  -2  -7  -1    8.52   14.21
   2   7   1   17.78   16.45
  -2   7  -1   37.90   17.05
   2  -8   1   51.36   22.54
  -2  -8  -1   32.89   21.34
   2   8   1  130.05   63.85
  -2   8  -1   32.33   15.19
   2  -8  -1   73.46   30.67
  -2   9   1   15.25    8.56
   2  -9   1   46.05   20.88
   2  -9  -1   15.12    8.89
  -2 -10  -1    7.50   13.83
   2  10   1   36.53   21.17
  -2  10  -1   13.49   10.49
   2 -10  -1   58.75   25.35
  -2  11   1   19.15   10.67
   2 -11   1   36.07   17.74
  -2 -11  -1    5.09   13.17
   2  11   1   75.67   38.03
  -2  11  -1   41.29   19.26
  -2  12   1    7.41    7.62
   2  12  -1   31.24   19.95
   2 -12   1   26.90   15.15
  -2 -12  -1   10.85   15.28
   2  12   1   10.07   13.37
  -2  12  -1   10.33    9.28
   2 -12  -1   35.38   16.68
  -2  13   1   57.66   25.72
   2 -13   1   39.56   19.37
  -2 -13  -1   11.02   11.75
   2  13   1   40.50   23.67
  -2  13  -1   46.00   21.55
   2 -13  -1   18.50   11.68
  -2  14   1    9.81    9.62
  -2  14   1   47.01   25.61
   2  14  -1   71.22   35.93
   2 -14   1    9.94   13.22
   2  14   1    2.14   12.83
  -2  14  -1    5.25   11.27
  -2  14  -1   37.96   22.36
   2 -14  -1   11.39   11.56
  -2  15   1   20.55   12.06
  -2  15   1   49.93   28.27
   2  15   1   36.92   21.69
  -2  15  -1  101.17   42.63
  -2  15  -1   60.22   32.17
  -2 -15   1   42.35   27.04
  -2  16   1    1.45    9.35
  -2  16   1    7.36   14.86
  -2 -16  -1   22.08   16.33
   2  16   1    9.27   12.66
  -2  16  -1    8.21   11.10
  -2  16  -1  173.89   84.17
  -2 -16   1    3.86   17.85
   2 -16  -1    9.68   14.22
  -2  17   1    7.88   10.23
  -2  17   1   16.99   20.28
   2  17  -1   12.39   17.02
   2 -17   1   21.15   14.85
   2 -17   1   12.86   14.84
  -2 -17  -1    6.24   14.63
  -2  17  -1    7.68   15.87
  -2  17  -1    5.62   10.23
  -2 -17   1    8.62   19.19
   2 -17  -1   13.42   12.54
   2 -17  -1    7.10   15.71
  -2  18   1    5.04    9.97
  -2  18   1    1.00   16.96
   2  18  -1   12.51   16.09
   2 -18   1   12.61   14.09
   2 -18   1   -1.10   13.43
  -2 -18  -1   10.41   13.80
  -2  18  -1    5.68   17.26
  -2  18  -1    7.46   10.40
  -2 -18   1   24.27   18.11
   2 -18  -1    7.75   11.83
   2 -18  -1   -1.22   14.11
  -2  19   1   59.88   26.56
  -2  19   1   -1.88   16.08
   2  19  -1   15.59   17.54
   2 -19   1    7.17   11.46
   2 -19   1    4.81   11.62
  -2 -19  -1    3.22   10.93
   2  19   1   -1.89   11.49
  -2  19  -1    6.98   11.68
  -2  19  -1   22.54   13.36
  -2 -19   1    2.06   11.57
   2 -19  -1    2.02   10.05
   2 -19  -1    2.00   13.26
  -2  20   1    7.16   13.71
   2  20  -1   29.23   21.29
   2 -20   1   -0.10   13.54
   2 -20   1    8.10   11.36
  -2 -20  -1    4.59   11.15
   2  20   1    4.29   10.23
  -2  20  -1    2.83   10.57
   2 -20  -1    1.96   11.11
   2  21  -1  164.77   80.31
   2 -21   1    9.08   17.60
   2 -21   1    5.23   10.99
  -2 -21  -1    8.98   10.66
   2  21   1   28.36   17.11
  -2  21  -1   62.00   30.99
  -2 -21   1    7.39   10.82
   2 -21  -1    1.96   11.20
  -2  22   1    3.06   16.60
   2  22  -1   13.52   12.20
   2 -22   1    7.95   16.96
   2 -22   1    0.36   10.28
   2  22   1   12.55   10.50
  -2  22  -1    2.53    8.78
   2  23  -1   -0.22    8.39
   2 -23   1    8.00   14.63
   2  23   1    7.41    8.44
  -2  23  -1    0.44    8.60
  -2  24   1   -0.40    8.57
   2  24  -1    0.28    8.04
   2 -24   1    4.97   10.48
   2  24   1    3.25    8.12
  -2  24  -1    5.23    9.23
  -3   0   1 2197.70  568.65
  -3   1   1   90.94   51.34
   3   1  -1   96.62   25.89
  -3  -1   1  132.36   35.08
   3  -1  -1  138.27   76.88
   3  -2   1  768.66  199.13
  -3   2  -1  715.93  185.55
   3  -3   1  695.47  284.32
   3  -3   1  365.99   95.07
  -3   3  -1  538.32  220.30
  -3   3  -1  422.79  109.82
   3  -4   1  124.95   51.66
   3  -4   1   45.65   14.17
   3  -5   1  726.34  296.67
  -3   6   1  270.74  110.77
   3  -6   1  550.13  224.89
  -3   6  -1  729.69  298.08
   3  -6  -1  264.21  108.39
  -3   7   1   68.81   28.63
   3  -7   1   57.91   24.78
  -3   7  -1   35.77   16.24
   3  -7  -1   39.32   17.26
  -3   8   1  411.67  168.21
   3  -8   1  174.10   71.56
   3  -8  -1  337.42  137.93
  -3   9   1   47.01   20.05
   3  -9   1   52.54   23.09
  -3   9  -1   33.74   15.43
   3  -9  -1   48.38   20.67
  -3  10   1  252.05  103.22
   3 -10   1  206.89   85.17
  -3  10  -1  150.53   62.30
  -3  11   1   19.15   10.14
  -3 -11  -1   46.97   27.39
   3  11   1   15.84   14.93
  -3  11  -1   19.15   11.29
   3 -11  -1   24.61   12.29
  -3  12   1  142.43   58.61
   3 -12   1  120.82   50.25
  -3 -12  -1  135.06   66.25
   3  12   1   54.34   30.11
  -3  12  -1  107.35   44.82
   3 -12  -1  114.03   47.36
  -3  13   1  154.42   63.57
   3 -13   1  350.30  143.56
  -3 -13  -1  207.42  100.18
   3  13   1  448.72  214.83
  -3  13  -1  123.59   51.36
   3 -13  -1  288.56  118.19
  -3  14   1   18.15   10.24
   3 -14   1    8.25   10.64
   3  14   1   50.34   27.76
   3 -14  -1   23.67   12.52
  -3  15   1  166.31   68.54
  -3 -15  -1  106.80   53.32
   3  15   1   74.59   38.72
  -3  15  -1  218.18   89.76
   3 -15  -1   78.40   33.27
  -3  16   1   79.69   34.09
   3 -16   1  182.02   75.30
  -3 -16  -1  198.60   96.67
  -3  16  -1  238.29   98.16
  -3  17   1   10.79    9.72
   3  17  -1   27.09   23.88
   3 -17   1   25.77   14.77
  -3 -17  -1   21.85   20.83
  -3  17  -1   28.63   15.62
  -3 -17   1   -2.03   19.12
   3 -17  -1   27.94   14.85
  -3  18   1   13.53   10.44
   3  18  -1   23.46   21.25
   3 -18   1   46.56   21.98
  -3 -18  -1    6.49   16.75
   3  18   1   11.12   17.39
  -3  18  -1    9.75   10.47
  -3 -18   1   -1.71   15.46
   3 -18  -1    7.12    9.94
  -3  19   1    7.56    8.96
   3  19  -1   26.09   20.35
   3 -19   1    6.55    9.85
  -3 -19  -1    9.28   15.82
   3  19   1   10.16   16.90
  -3  19  -1    1.10    8.01
   3 -19  -1    2.75    9.01
  -3  20   1    6.72   14.87
   3  20  -1    3.27   16.12
   3 -20   1    6.76   11.34
  -3 -20  -1    8.84   14.43
   3  20   1   10.58   18.48
  -3 -20   1   22.61   18.89
   3 -20  -1    6.53   10.84
  -3  21   1   11.68   11.83
  -3  21   1    9.49   12.79
   3  21  -1   11.73   13.86
   3 -21   1   -3.67   12.90
  -3 -21  -1    4.37   11.52
   3  21   1   12.73   16.16
  -3  21  -1   49.17   23.71
  -3  21  -1   19.77   14.58
  -3 -21   1    8.43   14.18
  -3  22   1   13.75   15.07
  -3  22   1   11.34   14.03
   3 -22   1   11.47   17.06
   3  22   1   14.08   14.51
  -3  22  -1    7.75   13.42
  -3  22  -1   12.43   13.59
  -3  23   1   22.79   17.47
   3  23   1   10.78   12.40
  -3  23  -1   41.48   23.78
  -3  24   1    3.01   11.92
   3  24  -1   11.42   11.67
   3  24   1   20.42   15.51
  -3  24  -1    7.62   11.23
  -4   0   1   59.37   17.64
   4   0  -1   84.64   23.58
  -4  -1   1   97.34   26.40
  -4   2  -1 2927.91  757.72
  -4   3  -1  322.43   83.97
   4  -4   1   11.26    9.08
  -4   4  -1   10.67    8.69
   4  -5   1  761.25  311.14
  -4   5  -1  627.21  256.45
  -4   6  -1   93.78   39.12
  -4   7   1  134.19   55.47
   4  -7   1   86.53   36.19
   4  -7  -1  124.17   52.81
   4  -8   1  894.95  365.46
  -4   8  -1  920.18  375.86
   4  -8  -1  818.23  334.24
  -4   9   1   11.21    7.03
  -4   9  -1   35.98   16.14
   4  -9  -1    6.19    7.10
  -4  10   1  276.91  113.33
   4 -10   1  223.65   91.91
   4 -10  -1  286.44  117.33
  -4  11   1   19.49    9.71
   4 -11   1   62.62   26.88
  -4  12   1 1330.09  543.08
   4 -12   1 1287.22  525.79
  -4  12  -1 1330.61  543.43
   4 -12  -1 1450.20  592.28
  -4  13   1  200.02   82.02
   4 -13   1  214.13   88.10
  -4  13  -1  239.53   98.31
   4 -13  -1  166.57   68.70
  -4  14   1   25.88   12.94
   4 -14   1   26.70   14.60
   4 -14  -1   41.87   19.24
  -4 -15  -1   17.08   18.27
  -4  16   1  355.05  145.39
   4 -16   1  406.38  166.45
  -4 -16  -1  265.10  127.98
   4  16   1  111.16   57.16
  -4  16  -1  337.07  138.23
   4 -16  -1  554.37  227.00
  -4  17   1   28.17   13.99
   4 -17   1   29.60   15.33
  -4 -17  -1   31.40   23.78
   4  17   1  234.59  114.51
  -4  17  -1   25.66   14.50
   4 -17  -1   28.47   14.01
  -4  18   1  211.30   86.88
   4 -18   1  180.96   74.80
  -4 -18  -1  207.25  100.55
   4  18   1  107.91   55.65
   4 -18  -1  161.54   66.78
   4 -19   1   10.12   10.85
   4  19   1  151.45   75.16
  -4  19  -1    8.95    8.82
   4 -19  -1    3.52    7.81
  -4  20   1   30.20   15.21
   4 -20   1   27.76   15.72
   4  20   1   21.68   19.61
  -4  20  -1   21.55   13.57
  -4 -20   1    2.73   16.25
  -4  21   1    8.65   10.86
   4  21   1   14.36   15.59
  -4  21  -1   13.31   12.85
  -4 -21   1   -2.42   14.41
   4  22  -1   -4.48   12.60
   4 -22   1   14.58   11.93
  -4  22  -1    8.74   12.63
   4  23  -1   -1.97   11.23
   4 -23   1   -1.29    9.86
   4 -24   1   -2.38    9.65
  -5   0   1 6060.43 1568.55
   5   0  -1 6226.22 1611.41
  -5   1   1  110.26   31.78
   5   1  -1  132.66   35.31
  -5  -1  -1  175.94   85.10
   5   1   1  168.40   80.80
  -5  -1   1  102.21   27.87
   5  -2   1 1423.21  368.63
  -5   2  -1 1298.86  336.54
  -5   4  -1  845.22  219.07
   5  -5   1   17.41    9.49
  -5   5  -1   21.15   10.35
   5  -6   1  813.64  332.66
  -5   6  -1  723.34  295.79
   5  -7   1   34.02   17.64
  -5   7  -1   28.47   14.58
  -5   8   1  658.42  269.15
   5  -8   1  306.37  125.51
  -5   8  -1  407.44  166.69
  -5   9   1   16.29    9.33
   5  -9   1   21.73   12.02
   5  -9  -1   -2.45   11.71
  -5  10   1 1869.63  763.37
   5 -10   1 1535.39  627.03
  -5  10  -1 1149.47  469.52
  -5  11   1   29.60   13.76
   5 -11   1   17.20   10.14
   5 -11  -1    6.83    7.52
  -5  12   1  256.98  105.28
   5 -12   1  181.85   74.79
  -5  12  -1  129.89   53.65
   5 -12  -1  184.32   75.83
   5 -13   1  124.56   51.70
  -5  13  -1   83.04   34.96
  -5  14   1    8.15    6.88
   5 -14   1   16.03   10.18
  -5  14  -1    6.71    7.21
   5 -14  -1   81.51   34.36
  -5  15   1  158.88   65.65
   5 -15   1   38.05   18.54
  -5  15  -1   41.26   19.19
   5 -15  -1   16.49   11.39
  -5  16   1 1698.01  693.35
   5 -16   1 1545.45  631.27
  -5  16  -1 1431.50  584.70
   5 -16  -1 1445.09  590.17
  -5  17   1    8.60    7.89
   5 -17   1    9.65   10.24
   5 -17  -1   56.48   24.73
  -5  18   1  148.69   61.40
   5 -18   1  259.98  106.83
  -5  18  -1  194.55   80.08
   5 -18  -1  130.81   54.41
  -5  19   1    9.50    8.21
  -5 -19  -1   -2.61   17.29
  -5  19  -1    4.47    8.29
  -5  20   1  120.91   50.18
   5 -20   1  160.43   66.37
  -5 -20  -1   22.91   19.26
  -5  20  -1  100.71   42.40
  -5  21   1   16.63   10.46
   5 -21   1   -0.73    8.83
   5  21   1    3.30   14.40
  -5  21  -1   16.13   12.45
   5 -22   1    8.85    9.47
   5  22   1   -0.58   11.70
   5 -23   1   -0.07    9.03
   5  23   1    6.13   11.83
  -6   0   1  221.54   58.40
   6   0  -1  266.15   69.72
  -6   1   1  148.61   40.34
   6   1  -1  132.13   35.01
   6  -1   1  125.57   68.33
  -6  -1  -1  178.14   85.56
  -6   1  -1  177.79   94.95
  -6  -1   1  160.29   78.54
  -6  -1   1  110.33   29.84
   6  -1  -1  130.12   35.33
  -6   2   1  298.08   78.31
   6  -2   1  340.42   88.83
  -6   2  -1  331.60   86.64
   6  -2  -1  238.82   62.97
   6  -3   1   11.86    6.69
  -6   3  -1   16.23    7.66
   6  -4   1    9.40    7.89
  -6   4  -1   15.90    9.02
  -6   5  -1  429.66  111.72
  -6   6  -1    5.64    6.68
  -6   7  -1   28.84   17.60
   6  -8   1   11.76   13.51
  -6   8  -1  112.09   46.92
   6  -9   1   18.50   12.39
  -6   9  -1   21.20   11.39
   6 -10   1  155.51   64.38
  -6  10  -1   75.09   31.98
  -6  11   1   72.76   30.69
   6 -11   1   58.24   25.22
  -6  12   1  192.78   79.12
   6 -12   1  217.83   89.50
  -6  12  -1  205.84   84.52
   6 -13   1   57.64   24.94
  -6  13  -1   72.97   30.65
  -6  14   1   90.87   37.90
  -6  14  -1  125.32   51.98
   6 -15   1   57.31   25.29
  -6  15  -1   14.70   10.13
  -6  16   1  147.28   60.69
   6 -16   1   96.57   40.71
  -6  16  -1  153.22   63.29
  -6  17   1   15.34    9.48
   6 -17   1   14.10   10.33
  -6  17  -1    7.45    8.11
  -6  18  -1   16.28   10.17
  -6  19   1    0.89    6.71
   6 -19   1    6.82    9.74
  -6  19  -1    9.85    8.97
  -6  20   1   15.82    9.78
   6 -20   1   16.84   11.76
  -6  20  -1   22.86   12.54
  -6  21   1   84.36   35.42
   6 -21   1    5.57    9.24
   6 -22   1   -0.40    7.60
  -7   0   1 1022.83  265.10
  -7   1   1  241.64   63.53
   7   1  -1  213.07  102.55
  -7  -1  -1  374.81  176.06
  -7  -1   1  179.20   86.78
  -7  -1   1  180.43   47.46
  -7   2   1  108.90   59.55
   7  -2   1   41.18   13.88
  -7   2  -1   47.31   15.41
   7  -2  -1   67.91   39.49
  -7   3   1 1099.38  285.03
   7  -3   1 1251.60  324.19
  -7   3  -1 1510.52  391.21
   7  -3  -1 1683.72  436.19
   7  -4   1    7.21    7.00
  -7   4  -1    3.25    7.84
   7  -5   1  312.90   81.63
  -7   5  -1  285.91   74.77
  -7   6  -1   37.18   12.19
   7  -9   1   23.83   15.73
   7 -10   1   50.46   23.56
  -7  10  -1   69.67   29.98
  -7  11   1   42.21   19.88
   7 -11   1   32.42   15.42
  -7  12   1  231.24   94.91
   7 -12   1  216.42   88.91
  -7  12  -1  163.43   67.34
   7 -13   1 1173.98  479.58
  -7  14   1   31.92   15.26
   7 -14   1   38.73   18.43
  -7  14  -1   33.79   16.05
   7 -15   1  104.12   43.57
  -7  15  -1  136.29   56.44
  -7  16   1   54.68   23.53
   7 -16   1   92.79   39.03
  -7  16  -1   71.75   30.73
  -7  17   1  112.16   46.56
  -7  17  -1   48.33   21.31
  -7  18   1   58.40   25.05
   7 -18   1   47.39   21.85
  -7  18  -1   25.06   12.98
  -7  19   1    1.24    6.52
   7 -19   1    5.47    9.36
  -7  20   1   17.07    9.91
   7 -20   1    7.85    9.33
  -7  20  -1   31.82   15.19
  -7  21  -1   30.73   15.11
   7 -22   1    4.00    8.50
   7 -23   1   13.23   11.19
  -8   0   1    9.15    6.52
   8   0  -1   26.90    9.86
  -8   1   1  894.78  232.12
   8   1  -1  604.10  281.85
   8   1  -1 1139.95  295.44
  -8  -1   1  414.32  194.02
   8  -1  -1  959.68  248.88
  -8   2   1   87.93   51.33
  -8   2   1   49.81   15.94
   8  -2   1  115.72   31.38
  -8   2  -1   80.39   22.70
   8  -2  -1   77.75   49.55
   8  -2  -1   56.58   17.30
  -8   3   1  106.27   29.24
   8  -3   1   92.44   25.33
  -8   3  -1   67.17   18.93
   8  -3  -1  103.80   28.94
  -8   4  -1   11.44    8.03
   8  -5   1  594.05  154.24
   8  -6   1    2.08    8.58
  -8   6  -1    9.29    7.67
   8  -7   1  137.62   37.06
  -8   7  -1  192.08   50.48
   8 -10   1  234.41   96.89
  -8  10  -1  173.22   71.73
  -8  11  -1  130.98   54.47
  -8  12   1   12.58   10.89
   8 -12   1   10.89   11.26
  -8  12  -1   11.51    9.64
  -8  13  -1  204.78   84.31
   8 -13  -1   56.58   28.64
  -8  14   1   11.76    9.54
   8 -14   1   26.46   14.04
  -8  14  -1    7.21    8.59
   8 -14  -1    8.86   11.86
  -8  15   1  799.18  326.66
   8 -15   1 1313.15  536.38
   8 -15  -1  696.17  284.68
  -8  16   1   46.97   20.74
  -8  16  -1   24.59   12.73
   8 -17   1   21.39   12.82
  -8  17  -1   57.09   25.10
  -8  18   1    8.35    7.92
   8 -18   1    5.92    9.46
  -8  19   1   99.81   41.61
   8 -19   1   41.59   18.73
  -8  19  -1   26.60   13.20
   8 -20   1   21.06   12.19
  -8  20  -1    8.30    8.41
   8 -20  -1    4.55    7.69
   8 -21   1   59.70   26.32
  -8  21  -1   91.03   38.47
   8 -21  -1   46.39   20.55
   8 -22   1   11.74   10.37
  -9   0   1  145.91   38.73
   9   0  -1  219.07   57.50
  -9   1   1   32.17   11.79
   9   1  -1   92.56   48.89
   9   1  -1   10.18    7.32
  -9  -1   1   86.32   46.18
   9  -1  -1   14.38    8.67
  -9   2   1   14.94    8.99
   9  -2   1   18.04    9.97
  -9   2  -1   15.94    9.25
  -9  -2   1    9.40    8.32
   9  -2  -1    5.69    7.57
   9  -3   1  358.93   93.43
  -9   3  -1  449.77  117.01
   9  -3  -1  334.42   87.43
  -9   4   1   17.81    9.20
   9  -4   1   13.78    7.59
   9  -4  -1   18.17   10.65
   9  -5   1  169.53   44.78
  -9   5  -1  134.09   35.88
   9  -6   1    9.17    6.74
  -9   6  -1   18.93    9.36
  -9   7  -1  373.04   97.22
   9  -8   1   10.96    7.17
  -9   8  -1    5.75    6.03
  -9  11  -1   99.97   42.53
   9 -12   1   24.57   17.88
   9 -13   1  790.89  323.31
  -9  13  -1  575.70  235.47
  -9  14   1  102.27   43.05
   9 -14   1   64.43   28.68
  -9  14  -1   59.92   26.58
   9 -14  -1   50.30   25.33
  -9  15   1   41.59   19.44
  -9  15  -1  125.37   52.26
  -9  16   1   38.17   17.74
   9 -16   1   32.86   16.38
  -9  16  -1   22.21   12.56
   9 -16  -1   23.63   15.24
  -9  17   1   17.27   10.84
   9 -17   1   21.57   13.58
   9 -17  -1    6.81    9.60
  -9  18   1    9.27    8.62
  -9  18  -1    8.35    7.98
   9 -18  -1    3.23    7.26
   9 -19   1   19.79   11.79
  -9  19  -1   20.42   11.38
   9 -19  -1    9.49    8.16
  -9  20   1    5.89    7.56
   9 -20   1   11.83   10.01
  -9  20  -1    7.06    9.23
   9 -20  -1    2.61    7.39
   9 -21   1   39.86   18.66
   9 -21  -1   54.98   23.85
   9 -22  -1    4.17    7.32
 -10   0   1  369.69   96.34
  10   0  -1  291.73   76.34
 -10   1   1  354.87   92.60
  10   1  -1  290.67  137.69
  10   1  -1  392.62  102.30
 -10  -1   1  332.30   86.59
  10  -1  -1  266.33   69.79
  10  -2   1  157.79   85.21
  10  -2   1  210.42   55.65
 -10  -2  -1  222.95  106.82
  10   2   1  121.79   61.56
 -10   2  -1  205.84   54.40
 -10  -2   1  182.90   87.87
 -10  -2   1  182.02   48.12
 -10   3   1  152.51   40.74
 -10   3  -1  255.75   66.97
  10  -3  -1  141.55   37.89
 -10   4   1    5.48    7.27
  10  -4   1    9.27    7.05
 -10   4  -1    6.47    6.86
 -10   5   1 1321.09  342.36
  10  -5   1 1181.22  306.20
 -10   5  -1 1556.56  403.21
  10  -5  -1 1531.86  396.86
 -10   6  -1   22.40    8.83
  10  -7   1   30.18   10.74
 -10   7  -1   55.74   16.26
  10  -8   1   41.70   12.94
 -10   8  -1   43.83   13.42
  10  -9   1    5.07    6.92
 -10   9  -1   -0.11    6.16
 -10  14  -1   13.52   11.64
 -10  15   1   19.72   14.48
  10 -15   1   15.68   13.40
 -10  15  -1    3.24    9.21
 -10  16   1    3.72    9.98
  10 -16   1   27.18   15.90
  10 -16  -1    2.14   12.44
 -10  17   1   30.44   15.52
 -10  17  -1   56.19   24.99
  10 -17  -1   21.94   14.06
  10 -18   1   35.29   16.87
 -10  18  -1   16.80   10.08
  10 -18  -1   19.37   12.64
 -10  19   1   30.39   14.82
  10 -19   1    2.73    9.11
  10 -19  -1   13.87   10.47
  10 -20   1   17.60   12.16
 -10  20  -1    6.80    8.41
  10 -20  -1   16.03    9.92
  10 -21   1   12.77    9.99
  10 -21  -1   16.98   10.73
 -11   0   1  835.87  389.45
 -11   0   1  428.43  111.54
  11   0  -1  450.48  117.21
 -11   1   1  186.79   49.33
  11   1  -1  104.42   28.50
 -11  -1   1   84.47   44.48
 -11  -1   1  150.10   39.90
 -11   2   1   75.28   21.29
  11  -2   1   15.19   18.84
  11  -2   1   15.37    8.53
 -11  -2  -1   30.55   26.39
  11   2   1   49.97   35.98
 -11   2  -1   23.78   18.01
 -11   2  -1   27.67   11.39
 -11  -2   1   20.37   24.52
 -11  -2   1   27.59   10.77
 -11   3   1 2102.45  544.31
 -11   3  -1 1146.83  297.38
  11  -3  -1 2354.68 1249.83
  11  -3  -1 1929.60  499.68
  11  -4   1    6.84    6.31
 -11   4  -1    8.71    6.95
  11  -4  -1   10.58    7.76
 -11   5   1 1267.82  328.60
  11  -5   1 1242.07  321.90
 -11   5  -1 1378.23  357.17
  11  -5  -1 1071.86  277.80
  11  -6   1   18.63    7.73
 -11   6  -1   11.49    7.87
  11  -6  -1   27.07   10.31
  11  -7   1   43.48   13.14
 -11   7  -1   38.59   12.66
  11  -8   1   81.68   22.65
  11  -9   1   91.05   25.03
 -11   9  -1   36.21   11.74
  11 -10   1   67.15   19.17
 -11  14  -1   21.32   14.52
  11 -15   1   32.84   19.15
 -11  16   1    5.91    9.55
  11 -16   1   -2.39   13.16
 -11  16  -1   18.17   12.03
  11 -17   1   62.86   28.43
 -11  17  -1   60.71   26.32
  11 -17  -1   26.72   17.40
 -11  18   1   11.80    9.72
  11 -18   1   30.36   16.32
 -11  18  -1    9.08    8.29
  11 -18  -1   10.31   12.73
 -11  19   1   14.85   10.05
 -11  19  -1   41.41   19.33
  11 -19  -1   17.13   12.92
  11 -20   1   14.55   10.69
  11 -20  -1   86.06   36.79
  11 -21   1   11.20   11.10
 -12   0   1  202.84   53.44
  12   0  -1  207.42   54.55
  12   1  -1  120.84   32.47
 -12  -1  -1  318.02  149.96
 -12  -1   1  153.99   40.87
  12  -1  -1  162.60   43.09
 -12   2   1  347.12   90.68
  12   2  -1  451.36  211.30
  12  -2   1  295.44   77.22
 -12  -2  -1  277.80  131.32
  12   2   1  447.83  209.89
 -12   2  -1  332.13   86.81
 -12   2  -1  167.38   91.33
 -12  -2   1  453.66  212.54
 -12  -2   1  286.62   75.03
  12  -2  -1  365.99   95.46
 -12   3   1  333.54  178.49
 -12   3   1  360.87   94.19
  12  -3   1  233.18   61.12
  12  -3  -1  203.72  111.86
 -12   4   1    8.89    8.17
  12  -4   1   14.18    7.01
 -12   4  -1   14.64    7.31
  12  -4  -1    7.53    7.41
 -12   5   1  510.97  132.91
 -12   5  -1  568.82  147.83
 -12   6   1   25.20    9.98
  12  -6   1   42.35   12.62
 -12   6  -1   28.98   10.44
  12  -6  -1   29.00   10.66
 -12   7  -1   57.64   17.34
  12  -8   1  707.29  183.61
 -12   8  -1  913.65  237.06
 -12   9  -1    0.21    6.74
  12 -10   1   13.15    8.40
 -12  10  -1    2.86    7.17
 -12  15  -1    2.36   11.24
  12 -17   1   24.01   17.03
 -12  17  -1   25.24   14.02
 -12  18   1  226.12   93.15
  12 -18   1  259.98  107.26
 -12  18  -1  225.42   92.76
  12 -19   1   10.16   12.13
  12 -19  -1   10.38   13.54
  12 -20   1   16.34   11.60
 -13   0   1  856.68  222.24
  13   0  -1  839.93  217.83
 -13   1   1   71.10   19.60
  13   1  -1   24.08    9.04
 -13  -1   1   34.87   27.43
 -13  -1   1   41.03   12.55
  13  -1  -1   71.40   19.81
 -13   2   1  305.67   79.92
  13   2  -1  102.04   54.47
  13  -2   1  312.90   81.66
 -13  -2  -1  205.66   98.74
  13   2   1  181.14   88.05
 -13   2  -1  318.37   83.18
 -13  -2   1  136.36   69.07
 -13  -2   1  200.19   52.70
  13  -2  -1  307.08   80.18
 -13   3   1  250.46  135.23
 -13   3   1  176.15   46.92
  13  -3  -1   85.14   53.02
  13  -3  -1  150.72   40.04
 -13   4   1   11.33    8.81
  13  -4   1   23.53    8.43
 -13   4  -1    9.21    6.16
  13  -4  -1    6.19    7.12
 -13   5   1  370.40   96.92
  13  -5   1  585.05  151.93
  13  -5  -1  624.92  162.46
 -13   6   1   84.50   23.83
  13  -6   1   58.28   16.76
 -13   6  -1   55.60   16.53
  13  -6  -1   84.94   23.78
 -13   7   1    3.15    7.43
  13  -7   1   32.52   10.53
  13  -7  -1   12.14    8.42
  13  -8   1  707.81  183.79
 -13   8  -1  821.23  213.07
  13  -9   1   30.06   11.30
  13 -10   1    8.64    8.09
 -13  10  -1   44.91   13.94
  13 -11   1   14.70    8.96
 -13  11  -1    4.08    6.92
 -13  16  -1    3.43   10.45
 -13  17  -1   20.34   12.63
  13 -18   1   31.50   18.91
 -13  18  -1   81.98   35.10
 -14   0   1  179.55   47.46
 -14   1   1   11.84    7.44
  14   1  -1   21.99    8.82
 -14  -1   1   18.40    8.80
  14  -1  -1   15.52    7.67
  14   2  -1  244.11  117.14
  14  -2   1  264.57   69.35
 -14  -2  -1   98.01   51.87
  14   2   1   98.67   52.00
 -14   2  -1  266.86   70.04
 -14  -2   1  328.60  154.91
 -14  -2   1  223.30   58.82
 -14   3   1   22.75   21.45
 -14   3   1   48.87   15.08
  14  -3   1   67.10   39.28
  14  -3   1   32.44   10.74
  14  -3  -1   25.63    9.73
 -14   4   1   16.87    9.48
  14  -4   1    4.20    5.73
 -14   4  -1    6.73    6.30
 -14   5   1   16.90    9.23
  14  -5   1    8.13    6.04
  14  -5  -1   10.34    8.27
 -14   6   1    2.46    6.82
  14  -6   1    2.69    6.10
 -14   6  -1    1.70    6.90
  14  -6  -1    2.95    8.98
 -14   7   1   65.28   18.84
  14  -7   1   56.95   16.57
 -14   7  -1   23.69    9.32
  14  -7  -1   77.13   22.05
  14  -8   1  237.94   62.46
 -14   8  -1  330.01   86.21
  14  -9   1   21.68    9.79
 -14   9  -1   30.44   11.20
 -14  10  -1   78.45   22.17
  14 -11   1   40.11   14.08
 -14  11  -1   22.52    9.78
  14 -12   1   56.64   17.44
 -15   0   1  273.74   71.77
 -15   1   1   64.06   39.07
 -15   1   1    9.80    7.52
  15   1  -1    9.79    7.69
 -15  -1   1   11.02    7.87
  15  -1  -1   37.06   32.33
  15  -1  -1    2.54    6.61
 -15   2   1   28.22   11.06
  15   2  -1   58.73   37.71
  15  -2   1   17.71    9.26
  15   2   1    3.59   24.36
 -15   2  -1   16.92    9.45
 -15  -2   1   68.22   39.61
 -15  -2   1   16.43    9.42
  15  -2  -1   13.00    7.56
 -15   3   1    7.15    8.22
  15  -3   1    3.94   18.56
  15  -3   1   10.24    7.05
 -15  -3  -1   16.93   26.07
 -15   3  -1   10.93   10.37
  15  -3  -1    4.91    7.25
  15  -4   1   15.46    7.53
 -15   4  -1   13.04    7.47
  15  -4  -1   98.86   56.37
  15  -4  -1   35.56   12.13
 -15   5   1   29.01   11.75
  15  -5   1   38.20   12.15
 -15   5  -1   24.20    9.59
  15  -5  -1   25.43   10.10
 -15   6   1    5.78    8.30
 -15   6  -1   18.73    9.05
  15  -6  -1   14.14    9.44
 -15   7   1    5.58    8.13
  15  -7   1    6.18    7.14
 -15   7  -1   31.62   11.54
  15  -7  -1   16.81    9.25
 -15   8   1  227.36   60.06
  15  -8   1  293.85   76.94
 -15   8  -1  412.38  107.61
  15  -9   1    1.24    7.73
 -15   9  -1    6.56    8.52
  15  -9  -1    3.30    9.00
  15 -10   1   70.85   20.99
  15 -11   1   -0.99    8.13
 -15  11  -1    3.70    7.48
  15 -12   1   38.64   13.17
 -15  12  -1    6.14    7.30
  15 -13   1    4.69    8.06
 -16   0   1 3079.60  797.24
 -16   1   1  423.49  110.47
  16   1  -1  318.37   83.50
 -16  -1  -1  228.59  109.25
 -16  -1   1  389.27  183.26
 -16  -1   1  276.21   72.55
  16  -1  -1  216.60   57.15
  16   2  -1   19.44   26.03
  16  -2   1   60.30   18.41
  16   2   1   10.82   26.47
 -16   2  -1   77.52   22.59
 -16  -2   1   29.17   27.89
 -16  -2   1   79.32   23.04
  16  -2  -1  101.08   27.85
 -16   3   1  199.49   53.06
  16   3  -1  305.31  144.79
  16  -3   1  182.20   48.40
 -16  -3  -1  627.39  292.97
  16   3   1  375.16  176.55
 -16   3  -1  239.00   62.86
 -16   3  -1  243.23  130.65
 -16  -3   1  349.77  164.84
  16  -3  -1  198.07   52.42
 -16   4   1  101.10   55.60
 -16   4   1  178.85   47.64
  16  -4   1   83.90   23.32
 -16   4  -1  140.81   37.83
  16  -4  -1  100.08   59.32
  16  -4  -1  171.28   45.79
 -16   5   1 3148.39  815.23
  16  -5   1 2238.27  579.94
 -16   5  -1 1802.61  467.23
 -16   6   1  112.41   31.24
 -16   6  -1   77.31   22.24
  16  -6  -1  120.96   33.30
 -16   7   1  196.49   52.46
  16  -7   1  165.79   44.20
 -16   7  -1  287.15   75.46
  16  -7  -1  208.13   55.49
 -16   8   1  371.81   97.29
  16  -8   1  264.92   69.53
  16  -8  -1  439.72  114.95
 -16   9   1    1.06    8.00
  16  -9   1   11.65    7.62
 -16   9  -1   15.96    9.55
  16  -9  -1    9.88   10.07
  16 -10   1  461.76  120.45
 -16  10  -1  575.35  149.73
  16 -11   1   51.93   16.02
 -16  11  -1   35.06   11.89
  16 -12   1   11.84    9.25
 -16  12  -1   12.37    8.88
  16 -13   1   14.85    9.46
 -16  13  -1    9.70    7.68
  16 -14   1    3.48    7.21
 -17   0   1  215.54   57.04
  17   0  -1  266.15   69.93
 -17   1   1   14.75    9.25
 -17  -1   1   39.17   13.94
  17  -1  -1    3.91    7.85
  17   2  -1   27.73   26.39
  17  -2   1   26.25   11.21
 -17  -2  -1   11.01   21.52
  17   2   1    9.33   23.14
 -17   2  -1   52.91   17.28
 -17  -2   1   54.22   17.37
 -17  -2   1   26.83   27.64
  17  -2  -1   28.08   11.24
 -17   3   1  245.00   64.87
  17  -3   1  266.68   70.11
 -17  -3  -1   73.11   41.86
  17   3   1   88.70   50.37
 -17   3  -1  159.90   42.68
 -17   3  -1   95.55   54.45
 -17  -3   1  218.71  105.26
  17  -3  -1  392.45  102.49
 -17   4   1   18.22   16.70
 -17   4   1   20.57   11.72
 -17   4  -1   11.87    8.43
  17  -4  -1    9.17   24.09
  17  -4  -1   23.32   10.88
 -17   5   1   30.67   12.16
  17  -5   1   48.77   15.28
 -17   5  -1   46.28   14.95
  17  -5  -1   20.95    9.85
 -17   6   1   46.16   15.78
  17  -6   1   89.34   24.87
 -17   6  -1   62.35   18.54
  17  -6  -1   50.52   16.18
 -17   7   1   43.58   14.79
  17  -7   1   52.54   16.12
 -17   7  -1   34.64   12.85
  17  -7  -1   20.55   11.53
 -17   9   1    4.14    7.53
 -17   9  -1   18.20    9.07
  17  -9  -1    4.01    8.97
  17 -10   1    1.29    7.04
 -17  10  -1    2.24    7.39
  17 -10  -1    9.48    9.47
  17 -11   1   26.76   11.99
 -17  12  -1    2.04    6.73
  17 -13   1  433.90  113.34
 -17  13  -1  312.37   81.96
  17 -14   1    6.42    8.00
 -18   1   1   63.46   19.12
  18   1  -1  135.80   37.04
 -18  -1   1  106.27   29.72
  18  -1  -1   87.34   24.68
 -18   2   1   64.01   18.82
  18   2  -1   27.04   27.18
  18  -2   1   51.27   16.69
 -18   2  -1   97.45   27.92
 -18  -2   1   85.23   24.76
  18  -2  -1   55.68   17.21
 -18   3   1   63.14   19.56
  18   3  -1   60.18   36.70
  18  -3   1   77.75   22.65
 -18  -3  -1  100.68   52.70
  18   3   1  133.26   68.03
 -18   3  -1   67.34   41.54
 -18   3  -1   68.98   19.90
 -18  -3   1   85.86   46.60
 -18   4   1   19.83   18.31
 -18   4   1    0.39    8.29
  18  -4   1   24.34   19.56
 -18   4  -1    8.40    8.26
  18  -4  -1    0.48    8.27
  18  -5   1  123.06   33.55
 -18   5  -1  109.04   30.04
  18  -5  -1   99.85   27.87
 -18   6   1   25.29   11.49
  18  -6   1   28.36   11.13
  18  -6  -1   16.72    9.55
 -18   7   1    3.72    7.79
  18  -7   1    3.52    6.98
 -18   7  -1   11.17    9.07
  18  -7  -1   -0.55    8.34
  18  -8   1  134.32   36.46
 -18   8  -1   97.54   27.25
 -18   9   1   -0.26    7.98
  18  -9   1    7.24    7.90
 -18   9  -1   11.02    8.41
  18  -9  -1    3.90    8.81
 -18  10   1    3.16    7.65
  18 -10   1    3.17    6.51
 -18  10  -1   -1.07    8.49
  18 -10  -1    0.00    9.15
  18 -11   1    6.70    8.13
 -18  11  -1   12.55    7.99
  18 -11  -1    9.96    9.17
  18 -12   1   24.08   10.72
 -18  12  -1   27.44   10.78
  18 -13   1   21.94    9.80
 -18  13  -1    9.10    8.34
  18 -14   1    2.16    8.43
 -18  14  -1   -4.17    8.00
  18 -15   1   59.55   18.41
  19   0  -1   11.38    9.36
 -19   1   1   24.23   10.99
  19   1  -1   15.99   10.47
 -19  -1   1   10.52    9.69
  19  -1  -1   23.32   10.77
 -19   2   1    9.09    8.97
  19   2  -1   17.38   26.17
  19  -2   1    4.79    9.19
 -19   2  -1   14.52   11.03
 -19  -2   1   12.59   10.28
  19  -2  -1   19.45   10.03
 -19   3   1   17.53   10.53
  19   3  -1   79.16   45.86
  19  -3   1   28.41   12.38
 -19  -3  -1   71.31   40.02
  19   3   1   93.89   50.92
 -19   3  -1   19.44   10.02
 -19  -3   1   65.17   38.31
  19  -3  -1   32.86   11.92
 -19   4   1    5.65   13.27
 -19   4   1    3.71    8.30
  19  -4   1    7.71   16.02
 -19  -4  -1    9.60   20.41
 -19   4  -1    4.38    8.11
  19  -4  -1    1.81    7.68
  19  -5   1   10.87    8.36
 -19   5  -1    4.06    7.80
  19  -5  -1   68.79   40.39
 -19   6   1    7.07    9.27
  19  -6   1    6.65    7.69
 -19   6  -1    5.86    7.71
 -19   7   1    5.60    9.18
 -19   7  -1   29.91   11.86
  19  -7  -1    8.81    9.71
 -19   8   1   60.96   18.64
  19  -8   1   47.48   15.00
 -19   8  -1   24.46   10.31
  19  -8  -1   33.04   13.54
 -19   9   1    1.44    7.41
  19  -9   1   33.42   11.95
 -19  10   1   30.48   11.48
 -19  10  -1   32.19   12.14
  19 -10  -1   24.34   11.65
 -19  11   1   -2.35    7.23
  19 -11   1    8.13    7.63
 -19  11  -1   54.87   17.14
  19 -11  -1    4.82    8.90
  19 -12   1   -3.38    9.10
  19 -12  -1    2.32    9.87
 -19  13  -1   41.54   14.52
  20   0  -1   51.75   16.47
 -20   1   1    6.18    7.72
  20   1  -1    1.32    9.07
 -20   1  -1    1.97    9.15
 -20  -1   1    7.39    8.55
  20  -1  -1    5.41   26.05
  20  -1  -1    6.37    7.50
 -20   2   1   50.96   16.03
  20   2  -1   45.88   33.25
  20  -2   1   76.48   22.38
 -20  -2  -1   84.94   45.31
 -20   2  -1   72.74   21.91
 -20  -2   1   43.28   14.84
  20  -2  -1   69.86   20.46
 -20   3   1    7.79    8.21
  20   3  -1   83.89   47.46
  20  -3   1    7.51    8.32
 -20  -3  -1   15.14   24.57
  20   3   1    9.62   22.21
 -20   3  -1    3.25    7.39
 -20  -3   1   89.97   47.96
  20  -3  -1   22.31   10.16
 -20   4   1    2.25   11.23
 -20   4   1    5.52    8.00
  20  -4   1    4.29   13.61
  20  -4   1    7.18    6.93
 -20  -4  -1    9.25   23.90
 -20   4  -1   10.25    9.48
 -20   4  -1   18.77    9.28
  20  -4  -1    3.52    6.97
 -20   5   1    7.78    8.74
  20  -5   1   12.67    8.25
 -20   5  -1   10.17    7.81
  20  -5  -1    8.48    8.78
 -20   6   1    3.43    7.91
  20  -6   1    9.72    7.82
 -20   6  -1    2.51    6.04
  20  -6  -1    5.98    8.52
 -20   7   1    9.32    8.85
  20  -7   1   29.72   10.57
 -20   7  -1   27.83   11.09
  20  -7  -1    4.91    7.56
 -20   8   1   61.29   18.54
  20  -8   1   49.60   15.31
 -20   8  -1   33.97   11.94
  20  -8  -1   54.38   17.44
  20  -9   1   17.46    8.53
 -20   9  -1   21.17    9.44
  20  -9  -1    1.78    9.72
 -20  10   1    4.42    8.39
  20 -10   1   -0.13    7.17
 -20  10  -1    1.86    9.12
 -20  11   1    0.50    7.86
  20 -11   1    3.72    7.94
 -20  11  -1    7.00    9.13
  20 -11  -1   -6.98   10.01
  20 -12   1   40.11   14.34
 -20  12  -1   39.60   13.96
  20 -12  -1    2.54    9.97
  21   0  -1  456.29  119.32
 -21   1   1    1.21    6.84
  21   1  -1    6.76    9.63
 -21   1  -1    7.22    8.31
 -21  -1   1   18.17    9.18
 -21   2   1    7.93    7.41
  21   2  -1   23.60   27.48
  21  -2   1   62.40   18.93
 -21   2  -1   64.31   19.61
 -21  -2   1   37.82   13.12
  21  -2  -1   15.27    8.83
  21   3  -1   59.19   37.30
  21  -3   1   25.96   11.12
 -21  -3  -1   19.26   23.86
  21   3   1   15.14   24.01
 -21   3  -1   25.61   10.31
 -21  -3   1   42.65   29.56
  21  -3  -1   21.34    9.83
 -21   4   1    5.49    7.32
  21  -4   1    4.71    7.15
 -21  -4  -1   21.99   25.40
 -21   4  -1   14.22   11.32
 -21   4  -1    5.20    6.20
 -21  -4   1    2.05   21.18
 -21   5   1    5.55    7.87
 -21   5   1   45.24   14.99
  21  -5   1    9.46    7.48
 -21   5  -1   11.54    7.54
  21  -5  -1   36.70   13.44
  21  -6   1   14.50    8.21
 -21   6  -1   16.58    8.47
  21  -6  -1    6.74    8.70
 -21   7   1   15.19   10.27
  21  -7   1   10.47    7.91
 -21   7  -1   22.79    9.50
 -21   8   1    2.62    9.50
  21  -8   1    1.65    6.46
 -21   8  -1    8.20    8.85
  21  -8  -1    1.36    9.38
 -21   9   1    0.22    8.43
  21  -9   1    5.78    7.43
 -21   9  -1    5.16    8.43
  21  -9  -1    1.79    9.98
 -21  10   1    3.67    8.51
  21 -10   1   51.96   16.38
  21 -10  -1    0.35    8.52
  22   0   1  170.96   85.97
  22   0  -1   29.30   12.48
 -22   1   1    0.05    6.50
  22   1  -1    0.98    9.51
 -22   1  -1    3.72    7.88
 -22  -1   1    3.26    7.06
 -22   2   1   29.54   10.79
  22  -2   1   78.10   22.79
  22   2   1   32.37   26.00
 -22   2  -1   80.84   23.55
 -22  -2   1   60.38   18.04
  22  -2  -1   30.69   11.77
  22   3  -1   13.70   25.79
  22  -3   1    9.88    8.80
 -22  -3  -1   13.05   24.80
  22   3   1   10.58   21.50
 -22   3  -1   10.15    7.87
 -22  -3   1   30.46   27.60
  22  -3  -1   25.84   10.70
 -22   4   1    6.52    8.24
  22  -4   1    7.94    7.95
 -22  -4  -1    7.80   22.66
  22   4   1   17.81   21.27
 -22   4  -1    8.99    9.79
 -22   4  -1    6.09    6.56
 -22  -4   1    9.82   21.01
 -22   5   1    7.88    9.30
 -22   5   1   44.32   15.14
  22  -5   1   11.48    7.43
 -22   5  -1   11.07    7.75
  22  -5  -1   19.61   10.67
 -22   6   1    4.79    7.99
  22  -6   1   17.49    8.85
 -22   6  -1    7.75    7.43
  22  -6  -1    5.85    8.26
 -22   7   1   58.86   18.75
  22  -7   1   66.58   19.65
  22  -7  -1   32.37   12.80
  23   0  -1    6.25    9.19
 -23   1   1    3.55    6.52
  23   1  -1    8.66    9.82
 -23   1  -1    7.33    7.83
 -23  -1   1    2.79    7.09
   0   0   2 1938.42  791.42
   0   0  -2 1189.51  567.59
   0   1   2   89.44   36.88
   0   1  -2    5.71    9.61
   0  -1   2   33.71   16.36
   0  -1  -2   55.22   23.04
   0  -1  -2  345.53  165.65
   0   2   2 1391.81  568.29
   0   2  -2 1855.52  758.08
   0  -2   2 1600.47  653.67
   0   3  -2   14.03   13.07
   0  -3  -2   38.03   23.11
   0   4   2  156.97   76.74
   0   4  -2   96.11   42.30
   0  -4   2   75.54   33.49
   0  -4  -2  206.72   99.80
   0   5   2    0.10   14.57
   0   5  -2   17.09   15.89
   0   5  -2   37.71   19.37
   0  -5   2   14.07   14.05
   0  -5   2   80.27   38.96
   0  -5  -2   12.38   15.09
   0   6   2 1038.53  495.45
   0   6  -2  818.23  334.60
   0   6  -2  995.14  474.64
   0  -6   2  786.12  321.54
   0  -6   2  916.65  437.25
   0  -6  -2  816.47  389.62
   0   7   2    8.53   14.21
   0   7  -2   26.88   17.74
   0  -7   2   22.17   16.36
   0  -7   2    7.50    7.28
   0  -7  -2   14.26   14.91
   0   8   2  235.82  113.31
   0   8  -2  433.72  177.97
   0   8  -2  230.18  110.10
   0  -8   2  349.59  143.74
   0  -8   2  221.36  105.93
   0  -8  -2  175.74   85.12
   0   9   2   35.86   21.50
   0   9  -2   48.87   25.38
   0   9  -2   63.27   31.29
   0  -9   2   63.88   30.62
   0  -9   2   50.71   25.91
   0  -9  -2   15.80   15.36
   0  10  -2 2561.05 1046.12
   0  10  -2 3247.16 1548.27
   0 -10   2 3644.02 1487.94
   0 -10   2 2264.73 1079.80
   0 -10  -2 2564.57 1222.49
   0  11  -2   63.30   31.45
   0 -11   2  111.81   49.00
   0 -11  -2   34.27   20.81
   0  12  -2 1251.95  597.05
   0 -12   2 1617.41  660.72
   0 -12   2 2261.20 1078.21
   0 -12  -2 1722.35  821.40
   0  13  -2   37.09   19.05
   0 -13   2   57.20   30.41
   0 -13   2   28.75   16.33
   0 -13  -2   18.71   13.42
   0  14  -2  185.20   88.88
   0 -14   2  197.55   83.13
   0 -14   2  153.76   74.08
   0 -14  -2  159.07   76.67
   0  15   2    8.12   11.67
   0 -15   2   37.62   21.94
   0 -15   2    6.82    9.72
   0 -15  -2    3.13   10.05
   0  16   2  442.19  211.30
   0 -16   2  413.97  170.33
   0 -16   2  376.39  179.91
   0 -16  -2  482.75  230.71
   0  17   2    8.36   13.49
   0 -17   2   15.89   17.81
   0 -17   2   11.33   11.70
   0 -17  -2    2.20   11.69
   0  18   2   55.72   29.79
   0 -18   2   70.78   33.78
   0 -18   2   62.16   31.80
   0 -18  -2   67.24   34.43
   0  19   2   -1.08   12.12
   0 -19   2    8.77   15.34
   0 -19   2    0.76    9.42
   0 -19  -2    1.28    9.35
   0  20   2   33.85   19.95
   0 -20   2   20.25   19.77
   0 -20   2   37.83   20.27
   0 -20  -2   39.97   21.47
   0  21   2    0.07   10.48
   0 -21   2   10.25   22.17
   0 -21   2    5.74    9.58
   0 -21  -2    3.50    9.23
   0  22   2   28.22   17.35
   0 -22   2   10.09   23.14
   0 -22   2   22.29   14.33
   0  23   2    8.85   12.57
   0 -23   2   15.46   20.94
   0  24   2   19.77   14.12
   0 -24   2    5.02   15.63
   1   0   2 2275.30  929.17
   1   0   2 2213.57 1055.29
  -1   0  -2 2479.90 1012.25
  -1   0  -2 1799.08  857.92
  -1   1   2 1341.02  711.87
   1  -1   2  642.56  262.45
  -1  -1  -2  737.80  352.24
   1   1   2  873.78  356.81
  -1   1  -2  713.46  291.56
   1  -1  -2 1113.49  591.40
   1  -2   2  498.80  203.90
  -1  -2  -2  326.48  156.39
  -1   2  -2  533.55  218.18
  -1  -3  -2  266.86  127.86
  -1   3  -2  164.96   68.14
  -1   4   2  122.39   50.09
   1  -4   2   31.62   15.65
   1  -4   2  128.74   33.65
  -1  -4  -2  154.96   75.24
  -1   4  -2   78.63   20.83
   1  -4  -2   80.98   33.41
  -1   5   2 1303.80  532.32
  -1  -5  -2 1578.60  752.97
   1   5   2 1455.14  694.06
  -1   5  -2 1268.35  518.21
   1  -5  -2 1253.54  511.86
  -1   6   2  283.09  115.72
   1  -6   2  166.02   68.75
  -1  -6  -2   92.02   45.66
   1   6   2  105.65   51.77
  -1   6  -2   98.30   41.48
  -1   7   2   56.57   23.85
   1  -7   2   79.74   34.25
  -1  -7  -2  188.55   90.80
   1   7   2  632.15  301.79
   1  -7  -2   70.76   29.81
  -1   8   2  183.43   75.19
  -1   8   2 1039.94  496.33
   1  -8   2 1431.50  682.59
   1  -8   2  261.92  107.84
  -1  -8  -2 5298.47 2525.77
   1   8   2 2665.11 1270.99
  -1   8  -2  262.98  108.10
   1  -8  -2  213.07   87.38
   1  -8  -2 1540.68  734.98
  -1   9   2    5.68   13.06
   1  -9   2   60.34   27.74
   1  -9   2   49.21   26.35
  -1  -9  -2  134.81   66.21
   1   9   2   22.17   15.09
  -1   9  -2   43.78   21.01
  -1   9  -2   13.52   12.12
  -1  -9   2    6.97   12.70
   1  -9  -2   13.42    9.43
   1  -9  -2    0.15   15.90
  -1  10   2  168.16   69.39
  -1  10   2   85.44   43.30
   1  10  -2  319.60  152.92
   1 -10   2   62.00   28.13
   1  10   2  276.39  132.34
  -1  10  -2   98.91   41.94
  -1 -10   2   94.20   46.74
   1 -10  -2  180.96   74.57
   1 -10  -2   69.05   36.18
  -1  11   2   79.55   34.04
  -1  11   2   79.02   39.91
   1  11  -2   39.97   21.27
   1 -11   2   95.37   41.11
   1  11   2   94.03   45.86
  -1  11  -2   68.44   30.67
  -1  11  -2   69.48   34.29
   1 -11  -2  100.78   50.76
  -1  12   2  700.93  286.62
   1 -12   2  557.18  228.24
  -1 -12  -2  885.43  422.43
   1  12   2 1461.14  696.88
  -1  12  -2  970.44  396.68
  -1  12  -2  827.93  394.91
  -1 -12   2  842.92  402.32
   1 -12  -2  648.38  265.10
   1 -12  -2  871.67  416.08
  -1  13   2   11.66   13.14
   1  13  -2   40.25   22.21
   1 -13   2   39.12   22.79
   1 -13   2   52.24   27.09
  -1 -13  -2   25.24   15.49
  -1  13  -2   28.56   16.35
  -1 -13   2   92.14   46.88
   1 -13  -2   13.69   14.08
   1 -13  -2   33.99   21.22
  -1  14   2  129.06   62.65
   1  14  -2    7.95   10.94
   1 -14   2  159.21   67.01
   1 -14   2   74.79   37.04
  -1 -14  -2   42.14   22.52
  -1  14  -2   32.33   17.64
  -1 -14   2   12.17   12.71
   1 -14  -2   45.96   23.90
   1 -14  -2   52.42   27.62
  -1  15   2   31.52   18.93
   1  15  -2   15.04   15.41
   1 -15   2   69.92   31.94
   1 -15   2   35.66   19.91
  -1 -15  -2   17.74   13.69
  -1  15  -2   25.24   16.56
  -1  15  -2   19.98   13.63
   1 -15  -2   82.90   36.70
  -1  16   2  733.74  350.30
   1  16  -2  764.25  364.93
   1 -16   2  975.56  465.29
  -1 -16  -2  394.03  188.37
  -1  16  -2  734.63  300.55
  -1  16  -2  858.27  409.56
  -1 -16   2 1038.35  495.45
   1 -16  -2  560.36  229.65
  -1  17   2    8.62   14.22
   1  17  -2   36.49   20.83
   1 -17   2    9.94   11.91
  -1 -17  -2   20.53   16.53
  -1  17  -2  169.94   82.42
  -1 -17   2    7.79   13.73
  -1  18   2   99.28   49.63
   1 -18   2  261.04  125.25
  -1 -18  -2  408.85  195.61
  -1 -18   2  134.74   65.68
  -1  19   2    2.79   10.98
   1 -19   2    3.65    8.57
  -1 -19  -2    3.30    9.57
  -1  19  -2    1.94   11.79
  -1 -19   2    3.13   10.53
   1 -19  -2   41.11   20.95
   1 -19  -2    2.71    9.39
  -1  20   2    6.50   10.89
   1  20  -2    4.50   11.15
   1 -20   2   57.99   29.00
  -1 -20  -2   27.99   16.93
  -1  20  -2   62.86   29.31
  -1 -20   2   12.90   12.09
   1 -20  -2   60.59   28.47
   1 -20  -2   14.95   11.59
  -1  21   2    8.26   10.44
   1  21  -2   90.45   44.32
   1 -21   2   27.09   26.95
   1 -21   2    1.33    7.98
  -1 -21  -2    7.53   10.05
  -1  21  -2    8.66   16.96
  -1 -21   2   18.77   13.00
   1 -21  -2   17.92   17.30
   1 -21  -2    0.20    9.23
  -1  22   2   24.29   15.73
   1  22  -2   21.59   13.33
   1 -22   2   28.24   26.26
   1 -22   2   61.61   31.03
  -1  22  -2    8.68   17.88
  -1 -22   2   33.97   18.80
   1 -22  -2    7.45   17.43
  -1  23   2    9.23   11.25
   1  23  -2    4.12    8.08
   1 -23   2   37.11   25.01
   1  23   2    3.23    8.21
  -1  23  -2    7.60    9.83
   1 -23  -2   41.31   22.72
  -1  24   2   12.95   12.05
   1  24  -2   17.24   11.46
   1 -24   2   20.78   18.64
   1  24   2   26.95   15.43
  -1  24  -2   73.02   35.98
   1 -24  -2    5.25   11.76
  -2   0   2 1994.86  925.29
   2   0  -2 2141.26  992.84
  -2   1   2  252.05  138.27
   2  -1   2  291.03  119.20
  -2   1  -2  243.23   99.76
   2  -1  -2  170.10   97.79
  -2   2  -2  362.28  148.36
   2   3  -2  891.95  230.88
  -2   3  -2  667.95  273.03
   2  -4   2   87.68   36.78
   2  -4   2  107.03   28.26
  -2  -4  -2   72.44   38.96
  -2   4  -2   98.10   41.13
  -2   4  -2  148.55   38.84
   2  -5   2 1476.12  602.87
  -2  -5  -2  926.53  442.37
  -2   5  -2 1316.15  537.43
  -2   5  -2 1433.27  371.10
  -2   6   2  195.96   80.18
   2  -6   2  137.54   56.95
   2  -6  -2  199.66   81.77
  -2   7   2  104.63   42.95
   2  -7   2   73.30   31.29
  -2  -7  -2   49.37   27.44
  -2   7  -2   81.91   34.52
  -2   8   2  707.99  289.09
   2  -8   2 1274.52  520.50
  -2  -8  -2  487.87  233.35
   2   8   2  452.95  216.60
  -2   8  -2 1894.32  773.95
  -2   9   2   38.84   16.61
   2  -9   2   12.78   10.00
  -2  -9  -2   39.86   24.11
   2   9   2   21.61   16.30
   2  -9  -2   40.80   18.11
  -2  10   2  222.06   90.98
   2 -10   2  246.41  101.28
  -2 -10  -2  214.83  103.31
   2  10   2  588.23  280.97
  -2  10  -2  112.85   47.36
   2 -10  -2  294.20  120.38
  -2  11   2   17.92    9.79
   2 -11   2   29.40   16.09
   2  11   2   22.45   15.93
  -2  11  -2   76.32   32.97
  -2  12   2  132.13   54.62
   2 -12   2  166.78   69.37
   2  12   2  174.12   83.90
  -2  12  -2  142.06   59.19
   2 -12  -2  146.03   60.15
   2 -13   2  293.50  120.70
  -2 -13  -2  232.30  111.63
  -2  13  -2  221.01   91.21
  -2 -13   2  294.20  141.41
   2 -13  -2  254.51  104.38
  -2  14   2   26.58   14.43
  -2  14   2    4.07   12.73
   2 -14   2   51.01   25.01
  -2 -14  -2    9.55   11.50
  -2  14  -2   16.80   14.58
  -2 -14   2   21.91   17.87
   2 -14  -2   36.93   18.03
  -2  15   2   16.38   18.08
   2  15  -2   13.55   15.24
  -2 -15  -2   -2.67   11.58
   2  15   2   15.68   12.13
  -2  15  -2   12.05   10.60
  -2  15  -2   11.39   13.54
  -2 -15   2   63.48   34.27
  -2  16   2   28.12   20.42
   2  16  -2   73.18   38.43
  -2 -16  -2   26.09   17.71
   2  16   2   23.67   16.25
  -2  16  -2   22.07   14.67
  -2  16  -2   21.17   16.30
   2 -16  -2   28.93   16.34
   2 -16  -2  126.47   62.26
  -2  17   2   25.33   21.47
   2  17  -2   82.62   42.70
   2 -17   2   26.07   16.01
   2 -17   2   29.31   18.93
  -2 -17  -2   20.72   16.28
   2  17   2    9.62   13.20
  -2  17  -2   38.98   24.39
  -2  17  -2   29.40   16.13
  -2 -17   2   33.62   23.26
   2 -17  -2   25.12   14.39
   2 -17  -2   39.61   25.05
  -2  18   2   16.51   18.13
   2 -18   2   31.20   18.71
   2 -18   2   26.14   18.06
  -2 -18  -2   25.65   17.02
   2  18   2   42.74   23.95
  -2  18  -2   32.60   17.19
  -2 -18   2   83.41   43.09
   2 -18  -2   27.53   15.41
   2 -18  -2   34.75   22.36
  -2  19   2    9.08   15.24
   2 -19   2   10.04   12.61
   2 -19   2    9.36   12.00
  -2 -19  -2   -2.68   11.43
   2  19   2   -2.45   10.67
  -2  19  -2   10.81   10.09
  -2 -19   2    6.03   15.40
   2 -19  -2    8.10    9.43
   2 -19  -2    1.38   12.00
   2  20  -2   19.26   16.15
   2 -20   2   38.59   23.19
   2 -20   2   19.61   13.74
  -2 -20  -2    6.69   10.85
   2  20   2    8.11   11.26
  -2  20  -2   17.53   14.00
  -2 -20   2   12.12   15.24
   2 -20  -2   17.26   12.46
   2 -20  -2    3.23   11.55
  -2  21   2    4.26   10.92
   2  21  -2   22.68   17.18
   2 -21   2   34.92   23.99
   2 -21   2    7.33   10.35
  -2 -21  -2    7.84   10.22
   2  21   2   13.86   11.66
  -2  21  -2    7.14   14.06
  -2  21  -2    2.77    8.16
  -2 -21   2    4.90   11.19
   2 -21  -2    3.14   11.54
   2 -21  -2    6.21   11.84
   2  22  -2   27.20   17.23
   2 -22   2   18.38   20.28
   2 -22   2    3.13   10.48
   2  22   2    9.79    9.26
  -2  22  -2   -1.26    7.89
   2 -22  -2    1.41   13.56
   2  23  -2    9.25   11.37
   2 -23   2   -2.21   14.09
   2  23   2   12.34    9.74
  -2  23  -2   -1.73    8.66
   2 -23  -2    6.06   10.12
  -2  24   2    1.21   10.36
   2 -24   2    3.87   11.36
   2  24   2    4.61    8.25
  -2  24  -2   -3.10    8.20
   2 -24  -2    1.44    8.43
   3   0   2   46.35   26.55
  -3   0  -2   12.88   12.43
   3   2  -2   55.30   16.09
  -3  -2   2   37.99   12.20
   3   3  -2 1295.86  335.48
  -3   3  -2 1268.17  517.85
  -3  -3   2 1395.34  361.22
   3  -4   2    9.41    6.28
  -3   4  -2   14.97    6.22
   3  -5   2 3035.51 1238.90
  -3   5  -2 2596.32 1060.22
  -3   5  -2 4148.47 1073.62
   3  -6   2   22.21   11.55
   3  -6   2    0.07    6.60
  -3   6  -2   14.69    9.43
  -3   6  -2    7.54    6.74
  -3   7   2  276.39  113.06
   3  -7   2  227.00   93.20
  -3   8   2   13.28    7.01
   3  -8   2  106.43   44.36
  -3  -8  -2   26.14   19.70
   3  -8  -2   24.43   11.62
   3  -9   2   56.04   24.68
  -3  -9  -2   48.40   27.71
   3   9   2   24.15   18.31
  -3   9  -2   44.61   20.04
   3  -9  -2  159.21   65.31
  -3  10   2   23.78   11.21
  -3 -10  -2   90.84   45.66
   3  10   2   34.01   20.60
  -3  10  -2   35.35   16.68
   3 -10  -2   34.91   15.46
  -3  11   2  102.34   42.38
   3 -11   2  115.27   48.35
  -3 -11  -2   74.56   37.85
   3  11   2   82.03   41.17
  -3  11  -2   90.10   38.12
   3 -12   2   38.64   18.63
   3  12   2   52.33   28.03
  -3  12  -2   33.46   16.72
   3 -12  -2   29.14   13.55
  -3  13   2  302.67  123.93
   3 -13   2  127.26   53.11
  -3 -13  -2  357.69  171.58
   3 -14   2    2.86    7.61
  -3 -14  -2   14.37   15.54
   3  14   2   20.92   15.44
  -3  14  -2   34.61   16.73
   3 -14  -2    5.36    6.68
  -3 -15  -2   11.00   16.48
   3  15   2   11.94   17.05
  -3  15  -2    5.28    9.23
   3 -15  -2   49.39   21.47
   3 -16   2   40.41   19.75
  -3 -16  -2   49.28   29.23
   3  16   2   55.21   32.63
  -3  16  -2   55.35   25.43
   3 -16  -2   82.33   34.89
   3 -17   2    7.15   11.22
  -3 -17  -2   12.07   16.05
   3  17   2   21.43   21.18
  -3  17  -2    9.75   10.77
  -3 -17   2    7.20   17.74
   3 -18   2   18.86   13.18
  -3 -18  -2    7.03   12.65
   3  18   2   93.15   47.78
  -3  18  -2   12.96   11.56
  -3 -18   2   11.11   18.15
   3 -18  -2   17.47   10.90
   3  19  -2    8.47   15.31
   3 -19   2    1.54   10.01
   3  19   2   14.56   16.77
  -3  19  -2   11.36    9.45
  -3 -19   2   11.50   16.87
   3 -19  -2    7.99    8.18
  -3  20   2   52.12   28.94
   3  20  -2   21.64   18.26
   3 -20   2   11.61   13.33
   3  20   2   13.57   16.68
  -3 -20   2    3.11   15.08
   3 -20  -2   14.00   10.75
  -3  21   2   14.32   13.85
   3  21  -2    8.43   14.12
   3 -21   2   11.94   14.94
  -3 -21  -2    9.49   10.22
   3  21   2   31.68   19.14
  -3  21  -2   24.57   16.27
  -3  21  -2    7.06   11.17
   3 -21  -2   19.42   12.88
  -3  22   2   11.56   13.85
   3  22  -2   28.71   17.11
   3 -22   2    2.03   17.53
   3  22   2    1.63    9.16
  -3  22  -2    8.39   14.18
  -3  22  -2   13.25   13.38
   3 -22  -2    5.73   12.47
  -3  23   2   15.51   15.80
   3  23  -2    2.16   11.15
   3  23   2    6.60    8.62
  -3  23  -2   12.99   13.46
  -3  24   2   34.46   20.67
   3  24   2    2.61    8.22
  -3  24  -2   20.76   14.18
  -4  -1  -2  349.41  163.45
   4   1   2  268.80  126.48
   4   2  -2   19.00    7.45
  -4  -2   2   25.15    9.51
   4   3  -2 2998.46  776.07
  -4  -3   2 2703.91  700.05
   4  -4   2   23.72   13.89
   4  -4   2   21.29    8.25
  -4   4  -2   22.33   14.42
   4  -5   2  319.96  131.11
   4  -5   2  204.07   53.46
  -4   5  -2  217.48   89.28
  -4   5  -2   98.09   26.35
   4  -6   2   12.32    8.70
   4  -6   2    4.77    7.23
  -4   6  -2    1.35    9.48
   4  -7   2 1511.76  617.33
  -4   7  -2 1289.16  526.50
  -4   8  -2  169.62   69.79
  -4   9  -2   49.51   21.99
   4  -9  -2    5.49   10.00
   4 -10   2   34.78   16.49
   4 -10  -2   48.91   21.27
   4 -11   2  102.48   42.98
  -4  11  -2   88.53   37.48
   4 -11  -2  129.98   53.69
   4 -12   2   31.77   16.07
  -4 -12  -2   12.94   16.48
  -4  12  -2   47.46   21.18
   4 -13   2 2693.32 1099.91
  -4 -13  -2 2950.85 1407.16
   4 -13  -2 1639.63  669.54
  -4 -14  -2   28.40   21.47
   4  14   2  207.60  101.08
  -4  14  -2   13.69    9.94
   4 -15   2   73.71   31.66
  -4 -15  -2  122.64   61.10
   4  15   2  103.66   52.23
  -4  15  -2  183.96   75.95
   4 -15  -2   99.81   41.66
   4 -16   2   11.98   11.27
  -4 -16  -2   36.49   24.94
   4  16   2   53.39   31.68
  -4  16  -2   21.68   13.37
   4 -16  -2   23.34   12.37
   4 -17   2   50.87   23.11
   4  17   2   46.93   28.24
  -4  17  -2   33.57   16.40
   4 -18   2   29.40   15.61
  -4 -18  -2    8.59   15.52
   4  18   2   47.01   27.99
   4 -18  -2   16.96    9.60
   4 -19   2    5.95    8.78
  -4 -19  -2   11.65   17.29
  -4  19  -2   25.36   13.83
   4 -19  -2   10.90    7.97
  -4 -20  -2   11.76   15.91
  -4  20  -2    2.38   10.82
   4 -20  -2   16.90    9.88
   4 -21   2   28.31   17.15
  -4  21  -2   57.64   26.86
  -4 -21   2    4.36   13.71
   4 -21  -2   40.21   18.43
   4 -22   2   11.20   12.39
   4  22   2   14.36   13.00
  -4  22  -2    3.67   12.54
   4 -23   2   26.10   15.23
   4  23   2   80.62   40.62
   4 -23  -2   56.92   24.78
  -5  -1  -2 1189.33  552.25
   5   1   2  844.87  392.62
  -5  -2   2  281.50   73.52
  -5  -3   2  777.13  201.43
   5  -4   2   13.60    6.94
   5  -6   2   43.46   20.07
   5  -6   2   28.04    9.63
  -5   6  -2   30.57   15.61
  -5   6  -2   51.34   15.46
   5  -7   2  143.03   59.19
   5  -7   2   79.12   22.22
  -5   7  -2  161.90   66.83
  -5   7  -2  140.51   37.11
   5  -8   2   67.45   28.80
   5  -9   2   93.36   39.35
  -5   9  -2  135.68   56.11
   5 -10   2   24.75   12.88
   5 -10  -2   -2.11   13.79
   5 -11   2  238.82   98.00
  -5  11  -2   78.58   33.18
   5 -11  -2   77.73   32.97
   5 -12   2  163.64   67.54
  -5  12  -2   83.00   35.12
   5 -12  -2   54.77   23.37
   5 -13   2   80.59   34.13
   5 -13  -2  130.63   54.17
   5 -14   2    4.69    8.80
  -5  14  -2   10.52    9.40
   5 -14  -2   17.30   10.24
   5 -15   2  148.08   61.68
  -5  15  -2   77.31   33.18
   5 -15  -2  116.85   48.54
   5 -16   2   17.40   12.70
  -5 -16  -2    1.73   18.27
  -5  16  -2   24.92   13.63
   5 -16  -2   30.28   14.60
   5 -17   2   16.21   12.16
  -5 -17  -2   -3.69   16.80
  -5  17  -2   32.42   16.41
   5 -17  -2  135.30   56.09
  -5 -18  -2   30.16   22.98
   5  18   2    4.15   17.58
  -5  18  -2   28.56   14.50
   5 -18  -2    7.49    7.85
   5 -19   2    4.96    8.77
  -5 -19  -2   -4.10   14.79
   5  19   2    4.48   17.34
  -5  19  -2   17.56   11.31
   5 -19  -2   11.04    8.32
   5 -20   2    1.41    9.93
  -5 -20  -2    5.71   14.79
   5  20   2    8.41   16.02
  -5  20  -2    5.71    9.67
   5 -20  -2   11.91    8.46
  -5  21   2   26.40   13.50
   5 -21   2   55.42   24.94
   5  21   2   20.99   16.64
  -5  21  -2   65.19   28.43
   5 -22   2    4.88    9.72
   5  22   2   61.59   31.91
   5 -22  -2    2.68    5.54
   5 -23   2    0.88   10.20
   5  23   2    3.30   11.50
   5 -23  -2   12.85    8.59
  -6   0   2  324.01   84.79
   6   0  -2  378.16   98.61
   6   1  -2  601.28  156.04
   6   1   2  535.67  249.58
  -6  -1   2  701.46  182.02
  -6   2   2   99.95   56.51
   6   2  -2  101.91   27.39
  -6  -2   2  121.12   32.54
  -6   4  -2    5.93    5.44
   6  -5   2 1772.62  458.76
  -6   5  -2 2113.04  547.14
   6  -6   2   22.12   17.16
   6  -6   2   27.11    9.90
  -6   6  -2   17.26   14.49
   6  -7   2  426.31  174.61
   6  -7   2  459.82  119.61
  -6   7  -2  457.00  187.14
   6  -8   2  111.91   46.76
   6  -8   2   54.22   16.24
  -6   8  -2   64.94   18.01
   6  -9   2   36.86   17.78
  -6   9  -2   44.91   20.57
   6 -10   2   26.65   13.95
  -6  11   2  146.91   60.69
   6 -11   2   48.87   21.73
  -6  11  -2   87.06   36.62
   6 -11  -2   28.93   18.31
  -6  12   2   66.25   27.85
   6 -12   2   69.83   29.58
  -6  12  -2   85.60   35.81
   6 -12  -2   67.52   29.95
  -6  13  -2 1276.81  521.56
   6 -13  -2 1483.88  606.04
   6 -14   2   23.19   12.96
  -6  14  -2    0.31    7.38
   6 -14  -2    4.18    7.90
  -6  15   2   65.67   27.90
   6 -15   2   44.41   20.85
  -6  15  -2   86.60   36.67
   6 -16   2   43.87   20.23
  -6  16  -2   61.33   26.49
   6 -16  -2   53.97   23.58
  -6  17   2   34.71   15.91
  -6  17  -2   36.76   17.42
   6 -17  -2   43.74   19.53
  -6  18   2    6.85    7.45
   6 -18   2  142.41   59.39
  -6  18  -2   25.29   13.94
   6 -18  -2   32.93   15.40
   6 -19   2   10.21   11.17
  -6  19  -2    9.25    8.83
   6 -19  -2   16.46    9.86
  -6  20   2   20.88   11.02
   6 -20   2   18.33   12.99
  -6 -20  -2   -6.19   13.49
   6 -20  -2   10.23    7.32
  -6  21   2   93.11   39.10
   6 -21   2   65.77   28.66
  -6  21  -2   64.38   27.69
   6 -22  -2   -0.81    6.71
   6 -23   2   18.63   12.96
   6  23   2   -0.46   11.77
   6 -23  -2   13.62    8.88
   7   0  -2  170.33   45.28
  -7   1   2  294.03   76.90
   7   1  -2  305.84   79.72
   7  -1  -2  350.30   91.63
  -7   2   2   41.01   31.71
   7   2  -2   91.24   24.59
   7  -2  -2   22.88   29.42
   7   3  -2  566.53  147.05
   7  -4   2   32.84   11.27
  -7   4  -2   24.61    9.36
  -7   5  -2  250.46   65.37
   7  -6   2   25.24    9.32
  -7   6  -2   23.19    9.18
   7  -7   2   67.15   18.87
  -7   7  -2   44.92   21.57
  -7   7  -2   56.65   16.43
   7  -8   2  140.91   37.43
   7  -9   2   45.95   21.87
   7  -9   2   17.04    7.55
  -7   9  -2   29.67   15.40
  -7  10  -2   87.59   36.86
   7 -11   2   68.61   29.44
  -7  11  -2   24.38   13.27
  -7  12   2   82.07   35.15
   7 -12   2   96.27   40.57
  -7  13   2  242.35   99.53
   7 -13   2  401.79  164.51
  -7  13  -2  207.07   85.07
   7 -13  -2  155.33   65.95
  -7  14   2   21.39   11.89
   7 -14   2   19.33   12.01
  -7  14  -2  136.42   56.57
   7 -14  -2    5.60   11.93
  -7  15   2   62.07   26.62
   7 -15   2   79.44   33.87
  -7  16  -2   29.70   14.58
   7 -16  -2   31.52   15.32
  -7  17   2   23.28   12.02
   7 -17   2   54.84   24.39
  -7  17  -2    8.55    9.32
  -7  18   2   86.97   36.35
   7 -18   2   21.73   13.17
  -7  18  -2   57.92   25.33
   7 -18  -2   31.55   15.30
  -7  19   2   20.39   10.37
   7 -19   2   15.01   11.27
  -7  19  -2   12.33    9.48
   7 -19  -2    7.11    7.25
  -7  20   2    2.57    6.48
  -7  20  -2    8.80    9.24
   7 -21   2   12.75   10.63
  -7  21  -2   23.23   12.85
   7 -21  -2   25.47   12.80
   7 -22   2    3.99   10.16
   7 -22  -2    7.46    7.65
   7 -23   2    9.23   10.46
   7 -23  -2    3.12    6.75
  -8   0   2 2107.74  545.90
   8   0  -2 2358.21  610.45
  -8   1   2   45.93   14.72
   8   1  -2  124.26   63.80
   8   1  -2   32.05   11.02
  -8   1  -2  144.55   77.66
  -8  -1   2   71.40   40.48
  -8  -1   2   61.36   18.01
   8  -1  -2   55.07   17.32
   8   2  -2   66.09   18.54
  -8  -2   2  112.07   30.07
   8   3  -2  100.38   27.07
  -8  -3   2  105.16   28.10
   8  -4   2  144.67   38.47
  -8   4  -2  120.75   32.28
   8  -5   2  381.86   99.37
  -8   5  -2  536.38  139.26
  -8   6  -2    9.20    7.56
  -8   7  -2    7.74    6.21
   8  -8   2  174.68   46.07
  -8   8  -2  177.44   46.67
   8  -9   2   16.94    7.71
   8 -10   2  132.13   55.08
  -8  10  -2  253.81  104.35
   8 -11   2    7.12    9.40
  -8  11  -2    8.22    8.65
  -8  12  -2  127.98   53.21
   8 -13   2   73.29   31.61
  -8  13  -2   18.11   11.63
   8 -14   2  719.99  294.38
  -8  15   2   10.42    9.88
  -8  15  -2   16.99   10.78
   8 -15  -2   24.15   18.20
   8 -16   2  130.45   54.36
  -8  16  -2  115.30   48.13
   8 -16  -2  214.66   88.63
  -8  17   2    9.94    8.77
   8 -17   2    2.08    9.16
   8 -18   2   44.82   20.72
  -8  18  -2   25.95   13.60
   8 -18  -2   18.63   10.87
  -8  19   2    8.62    6.92
   8 -19   2    7.50    9.11
  -8  19  -2    5.06    7.59
   8 -19  -2    3.94    7.61
  -8  20   2  205.13   84.27
   8 -20   2  279.91  115.00
  -8  20  -2  377.98  154.80
   8 -20  -2  328.25  134.46
   8 -21   2    7.48    9.87
   8 -21  -2    3.33    7.25
   8 -22   2   16.13   12.02
   8 -22  -2   10.10    7.71
  -9   0   2  721.93  187.49
  -9   1   2    1.36    8.44
   9   1  -2  196.31   95.05
   9   1  -2    4.82    7.91
  -9  -1   2  172.97   83.78
  -9  -1   2    7.01    7.47
   9  -1  -2    7.95    9.91
  -9   2   2  184.14   48.86
   9   2  -2  392.45  102.12
  -9  -2  -2  467.05  218.36
  -9  -2   2  311.14   81.10
   9  -2  -2  264.74   69.58
   9   3  -2  118.85   31.87
  -9  -3   2   72.95   20.13
   9  -3  -2   61.26   36.55
   9  -4   2   65.31   19.17
  -9   4  -2   67.62   19.21
   9  -5   2   92.16   25.12
  -9   5  -2   70.76   19.72
  -9   6  -2   57.29   16.69
  -9   7  -2   49.85   14.74
  -9   8  -2  175.02   46.19
  -9   9  -2   29.67    9.89
   9 -10   2   27.14    9.72
  -9  10  -2   26.42    9.55
   9 -11   2   34.92   18.06
  -9  11  -2   29.03   15.91
   9 -12   2  403.73  165.58
  -9  12  -2  433.19  177.44
   9 -13   2  147.25   61.36
  -9  14  -2   37.78   18.57
  -9  15   2   72.10   31.15
   9 -15   2   44.45   20.74
  -9  15  -2   42.70   19.93
  -9  16   2  367.40  150.51
   9 -16   2  521.21  213.42
   9 -16  -2  498.80  204.43
  -9  17   2    3.76    8.10
  -9  17  -2    0.80    8.04
   9 -17  -2    4.18   10.72
  -9  18   2  101.00   42.03
   9 -18   2   81.06   34.69
  -9  18  -2   49.92   22.19
   9 -18  -2   94.65   39.97
  -9  19   2    2.84    6.90
   9 -19   2    6.80    9.27
  -9  19  -2   11.81    8.82
   9 -19  -2    5.87    8.43
   9 -20   2   31.92   16.15
  -9  20  -2   28.84   14.14
   9 -20  -2   15.55    9.84
   9 -21  -2    7.81    8.27
   9 -22   2    1.72    8.90
   9 -22  -2    4.58    8.86
 -10   0   2 4217.25 1091.79
  10   0  -2 4719.93 1221.61
 -10   1   2   11.75    8.85
  10   1  -2   57.64   35.77
 -10  -1   2  147.69   72.69
 -10  -1   2    6.83    7.44
  10  -1  -2    8.14    8.56
 -10   2   2   43.58   14.10
  10   2  -2   99.46   27.13
 -10  -2  -2   78.19   42.31
  10   2   2   84.84   47.15
 -10  -2   2   29.76   10.17
 -10   3   2   32.08   21.82
 -10   3   2   -1.64    7.63
  10   3  -2    8.05    7.53
 -10  -3   2    3.32    7.02
  10  -3  -2   16.42   20.87
  10  -3  -2   -2.38    8.01
  10  -4   2  184.49   48.77
 -10   4  -2  169.82   44.87
  10  -5   2   31.25    9.78
 -10   5  -2   35.17   11.35
  10  -6   2    3.11    5.32
  10  -7   2   57.06   16.10
 -10   7  -2   55.52   16.12
 -10   8  -2   37.60   12.54
 -10   9  -2    4.06    5.66
 -10  10  -2   41.36   12.90
  10 -11   2    5.34    6.91
 -10  11  -2    6.80   13.30
  10 -12   2  129.84   55.30
 -10  13  -2   59.30   26.56
  10 -14   2  181.14   75.28
 -10  14  -2  196.66   81.13
  10 -15   2   26.03   15.24
 -10  15  -2   12.22   10.55
 -10  16   2   30.23   16.86
  10 -16   2   32.10   16.60
  10 -17   2    5.29    8.66
 -10  17  -2    3.02    8.29
 -10  18   2   35.13   16.55
  10 -18   2   13.63   11.29
 -10  19  -2    2.85    7.71
  10 -20   2   37.57   18.20
 -10  20  -2   14.99    9.82
  10 -21   2    1.53    8.83
 -11   0   2   83.25   23.42
  11   0  -2  134.23   35.89
 -11   1   2   64.20   18.98
  11   1  -2  399.50  187.67
  11   1  -2   17.22    7.95
  11  -1  -2   35.22   11.58
 -11   2   2    6.23    8.00
  11   2  -2    8.80    6.74
 -11  -2  -2  160.29   77.77
  11   2   2  274.80  130.07
 -11  -2   2   25.50    9.32
  11  -2  -2    4.92    8.08
 -11   3   2  113.78   63.87
 -11   3   2   43.99   13.98
  11   3  -2   61.36   17.54
 -11  -3   2   64.17   18.17
  11  -3  -2   26.46   28.70
  11  -3  -2   55.14   16.45
  11  -4   2    8.00    6.45
 -11   4  -2    7.58    6.92
  11  -4  -2    8.08    7.81
 -11   5  -2   32.60   10.67
  11  -6   2   32.95   10.26
 -11   6  -2   18.11    7.40
  11  -7   2   31.18    9.77
 -11   7  -2   25.75    9.65
  11  -8   2  766.72  198.96
  11  -9   2    0.87    5.95
 -11   9  -2    1.55    7.10
 -11  10  -2    3.25    5.60
 -11  11  -2    2.77    7.02
  11 -12   2    5.48    7.46
  11 -13   2   20.97   16.38
 -11  13  -2   29.42   16.71
  11 -14   2    0.28   12.06
 -11  14  -2    5.28    9.48
  11 -15   2   29.93   18.15
 -11  15  -2   36.90   18.29
  11 -16   2   33.62   18.24
 -11  16  -2   13.03   10.27
  11 -17   2    7.98    9.61
 -11  17  -2    7.70    8.28
 -11  18   2   39.37   18.86
  11 -18   2   24.50   13.49
 -11  18  -2   43.44   20.44
  11 -19   2    6.03    9.92
 -11  19  -2    3.47    8.53
  11 -20   2    5.45   10.06
  11 -21   2    6.23    9.61
 -12   0   2 3534.66  915.24
  12   0  -2 3338.88  864.26
  12   1  -2  200.19   96.96
  12   1  -2  177.08   46.74
 -12  -1   2  226.30   59.37
  12  -1  -2  130.59   34.82
 -12   2   2   23.32   10.50
  12   2  -2   29.51    9.76
  12  -2   2   97.93   54.62
 -12  -2  -2   82.48   44.52
  12   2   2   74.84   41.86
 -12   2  -2   90.29   49.25
 -12  -2   2   83.96   46.07
 -12  -2   2   43.44   13.21
  12  -2  -2   25.52   10.30
 -12   3   2   63.96   40.92
 -12   3   2   13.67    8.12
  12   3  -2   38.70   12.53
  12  -3  -2    1.71   25.54
 -12   4   2   14.17    8.66
  12  -4   2   22.44    8.36
 -12   4  -2   20.69    8.32
  12  -4  -2   17.57    9.53
  12  -6   2   14.71    6.43
 -12   6  -2   11.86    6.29
 -12   7  -2  203.01   53.41
  12  -8   2 1339.43  347.12
 -12   8  -2 1266.58  328.25
  12  -9   2   15.28    7.52
 -12   9  -2   22.08    9.15
  12 -10   2  747.33  194.02
 -12  10  -2  731.28  189.78
 -12  11  -2   38.26   12.69
 -12  12  -2  117.42   31.82
 -12  14  -2   16.59   15.51
  12 -15   2   78.72   36.62
 -12  16  -2   99.57   42.14
  12 -17   2    8.21   12.91
 -12  17  -2    5.00    9.33
  12 -18   2  122.34   51.64
  12 -19   2   12.16   11.21
 -12  19  -2    0.89    9.21
  12 -20   2    4.45    8.71
 -13   0   2  452.24  117.72
  13   0  -2  540.61  140.47
 -13   1   2 1005.01  260.69
  13   1  -2  981.38  254.34
 -13  -1   2  942.58  244.29
  13  -1  -2  913.47  236.88
 -13   2   2   89.16   25.42
  13   2  -2   98.07   51.68
 -13  -2  -2   23.81   25.66
  13   2   2   18.48   23.93
 -13   2  -2   63.14   35.91
 -13  -2   2  106.62   56.60
 -13  -2   2   76.71   21.06
  13  -2  -2   74.13   21.22
 -13   3   2 1279.11  331.60
  13   3  -2  971.15  251.70
 -13  -3   2 1020.18  264.39
  13  -3  -2 1002.72  260.16
 -13   4   2   18.70    9.60
  13  -4   2    9.54    6.86
 -13   4  -2   17.50    7.88
  13  -4  -2   85.47   49.16
  13  -4  -2   26.67   10.61
 -13   5   2 1804.37  467.58
  13  -5   2 3120.17  808.00
 -13   5  -2 3093.71  800.94
  13  -5  -2 2816.79  729.51
  13  -6   2  136.72   36.23
 -13   6  -2  127.67   34.01
  13  -8   2  258.92   67.77
 -13   8  -2  185.02   49.02
  13  -9   2   25.98    9.08
 -13   9  -2   27.59    9.88
  13 -10   2    8.79    6.99
 -13  10  -2    8.60    7.54
  13 -11   2  131.19   35.54
  13 -12   2   71.93   21.15
 -13  12  -2   41.75   13.72
 -13  15  -2   31.70   16.94
  13 -16   2   24.45   16.59
 -13  16  -2   48.66   22.81
  13 -17   2    8.61   12.97
 -13  17  -2   27.62   14.85
  13 -18   2   16.44   15.02
 -13  18  -2   13.34   11.42
  13 -19   2    7.30   11.77
 -14   0   2   50.36   15.67
 -14   1   2  236.00   62.19
  14   1  -2  132.96   35.43
 -14  -1   2  160.47   42.54
  14  -1  -2  128.35   34.50
 -14   2   2   48.95   15.87
  14   2  -2   39.30   31.94
  14   2   2   17.43   24.43
 -14  -2   2   18.78   24.53
 -14  -2   2   24.80    9.23
  14   3  -2   84.96   23.35
 -14  -3  -2  106.99   55.63
 -14  -3   2   49.21   14.90
  14  -3  -2  127.68   34.57
 -14   4   2    5.74    8.78
  14  -4   2    4.38    6.62
 -14   4  -2    6.71    6.79
 -14  -4   2   -2.48    7.09
  14  -4  -2   13.06   20.62
  14  -4  -2    4.05    7.68
 -14   5   2  801.47  208.13
  14  -5   2  999.72  259.10
  14  -5  -2  937.29  243.23
  14  -6   2   60.80   17.16
 -14   6  -2   81.43   22.58
  14  -6  -2   58.19   17.71
  14  -7   2   10.02    6.35
  14  -8   2  253.98   66.60
 -14   8  -2  259.80   68.19
  14  -9   2   24.36    9.65
  14 -10   2   14.27    7.86
 -14  10  -2    4.80    8.27
  14 -11   2    8.29    9.28
 -14  11  -2    5.68    7.31
 -14  12  -2  172.36   45.79
  14 -13   2   50.57   15.73
 -14  13  -2   44.15   13.73
  14 -14   2    2.91    7.96
 -14  17  -2   40.97   19.97
  15   0   2  159.96   80.76
 -15   0   2   29.70   11.10
  15   0  -2   28.38   10.54
 -15   1   2   12.63    8.41
  15   1  -2   12.67    7.46
 -15  -1   2   20.87    9.00
  15  -1  -2   13.48    8.09
  15   2  -2  114.38   60.11
  15   2  -2    8.77    6.22
  15   2   2    9.90   23.39
 -15  -2   2  109.27   56.37
 -15  -2   2   13.04    7.07
 -15   3   2   15.70    9.91
  15   3  -2   13.71    7.93
 -15  -3  -2   30.13   29.67
  15   3   2   15.17   22.68
 -15   3  -2    8.41    8.49
 -15  -3   2   14.84    8.23
 -15  -3   2   19.44   21.82
  15  -3  -2    9.39    8.35
 -15   4   2    2.86    7.80
  15  -4   2    5.17    7.15
 -15   4  -2    1.32    6.99
 -15  -4   2    6.92    7.69
  15  -4  -2   10.09   22.12
  15  -4  -2    2.04    8.60
 -15   5   2   54.47   17.24
  15  -5   2  108.83   29.42
 -15   6   2    2.16    8.31
  15  -6   2    4.87    6.28
 -15   6  -2    0.01    6.30
  15  -6  -2    4.50    9.12
  15  -7   2   34.85   11.43
 -15   7  -2    7.42    9.00
  15  -7  -2   10.46    9.25
  15  -8   2    9.99    6.74
 -15   8  -2   11.33    8.59
  15  -9   2   34.01   11.50
 -15   9  -2   19.61    9.92
 -15  10  -2    5.18    8.02
  15 -11   2   21.31    9.20
 -15  11  -2   28.93   11.42
  15 -12   2   -0.17    7.80
  15 -13   2    6.23    7.81
 -15  13  -2    9.06    8.13
  15 -14   2    4.79    7.96
 -15  14  -2    0.53    6.90
  15 -15   2    1.44    7.53
  16   0  -2 2097.16  543.26
 -16   1   2  164.77   44.17
  16   1  -2  154.84   41.34
 -16  -1   2  177.44   47.15
  16  -1  -2  126.34   34.29
 -16   2   2   80.69   23.05
  16   2  -2  100.43   53.87
  16   2  -2  196.66   51.98
  16   2   2  122.15   63.59
 -16  -2   2  166.53   81.45
  16  -2  -2  124.32   33.78
 -16   3   2  147.00   39.65
  16   3  -2  122.25   33.39
  16  -3   2  152.83   83.78
 -16  -3  -2   40.32   32.38
  16   3   2  154.26   77.29
 -16  -3   2  225.24   59.44
 -16   4   2   47.06   30.97
 -16   4   2   42.70   15.01
  16  -4   2   26.33   10.71
 -16   4  -2   31.20   12.09
 -16  -4   2   25.10   10.40
  16  -4  -2   27.27   30.83
  16  -4  -2   20.64   10.65
  16  -5   2 1348.96  349.59
  16  -5  -2 1286.69  333.71
 -16   6   2   36.42   13.74
  16  -6   2   79.35   22.07
 -16   6  -2   58.72   17.29
  16  -6  -2   78.63   23.30
 -16   7   2   -1.75    8.98
 -16   7  -2   16.89    8.56
  16  -7  -2    6.72   10.61
 -16   8  -2   18.33    9.61
  16  -8  -2    2.19    9.03
  16  -9   2   33.83   11.85
 -16   9  -2   22.58   10.12
  16 -10   2  159.87   42.61
  16 -11   2    3.41    6.88
 -16  11  -2   14.97    9.06
  16 -12   2   46.42   15.40
 -16  12  -2   58.51   17.35
  16 -13   2  141.78   38.45
 -16  13  -2   84.73   23.83
  16 -14   2   14.00    8.71
 -16  14  -2    1.15    6.90
  16 -15   2  144.67   39.03
  16 -16   2    0.00    7.62
 -17   0   2   77.48   47.16
 -17   0   2   52.58   15.94
  17   0  -2   28.40   11.24
 -17   1   2   10.58    9.58
  17   1  -2    7.52    7.97
  17  -1   2   10.62   25.82
 -17  -1   2   13.73    8.58
  17  -1  -2   18.27   28.70
 -17   2   2   27.48   12.22
  17   2  -2   38.20   29.68
  17   2  -2   23.85   10.19
 -17  -2   2   61.91   37.96
  17  -2  -2   60.20   18.18
  17   3  -2  115.39   31.87
  17  -3   2   69.48   43.13
 -17  -3  -2   95.79   50.53
  17   3   2  117.93   61.72
 -17   3  -2  110.27   30.48
 -17   3  -2   67.08   37.34
 -17  -3   2   49.21   33.76
 -17  -3   2   79.83   22.81
  17  -3  -2  168.95   45.22
 -17   4   2    6.81   17.87
 -17   4   2    8.13   10.39
  17  -4   2   10.19    8.45
 -17   4  -2   10.30    9.16
 -17  -4   2    9.96    8.26
  17  -4  -2    4.06    9.17
 -17   5   2    3.46    8.83
  17  -5   2    8.39    8.07
  17  -5  -2   65.35   39.44
  17  -5  -2    1.66   10.21
 -17   6   2   12.18    9.60
  17  -6   2    3.16    6.08
 -17   6  -2    3.57    7.08
 -17   7   2   24.41   11.13
 -17   7  -2   32.19   11.42
  17  -7  -2   43.64   15.64
  17  -8   2   78.56   21.92
 -17   8  -2  158.54   42.61
  17  -8  -2  118.83   32.93
  17  -9   2    6.87    7.51
 -17   9  -2    2.32    8.24
  17 -10   2   23.60    9.69
 -17  11  -2   -0.05    7.87
  17 -12   2   66.18   19.15
 -17  12  -2  147.99   39.91
  17 -13   2  421.73  110.29
 -17  14  -2   11.85    8.34
  17 -15   2    2.62    8.62
 -17  15  -2   -1.28    8.14
  17 -16   2   84.56   24.41
 -18   0  -2  230.18  111.37
 -18   0   2  313.43   82.32
  18   0  -2  325.78   85.46
 -18   1   2    7.30    9.18
  18   1  -2    5.10    7.17
 -18  -1   2   39.37   29.17
 -18  -1   2    8.55    8.14
  18  -1  -2    0.18    7.90
 -18   2   2   42.23   14.94
  18   2  -2   36.19   30.28
  18   2  -2   28.52   11.47
 -18  -2   2   23.71   24.98
  18  -2  -2   33.67   12.56
  18   3  -2   17.36   11.00
 -18  -3  -2   48.77   31.61
  18   3   2   98.35   52.47
 -18   3  -2   30.04   19.98
 -18   3  -2    9.62    9.00
 -18  -3   2    5.94   22.74
 -18  -3   2   10.11    8.46
  18  -3  -2   20.80   10.43
 -18   4   2   17.28   19.97
  18  -4   2    9.31    8.65
 -18   4  -2   13.29    9.81
 -18  -4   2    6.34    7.91
 -18   5   2   13.38    9.43
  18  -5   2    9.68    9.07
  18  -5  -2   13.89   18.89
  18  -5  -2    2.31    8.77
 -18   6  -2    4.58    7.80
  18  -6  -2    3.96    8.57
 -18   7   2    6.49    8.49
  18  -7   2   16.67    8.82
 -18   7  -2    8.23    7.98
  18  -7  -2   18.34    9.57
  18  -8   2  250.29   65.84
 -18   8  -2  161.63   43.48
  18  -9   2   16.15    8.40
 -18   9  -2    5.37    8.60
  18  -9  -2    3.06    9.96
  18 -11   2   44.55   13.84
 -18  11  -2   31.25   11.74
  18 -12   2   12.27    7.86
 -18  12  -2    6.80    8.87
  18 -13   2   82.49   23.78
 -18  13  -2   87.73   24.87
  18 -14   2  112.46   31.29
 -18  14  -2   92.28   26.46
  18 -15   2    1.66    7.73
 -19   0  -2   24.22   28.19
 -19   0   2  111.69   30.92
  19   0  -2  152.16   41.45
 -19   1   2    6.77    8.10
  19   1  -2   82.26   46.30
  19   1  -2    1.99    8.55
 -19  -1   2   -0.31    7.60
  19  -1  -2    1.70    8.28
 -19   2   2   -0.15    8.52
  19   2  -2   17.51   24.99
  19   2  -2   12.86    9.98
  19  -2  -2    5.61    8.61
 -19   3   2   19.53   10.02
  19   3  -2   68.61   39.74
  19   3  -2    8.14    9.80
 -19  -3  -2   22.24   26.07
  19   3   2   12.58   22.89
 -19   3  -2    2.90   10.69
 -19   3  -2   15.96   10.32
 -19  -3   2   13.64    8.97
 -19  -3   2   26.16   25.20
  19  -3  -2   17.69    9.37
 -19   4   2    0.47   14.24
 -19   4   2   11.06    9.57
  19  -4   2   24.85   17.37
  19  -4   2    0.39    8.71
 -19  -4  -2   18.17   23.97
 -19   4  -2    5.62    9.00
 -19  -4   2    0.54    7.33
  19  -4  -2   14.05    8.74
 -19   5   2  184.67   99.39
 -19   5   2   20.83   11.03
  19  -5   2   24.04   10.50
 -19   5  -2   24.98   10.38
  19  -5  -2   11.66    9.15
 -19   6   2   46.69   15.60
 -19   6  -2    5.19    7.32
  19  -6  -2   20.64   11.78
 -19   7   2   -0.32    8.25
  19  -7   2   15.30    8.21
 -19   7  -2    9.66    7.47
  19  -7  -2    1.05    9.70
  19  -8   2  266.86   70.16
  19  -8  -2  171.69   46.44
 -19   9   2    2.03    7.62
 -19   9  -2   12.95    8.95
  19  -9  -2    6.03    8.93
  19 -10   2   74.38   21.11
 -19  10  -2  101.47   28.19
  19 -11   2   50.99   15.69
 -19  12  -2   37.06   14.37
  19 -13   2    8.93    7.77
 -19  13  -2    5.60    8.22
 -20   0  -2   45.12   33.57
 -20   0   2   20.87    9.65
  20   0  -2   23.42   10.83
 -20   1   2   18.82   26.42
 -20  -1   2    6.09    6.98
  20  -1  -2    8.25    8.20
 -20   2   2    6.47    8.54
  20   2  -2   22.68   25.80
  20   2  -2   29.84   12.78
  20  -2  -2    2.11    7.57
 -20   3   2   31.68   12.40
  20   3  -2   66.25   41.45
  20   3  -2    9.36    9.76
 -20  -3  -2    5.72   22.05
  20   3   2   11.68   22.56
 -20   3  -2    3.58    8.60
 -20  -3   2   56.64   34.68
 -20  -3   2    4.98    7.18
  20  -3  -2    6.44    8.00
  20  -4   2   14.43   13.10
  20  -4   2    5.69    8.83
 -20  -4  -2   16.19   23.00
 -20   4  -2    5.04    8.44
 -20  -4   2    5.20    7.34
  20  -4  -2    5.91    9.05
 -20   5   2   12.04   11.97
 -20   5   2   51.40   16.55
  20  -5   2   29.40   11.67
 -20   5  -2   30.67   10.88
  20  -5  -2   36.83   13.78
 -20   6   2    4.86    8.11
 -20   6  -2   14.69    8.13
  20  -6  -2   -1.01    8.61
  20  -7   2   51.91   15.74
 -20   7  -2   58.15   17.18
  20  -7  -2    7.25   10.18
 -20   8   2   10.06    8.45
 -20   8  -2   28.56   10.45
 -20   9   2   -0.37    7.99
 -20   9  -2    2.01    7.30
  20  -9  -2    0.84    9.40
 -20  10   2    4.03    8.40
  20 -10   2   22.88    9.70
 -20  10  -2   32.05   12.40
  20 -10  -2    5.62   10.07
  20 -11   2    5.36    7.39
 -20  11  -2    6.74    8.87
  20 -11  -2   -1.65    8.21
 -21   0   2  349.41   91.47
  21   0  -2  453.48  118.58
 -21  -1   2   14.31    7.68
  21  -1  -2   12.25    8.61
 -21   2   2   34.22   12.34
  21   2  -2   13.34   26.03
  21   2  -2    8.87    9.07
  21  -2  -2    7.80   24.20
 -21   3   2   50.43   15.97
  21   3  -2   16.54   27.32
  21   3  -2   97.03   27.82
  21   3   2   29.56   24.61
 -21   3  -2   35.93   12.91
 -21  -3   2   42.47   29.72
 -21  -3   2   26.25    9.90
  21  -3  -2   42.79   14.36
  21  -4   2    8.44    8.84
 -21  -4  -2    5.55   21.24
  21   4   2    8.77   19.26
 -21   4  -2    9.04    8.39
 -21  -4   2    3.60   19.67
 -21  -4   2    7.03    6.97
  21  -4  -2    8.56    8.15
 -21   5   2   80.34   45.05
 -21   5   2  153.30   41.41
  21  -5   2  204.95   54.59
 -21  -5  -2   85.00   44.73
 -21   5  -2  198.25   52.53
 -21   6   2   11.99    9.80
  21  -6   2   13.21    7.45
 -21   6  -2    5.28    6.82
  21  -6  -2    3.31    8.45
 -21   7   2   72.90   21.92
  21  -7   2   47.90   14.96
 -21   7  -2   65.95   19.23
  21  -7  -2   36.76   15.04
 -21   8   2   20.30   10.69
  21  -8   2   31.47   11.17
 -21   8  -2   20.30    8.50
  21  -8  -2    5.65   11.11
 -21   9   2    1.60    8.05
  21  -9   2    3.07    6.62
 -21   9  -2   18.24    9.62
  21  -9  -2    3.94    9.49
 -22   0  -2   27.57   28.80
 -22   0   2    9.85    7.06
  22   0  -2   14.58    9.44
 -22   1   2    1.27    5.47
  22   1  -2   17.78   10.27
 -22  -1   2    5.97    6.39
  22  -1  -2    1.13    7.77
 -22   2   2    6.83    7.72
  22   2  -2    5.25   21.75
  22   2  -2   34.55   13.43
 -22  -2  -2   49.47   31.33
 -22  -2   2   18.31    8.04
  22  -2  -2    5.46    7.34
 -22   3   2   33.28   12.20
  22   3  -2   41.87   31.50
  22   3  -2   32.00   13.63
  22   3   2   13.88   20.87
 -22   3  -2   22.05   10.68
 -22  -3   2   20.65    8.94
 -22  -3   2  100.41   51.71
  22  -3  -2   19.23   10.42
 -22   4   2    9.40    8.52
  22   4  -2   -4.32   17.94
  22  -4   2    7.21    9.24
 -22  -4  -2    1.00   20.53
  22   4   2    1.30   21.66
 -22   4  -2    3.31    6.29
 -22   4  -2    0.68    7.95
 -22  -4   2   -0.34   20.72
 -22  -4   2    3.46    6.74
  22  -4  -2    4.19    9.05
 -22   5   2   13.17   12.43
 -22   5   2   27.60   11.42
  22  -5   2   49.26   15.77
 -22   5  -2   15.42    7.85
  22  -5  -2   30.60   12.87
 -22   6   2   12.39   10.08
  22  -6   2   12.49    7.50
 -22   6  -2   15.08    8.41
  22  -6  -2   10.73    9.36
   0   0   3   22.88   12.86
   0   0   3   58.40   30.92
   0   0  -3   80.27   41.03
   0   1   3 3532.90 1874.92
   0   1   3 2130.68  869.73
   0   1   3 2187.11 1042.94
   0  -1   3 2723.31 1111.55
   0  -1  -3 1651.10  674.12
   0  -1  -3 2310.58 1102.02
   0  -1  -3 3730.44 1980.75
   0   2   3   32.30   14.51
   0   2   3   31.40   20.80
   0   2  -3   25.43   15.39
   0  -2   3    9.67   11.49
   0  -2  -3   19.84   18.93
   0   3   3 1432.21  584.70
   0   3  -3 2504.60 1023.18
   0  -3   3 1777.91  726.51
   0  -3  -3 1784.97  728.81
   0   4   3   69.53   36.32
   0  -4  -3   35.42   21.59
   0   5   3 4421.85 2107.74
   0   5  -3 5123.85 2091.87
   0  -5   3 5099.15 2081.28
   0  -5  -3 4398.92 2097.16
   0   6   3   23.79   19.47
   0   6  -3   93.66   41.17
   0  -6   3  123.96   53.11
   0  -6  -3  106.13   52.81
   0   7   3  255.22  122.89
   0   7  -3  185.37   77.29
   0  -7   3  183.79   76.90
   0  -7   3  179.55   86.06
   0  -7  -3  291.38  139.82
   0   8  -3    5.40   14.56
   0   8  -3   49.17   24.66
   0  -8   3   13.73   14.97
   0  -8   3   22.36   14.23
   0  -8  -3    6.81   12.17
   0   9  -3   89.18   39.10
   0   9  -3   68.26   33.42
   0  -9   3   89.53   39.35
   0  -9   3   60.89   30.25
   0  -9  -3   39.10   22.42
   0  10  -3   13.34   15.11
   0  10  -3  166.23   79.69
   0 -10   3   17.55   15.69
   0 -10   3    3.57    8.32
   0 -10  -3    6.46   12.19
   0  11  -3  365.28  150.14
   0 -11   3  330.19  136.13
   0 -11   3  353.81  169.04
   0 -11  -3  467.58  223.48
   0  12  -3   21.80   19.44
   0  12  -3   42.10   21.32
   0 -12   3   33.99   22.40
   0 -12   3   10.22    9.63
   0 -12  -3    0.94   11.05
   0  13  -3  620.33  254.16
   0  13  -3   91.70   44.48
   0 -13   3  599.34  245.88
   0 -13   3  128.48   61.98
   0 -13  -3  235.82  113.27
   0  14  -3   17.45   18.20
   0  14  -3   26.58   15.08
   0 -14   3   31.08   22.17
   0 -14   3   28.15   16.44
   0 -14  -3    5.64   10.49
   0  15  -3  287.50  137.58
   0 -15   3  570.59  233.88
   0 -15  -3  147.97   71.82
   0  16  -3   14.64   12.41
   0 -16   3   36.09   23.88
   0 -16  -3    3.03   12.29
   0  17  -3 1606.82  766.19
   0 -17   3  387.86  159.99
   0 -17   3  932.70  445.01
   0  18  -3   25.38   16.14
   0 -18   3   23.18   20.55
   0 -18   3   10.72   10.54
   0 -18  -3    6.78   12.53
   0  19   3   81.06   40.88
   0  19  -3   41.47   21.89
   0 -19   3   23.92   20.07
   0 -19   3  135.41   65.40
   0 -19  -3   20.87   14.77
   0  20   3   -0.16   10.04
   0  20  -3   11.11    9.94
   0 -20   3  159.30   69.49
   0 -20   3    9.20    9.33
   0 -20  -3    5.50   10.33
   0  21   3  379.39  181.49
   0 -21   3   95.10   46.39
   0 -21   3  261.74  125.30
   0 -21  -3  179.20   86.39
   0  22   3   -0.32    9.44
   0  22  -3    1.98    6.25
   0 -22   3   49.62   32.21
   0 -22   3    2.87    8.19
   0  23   3   85.91   42.51
   0  23  -3   16.54   10.31
   0 -23   3    4.50   17.60
   0  24   3    1.46    9.70
   0  24  -3    0.72    6.17
   1   0   3 2329.98  951.40
   1   0   3 1971.93  940.11
  -1   0  -3 2444.63  998.31
  -1   0  -3 1908.43  909.77
   1  -1   3  962.33  393.15
   1  -1   3 1257.60  599.69
  -1  -1  -3 1175.22  479.93
  -1  -1  -3 1441.38  687.35
   1   1   3 1199.38  489.81
   1   1   3 1521.63  725.63
  -1   1  -3 1024.95  418.73
  -1   1  -3 1395.87  665.66
   1  -2   3  588.40  240.59
  -1  -2  -3  728.98  297.91
  -1  -2  -3  485.75  232.12
   1   2   3  688.06  280.97
   1   2   3  503.21  240.41
  -1   2  -3  756.32  309.02
  -1   2  -3  684.88  326.66
  -1  -3  -3 3522.31 1679.14
   1   3   3 3568.18 1701.36
  -1   3  -3 3931.52 1604.88
   1  -4   3   51.93   23.58
   1   4   3   88.35   43.74
  -1   4  -3   65.07   28.66
   1  -5   3 3109.58 1269.76
   1   5   3 3116.64 1486.35
  -1   5  -3 3361.81 1372.76
  -1   6   3   63.87   26.30
   1  -6   3   54.36   24.87
   1  -6   3   94.79   24.85
  -1  -6  -3   64.36   32.77
  -1   6  -3   72.86   31.73
  -1   6  -3   58.56   15.89
   1  -6  -3   96.62   39.61
  -1   7   3 1456.02  594.58
   1  -7   3 1565.38  639.38
  -1  -7  -3 1566.61  747.15
   1  -7  -3 1772.62  723.87
  -1  -8  -3  134.33   65.38
  -1   8  -3  103.06   44.01
  -1   8  -3  135.11   65.05
   1  -8  -3  108.58   44.82
   1  -8  -3  252.23  121.83
  -1   9   3   56.85   24.27
   1  -9   3  103.32   44.11
   1  -9   3  166.64   80.11
  -1  -9  -3   61.40   31.10
  -1   9  -3   61.43   27.97
   1  -9  -3  209.19   85.91
   1  -9  -3   29.95   21.89
  -1  10   3  186.26   76.51
   1 -10   3  121.48   51.19
   1 -10   3  201.96   96.85
  -1 -10  -3  205.31   98.72
  -1  10  -3  191.55   91.77
  -1  10  -3  117.08   49.26
   1 -10  -3  194.02   94.13
  -1  11   3  228.59   93.90
   1 -11   3   80.39   35.88
  -1 -11  -3   78.93   39.65
  -1  11  -3   50.78   23.44
  -1  11  -3   56.30   27.89
   1 -11  -3   87.18   36.70
   1 -11  -3   55.40   30.90
   1 -12   3  397.21  163.50
   1 -12   3  297.38  142.25
  -1 -12  -3  318.37  152.51
  -1  12  -3  209.54   87.29
  -1  12  -3  371.10  177.26
  -1 -12   3  129.71   63.29
   1 -12  -3  550.13  225.06
   1 -12  -3  444.31  213.07
   1  13  -3 3264.80 1556.38
   1 -13   3 4323.08 1765.57
   1 -13   3 5485.43 2613.96
  -1 -13  -3 4878.68 2326.46
  -1  13  -3 3575.23 1460.26
  -1  13  -3 5503.06 2622.78
   1 -13  -3 4432.44 1809.66
   1 -13  -3 6524.30 3109.58
   1  14  -3  131.92   63.96
   1 -14   3  113.68   49.39
   1 -14   3   91.29   44.73
  -1 -14  -3   83.18   41.91
  -1  14  -3   73.39   36.40
  -1 -14   3  115.72   57.25
   1 -14  -3  122.00   51.66
   1 -14  -3   65.37   34.55
  -1  15   3  295.26  141.57
   1 -15   3  253.81  104.82
   1 -15   3  308.14  147.39
  -1 -15  -3  316.60  151.68
   1  15   3  430.37  205.84
  -1 -15   3  186.61   90.48
   1 -15  -3  220.48   90.96
   1 -15  -3  154.54   75.16
  -1  16   3    4.33   12.30
   1  16  -3   30.95   19.44
   1 -16   3    3.55   14.25
   1 -16   3   10.15   10.98
  -1 -16  -3    9.42   12.74
   1  16   3   17.22   13.66
  -1  16  -3    3.46   15.44
  -1 -16   3   32.93   21.66
   1 -16  -3   30.27   17.44
  -1  17   3   72.90   37.73
   1  17  -3   99.48   49.60
   1 -17   3  118.44   51.24
   1 -17   3  152.99   73.94
  -1 -17  -3  149.91   73.13
   1  17   3  139.75   67.96
  -1  17  -3   61.82   29.24
  -1 -17   3   59.90   31.20
   1 -17  -3   91.37   39.40
  -1  18   3    3.35   12.19
   1  18  -3   15.02   15.66
   1 -18   3    2.08    9.28
  -1 -18  -3   16.71   15.25
   1  18   3   16.40   12.81
  -1  18  -3    4.56   13.40
  -1  18  -3    8.87   12.43
   1 -18  -3    8.01   11.62
  -1  19   3    8.08   11.26
   1  19  -3   38.50   22.15
   1 -19   3   29.42   16.37
  -1 -19  -3   29.10   18.17
   1  19   3   49.39   25.59
  -1  19  -3    8.07   13.77
  -1  19  -3   48.50   25.35
  -1 -19   3    6.78   10.01
   1 -19  -3   20.95   13.67
  -1  20   3   19.30   13.65
   1  20  -3    3.18   10.36
   1 -20   3    8.94    8.88
  -1 -20  -3    1.01    9.34
   1  20   3    8.76    9.46
  -1  20  -3    2.17   15.50
  -1  20  -3    6.59    9.04
  -1 -20   3    5.64   10.56
   1 -20  -3   53.34   25.68
   1 -20  -3   30.48   18.22
  -1  21   3  103.01   50.39
   1  21  -3  104.75   50.94
   1 -21   3  187.49   89.95
  -1 -21  -3  163.34   78.89
   1  21   3  244.47  117.19
  -1  21  -3   63.11   32.00
  -1  21  -3   94.93   46.23
  -1 -21   3  151.66   73.25
   1 -21  -3   37.89   21.20
   1 -21  -3  185.55   89.34
  -1  22   3   56.04   29.12
   1  22  -3    6.15    9.60
   1 -22   3    8.78    9.81
   1  22   3   12.83   10.43
  -1  22  -3    8.72   17.87
  -1  22  -3   19.37   13.17
  -1 -22   3    6.60    8.66
   1 -22  -3   80.45   36.46
  -1  23   3  110.43   54.20
   1 -23   3   70.89   34.64
   1  23   3  312.02  149.40
  -1  23  -3   29.03   19.53
  -1  23  -3  219.42  105.28
   1 -23  -3    4.81   11.07
  -1  24   3   -1.28    9.21
   1  24   3    4.92    7.85
  -1  24  -3    3.10    8.17
   2  -1   3  226.12   92.78
  -2   1  -3  223.12   91.72
  -2  -2  -3   47.76   27.46
  -2  -3  -3 2913.80 1389.35
   2   3   3 2994.93 1427.80
  -2   3  -3  633.38  258.92
   2  -4   3   72.51   30.83
  -2  -4  -3   21.01   16.22
  -2   4  -3   81.89   34.69
   2   5  -3  541.31  140.21
   2  -5   3  461.05  188.55
  -2  -5  -3  641.15  306.20
   2   5   3  677.83  323.66
  -2   5  -3  392.97  160.85
  -2  -5   3  566.18  146.65
   2  -6   3   23.05   12.64
   2  -6   3   18.63    6.25
  -2  -6  -3  110.79   54.89
   2   6   3   70.92   36.40
  -2   6  -3   28.29   14.12
  -2   6  -3   12.44    5.63
  -2   7   3   89.53   36.78
   2  -7   3   23.42    8.90
  -2  -7  -3 1654.27  788.95
   2   7   3 1691.13  806.59
  -2   7  -3   82.56   34.96
  -2   7  -3   41.41   12.22
   2  -7  -3   38.35   16.69
  -2   8   3   72.02   29.63
   2  -8   3   35.77   17.88
   2   8   3  163.98   79.39
   2  -8  -3   55.52   23.16
  -2   9   3   36.81   15.65
  -2  -9  -3   17.35   13.38
  -2   9  -3   36.88   18.15
   2  -9  -3   67.82   28.19
  -2  10   3   85.69   35.42
   2 -10   3   61.70   27.22
  -2 -10  -3   56.07   29.05
  -2  10  -3  147.46   61.45
  -2  11   3  104.38   43.14
   2 -11   3   19.70   13.00
  -2 -11  -3   91.54   45.35
  -2  11  -3   46.25   21.91
  -2  12   3   16.00    9.16
   2 -12   3   21.52   14.41
  -2 -12  -3   61.61   32.03
  -2  12  -3    8.78   11.91
   2 -12  -3   49.76   21.64
   2 -13   3  232.30   95.88
  -2 -13  -3 3857.44 1839.65
  -2  13  -3  134.90   56.67
   2 -13  -3  314.84  128.85
  -2  14   3    4.45    6.88
  -2  14   3    6.95   13.90
   2 -14   3   18.17   14.85
  -2 -14  -3   30.00   19.30
  -2  14  -3   35.86   21.29
   2 -14  -3   16.93   10.06
  -2  15   3   20.48   11.26
  -2  15   3   21.41   19.05
  -2 -15  -3   72.95   37.09
  -2  15  -3   47.85   22.36
  -2  15  -3   84.93   42.38
  -2  16   3   17.11   10.99
  -2  16   3   16.56   17.71
  -2 -16  -3   38.42   22.59
   2  16   3   51.13   28.01
  -2  16  -3   13.82   12.85
  -2  16  -3   42.79   24.27
  -2 -16   3   -5.75   17.05
   2 -16  -3   39.33   18.96
   2 -16  -3   28.59   20.67
  -2  17   3   17.36   10.99
  -2  17   3    9.71   16.91
   2  17  -3   -0.48   14.04
   2 -17   3   24.08   15.48
   2 -17   3   27.69   18.31
  -2 -17  -3   46.00   24.78
   2  17   3   11.78   13.26
  -2  17  -3   41.94   20.62
  -2 -17   3    2.71   15.27
   2 -17  -3   23.11   12.88
   2 -17  -3   11.99   17.69
  -2  18   3    2.27   14.13
   2  18  -3   -4.75   15.56
   2 -18   3    9.45   13.12
   2 -18   3    0.70   11.05
  -2 -18  -3  151.22   73.41
   2  18   3   36.56   21.04
  -2  18  -3   -1.36   10.04
   2 -18  -3    5.06    8.50
   2 -18  -3    4.77   12.77
  -2  19   3    4.46   13.18
   2  19  -3    6.76   14.26
   2 -19   3   21.61   15.97
   2 -19   3    0.26   10.04
  -2 -19  -3    7.20    9.58
   2  19   3    8.39   10.89
  -2  19  -3   20.58   13.50
   2 -19  -3    9.36    9.21
   2 -19  -3    1.39   12.36
  -2  20   3    9.63   13.14
  -2  20   3    2.12   14.52
   2  20  -3   -3.70   12.37
   2 -20   3    3.49   17.56
   2 -20   3   43.57   23.35
  -2 -20  -3    9.37   10.46
   2  20   3   12.48   11.32
  -2  20  -3    5.88   14.02
  -2  20  -3   11.44   10.04
  -2 -20   3   -1.98   14.37
   2 -20  -3   11.82   11.23
   2 -20  -3    0.34   11.42
  -2  21   3   10.25   14.16
  -2  21   3    3.09   11.08
   2 -21   3    7.71   19.70
   2 -21   3   27.22   16.32
   2  21   3   68.12   34.09
  -2  21  -3    8.11   14.99
  -2  21  -3   36.03   18.78
  -2 -21   3    1.94   11.81
   2 -21  -3   27.62   16.37
   2 -21  -3    1.93   11.48
   2 -22   3    4.46   20.76
   2 -22   3   45.70   24.36
   2  22   3   16.54   11.27
  -2  22  -3   10.34   15.64
  -2  22  -3   14.42   10.69
   2 -22  -3    3.42   11.14
   2 -23   3   -0.66   13.83
   2  23   3  120.54   58.40
  -2  23  -3   45.19   23.53
   2 -23  -3    6.52    8.88
   2  24   3    5.40    7.92
  -2  24  -3    0.61    7.80
  -3   0   3 4921.01 2282.36
   3   0  -3 5550.69 2575.16
   3  -1   3   31.38   15.81
  -3   1  -3   14.99   12.79
  -3   2  -3 1836.12  749.62
   3  -2  -3 2977.30 1580.54
  -3   3  -3  624.39  255.22
   3   4  -3  835.52  216.42
   3  -4   3  786.83  321.37
  -3   4  -3  879.61  359.28
   3   5  -3   43.34   12.10
   3  -5   3   47.69   20.80
  -3   5  -3   49.55   21.78
  -3  -5   3   59.19   15.72
   3  -6   3  466.35  120.91
   3  -6   3  550.84  225.24
  -3  -6  -3  631.44  301.96
   3   6   3  650.50  310.78
  -3   6  -3  511.68  209.19
  -3   6  -3  572.35  148.32
   3  -7   3  137.53   56.85
   3  -7   3  101.58   27.02
  -3  -7  -3  105.12   52.56
   3   7   3   93.27   47.06
  -3   7  -3   56.49   24.52
  -3   7  -3  101.98   27.11
  -3   8   3  493.51  201.60
   3  -8   3  645.03  167.19
   3  -8   3  549.61  224.71
  -3  -8  -3  709.93  339.01
   3   8   3  767.07  366.16
  -3   8  -3  563.35  230.36
   3  -8  -3  278.50  114.95
  -3   9   3   40.80   17.24
   3  -9   3   30.51   15.68
   3   9   3   26.72   18.17
   3  -9  -3   23.00   11.58
  -3  10   3 1277.17  521.56
   3 -10   3 2582.20 1054.05
  -3 -10  -3 2079.52  991.61
  -3  10  -3 1652.51  674.83
   3 -10  -3 1885.50  769.54
  -3  11   3  103.91   42.81
   3 -11   3   29.40   16.00
  -3 -11  -3   16.09   16.25
   3  11   3   36.51   21.43
  -3  11  -3   15.81   10.79
   3 -11  -3   40.43   17.34
  -3  12   3  178.49   73.18
   3 -12   3  122.43   51.12
  -3 -12  -3   56.72   30.80
  -3  12  -3  189.25   78.19
   3 -13   3  354.70  145.54
  -3 -13  -3  594.93  284.32
   3 -13  -3  392.09  160.26
  -3  14   3   51.89   21.98
  -3 -14  -3   45.45   26.17
  -3  14  -3   55.19   24.75
   3 -15   3   52.67   23.63
  -3 -15  -3  103.01   51.22
  -3  15  -3   30.83   16.71
   3 -15  -3   73.76   30.90
  -3  16   3   74.96   31.57
   3 -16   3   71.95   31.80
  -3  16  -3  119.39   50.27
   3 -16  -3   57.31   24.66
  -3  17   3   19.86   11.20
   3 -17   3    5.34   11.36
  -3  17  -3   16.27   12.27
  -3  18   3   22.86   11.75
   3 -18   3   34.32   17.80
  -3 -18  -3   51.56   27.30
   3  18   3   21.31   16.28
  -3  18  -3   24.20   14.53
   3 -18  -3   50.13   21.64
   3 -19   3    4.57   11.29
  -3 -19  -3    6.26   11.89
   3  19   3    1.44    9.92
  -3  19  -3    0.12    9.07
  -3 -19   3    0.68   13.86
   3 -19  -3    4.48    7.29
  -3  20   3   30.88   16.43
  -3  20   3    6.81   12.22
   3 -20   3    9.37   14.14
  -3 -20  -3   11.20   12.31
   3  20   3   14.72   12.73
  -3 -20   3    4.65   13.97
   3 -20  -3   17.71   11.31
  -3  21   3   12.03   11.48
  -3  21   3    3.45   11.47
   3 -21   3    0.67   14.66
  -3  21  -3   14.16   14.71
  -3  21  -3   -0.58    9.38
  -3 -21   3    3.57   12.33
   3 -21  -3    7.69    9.85
  -3  22   3   31.20   19.81
   3  22  -3    4.45    9.96
   3 -22   3   22.01   21.10
  -3  22  -3    3.34   15.15
  -3  22  -3   29.01   17.69
   3 -22  -3    6.26   11.32
  -3  23   3    9.06   14.56
   3  23  -3    3.69    9.96
   3 -23   3   17.33   14.36
  -3  23  -3    6.59   12.02
  -3  24   3    1.63   13.10
   4   0  -3 3508.20 1627.46
  -4  -1  -3   36.30   23.60
   4   1   3  133.96   64.54
  -4   2   3  908.18  482.75
  -4   2  -3  768.66  314.49
   4  -2  -3 1020.54  542.73
   4   3  -3    7.33    7.01
   4  -3   3   11.99   11.51
  -4   3  -3   12.91   11.40
   4  -4   3  202.84   83.45
  -4   4  -3  226.65   93.13
   4   5  -3  181.49   47.29
   4  -6   3  230.00   94.40
   4  -6   3  123.75   32.61
  -4   6  -3  305.31  125.07
  -4   6  -3  161.86   42.30
  -4   7  -3   74.45   31.25
   4  -8   3 3151.92 1286.52
   4  -8   3 3319.48  859.50
  -4   8  -3 2904.98 1185.80
  -4   8  -3 2936.73  760.02
   4  -9   3   15.57   10.56
  -4  10   3   77.54   32.17
   4 -10   3   53.07   23.42
  -4 -10  -3   35.40   23.53
  -4  10  -3   66.71   28.75
   4 -10  -3   40.92   20.07
  -4  11   3    4.56    4.95
   4 -11   3   23.56   13.22
  -4 -11  -3    1.31   15.28
   4  11   3    9.88   14.75
  -4  11  -3   41.56   19.33
   4 -11  -3    1.87    5.21
  -4  12   3  289.09  118.21
   4 -12   3  544.84  222.95
  -4 -12  -3  249.05  120.12
   4  12   3  221.89  107.12
  -4  12  -3  427.72  175.14
   4 -12  -3  560.36  228.94
  -4  13   3   14.47    7.62
  -4 -13  -3   34.39   22.42
   4  13   3   92.56   46.83
  -4  13  -3   16.17   10.35
   4 -13  -3   18.82    9.63
   4 -14   3    8.41    9.33
  -4  14  -3    8.71    9.13
  -4  15   3   34.84   15.71
   4 -15   3   82.30   35.24
  -4  15  -3   55.24   24.80
  -4  16   3  437.25  178.85
   4 -16   3  350.12  143.56
  -4 -16  -3  666.36  318.72
  -4  16  -3  401.97  164.82
   4 -16  -3  521.03  212.89
  -4  17   3   11.50    7.36
   4 -17   3   13.90   11.68
  -4 -17  -3   27.25   21.89
   4 -17  -3    6.96    6.58
  -4  18   3  168.09   69.11
   4 -18   3   65.53   29.05
  -4 -18  -3   30.14   22.42
  -4  18  -3   70.50   30.69
  -4  19   3   12.99    8.58
   4 -19   3    1.61    8.94
  -4 -19  -3   11.02   16.80
  -4  19  -3    6.77   10.05
   4 -19  -3    0.92    5.50
  -4 -20  -3   40.13   24.06
  -4  20  -3   42.79   21.34
   4 -20  -3   33.87   15.24
  -4  21   3   16.35   11.01
   4 -21   3    5.05   11.87
   4  21   3    9.67   14.15
  -4  21  -3    1.05   12.58
   4 -21  -3   20.90   11.20
   4 -22   3   24.90   16.85
   4  22   3   27.09   17.39
  -4  22  -3   33.69   19.05
   4 -22  -3   15.09    9.48
   4 -23   3   -0.46   11.10
   4  23   3    5.61   11.84
  -5   2   3 1236.43  657.72
   5  -2  -3 1030.24  549.25
   5   3  -3   58.31   17.05
   5   4  -3    5.77    5.32
   5  -4   3    3.30   12.64
  -5   4  -3   32.08   16.78
  -5  -4   3   29.10    9.33
   5   5  -3  103.39   27.39
   5  -5   3  110.66   46.18
  -5   5  -3  160.47   66.11
   5  -6   3  356.28  145.87
  -5   6  -3  384.68  157.47
  -5   6  -3  119.13   31.40
   5  -7   3   97.84   40.80
   5  -7   3  137.79   36.28
  -5   7  -3  101.45   27.04
   5  -8   3  184.32   75.98
   5  -8   3  196.31   51.38
  -5   8  -3  186.79   76.87
  -5   8  -3  236.71   61.77
   5  -9   3   31.11   14.77
   5  -9   3   -0.79    5.12
  -5   9  -3    8.21    5.35
   5 -10   3  362.99  148.62
  -5  10  -3  580.11  237.24
   5 -11   3   58.21   25.50
  -5  11  -3   35.79   17.14
   5 -12   3  539.20  220.48
   5 -12  -3  615.39  251.52
  -5  13   3  152.03   62.39
  -5  13  -3  176.91   72.95
   5 -13  -3  173.63   71.31
  -5  14   3  361.05  147.63
   5 -14   3   99.07   41.78
  -5 -14  -3   49.58   30.21
  -5  14  -3  162.95   67.41
   5 -15   3   57.34   26.32
  -5 -15  -3   30.74   24.41
  -5  15  -3   40.99   19.38
   5 -15  -3   25.84   12.38
  -5 -16  -3   33.87   24.55
  -5 -17  -3   35.42   24.82
  -5  17  -3   16.41   10.88
   5 -17  -3   27.74   13.22
  -5  18   3   76.34   31.92
   5 -18   3   64.36   28.24
  -5 -18  -3   33.72   23.07
  -5  18  -3   20.99   12.47
   5 -18  -3   79.37   33.44
  -5  19   3    5.96    6.54
   5 -19   3    9.06   10.56
  -5  19  -3    2.25    9.28
   5 -19  -3   11.52    7.54
   5 -20   3   28.82   15.48
  -5  20  -3   24.87   15.02
   5 -20  -3   18.40    9.78
  -5  21   3   19.83   10.63
   5 -21   3    4.96   10.60
  -5  21  -3    2.22    8.76
   5 -21  -3    6.28    6.03
   5 -22   3    9.29   10.90
   5 -23   3    1.59   11.45
   5 -23  -3    3.82    5.90
  -6   2   3  -10.96   24.09
  -6  -2   3   50.41   16.03
  -6   3   3  131.83   72.03
   6   3  -3   49.62   14.39
  -6   3  -3   10.63   13.91
  -6  -3   3   47.38   14.16
  -6  -4   3   84.91   22.81
   6   5  -3   65.07   17.97
   6  -5   3  102.69   44.18
  -6   5  -3  139.64   58.33
  -6  -5   3   48.10   13.54
   6  -6   3  110.68   46.60
   6  -6   3   51.70   14.71
  -6   6  -3  121.81   50.87
   6  -7   3   15.27    6.85
  -6   7  -3   24.94    9.09
   6  -8   3  676.94  276.74
   6  -8   3 1356.55  351.35
  -6   8  -3  973.97  397.91
   6  -9   3   39.53   18.47
   6  -9   3    6.06    5.95
   6 -10   3   75.98   32.31
   6 -10   3   46.56   13.42
  -6  10  -3   68.19   29.16
  -6  10  -3   43.53   12.48
   6 -11   3    8.73    8.23
  -6  11  -3   83.62   35.12
  -6  13   3   45.05   20.05
   6 -13   3   31.31   15.52
  -6  13  -3    8.88    9.00
  -6  14   3   16.96    9.57
   6 -14   3   31.77   16.03
  -6  14  -3   28.87   15.20
   6 -14  -3   17.26   11.77
  -6  15   3   17.34    9.44
   6 -15   3   24.61   14.05
   6 -15  -3   39.24   17.87
  -6  16   3  122.90   50.69
  -6  16  -3  239.53   98.40
   6 -17   3   44.87   20.99
  -6  17  -3   25.75   14.32
   6 -17  -3   12.87    8.62
  -6  18   3   30.88   14.11
   6 -18   3   36.72   17.97
  -6 -18  -3    2.81   16.53
  -6  18  -3   62.63   27.36
   6 -18  -3   34.04   15.31
  -6  19   3    8.76    6.92
   6 -19   3   25.72   14.84
  -6 -19  -3   -1.35   16.85
   6 -19  -3   14.83    8.57
  -6  20   3   30.90   14.72
   6 -20   3   17.47   13.05
  -6 -20  -3   10.05   15.46
  -6  20  -3   14.18    9.78
   6 -20  -3   21.08   10.95
   6 -21   3    2.62    9.71
  -6  21  -3    7.38    9.58
   6 -21  -3    7.59    6.36
  -6  22  -3   10.84   10.97
   6 -22  -3   12.37    8.81
   6 -23   3    4.44    9.72
   6 -23  -3    3.76    6.85
   7   1  -3  142.94   38.22
  -7  -1   3  116.08   31.34
   7   2  -3   61.68   18.18
  -7  -2   3   27.06   12.48
  -7  -3   3  862.85  223.65
   7   4  -3   28.13    9.25
  -7  -4   3   13.91    6.13
   7   5  -3  396.50  103.11
  -7  -5   3  431.78  112.11
   7  -6   3   17.73   14.50
   7  -6   3   31.75   10.57
   7  -7   3   71.65   19.61
  -7   7  -3  180.61   74.66
  -7   7  -3   72.05   19.79
   7  -8   3 1367.12  558.42
   7  -8   3 1253.54  324.72
  -7   8  -3 1202.21  491.22
  -7   8  -3  834.11  216.24
   7  -9   3    2.07    5.25
  -7   9  -3   19.44   12.05
  -7   9  -3   13.39    6.87
   7 -10   3  209.54   86.13
   7 -10   3  250.99   65.56
  -7  10  -3  243.06   99.87
  -7  10  -3  261.04   68.05
   7 -11   3   21.45   12.08
   7 -11   3   38.73   11.64
   7 -12   3  214.83   88.30
  -7  12  -3  117.01   48.52
   7 -13   3  104.68   43.80
  -7  13  -3  173.18   71.47
   7 -14   3   77.24   32.89
  -7  15   3  127.83   52.83
  -7  15  -3   47.85   21.71
   7 -15  -3   75.38   33.00
  -7  16   3  413.79  169.30
   7 -16   3  122.23   50.97
  -7  16  -3  224.71   92.35
   7 -16  -3  207.78   85.63
   7 -17   3   27.34   15.33
  -7  17  -3   71.63   30.74
   7 -17  -3    6.55    7.76
  -7  18   3   78.03   32.82
   7 -18   3   82.39   35.36
  -7  18  -3   96.67   40.62
   7 -18  -3  123.50   51.31
  -7  19   3   33.32   15.03
  -7  19  -3   16.06   10.41
   7 -19  -3   12.04    8.06
  -7  20   3   89.85   37.39
   7 -20   3   70.52   30.83
  -7  20  -3   84.87   35.93
   7 -20  -3   82.69   34.50
   7 -21   3   21.61   13.94
  -7  21  -3   41.17   18.98
   7 -22   3   -5.81   11.00
   7 -22  -3    5.76    7.17
   8   0  -3   96.29   27.11
   8   1  -3  290.50  137.37
   8   1  -3  229.83   60.89
  -8  -1   3  379.92  178.32
  -8  -1   3  142.36   38.01
   8   2  -3  127.01   33.99
  -8  -2  -3  121.39   60.04
  -8  -2   3  169.60   45.01
  -8   3   3 2047.78 1086.68
   8   3  -3 1762.75  456.47
  -8  -3   3 1913.73  495.63
   8  -3  -3 1484.59  788.77
  -8  -4   3   45.01   13.25
   8   5  -3 2252.38  583.11
  -8  -5   3 1874.92  485.40
   8  -6   3   51.33   14.95
  -8   6  -3   58.79   16.42
   8  -7   3  134.46   35.52
   8  -8   3  237.41   97.89
   8  -8   3  284.50   74.15
   8  -9   3  180.26   74.54
  -8   9  -3  192.43   79.49
  -8   9  -3   93.68   25.40
   8 -10   3   63.44   27.67
   8 -10   3   71.65   19.86
  -8  10  -3  124.17   51.45
   8 -11   3    9.36    6.51
  -8  11  -3   22.40   12.95
  -8  11  -3   17.08    7.28
   8 -12   3   68.38   29.60
  -8  12  -3   49.44   22.54
   8 -13   3 1602.41  654.55
   8 -14   3   58.22   25.68
  -8  14  -3   30.87   15.27
   8 -15   3  290.50  119.20
  -8  15  -3  229.47   94.40
   8 -16   3   14.12   10.96
   8 -17   3   57.22   25.42
  -8  17  -3   32.42   16.15
   8 -17  -3   34.55   17.76
   8 -18   3    9.87    9.83
  -8  18  -3    3.27    8.10
   8 -19   3  112.85   47.43
  -8  19  -3   21.91   12.31
   8 -19  -3   37.38   16.70
   8 -20   3   13.69   11.62
   8 -20  -3   18.93   10.53
   8 -21   3   62.49   27.78
  -8  21  -3    7.66    8.43
   8 -21  -3   10.84    7.86
   8 -22   3   -0.98   11.81
   8 -22  -3   11.15    8.16
  -9   0   3   34.45   11.85
   9   0  -3   70.57   20.88
   9   1  -3  273.74  130.61
   9   1  -3    6.25    9.30
   9  -1   3  130.38   69.86
  -9  -1   3   96.43   49.88
  -9  -1   3    7.59    6.96
   9   2  -3   37.34   12.08
  -9  -2   3   67.82   19.14
  -9   3   3 1901.38 1009.78
   9   3  -3 1777.91  460.35
  -9  -3   3 2255.91  584.17
   9   4  -3   10.79    6.75
  -9  -4   3    7.68    6.18
  -9   6  -3   30.73   18.20
  -9   6  -3   32.82   10.45
   9  -7   3  573.76  148.96
  -9   7  -3  474.99  123.47
  -9   8  -3  213.24   56.04
   9  -9   3    5.70   11.45
   9  -9   3   66.99   18.41
  -9   9  -3   15.44   13.19
   9 -10   3    1.96    5.63
  -9  10  -3   27.52   14.83
  -9  10  -3    0.86    5.90
   9 -11   3   14.47   12.37
  -9  11  -3   57.92   26.03
  -9  11  -3    8.76    6.40
   9 -12   3   48.86   22.75
   9 -12   3   67.10   18.87
  -9  12  -3   70.80   19.56
   9 -13   3 3374.16 1377.70
  -9  13  -3 2162.43  882.96
   9 -14   3   11.39   10.86
  -9  14  -3    7.74    9.85
   9 -15   3  309.37  127.07
  -9  16  -3    5.75    8.57
   9 -17   3  164.38   68.17
  -9  17  -3   45.05   21.01
   9 -17  -3   11.53   15.82
   9 -18   3   34.62   16.88
  -9  18  -3   19.68   11.02
   9 -18  -3   34.54   17.94
   9 -19   3   35.28   17.41
  -9  19  -3   54.34   23.85
   9 -19  -3   46.58   21.38
  -9  20  -3    8.72    8.69
   9 -21   3   13.87   10.87
   9 -21  -3   21.48   11.25
   9 -22   3    4.63   10.49
 -10   0   3  135.45   36.16
 -10   1   3   -0.45    7.41
  10   1  -3  189.25   91.70
  10   1  -3   -0.20    6.51
 -10  -1   3  219.95  105.19
 -10  -1   3    1.54    7.11
  10  -1  -3    1.30    7.56
  10   2  -3   21.29    8.58
 -10  -2  -3  152.88   74.59
 -10  -2   3   35.12   11.66
 -10   3   3   21.77   23.07
  10   3  -3   23.34    8.55
 -10  -3   3   38.80   11.91
  10   4  -3    8.08    5.90
 -10  -4   3    3.64    5.83
  10   5  -3  213.07   55.86
 -10   5  -3  167.70   44.47
 -10  -5   3  164.49   43.37
  10  -6   3    2.67    5.92
 -10   6  -3    2.05    5.34
 -10   7  -3   66.55   18.41
 -10   8  -3    6.36    5.38
  10  -9   3   53.65   15.21
 -10   9  -3   55.40   16.22
 -10  10  -3   31.98   22.59
  10 -11   3   73.92   32.91
  10 -11   3   82.49   22.81
  10 -12   3   24.94   14.40
  10 -12   3   16.84    8.12
 -10  12  -3   37.94   18.38
 -10  12  -3   29.07   10.16
  10 -13   3   25.86   15.88
  10 -13   3   80.87   22.36
 -10  13  -3  121.97   51.19
  10 -14   3    6.34   10.07
 -10  14  -3    7.56    9.28
  10 -15   3  113.13   47.57
 -10  15  -3  271.27  111.54
  10 -16   3    4.94   10.09
 -10  16  -3   12.37   10.69
 -10  17   3   -1.78    8.61
  10 -17   3   15.37   11.94
 -10  18  -3    3.15    7.75
  10 -19   3    9.42   10.68
 -10  19  -3   17.94   10.97
  10 -19  -3   14.56   12.71
  10 -20   3    5.29    9.15
 -10  20  -3   21.78   11.95
  10 -20  -3    1.22    9.24
  10 -21   3   10.45   10.39
  10 -21  -3   55.79   24.75
 -11   0   3  699.70  181.67
  11   0  -3  568.47  147.71
 -11   1   3   80.11   22.52
  11   1  -3  203.19   98.54
 -11  -1   3   73.89   41.40
 -11  -1   3   89.92   24.89
  11  -1  -3  136.43   36.53
  11   2  -3   32.03   10.86
 -11  -2  -3   37.92   27.44
 -11  -2   3   11.33    7.37
  11  -2  -3   10.96    7.84
 -11   3   3  101.82   60.36
  11   3  -3  204.78   53.69
 -11  -4   3   13.30    6.82
  11   5  -3  821.40  212.89
 -11   5  -3  835.34  216.77
 -11  -5   3  497.39  129.20
  11  -6   3   14.46    6.53
 -11   6  -3   14.13    6.22
  11  -7   3    7.57    4.93
 -11   7  -3   24.69    8.67
 -11   9  -3   46.69   14.29
  11 -10   3   51.56   14.90
 -11  10  -3   79.18   21.92
  11 -11   3   14.53    7.45
 -11  11  -3    3.75   11.10
  11 -12   3   14.65   16.25
  11 -12   3   17.20    8.33
 -11  12  -3   54.43   25.40
  11 -13   3   49.74   15.45
 -11  13  -3   64.10   28.71
 -11  13  -3   50.97   15.53
  11 -14   3   17.22   13.85
  11 -14   3    4.42    6.89
 -11  14  -3   10.46   11.58
  11 -15   3    9.66   12.24
 -11  15  -3   15.29   11.83
  11 -16   3   30.58   15.61
 -11  16  -3   41.64   19.68
  11 -17   3    9.37    9.60
 -11  17  -3    9.64    9.80
  11 -18   3    3.35    9.78
 -11  18  -3   17.25   10.86
  11 -19   3    9.28   11.58
 -11  20  -3    6.93   10.08
 -12   0   3  109.74   30.27
  12   0  -3  147.92   39.37
 -12   1   3   44.52   14.19
  12   1  -3   30.48   30.95
  12  -1  -3   12.02    9.73
 -12   2   3  190.31   50.41
  12   2  -3  247.11   64.68
 -12  -2  -3  275.50  130.45
  12   2   3  166.09   80.89
 -12  -2   3  333.89   87.04
  12  -2  -3  360.69   94.17
  12   3  -3  347.65   90.50
 -12  -3   3  386.27  100.48
 -12  -4   3    2.35    4.77
  12  -4  -3   95.12   55.31
  12   5  -3   91.35   24.69
 -12   5  -3   89.88   24.48
 -12  -5   3   91.38   24.62
  12  -6   3    5.40    5.93
 -12   6  -3    2.22    5.58
 -12   7  -3   19.58    7.63
  12  -8   3  576.94  149.79
 -12   8  -3  425.61  110.71
  12  -9   3    5.67    5.38
 -12   9  -3    6.46    6.68
 -12  10  -3   51.27   15.32
  12 -11   3   11.74    6.95
 -12  11  -3   33.85   12.26
  12 -12   3  385.39  100.59
 -12  13  -3  409.73  168.25
  12 -14   3    9.25   13.85
  12 -14   3    2.47    6.78
  12 -15   3    1.08    6.68
 -12  15  -3   10.50   10.66
  12 -16   3    8.11   11.67
 -12  16  -3    5.89    9.27
  12 -17   3   13.30   12.94
 -12  18  -3   49.39   22.63
  12 -19   3    6.98    9.61
 -12  19  -3    2.17    9.79
  12 -20   3    6.56   10.47
 -13   0   3 9999.00 2587.50
  13   0  -3 8646.16 2238.27
 -13   1   3   51.70   16.34
  13   1  -3   36.26   31.73
  13   1  -3   26.10    9.68
 -13  -1   3   28.04   10.93
  13  -1  -3   34.41   12.93
 -13   2   3  304.26   79.76
  13  -2   3  886.13  470.76
  13   2   3  613.45  285.91
 -13  -2   3  797.41  371.45
 -13  -2   3  398.62  103.82
  13  -2  -3  336.36   87.93
 -13   3   3    8.78    8.72
  13   3  -3   20.30    8.19
 -13  -3  -3   64.98   37.71
 -13  -3   3   55.65   15.80
  13  -3  -3   27.23   10.76
 -13   4   3  291.38  156.22
  13   4  -3  339.01   88.30
 -13  -4   3  358.93   93.43
  13  -4  -3  283.79  154.31
  13   5  -3   23.93    9.25
 -13   5  -3   24.52    9.32
 -13  -5   3   20.99    8.62
  13  -6   3  348.88   91.03
 -13   6  -3  449.42  116.91
 -13   7  -3   93.59   25.36
  13  -8   3 1144.54  296.67
 -13   8  -3 1160.23  300.73
 -13   9  -3   40.64   13.40
  13 -10   3 2257.67  584.52
 -13  10  -3 2007.21  519.79
 -13  11  -3   41.66   13.96
 -13  12  -3    2.92    7.78
  13 -13   3   80.41   22.70
 -13  13  -3   49.17   15.03
  13 -14   3  150.99   40.21
 -13  14  -3  137.33   58.77
  13 -15   3    2.65   17.05
  13 -15   3    2.73    7.15
  13 -16   3  310.08  127.90
 -13  16  -3  184.49   76.41
  13 -17   3   18.78   13.79
 -13  17  -3   14.62   11.89
  13 -18   3  141.76   59.55
 -13  18  -3  187.49   77.36
  13 -19   3   11.00   12.32
  14   0  -3  780.48  365.10
 -14   1   3    9.69    9.07
  14   1  -3   17.31    8.15
 -14  -1   3    5.31    7.51
  14  -1  -3    9.00    8.40
  14   2  -3  123.79   62.84
  14   2  -3  179.73   47.29
  14   2   3  166.61   81.15
 -14   2  -3  147.46   78.97
 -14  -2   3   83.45   45.31
  14  -2  -3   97.98   27.23
 -14   3   3    1.25    8.43
  14   3  -3    7.62    6.66
 -14  -3  -3   27.52   26.40
  14   3   3    5.35   21.57
 -14  -3   3   30.85   10.18
  14  -3  -3   10.98    8.56
 -14   4   3  154.87   85.00
 -14   4   3    0.82    7.84
  14  -4  -3  154.80   88.58
  14  -4  -3   12.90    8.91
  14   5  -3  211.48   55.65
 -14   5  -3  147.60   39.30
 -14  -5   3  250.64   65.67
  14  -6   3   12.93    7.70
 -14   6  -3   12.71    7.42
 -14   7  -3   40.02   12.55
  14  -8   3  993.55  257.69
 -14   8  -3  748.21  194.37
  14  -9   3   15.85    7.77
 -14   9  -3   17.37    8.27
  14 -10   3  104.42   28.52
 -14  10  -3  125.30   34.02
  14 -11   3   19.05    8.70
 -14  12  -3  282.91   74.27
 -14  14  -3   13.09    8.57
  14 -15   3    4.46    7.55
 -14  15  -3    6.13   11.32
 -14  15  -3    0.22    7.40
  14 -16   3    1.34   13.08
  14 -16   3   15.39    8.44
 -14  16  -3   23.42   14.34
  14 -17   3    3.45   12.82
 -14  17  -3    7.14   11.18
  15   0  -3  243.41   63.97
 -15   1   3   11.30    9.57
  15   1  -3    5.14    6.63
 -15  -1   3    9.30    8.09
  15  -1  -3    6.69    7.48
 -15   2   3   16.54    9.43
  15   2  -3   58.73   38.80
  15   2  -3   21.27    9.04
 -15   2  -3  159.34   85.99
 -15  -2   3   66.48   38.87
  15  -2  -3   13.66    9.25
 -15   3   3    0.17    8.02
  15   3  -3    8.22    6.55
 -15  -3  -3   70.89   41.66
  15   3   3   29.16   27.73
 -15  -3   3   19.08    8.18
 -15   4   3   61.26   38.31
 -15   4   3   11.66    8.87
  15   4  -3   32.31   10.97
  15  -4  -3   14.78   27.06
  15  -4  -3   24.34   11.28
  15   5  -3   10.96    8.34
 -15   5  -3   10.00    8.12
 -15  -5   3    2.23    7.44
  15  -5  -3    3.12    8.86
  15  -6   3   18.64    8.55
 -15   6  -3    6.35    7.46
  15  -7   3   16.70    7.32
 -15   7  -3   41.06   12.61
  15  -8   3   32.88   11.11
 -15   8  -3   44.13   13.70
  15  -9   3    5.72    6.46
  15 -10   3    7.76    7.06
 -15  10  -3   15.95    9.42
  15 -11   3   13.51    7.96
 -15  11  -3   18.08    8.41
 -15  12  -3   78.86   22.29
  15 -13   3    1.54    7.35
 -15  13  -3    5.72    8.09
 -15  14  -3    0.71    6.42
 -15  15  -3    4.29    6.98
  15 -16   3   11.71    8.85
 -15  16  -3    1.58    6.80
  15 -17   3    5.20    7.87
 -16   0   3  100.55   27.99
  16   0  -3  105.41   28.91
 -16   1   3  124.69   34.15
  16   1  -3  114.01   30.99
 -16  -1   3   76.50   22.19
 -16   2   3    4.38    8.95
  16   2  -3  101.51   55.07
  16   2  -3    4.06    7.19
 -16  -2   3   41.27   30.36
 -16  -2   3    3.79    6.54
  16  -2  -3    2.83    8.72
  16   3  -3   15.86    8.59
 -16  -3  -3   79.90   45.33
  16   3   3   89.74   50.09
 -16  -3   3   43.80   14.19
  16  -3  -3    1.48    9.29
 -16   4   3    4.24   20.71
 -16   4   3   -2.85    9.04
  16   4  -3   34.32   11.82
  16  -4  -3    0.85    9.34
  16   5  -3 1086.50  281.85
 -16   5  -3  884.37  229.65
 -16  -5   3  784.89  203.72
  16  -5  -3 1137.30  605.16
  16  -5  -3  754.56  196.13
  16  -6   3   16.71    8.52
 -16   6  -3   21.45    9.78
  16  -6  -3    2.39    8.98
  16  -7   3   12.30    7.50
 -16   7  -3    8.92    7.08
  16  -8   3    7.47    6.97
 -16   8  -3    1.81    6.76
  16  -9   3   14.54    7.78
 -16   9  -3   21.71   10.70
 -16  10  -3  227.18   60.11
  16 -11   3   17.47    8.42
 -16  11  -3   16.95    9.62
  16 -13   3   14.42    8.13
 -16  13  -3   14.32    9.61
  16 -14   3    4.21    8.15
 -16  14  -3    7.13    7.82
 -16  15  -3   15.01    8.99
 -17   0   3  124.03   34.20
  17   0  -3  165.99   44.48
 -17   2   3   23.35   12.15
  17   2  -3   48.47   33.78
  17   2  -3   13.40    8.42
 -17  -2   3   95.46   50.52
 -17  -2   3   10.88    7.87
  17  -2  -3   20.20   11.02
 -17   3   3  146.31   39.81
  17   3  -3  131.49   35.40
  17  -3   3  345.89  184.67
 -17  -3  -3  155.83   77.04
  17   3   3  242.53  115.97
 -17  -3   3   98.05   51.49
 -17  -3   3  248.88   65.37
  17  -3  -3  137.37   37.73
 -17   4   3   -2.40   17.66
 -17   4   3    3.71    9.19
  17   4  -3   23.88   10.75
 -17   5   3  271.62  145.78
 -17   5   3   58.52   17.96
  17   5  -3   34.24   13.29
 -17   5  -3   39.26   13.96
 -17  -5   3   27.62   10.53
  17  -5  -3   54.01   36.53
  17  -5  -3  102.53   28.89
 -17   6   3    3.16    8.75
  17  -6   3   14.00    8.92
 -17   6  -3    6.09    8.12
  17  -6  -3   15.32   10.78
  17  -7   3  272.68   71.61
  17  -8   3  400.91  104.68
 -17   8  -3  376.75   98.58
  17  -9   3    5.54    6.73
 -17   9  -3   16.04    8.36
  17 -10   3   11.62    7.40
 -17  10  -3   43.97   14.72
  17 -11   3    6.54    6.92
 -17  11  -3    6.81    7.67
  17 -12   3   68.38   19.79
  17 -14   3   14.49    8.66
 -17  14  -3    7.64    8.63
  17 -15   3  121.21   33.57
 -18   0   3   52.28   16.39
  18   0  -3   11.61    9.82
  18   1  -3   11.11    8.91
 -18  -1   3   13.45    9.12
  18  -1  -3   61.91   18.75
 -18   2   3    1.98    8.93
  18   2  -3   17.85   27.39
  18   2  -3   11.08    9.45
 -18  -2   3   28.96   26.51
 -18  -2   3    2.16    6.85
 -18   3   3   96.87   27.41
  18  -3   3  106.50   59.67
 -18  -3  -3   78.68   44.38
  18   3   3   41.68   29.88
 -18  -3   3   78.10   43.09
 -18  -3   3   66.23   19.10
  18  -3  -3   66.53   20.14
  18   4  -3    8.24    9.14
 -18  -4  -3    4.14   21.69
  18   4   3    6.11   17.31
  18  -4  -3    2.34    9.29
 -18   5   3    7.41    8.06
  18  -5  -3   29.56   27.30
  18  -5  -3   12.88    9.14
 -18   6   3   -1.12    8.13
  18  -6   3    5.73    8.37
 -18   6  -3    8.00    8.60
 -18  -6   3    0.61    7.73
  18  -6  -3   -0.88    8.66
  18  -7   3   14.28    8.04
  18  -7  -3    0.31    9.95
  18  -8   3   38.33   12.23
 -18   8  -3   47.18   14.69
  18  -9   3    5.39    6.21
 -18   9  -3    2.69    6.35
  18 -10   3   63.06   18.13
 -18  10  -3   96.37   26.79
  18 -11   3   13.75    7.52
 -18  11  -3    7.57    7.80
  18 -12   3    4.18    6.63
 -18  12  -3   -2.91    6.70
  18 -13   3  135.85   36.72
 -18  13  -3  267.39   70.90
  18 -14   3   23.02   10.03
 -19   0   3    3.92    7.83
  19   0  -3    5.50    7.92
 -19   1   3   53.09   16.79
  19   1  -3   28.66   12.74
  19  -1  -3   47.68   16.06
 -19   2   3   10.32    8.45
  19   2  -3   24.83   26.90
  19   2  -3    8.54    8.88
 -19  -2   3   21.08   23.34
 -19  -2   3    6.75    7.05
  19  -2  -3    4.80    8.04
 -19   3   3  136.12   37.34
 -19  -3  -3   36.81   28.34
  19   3   3   42.24   28.49
 -19   3  -3  139.79   75.12
 -19  -3   3   58.89   36.33
 -19  -3   3   55.44   16.42
  19  -3  -3   99.74   28.26
 -19   4   3    0.72    8.48
  19   4  -3    5.07    8.91
 -19  -4  -3    9.36   21.82
 -19  -4   3    3.81    5.94
  19  -4  -3    1.88    9.70
 -19   5   3  142.91   38.86
  19   5  -3  140.39   38.35
 -19   5  -3  175.00   46.93
 -19  -5   3  225.59   59.51
  19  -5  -3  175.48   47.36
 -19   6   3    2.77    8.57
  19  -6   3   13.79    8.89
 -19   6  -3    9.84    7.58
 -19  -6   3   10.25    7.70
  19  -6  -3    2.26    9.43
 -19   7   3    4.40    8.34
  19  -7  -3   -2.71    8.96
 -19   8  -3    5.10    6.47
  19  -8  -3   -3.17    8.95
  19  -9   3   10.12    6.69
 -19   9  -3    1.80    6.20
  19 -11   3    3.91    7.26
 -19  11  -3   16.41    9.20
  19 -12   3    6.58    7.12
 -19  12  -3   15.82   10.62
  19 -13   3  146.08   39.40
 -20   0   3   19.44    9.03
 -20   1   3   41.06   13.81
  20   1  -3   34.80   12.95
  20  -1  -3   37.66   13.79
  20   2  -3   35.21   28.79
  20   2  -3   13.77    9.54
 -20  -2   3   29.84   10.49
  20  -2  -3    3.60    8.46
 -20   3   3   16.74    9.15
  20   3  -3   31.84   27.78
  20   3   3    7.24   20.81
 -20   3  -3   11.64   10.21
 -20  -3   3   16.68   23.71
 -20  -3   3   24.13    9.73
 -20   4   3    0.42    8.09
  20   4  -3    5.67    9.24
 -20  -4  -3   11.40   21.48
  20   4   3    0.89   18.94
 -20  -4   3    6.82   17.23
 -20  -4   3    0.12    5.01
  20  -4  -3   -0.77    8.70
  20   5  -3  169.41   45.74
 -20   5  -3  199.84   53.21
 -20  -5   3  179.55   47.62
 -20   6   3   -2.62    7.85
  20  -6   3    5.40    7.60
 -20   6  -3    7.92    7.21
 -20  -6   3    6.41    6.21
 -20   7   3    0.33    7.52
  20  -7   3   17.49    8.57
  20  -7  -3    3.23    8.97
 -20   8   3   -2.34    7.92
 -20   8  -3   13.02    7.38
  20  -8  -3   15.22   10.29
  20  -9   3   23.79    9.09
 -20   9  -3   17.90    8.28
  20  -9  -3    6.35   10.41
  20 -10   3   -0.15    6.45
 -20  11  -3    7.99    8.77
 -21   0   3  612.22  159.36
  21   0  -3  360.87   94.93
 -21   1   3   22.49    9.69
  21   1  -3   36.49   13.10
 -21  -1   3   26.51    9.28
  21  -1  -3    5.12   23.90
  21  -1  -3   12.49    9.40
 -21   2   3   36.74   12.49
  21   2  -3   81.21   47.20
  21   2  -3   64.64   19.38
 -21  -2   3   32.72   10.81
  21  -2  -3   17.80   10.10
 -21   3   3   60.43   18.41
  21   3  -3   58.13   38.66
  21   3  -3  133.81   36.42
  21   3   3   34.27   25.95
 -21   3  -3    9.57    9.49
 -21  -3   3   53.21   33.81
 -21  -3   3   49.30   14.54
  21  -3  -3   37.13   13.61
 -21   4   3    5.79    8.31
  21   4  -3    4.55    8.35
 -21  -4  -3    3.64   20.25
  21   4   3    2.03   20.99
 -21  -4   3    6.97    5.02
  21  -4  -3   -1.05    8.80
 -21   5   3   64.64   38.03
  21   5  -3  127.67   35.28
 -21   5  -3  103.68   29.00
 -21  -5   3  230.36   60.71
 -21   6   3    5.76    8.09
  21  -6   3   13.84    8.68
 -21   6  -3   31.33   11.48
 -21  -6   3   20.25    8.60
  21  -6  -3    1.52   10.39
 -21   7   3    2.22    8.43
  21  -7   3    5.79    6.99
  21  -7  -3    1.48    8.83
 -21   8   3    2.30    8.37
 -21   8  -3    1.87    6.53
  21  -8  -3    7.04   10.27
  21  -9   3   12.83    7.40
 -21   9  -3   20.42    9.06
  21  -9  -3    1.57   10.49
 -22   0   3    6.38    7.30
  22   0  -3    2.52    8.47
 -22   1   3   12.15    8.14
  22   1  -3   22.93   26.47
  22   1  -3    5.42    8.47
 -22  -1   3    7.17    6.33
  22  -1  -3    8.21    9.29
 -22   2   3   12.47    8.75
  22   2  -3   42.44   32.14
  22   2  -3   21.54   10.43
 -22  -2   3    9.43    6.40
  22  -2  -3   12.89   10.22
 -22   3   3  112.53   31.22
  22   3  -3   17.80   27.09
  22   3  -3   45.12   15.16
  22   3   3    1.34   20.25
 -22  -3   3   11.46   21.32
  22  -3  -3   82.58   24.59
 -22   4   3   -0.81    8.42
  22   4  -3    2.95    8.80
 -22  -4  -3    8.92   20.34
  22   4   3   -2.50   22.14
 -22  -4   3    8.31   19.79
 -22  -4   3    3.89    4.76
 -22   5   3    1.77   10.52
 -22   5   3    8.40    8.62
 -22  -5  -3    1.72   19.97
  22  -5  -3    4.01    9.03
  22  -6   3    1.69    7.59
 -22   6  -3    2.53    7.24
 -22  -6   3    1.95    6.11
  22  -6  -3    1.28   10.91
   0   0   4 1284.40  524.56
   0   0   4 2273.54 1083.85
   0   0  -4 2033.67  970.09
   0   1   4   56.88   24.99
   0   1   4   33.16   22.45
   0   1  -4   32.26   18.18
   0  -1   4  107.96   46.00
   0  -1  -4   40.02   18.52
   0  -1  -4   23.23   21.36
   0   2   4 1217.55  497.22
   0   2  -4  375.51  154.26
   0  -2   4  359.11  147.42
   0  -2  -4  455.94  218.36
   0   3   4   63.11   26.21
   0   3  -4   21.29   16.14
   0  -3   4   18.26   16.19
   0  -3  -4  100.04   41.38
   0  -3  -4   12.68   14.36
   0   4   4 1276.46  521.21
   0   4   4 1646.69  785.24
   0   4  -4 2375.84  970.62
   0  -4  -4 1520.22  620.68
   0   5   4  104.89   52.33
   0  -5  -4  142.54   69.25
   0   6   4  444.13  212.54
   0   6  -4  326.66  134.51
   0  -6  -4  395.62  189.25
   0   7   4   83.87   42.70
   0   7  -4   96.87   43.20
   0  -7   4   56.32   28.45
   0  -7  -4   23.46   17.50
   0   8   4 3508.20 1672.96
   0   8  -4 3723.39 1520.22
   0  -8   4 3702.22 1511.93
   0  -8  -4 3148.39 1501.52
   0   9   4   42.75   24.64
   0   9  -4   74.41   34.39
   0  -9   4   98.00   43.32
   0  -9  -4   41.29   23.44
   0  10   4  815.05  388.92
   0  10  -4  970.62  396.86
   0 -10   4  932.70  381.33
   0 -10   4 1181.22  563.35
   0 -10  -4  586.29  280.09
   0  11   4   18.33   14.23
   0  11  -4   12.82   16.44
   0  11  -4   20.23   11.96
   0 -11   4   21.22   18.26
   0 -11   4   18.61   12.44
   0 -11  -4   26.72   16.42
   0  12   4  204.07   98.17
   0  12  -4  389.98  160.63
   0  12  -4  241.29  115.44
   0 -12   4  416.26  171.42
   0 -12   4  188.90   90.66
   0 -12  -4  229.47  110.17
   0  13   4    5.15   11.00
   0  13  -4    4.92   17.42
   0  13  -4   19.75   12.45
   0 -13   4    5.45   17.16
   0 -13   4   17.67   12.54
   0 -13  -4    5.53   11.78
   0  14   4   38.54   21.59
   0  14  -4   61.64   29.35
   0  14  -4   11.82    9.79
   0 -14   4   66.30   31.68
   0 -14   4    4.40    9.75
   0 -14  -4   16.82   14.85
   0  15   4    3.23   10.34
   0  15  -4    2.57   17.30
   0 -15   4   28.01   22.05
   0 -15   4    4.61    9.57
   0 -15  -4    8.36   11.67
   0  16   4  541.31  258.92
   0  16  -4  349.59  144.18
   0 -16   4  343.59  141.94
   0 -16   4  413.79  197.90
   0 -16  -4  219.07  105.86
   0  17  -4    4.32   16.72
   0  17  -4   12.28   10.56
   0 -17   4    3.52   17.56
   0 -17   4    2.80    9.23
   0 -17  -4    5.99   13.86
   0  18  -4  108.30   47.61
   0  18  -4   52.05   26.79
   0 -18   4   66.58   32.01
   0 -18   4   43.50   23.35
   0 -18  -4   23.95   16.51
   0  19  -4    5.64    9.31
   0 -19   4   25.54   21.10
   0 -19  -4    1.26   10.34
   0  20  -4   22.66   13.42
   0 -20   4   66.41   35.45
   0 -20  -4   10.39   11.23
   0  21  -4    7.54    8.40
   0 -21   4   53.25   33.41
   0 -21   4    4.66    7.67
   0 -21  -4   -0.69   10.03
   0  22  -4   93.18   45.19
   0 -22   4   31.84   29.58
   0 -22   4   20.94   12.54
   0  23  -4    3.83    7.15
   0 -23   4   19.49   20.16
   1   0   4 4301.91 1756.22
  -1   0  -4 4083.21 1666.79
  -1   0  -4 3511.73 1674.55
   1  -1   4  274.09  131.48
  -1  -1  -4  372.69  201.60
  -1  -1  -4  882.08  360.34
  -1  -1  -4  436.19  208.66
   1   1   4  870.96  355.75
   1   1   4  493.16  235.65
   1   1   4  524.38  280.62
   1  -2   4 1341.90  548.02
   1  -2   4 2351.15 1120.72
  -1  -2  -4 1150.71  469.87
  -1  -2  -4 1545.09  736.92
   1   2   4 1319.15  538.67
  -1   2  -4 1590.60  649.61
   1  -3   4  238.29  113.91
  -1  -3  -4  225.06  108.42
   1   3   4  312.55  127.75
   1   3   4  240.23  115.27
  -1   3  -4  446.25  212.89
   1  -4   4 1078.56  440.60
   1  -4   4   90.24   43.46
  -1  -4  -4   19.91   15.66
   1   4   4   22.91   15.18
  -1   4  -4  524.91  214.83
   1  -5   4 1271.35  519.44
  -1  -5  -4 1389.35  662.66
   1   5   4 1403.63  669.36
  -1   5  -4 1232.90  503.74
  -1   5  -4 1321.79  630.39
   1  -6   4  229.83   94.63
  -1  -6  -4  190.67   92.21
   1   6   4  173.40   83.71
  -1   6  -4  267.74  110.17
  -1   7   4  146.49   72.00
   1  -7   4  108.65   46.07
  -1  -7  -4  163.61   79.32
   1   7   4  184.67   89.14
  -1   7  -4  215.71   56.05
   1  -7  -4  205.48   84.06
  -1   8   4 2753.30 1312.45
   1  -8   4 2266.49  586.46
  -1  -8  -4 2518.71 1200.62
   1   8   4 2321.16 1106.96
  -1   8  -4 2719.78  703.93
  -1   8  -4 2423.47  989.67
  -1   8  -4 2728.60 1301.16
   1  -8  -4 1520.93  621.04
   1  -8  -4 3400.61 1621.46
  -1   9   4   19.45   17.44
   1  -9   4   11.20   12.06
   1  -9   4   65.07   31.78
  -1  -9  -4   45.74   25.26
   1   9   4   16.84   13.68
  -1   9  -4   28.73   16.46
  -1   9  -4   26.74   13.96
   1  -9  -4   29.35   13.27
   1  -9  -4   29.56   20.83
  -1  10   4   21.57   15.99
   1 -10   4   76.51   33.87
   1 -10   4   63.57   31.27
  -1 -10  -4  127.08   62.09
   1  10   4  104.42   50.96
  -1  10  -4  132.34   55.61
  -1  10  -4  210.95  100.89
   1 -10  -4  245.53  100.48
   1 -10  -4   34.71   22.38
  -1  11   4  139.45   67.85
   1 -11   4  102.92   44.62
   1 -11   4   67.91   33.16
  -1 -11  -4   23.11   15.26
   1  11   4   35.70   19.61
  -1  11  -4   73.78   32.70
   1 -11  -4   50.73   22.07
   1 -11  -4   42.67   25.58
   1 -12   4  812.76  332.66
   1 -12   4  650.50  310.25
  -1 -12  -4  436.72  208.66
   1  12   4  441.66  210.95
  -1  12  -4  649.44  265.98
   1 -12  -4  414.32  169.53
   1 -12  -4  627.03  299.67
  -1  13   4  112.51   55.49
   1 -13   4   26.67   20.35
   1 -13   4   -2.35    7.63
  -1 -13  -4   13.05   12.70
   1  13   4   15.27   11.93
  -1  13  -4   15.11   17.08
  -1  13  -4   10.13    9.88
   1 -13  -4   59.58   26.39
   1 -13  -4   35.10   23.37
   1 -14   4  437.78  179.73
   1 -14   4   24.68   14.15
  -1 -14  -4   66.37   34.06
   1  14   4   71.95   36.11
  -1  14  -4   30.73   16.99
  -1  14  -4  819.29  335.13
  -1 -14   4   32.65   20.44
   1 -14  -4  172.73   84.29
   1  15  -4   19.58   15.15
   1 -15   4   35.33   21.84
   1 -15   4  100.03   48.47
  -1 -15  -4   20.39   16.22
   1  15   4   26.88   16.69
  -1  15  -4   33.28   17.92
  -1 -15   4   38.31   22.75
   1 -15  -4   56.39   30.39
  -1  16   4   67.39   35.24
   1  16  -4   86.66   43.88
   1 -16   4   41.13   22.56
   1 -16   4  247.82  118.72
  -1 -16  -4  183.96   89.39
   1  16   4  128.48   62.97
  -1  16  -4  264.04  126.52
   1 -16  -4  122.27   60.52
   1  17  -4    7.61   12.06
   1 -17   4    7.94   14.71
   1 -17   4    8.04   10.29
  -1 -17  -4   11.93   15.27
   1  17   4    9.90   13.41
  -1  17  -4   14.92   16.94
  -1  17  -4   13.68   12.19
  -1 -17   4   19.86   17.63
   1 -18   4   79.55   35.54
   1 -18   4  138.96   66.95
  -1 -18  -4  245.35  118.07
   1  18   4  463.88  221.89
  -1  18  -4  103.41   44.41
  -1  18  -4  379.39  181.32
  -1 -18   4  143.45   70.15
   1  19  -4    9.61   11.34
   1 -19   4    6.52    7.87
  -1 -19  -4   13.36   13.06
  -1  19  -4   -1.98   14.36
  -1  19  -4   19.26   12.99
  -1 -19   4    5.48   12.12
   1  20  -4  107.65   52.86
   1 -20   4   68.75   33.76
  -1 -20  -4  127.38   62.12
  -1  20  -4   55.54   29.35
  -1  20  -4  163.89   78.86
   1  21  -4   34.71   19.91
   1 -21   4    5.14    7.71
  -1 -21  -4    9.96   11.26
  -1  21  -4    5.92   18.57
  -1  21  -4   16.40   11.22
   1  22  -4   19.60   12.51
   1 -22   4   25.13   14.80
  -1  22  -4   28.77   23.37
  -1  22  -4  118.34   57.32
  -1 -22   4    8.94    9.00
  -1  23   4    2.95   11.45
   1  23  -4    8.72    9.95
  -1  23  -4    0.58   14.40
  -1  23  -4    9.97    9.99
  -1  24   4    0.51   10.10
   2   0   4 3099.00 1265.17
   2   0   4 2464.04 1174.69
  -2   0  -4 3162.50 1291.28
  -2   0  -4 2638.65 1258.13
  -2  -1  -4  135.22   63.90
  -2  -1  -4  173.87   71.52
  -2  -1  -4  100.75   56.58
   2   1   4   91.89   38.47
   2   1   4  127.31   69.21
  -2   1  -4  377.80  154.77
  -2   1  -4  311.66  149.59
   2  -2   4  122.66   50.94
  -2  -2  -4  127.93   63.20
   2   2   4  200.72   82.69
  -2   2  -4  104.10   43.64
   2  -2  -4  272.86  146.89
  -2  -3  -4  606.40  289.79
   2   3   4  460.70  220.30
  -2   3  -4  256.81  105.33
   2  -4   4   45.96   20.78
  -2  -4  -4  117.98   57.85
   2   4   4  167.15   80.96
  -2   4  -4   31.64   15.39
   2   5   4  458.94  219.24
  -2   5  -4  579.41  236.88
   2  -6   4   19.35   11.95
  -2  -6  -4  102.62   50.66
  -2   6  -4   22.14   12.52
   2  -7   4   82.32   35.26
  -2  -7  -4   73.23   36.78
   2   7   4  107.75   52.74
  -2   7  -4   81.51   35.06
  -2   7  -4   73.44   19.49
  -2  -7   4  100.87   26.26
  -2   8   4  736.21  300.73
   2  -8   4  699.88  286.09
   2  -8   4  495.45  128.43
  -2  -8  -4  704.82  336.54
   2   8   4  840.63  401.26
  -2   8  -4  841.16  217.83
  -2   9   4   53.21   22.03
   2  -9   4   48.06   22.12
   2  -9   4    6.88    4.36
  -2  -9  -4    5.52   10.25
   2   9   4    7.37   11.27
  -2   9  -4   35.56   18.08
  -2   9  -4    8.15    4.25
   2  -9  -4   32.98   14.02
  -2  10   4  276.91  113.22
   2 -10   4  225.59   93.09
  -2 -10  -4  203.54   97.93
   2  10   4  201.96   97.11
  -2  10  -4  386.09  158.31
   2 -10  -4  309.02  126.27
   2 -11   4   11.09   11.85
  -2 -11  -4   22.45   15.50
   2  11   4   46.72   24.32
  -2  11  -4   15.55   13.01
   2 -11  -4   21.22    9.69
  -2  12   4   83.48   34.64
   2 -12   4   60.06   27.25
  -2 -12  -4   51.26   26.79
   2  12   4   31.34   17.60
  -2  12  -4   85.44   37.34
   2 -12  -4   82.69   34.34
   2 -13   4  134.58   56.49
  -2 -13  -4   91.01   44.89
   2  13   4  116.11   56.55
  -2  13  -4  185.02   77.13
   2 -13  -4  128.55   52.93
  -2  14   4   28.10   12.99
  -2  14   4   -1.61   14.60
   2 -14   4   22.51   15.55
  -2 -14  -4   12.74   13.66
   2  14   4    6.67   10.94
  -2  14  -4   37.13   21.89
   2 -14  -4   40.29   17.57
  -2  15   4   26.44   13.01
  -2  15   4   -1.99   15.51
  -2 -15  -4  124.19   60.53
  -2  15  -4   17.80   14.00
  -2  15  -4   15.31   13.33
  -2  16   4    9.62    7.95
  -2 -16  -4   64.63   33.67
   2  16   4  140.28   68.21
  -2  16  -4    8.07   12.18
  -2  16  -4   29.24   19.42
   2 -16  -4    4.98    8.01
   2 -16  -4   91.22   47.06
   2 -17   4   13.27   13.77
   2 -17   4    2.22   12.44
   2  17   4    6.95   11.44
  -2  17  -4    4.65   12.00
   2 -17  -4    7.09    8.34
   2 -17  -4   15.15   18.43
   2 -18   4   16.96   13.63
   2 -18   4   23.41   15.09
   2  18   4   81.01   40.60
  -2  18  -4   55.82   25.28
  -2 -18   4    5.30   14.12
   2 -18  -4   32.72   15.14
   2 -18  -4   24.59   18.43
  -2  19   4    8.86    9.40
   2 -19   4   -0.56   14.06
   2 -19   4    3.01    9.73
   2  19   4   12.40   11.76
  -2  19  -4    2.89    9.51
  -2  19  -4    0.10   11.75
  -2 -19   4   -0.89   14.28
   2 -19  -4    3.01    7.35
   2 -19  -4   -0.14   12.39
  -2  20   4   26.12   15.45
   2  20  -4    3.97   11.72
   2 -20   4   18.73   18.98
   2 -20   4    7.09   10.15
  -2 -20  -4   31.47   18.61
  -2  20  -4   13.60   15.23
  -2  20  -4   -2.44    7.37
  -2 -20   4    2.12   12.74
   2 -20  -4    5.68    9.70
   2 -20  -4    0.96   12.35
  -2  21   4   10.22   12.39
   2  21  -4    3.93    9.99
   2 -21   4   17.42   20.67
   2 -21   4    0.31    8.79
  -2  21  -4   -3.81   15.98
  -2  21  -4   -0.68    7.02
   2 -21  -4    5.76   10.58
   2  22  -4    6.79    9.77
   2 -22   4  127.63   57.16
   2 -22   4    0.10    9.09
  -2  22  -4   12.76   17.00
  -2  22  -4   -1.75    8.14
  -2 -22   4   30.25   17.73
   2 -22  -4    3.60   12.28
   2  23  -4    4.03    8.50
   2 -23   4   27.29   17.92
  -2  23  -4   -2.74    8.20
   3   0   4  557.00  227.71
  -3   0  -4  546.08  223.48
   3  -1   4 1270.46  518.91
   3   1   4  866.38  402.15
  -3   1  -4 1141.18  466.17
  -3   2   4  110.36   62.49
  -3   2  -4  181.32   74.73
   3  -2  -4  116.02   68.35
  -3   3  -4  427.55  174.90
   3  -3  -4  971.85  516.97
   3  -4   4   60.41   25.89
  -3  -4  -4   22.07   17.05
   3   4   4   15.27   15.33
  -3   4  -4   59.76   25.86
   3  -5   4 1901.38  776.25
  -3  -5  -4 2511.65 1198.15
   3   5   4 2381.13 1135.54
  -3   5  -4 1927.84  786.83
   3   6  -4    6.44    5.10
   3  -6   4   12.25    9.47
  -3  -6  -4   33.69   20.27
   3   6   4   17.83   16.12
  -3   6  -4   18.59   10.93
  -3  -6   4    1.98    4.87
   3   7  -4  345.18   89.48
   3  -7   4  243.23   99.92
  -3  -7  -4  251.70  121.32
  -3   7  -4  281.85  115.58
  -3   7  -4  280.09   72.81
  -3  -7   4  241.64   62.70
   3  -8   4 1561.15  404.09
   3  -8   4 1486.18  606.92
  -3  -8  -4 1123.19  536.02
   3   8   4 1427.98  681.18
   3  -9   4   34.55    9.84
  -3  -9  -4   36.19   22.01
   3   9   4   27.66   18.50
  -3   9  -4   19.56   11.95
  -3   9  -4   59.37   16.09
  -3  10   4  280.97  114.81
   3 -10   4  237.41   97.64
   3 -10   4  277.97   72.19
  -3 -10  -4  302.32  145.08
   3  10   4  284.32  136.43
  -3  10  -4  305.84  125.48
   3 -10  -4  288.73  118.18
   3 -11   4   46.09   21.15
  -3 -11  -4  166.08   80.55
   3  11   4   76.97   39.09
  -3  11  -4   71.87   31.70
   3 -11  -4  195.08   79.88
  -3  12   4  188.73   77.36
   3 -12   4  155.77   64.82
  -3 -12  -4  155.69   75.51
   3  12   4  224.01  108.02
   3 -12  -4  294.38  120.33
  -3  13   4   30.37   13.16
   3 -13   4   23.04   12.75
   3  13   4   64.94   33.99
  -3  13  -4   35.26   17.66
  -3  14   4   21.15    9.82
   3  14   4   11.20   13.79
  -3  14  -4   49.12   22.72
   3 -14  -4   22.74   10.55
  -3  15   4   78.35   32.72
   3 -15   4   51.77   24.01
  -3 -15  -4   58.52   30.88
   3  15   4   78.38   39.53
  -3  15  -4   92.35   39.95
   3 -15  -4   93.20   38.61
  -3  16   4   55.93   23.88
   3 -16   4   14.38   12.90
  -3 -16  -4   16.22   17.00
  -3  16  -4   13.39   12.72
   3 -16  -4   21.24   10.25
  -3  17   4   42.67   18.70
   3 -17   4   11.22   11.93
  -3 -17  -4   15.42   15.00
  -3  17  -4   30.06   17.01
   3 -17  -4   35.10   15.78
  -3  18   4   84.17   35.03
   3 -18   4   84.94   36.53
  -3 -18  -4  171.23   83.02
  -3  18  -4  126.36   53.16
   3 -19   4   22.96   14.81
  -3 -19  -4   15.86   14.39
   3  19   4   13.28   12.11
  -3  19  -4   14.54   12.51
   3 -19  -4   14.77    8.89
  -3  20   4   17.30   11.02
   3 -20   4    5.67   14.77
  -3 -20  -4   10.06   11.55
   3  20   4    6.83    9.22
   3 -20  -4   27.57   13.78
  -3  21   4   27.36   14.65
   3 -21   4   21.06   17.80
   3  21   4   10.52   10.54
  -3  21  -4    9.98   13.60
  -3  21  -4    3.95    9.89
   3 -21  -4   23.02   12.57
  -3  22   4    1.39   13.14
   3 -22   4    6.77   18.84
  -3  22  -4   11.90   15.48
  -3  22  -4   -1.09   10.60
   3 -22  -4    2.81    9.67
  -3  23   4    5.55   14.20
   3 -23   4    7.82   11.48
  -3  23  -4   -4.64   10.85
  -4   0   4 2522.24 1170.10
   4   0  -4 2643.94 1226.20
   4  -1   4  143.14   60.09
  -4   2   4   13.66   24.94
  -4   2  -4   36.30   17.58
   4  -2  -4   -0.47   29.67
   4  -3   4 2582.20 1054.05
  -4   3  -4 2118.33  864.96
   4  -3  -4 4104.37 2178.29
  -4   4  -4   32.51   15.21
   4   5  -4  210.60   54.98
   4  -5   4  173.18   71.26
  -4   5  -4  177.61   73.11
   4   6  -4   13.74    5.35
  -4   6  -4   68.19   28.82
   4   7  -4   33.14    9.43
   4  -7   4  141.58   58.61
  -4   7  -4   86.94   36.70
  -4   7  -4   20.25    7.40
  -4  -7   4   58.65   15.62
   4  -8   4   99.90   26.40
   4  -8   4   78.07   33.42
  -4  -8  -4   20.76   18.13
   4   8   4   14.91   16.21
  -4   8  -4   71.91   31.25
  -4   8  -4   72.30   19.45
   4  -9   4  156.76   40.97
  -4  -9  -4   49.93   27.78
   4   9   4   49.37   27.74
  -4   9  -4  159.20   65.95
   4 -10   4  157.47   65.17
  -4 -10  -4   31.27   20.27
   4  10   4   34.75   21.02
  -4  10  -4   55.21   24.66
  -4  10  -4   76.88   20.53
  -4  11   4   45.91   19.44
   4 -11   4   15.49   10.87
  -4 -11  -4   47.18   26.26
   4  11   4   35.45   21.10
  -4  11  -4   14.79   10.76
   4 -11  -4   -2.36   10.82
  -4  12   4   21.57    9.73
   4 -12   4   18.17   11.75
   4  12   4    8.22   13.79
   4 -12  -4    8.12    8.30
  -4  13   4  688.06  280.97
  -4 -13  -4  677.12  323.48
  -4  13  -4  506.56  207.25
  -4  14   4    5.86    5.02
   4 -14   4    6.70   10.39
  -4 -14  -4   21.85   19.90
  -4  14  -4    5.45    9.41
   4 -14  -4    8.36    6.09
   4 -15   4   67.84   29.77
  -4 -15  -4   49.35   30.23
   4  15   4   97.79   49.37
  -4  15  -4   74.98   32.58
   4 -15  -4  148.13   60.92
  -4  16   4    6.32    5.53
  -4 -16  -4   10.93   19.14
   4  16   4   22.61   20.09
  -4  16  -4   10.04   10.24
   4 -17   4   12.35   11.79
  -4 -17  -4    5.61   16.95
   4  17   4    8.63   16.28
   4 -17  -4   21.18   10.52
  -4  18   4   15.53    8.35
   4 -18   4    4.46    9.20
  -4 -18  -4   43.78   26.02
   4  18   4   19.05   17.92
  -4  18  -4   21.92   13.20
   4 -18  -4   18.68    9.31
  -4  19   4   17.53    9.36
  -4 -19  -4   11.09   14.19
   4  19   4   16.75   18.04
  -4  19  -4   23.12   15.30
  -4 -20  -4    2.28    9.41
   4  20   4    4.34   12.92
  -4  20  -4    8.71   13.21
   4 -20  -4    7.29    6.26
  -4  21   4   30.21   14.33
   4 -21   4   19.77   14.78
   4  21   4   10.05   12.83
  -4  21  -4   25.01   16.95
   4 -21  -4   30.65   13.96
   4 -22   4    3.23   12.21
  -4  22  -4    0.54   11.74
   4 -22  -4    4.79    6.43
   4 -23   4    4.52   10.71
  -5   0   4  691.41  321.72
   5   0  -4  760.37  353.64
  -5   3   4 1575.60  837.10
   5  -3   4  877.84  358.75
  -5   3  -4 1011.19  413.08
   5  -4   4   22.54   11.93
   5   5  -4  242.35   63.21
   5  -5   4  283.26  116.13
  -5   5  -4  291.20  119.50
  -5   6  -4   17.73   10.83
  -5  -6   4   19.58    6.57
   5   7  -4  570.41  147.79
   5  -7   4  137.53   56.90
  -5   7  -4  139.36   57.75
  -5   7  -4  889.31  230.36
   5  -8   4   69.62   29.58
   5  -8   4   52.21   14.33
  -5   8  -4   45.59   12.78
   5  -9   4  358.22  146.66
   5  -9   4  294.91   76.71
  -5   9  -4  337.07  138.13
  -5   9  -4  315.72   82.09
   5 -10   4  110.61   46.25
   5 -10   4   42.77   12.11
  -5  10  -4   39.90   18.73
  -5  10  -4   69.67   18.84
   5 -11   4   92.83   39.14
   5 -11   4  104.61   27.71
  -5  11  -4  116.36   30.67
  -5  12   4   96.55   40.04
  -5 -12  -4   88.23   45.12
  -5  12  -4  109.83   46.02
  -5  13   4  212.72   87.20
   5 -13   4  310.25  127.28
  -5 -13  -4   46.53   27.66
   5  13   4   32.51   23.88
  -5  13  -4  366.16  149.98
  -5  14   4    2.65    5.03
   5 -14   4   13.61   11.99
  -5 -14  -4    8.78   16.70
   5  14   4   28.68   22.63
  -5  14  -4    5.50   10.53
   5 -14  -4    1.79    6.58
  -5  15   4  645.91  263.86
   5 -15   4  924.76  377.98
  -5 -15  -4 1348.78  643.79
   5  15   4  587.34  281.15
  -5  16   4   25.72   11.76
   5 -16   4   12.68   10.52
  -5 -16  -4   45.79   28.66
   5  16   4  148.27   73.73
  -5  16  -4   13.05   10.17
   5 -16  -4    9.69    7.07
  -5  17   4    4.97    5.23
   5  17   4    1.70   17.11
  -5  17  -4   11.19   10.02
  -5  18   4    9.75    6.60
   5 -18   4   25.98   14.20
   5  18   4    8.55   16.26
  -5  18  -4   28.82   14.94
   5 -18  -4   29.77   13.79
  -5  19   4   57.32   24.13
   5 -19   4   27.90   15.64
  -5 -19  -4   49.16   29.07
   5  19   4   28.38   19.95
  -5  19  -4   42.60   20.48
   5 -19  -4  118.65   49.07
  -5  20   4    6.34    6.94
   5 -20   4   10.37   11.73
  -5 -20  -4    9.22   14.44
  -5  20  -4   -0.41   10.13
   5 -20  -4   15.30    8.48
  -5  21   4   61.86   26.14
   5 -21   4   28.82   15.83
   5 -21  -4   59.67   25.19
   5 -22   4   -2.93   10.57
  -5  22  -4    5.43   10.67
   5 -22  -4    2.05    5.03
   5 -23   4    0.55   10.42
   6   0   4   31.15   18.91
   6  -3  -4  944.87  502.51
   6   4  -4   21.02    9.44
  -6  -4   4   28.01   10.07
   6  -5   4  155.33   64.38
  -6   5  -4  131.67   54.82
  -6  -5   4  124.17   32.72
   6   6  -4   28.89    8.79
  -6   6  -4   44.20   19.93
   6   7  -4   48.06   13.56
   6  -7   4  118.35   49.40
  -6   7  -4  104.19   43.85
  -6   7  -4   57.39   16.22
  -6  -7   4   50.73   13.96
   6  -8   4  117.98   49.16
  -6   8  -4   55.58   15.39
   6  -9   4  121.58   50.50
  -6   9  -4   70.92   30.30
  -6   9  -4   65.05   17.88
   6 -10   4   47.78   21.31
   6 -10   4  125.57   33.18
  -6  10  -4   76.62   32.40
  -6  10  -4   88.67   23.74
   6 -11   4    4.32    4.98
  -6  11  -4  155.90   64.38
  -6  11  -4   21.15    7.38
   6 -12   4   26.72   13.92
   6 -12   4   24.15    8.49
  -6  12  -4   15.81   10.76
  -6  13   4  140.33   58.47
   6 -13   4  206.54   85.07
  -6  13  -4  327.19  134.21
  -6  14   4    9.20    7.14
   6 -14   4   11.54   11.10
   6 -14  -4   -0.18    9.97
  -6  15   4  331.42  135.57
  -6  15  -4   85.16   36.37
   6 -15  -4  109.34   45.88
  -6  16   4    4.30    5.46
   6 -16   4   12.78   10.75
  -6 -16  -4   11.80   20.67
  -6  16  -4    8.29    9.39
   6 -16  -4   11.45    7.83
  -6  17   4   38.79   16.88
   6 -17   4   46.16   21.77
  -6 -17  -4   -0.40   15.18
  -6  17  -4   71.50   31.11
   6 -17  -4    7.10    7.98
   6 -18   4   70.32   30.83
  -6 -18  -4   -2.97   16.35
   6  18   4   -2.19   16.85
  -6  18  -4   77.94   33.21
   6 -18  -4   22.44   11.34
  -6  19   4    5.41    5.21
   6 -19   4    6.76   10.91
  -6 -19  -4   -1.95   14.31
   6  19   4    3.02   14.46
   6 -19  -4    9.58    6.46
  -6  20   4   16.93    8.72
   6 -20   4    5.67    9.37
   6  20   4    0.89   13.36
  -6  20  -4    3.90    8.58
   6 -20  -4   10.56    7.07
   6  21   4   19.33   15.54
  -6  21  -4   32.45   16.07
   6 -21  -4   34.11   15.37
   6 -22   4   11.98   10.86
   6  22   4   73.59   37.23
   6 -22  -4    4.97    6.24
  -7  -2  -4  661.07  307.78
  -7   3   4  539.73  287.85
  -7  -3   4  260.16   68.07
   7  -3  -4  441.48  236.71
   7   4  -4   14.93    7.55
  -7  -4   4   10.25    7.19
   7   5  -4   29.49    9.35
   7  -5   4  144.62   61.05
  -7   5  -4  106.73   45.56
  -7  -5   4   73.27   19.79
   7   6  -4   15.59    6.40
   7  -6   4    6.41   10.94
  -7   6  -4   13.44   11.79
  -7  -6   4   20.41    6.97
   7   7  -4  207.25   54.18
   7  -7   4   52.60   24.01
  -7   7  -4   44.32   20.53
  -7   7  -4  182.38   47.89
   7  -8   4  931.47  241.47
  -7   8  -4  556.48  227.53
  -7   8  -4  535.85  139.08
   7  -9   4   11.81    9.26
   7  -9   4    6.51    4.62
  -7   9  -4   17.29   11.96
   7 -10   4   45.42   20.20
   7 -11   4   27.36   13.84
  -7  11  -4   46.76   20.67
   7 -12   4  480.63  196.66
   7 -12   4  525.79  136.52
  -7  12  -4  340.42  139.52
  -7  12  -4  598.63  155.28
   7 -13   4  166.31   68.70
   7 -13   4  256.63   66.97
  -7  14  -4   42.23   19.63
   7 -15   4   40.88   19.21
  -7  15  -4   36.18   17.74
  -7  16   4   44.45   19.31
   7 -16   4   97.33   41.33
  -7  16  -4   47.11   21.55
   7 -16  -4   30.43   18.01
  -7  17   4   17.58    9.52
   7 -17   4    7.29   10.24
   7 -17  -4   13.11   10.11
  -7  18   4   40.66   17.96
  -7  18  -4   83.87   35.93
   7 -18  -4   68.89   28.98
  -7  19   4   18.61    9.15
   7 -19   4   -0.99   10.04
  -7  19  -4    4.11    9.49
   7 -19  -4   47.82   20.71
  -7  20   4   26.00   12.25
   7 -20   4   13.26   11.46
  -7  20  -4   24.29   13.86
   7 -20  -4   51.43   21.99
   7 -21   4   10.49   11.26
  -7  21  -4    3.63    8.48
   7 -21  -4    7.24    6.44
   7 -22   4    7.05   10.57
   8   2  -4   93.29   25.31
  -8  -2  -4  216.07  102.53
   8   2   4  371.98  174.10
  -8   3   4   39.33   30.16
  -8  -3   4  107.87   29.12
   8  -3  -4   83.25   53.94
  -8   4   4  454.36  242.88
  -8  -4   4  546.96  141.94
   8   5  -4  152.07   40.04
  -8  -5   4  114.90   30.50
   8   6  -4   76.57   20.67
  -8   6  -4  104.33   45.08
  -8  -6   4   92.99   24.82
   8   7  -4   15.22    6.95
   8  -7   4   31.94   16.31
  -8   7  -4   15.58    7.69
  -8  -7   4   30.02    9.49
   8  -8   4  907.83  371.10
   8  -8   4  938.52  243.23
  -8   8  -4  994.08  406.20
   8  -9   4   14.10   10.78
   8  -9   4   11.18    5.31
  -8   9  -4    8.30    4.70
   8 -10   4 1728.18  705.70
   8 -10   4 1890.79  489.28
  -8  10  -4 1299.04  530.55
  -8  10  -4 1561.50  404.44
   8 -11   4   29.49   14.83
  -8  11  -4   43.35   19.90
  -8  11  -4   16.97    7.77
   8 -12   4  153.32   63.66
   8 -12   4  124.21   33.07
   8 -13   4  159.20   65.88
   8 -13   4   49.53   14.51
  -8  13  -4   61.64   26.70
  -8  13  -4   59.48   16.72
   8 -14   4   25.42   13.99
  -8  14  -4   90.06   38.10
   8 -15   4   57.92   25.73
  -8  16   4  368.45  150.85
   8 -16   4  165.07   68.52
  -8  16  -4  222.77   91.72
  -8  17   4    4.41    7.31
   8 -17   4    9.58    9.93
  -8  17  -4    4.37    9.20
   8 -17  -4    3.41   11.21
   8 -18   4  214.48   88.45
  -8  18  -4  183.43   75.81
   8 -18  -4  173.71   71.84
  -8  19   4   39.12   17.18
   8 -19   4    6.54   10.54
  -8  19  -4    9.12   10.34
   8 -19  -4    3.61    7.28
   8 -20   4    3.00   10.35
  -8  20  -4   17.07   10.90
   8 -20  -4   13.74    8.50
   8 -21   4   10.53   10.54
  -8  21  -4    5.26    8.99
   8 -21  -4   22.08   11.46
   9   1  -4  439.72  206.01
  -9  -1   4  979.79  455.41
   9   2  -4 1862.58  482.22
  -9  -2  -4  886.49  412.03
   9   2   4  645.73  300.55
  -9  -2   4 1214.91  314.84
  -9   3   4    9.87   22.79
   9   3  -4   29.88   10.44
  -9  -3   4   30.32   11.12
   9  -3  -4   11.24   25.93
   9  -4  -4  206.19  111.46
  -9  -5   4  381.86   99.28
  -9  -6   4  136.03   35.84
   9  -8   4 4065.57 1660.27
   9  -8   4 3425.30  886.66
  -9   8  -4 3450.00 1408.57
   9  -9   4   21.85    7.45
  -9   9  -4   33.25   17.11
  -9   9  -4   10.30    5.32
   9 -10   4   98.88   42.01
   9 -10   4   73.67   20.04
  -9  10  -4   91.31   39.07
  -9  10  -4   85.14   23.28
   9 -11   4   13.18   10.91
   9 -11   4   50.94   14.50
   9 -12   4 1813.19  740.62
   9 -12   4 1755.87  454.70
  -9  12  -4 1869.63  763.72
  -9  12  -4 1485.82  384.86
   9 -13   4   82.42   35.24
  -9  13  -4  151.45   62.97
  -9  13  -4  114.75   30.69
   9 -14   4  137.05   57.46
   9 -14   4   55.91   16.36
  -9  15  -4   24.13   13.45
   9 -16   4   10.33   10.53
  -9  16  -4   30.39   16.06
  -9  17   4   -2.98    8.68
   9 -17   4    4.52    9.56
  -9  17  -4   23.56   12.99
   9 -18   4  213.95   88.05
  -9  18  -4  338.30  138.62
  -9  19   4    1.36    6.57
  -9  19  -4    0.34    8.80
   9 -20   4    7.03    9.57
  -9  20  -4    9.93    9.39
   9 -20  -4    9.97   10.17
   9 -21   4    2.15    9.92
  10   1  -4    2.90    6.93
 -10  -1   4   -0.53    6.53
 -10  -2  -4   73.85   40.34
  10   2   4   82.88   43.81
 -10  -2   4   13.61    6.79
 -10   3   4   -0.82   20.13
  10   3  -4   20.05    7.79
 -10  -3   4   17.55    8.08
  10   4  -4    7.98    5.73
 -10  -4   4   15.99    7.08
  10  -4  -4   82.23   47.48
  10   5  -4   47.32   13.67
 -10  -6   4   17.07    6.47
  10   7  -4   25.88    8.72
 -10   7  -4   23.76    8.70
 -10  -7   4    5.34    5.06
  10  -8   4  116.22   30.95
  10  -9   4    7.00   13.35
  10  -9   4   18.98    7.24
 -10   9  -4   16.48   16.29
  10 -10   4   46.23   22.44
 -10  10  -4   25.06   16.28
 -10  10  -4   52.91   15.56
  10 -11   4    9.19   10.90
  10 -11   4    4.49    5.83
 -10  11  -4   28.89   15.78
 -10  11  -4    6.24    6.32
  10 -12   4   15.79   12.81
  10 -12   4    9.20    6.11
 -10  12  -4   21.02   13.25
 -10  12  -4   22.28    9.20
  10 -13   4   57.45   25.59
  10 -13   4   76.36   21.47
 -10  13  -4   23.79   13.92
  10 -14   4   17.16   12.63
  10 -14   4   17.46    8.00
 -10  14  -4   15.86   12.60
 -10  14  -4   10.00    6.74
  10 -15   4   20.78   12.87
  10 -15   4    7.80    6.59
 -10  15  -4   12.17   11.61
  10 -16   4  117.24   49.49
 -10  17  -4    2.44    7.68
  10 -18   4   20.07   12.81
 -10  18  -4   18.61   11.13
  10 -19   4    3.88    9.98
 -10  19  -4   22.74   12.74
  10 -20   4   21.54   13.34
  10 -20  -4    8.66   10.76
  10 -21   4    3.91    8.82
  11   0  -4  143.63   38.31
  11   1  -4  153.64   76.09
  11   1  -4    5.95    6.87
 -11   1  -4   46.92   25.65
 -11  -1   4  387.15  181.67
 -11  -1   4   -1.10    6.77
  11   2  -4   91.44   25.15
 -11  -2  -4   51.20   32.75
  11   2   4   71.72   39.24
 -11  -2   4   82.40   22.79
 -11  -3   4   36.00   11.53
 -11   4   4   30.11   21.75
  11   4  -4   14.89    6.96
 -11  -4   4   43.83   13.01
  11  -4  -4   16.99   21.18
 -11   5   4  968.68  515.38
  11   5  -4   12.82    6.01
 -11  -5   4   19.88    6.88
  11  -5  -4  225.77  122.43
  11   6  -4   60.15   16.59
 -11  -6   4   24.46    7.84
 -11   7  -4   75.30   20.90
 -11  -7   4   60.36   16.73
  11  -8   4   18.20    7.78
 -11   8  -4   38.77   11.78
  11  -9   4    2.26    4.76
 -11   9  -4    5.21    5.70
  11 -10   4   15.73    7.19
 -11  10  -4    8.65   11.83
  11 -11   4   44.06   23.07
  11 -11   4   20.95    8.36
 -11  11  -4   17.14    8.91
  11 -12   4  161.79   42.67
 -11  12  -4  131.00   54.96
 -11  12  -4  256.63   67.31
  11 -13   4   56.99   26.32
  11 -13   4   22.91    8.92
 -11  13  -4   66.80   29.56
 -11  13  -4   37.52   12.42
  11 -14   4   17.24   13.75
  11 -14   4   21.75    8.94
 -11  14  -4   17.32    7.99
  11 -15   4   10.67    6.87
 -11  15  -4   99.97   42.58
 -11  15  -4   16.06    7.40
  11 -16   4   65.86   28.84
  11 -16   4   41.80   13.01
 -11  16  -4   40.99   19.74
  11 -17   4    6.07   10.24
 -11  17  -4    5.17    7.94
  11 -18   4   20.23   13.75
 -11  18  -4   26.47   14.32
 -11  19  -4    0.34    8.10
  11 -20   4    2.60    9.40
 -12   0   4 1588.83  411.67
  12   0  -4 2899.69  750.68
  12   1  -4  203.72   98.17
 -12  -1   4   65.19   38.08
  12   2  -4   69.65   19.65
  12   2   4   33.32   27.29
 -12  -2   4   49.70   15.02
  12   3  -4   96.09   26.02
 -12  -3  -4   15.12   22.70
 -12   4   4   62.19   37.55
  12   4  -4   72.05   19.91
 -12  -4   4   69.63   19.21
  12  -4  -4  185.20  103.48
 -12   5   4  648.55  345.71
  12   5  -4  144.57   38.20
 -12  -5   4  135.08   35.70
  12   6  -4   18.73    7.27
 -12  -6   4   12.93    6.14
  12   7  -4  106.27   28.57
 -12   7  -4   84.05   23.28
 -12  -7   4   96.50   25.98
 -12   8  -4  437.43  113.78
 -12   9  -4   32.37   10.58
  12 -10   4  365.63   95.30
  12 -11   4   12.34    6.98
  12 -12   4   67.15   30.74
  12 -12   4  133.61   35.61
 -12  12  -4   65.31   29.61
  12 -13   4    9.00   12.75
  12 -13   4    9.65    6.56
 -12  13  -4   22.58   15.02
 -12  13  -4   22.77   10.33
  12 -14   4   19.37   13.63
  12 -14   4    2.13    6.45
 -12  14  -4    2.14   10.95
  12 -15   4   11.30   12.33
 -12  15  -4   14.07   11.71
 -12  15  -4    6.45    6.90
  12 -16   4  136.42   57.02
  12 -16   4  126.27   33.85
 -12  16  -4  128.28   34.62
  12 -17   4   12.68    7.27
 -12  17  -4   42.03   20.14
  12 -18   4  140.68   58.70
 -12  18  -4  114.49   47.96
  12 -19   4    5.07   10.69
 -13   0   4 2135.97  553.31
  13   1  -4  240.76  115.23
  13   1  -4  212.89   56.14
 -13  -1   4  216.60   57.13
  13  -1  -4  208.31   55.07
  13   2  -4   12.70   21.32
 -13  -2   4   17.81   22.19
 -13  -2   4   63.51   18.59
  13   3  -4   31.84   10.77
 -13  -3  -4   31.18   26.28
 -13  -3   4   59.26   17.28
 -13   4   4   30.69   24.41
  13   4  -4   32.19   11.23
 -13  -4   4   49.09   14.39
  13  -4  -4    7.19   26.85
 -13   5   4 1717.77  912.77
  13   5  -4 1028.65  266.68
 -13  -5   4 1188.80  307.96
  13   6  -4   32.91   10.86
  13   7  -4  203.90   53.65
 -13   7  -4  194.37   51.34
 -13  -7   4  427.90  111.31
  13  -8   4  442.72  115.25
 -13   8  -4  485.57  126.33
 -13   9  -4   28.06   10.45
 -13  10  -4  468.29  121.90
 -13  11  -4   36.56   12.83
  13 -12   4    2.69    6.29
 -13  13  -4  121.74   52.35
  13 -14   4   45.42   23.42
  13 -14   4   36.00   11.71
 -13  14  -4   30.69   11.18
  13 -15   4   24.15    9.57
 -13  15  -4   32.52   16.92
 -13  15  -4   44.04   13.99
  13 -16   4   27.39   16.48
  13 -16   4    2.25    6.55
 -13  16  -4    1.29   10.55
 -13  16  -4    6.76    7.35
  13 -17   4   46.90   22.91
  13 -17   4   27.36   10.01
 -13  17  -4   51.03   22.68
  13 -18   4   12.64   12.22
 -13  18  -4   35.24   17.08
  14   0  -4   95.03   26.33
 -14   1   4   13.84    9.08
  14   1  -4  186.08   91.45
  14   1  -4   19.74    8.80
 -14  -1   4   37.48   12.93
  14  -1  -4   40.09   13.87
 -14   2   4   -3.57    8.15
  14   2  -4   20.88    9.00
 -14  -2   4   34.48   29.63
  14  -2  -4   12.35    8.60
  14   3  -4   44.59   13.73
 -14  -3  -4   98.37   52.05
  14   3   4   34.84   28.57
 -14  -3   4   42.19   13.25
 -14   4   4    9.25   18.96
  14   4  -4    4.67    6.09
 -14   5   4  652.61  347.83
  14   5  -4  321.54   83.96
 -14  -5   4  379.04   98.70
  14  -5  -4  897.07  477.99
  14   6  -4   27.09   10.41
  14   7  -4  101.33   27.78
 -14   7  -4   99.07   27.41
 -14  -7   4  137.21   36.58
  14  -8   4    5.18    7.24
 -14   8  -4    7.57    6.85
 -14   9  -4   31.24   10.77
  14 -10   4   21.55    9.29
 -14  10  -4   30.58   11.08
 -14  11  -4   16.47    9.43
  14 -12   4    9.44    7.70
 -14  12  -4    0.59    7.46
  14 -14   4   16.69    7.80
 -14  14  -4    9.18   13.31
  14 -15   4   -3.41   12.46
  14 -15   4   17.62    8.57
 -14  15  -4   23.69   14.63
  14 -16   4    1.83   12.57
 -14  16  -4    4.59   10.34
 -14  16  -4    4.81    6.70
  14 -17   4   35.06   12.17
 -14  17  -4   30.09   16.54
 -14  17  -4   53.92   16.78
  14 -18   4   -4.51   12.45
  14 -18   4    2.73    6.78
 -15   0   4   21.08    9.83
  15   0  -4    9.97    8.90
  15   1  -4  154.61   76.85
  15   1  -4  182.90   48.59
 -15  -1   4  133.03   35.79
 -15   2   4   11.48    8.96
  15   2  -4  120.06   62.33
  15   2  -4    7.22    7.08
  15  -2   4   27.18   18.84
 -15  -2  -4   24.98   22.58
 -15  -2   4   33.18   27.22
 -15  -2   4   32.79   11.05
  15  -2  -4   26.12   11.24
  15   3  -4  106.29   29.03
 -15  -3  -4   91.07   48.79
  15   3   4  113.80   58.86
 -15  -3   4  131.74   35.28
 -15   4   4   10.11   21.99
  15   4  -4   32.38   11.72
  15   5  -4 2180.06  564.77
 -15  -5   4 1885.50  488.57
  15   6  -4   49.88   15.61
  15   7  -4   76.94   21.96
 -15   7  -4   63.16   18.73
 -15  -7   4   63.92   18.29
  15  -8   4   44.84   14.32
 -15   8  -4   45.86   14.11
 -15   9  -4  102.65   28.15
  15 -10   4   20.27    9.24
 -15  10  -4   44.85   13.89
  15 -11   4   11.50    7.22
 -15  11  -4    6.04    6.96
 -15  12  -4    4.34    8.07
 -15  14  -4    2.12    7.82
  15 -15   4  173.50   46.05
 -15  15  -4    6.53   11.52
  15 -16   4    6.45    8.09
 -15  16  -4    4.74   11.53
  15 -17   4   23.74   18.47
  15 -17   4    7.54    7.21
  16   1  -4   13.87    8.39
 -16  -1   4   19.15   10.10
  16  -1  -4    6.71   10.33
 -16   2   4    7.46    9.75
  16   2  -4   98.93   54.50
  16   2  -4   41.66   14.14
 -16   2  -4   43.46   24.68
 -16  -2   4   15.69    8.40
 -16  -2   4  147.23   73.22
  16  -2  -4   15.26   10.27
 -16   3   4    5.26    9.31
 -16  -3  -4   44.34   31.47
  16   3   4  173.82   84.93
 -16  -3   4   33.95   11.80
  16  -3  -4   15.43   10.80
  16   4  -4   17.04    9.32
 -16  -4   4   37.25   11.88
  16  -4  -4   13.49    9.63
 -16   5   4  163.87   89.27
  16   5  -4   11.28    8.33
 -16  -5   4   14.54    7.50
  16   6  -4   81.95   23.44
 -16  -6   4   75.47   21.10
  16   7  -4   12.00    9.03
 -16   7  -4   18.96    9.75
 -16  -7   4   10.93    7.53
  16  -8   4   45.10   15.14
 -16   8  -4   29.76   10.87
  16  -9   4   14.27    7.39
 -16   9  -4    7.40    7.37
  16 -10   4   64.64   18.59
 -16  10  -4   59.48   17.42
  16 -11   4   12.99    7.21
  16 -12   4    2.62    7.26
 -16  12  -4   10.31    8.05
 -16  13  -4  139.87   37.83
 -16  14  -4    7.06    7.84
  16 -15   4    1.05    6.98
  16 -16   4   82.37   23.69
 -17   0   4   73.46   21.66
  17   0  -4   48.22   15.52
 -17   1   4    6.34    8.68
  17   1  -4    9.72    8.71
  17  -1  -4    4.84    9.74
 -17   2   4  120.58   33.11
  17   2  -4  185.02   92.07
  17   2  -4  247.11   65.19
 -17   2  -4   89.46   49.39
 -17  -2   4  224.53  107.56
 -17  -2   4  254.16   66.81
 -17   3   4    1.71    8.49
  17   3  -4   29.68   10.70
 -17  -3  -4   15.66   22.79
  17   3   4   29.33   25.88
 -17  -3   4   12.60    8.12
  17  -3  -4    5.04    9.19
 -17   4   4    2.19    8.17
  17   4  -4   11.77    9.09
 -17  -4  -4   17.63   23.16
 -17  -4   4   15.55    8.16
  17  -4  -4   -0.70    9.63
 -17   5   4   86.25   49.37
 -17  -5   4   28.86   10.05
  17  -5  -4    5.92   23.32
 -17   6   4   39.10   24.53
  17   6  -4   48.45   15.95
 -17  -6   4   27.46    9.45
  17   7  -4   45.44   16.40
 -17   7  -4  123.77   33.92
 -17  -7   4   87.68   24.41
  17  -8   4  677.30  176.20
 -17   8  -4  559.83  145.75
  17  -9   4    2.80    6.34
 -17   9  -4   14.21    7.76
  17 -10   4   53.81   15.92
 -17  10  -4   31.70   11.43
  17 -11   4    6.96    6.37
 -17  12  -4  458.94  119.80
  17 -13   4   66.23   19.00
 -17  13  -4  140.95   38.12
  17 -14   4   32.81   11.76
 -18   0   4  714.52  185.73
 -18   1   4    3.34    7.78
  18   1  -4    3.63    8.84
 -18  -1   4   22.63    9.25
  18  -1  -4    0.78    8.14
  18   2  -4   35.54   32.60
  18   2  -4    8.60    9.19
 -18  -2   4   50.09   32.17
 -18  -2   4   15.93    8.67
  18  -2  -4   -0.07    9.48
 -18   3   4    2.19    7.67
  18   3  -4   33.00   12.43
  18  -3   4   53.62   30.60
 -18  -3  -4   14.24   22.79
  18   3   4   34.43   25.68
 -18  -3   4   43.72   29.09
 -18  -3   4   19.45    8.70
 -18   4   4    4.87    7.85
  18   4  -4   15.10    9.51
 -18  -4  -4    9.70   23.60
 -18  -4   4    8.69    6.66
  18  -4  -4    1.11    8.59
 -18   5   4  102.81   57.99
 -18  -5   4   29.74   10.27
  18  -5  -4    9.00   23.65
  18  -5  -4    5.63    9.37
  18   6  -4   22.22   10.13
 -18  -6   4    9.66    6.31
  18   7  -4   -1.39    9.95
 -18   7  -4    5.32    8.23
 -18  -7   4    8.60    7.47
  18  -8   4   79.48   22.44
 -18   8  -4   84.91   23.93
  18  -9   4    1.96    5.92
 -18   9  -4    3.21    5.75
  18 -10   4   51.12   15.02
 -18  10  -4   87.13   24.18
  18 -11   4    7.75    6.12
 -18  11  -4   10.21    6.87
  18 -12   4   27.55    9.81
 -18  12  -4   26.21   11.10
  18 -13   4   24.68    9.82
  18 -14   4    4.04    7.09
 -19   0   4   45.56   14.75
  19   0  -4   16.02   10.66
 -19   1   4    8.08    8.95
  19   1  -4   31.55   28.54
  19   1  -4   -0.42    8.48
 -19  -1   4    6.67    7.10
  19  -1  -4    0.18    8.34
 -19   2   4   13.20    9.06
  19   2  -4   39.53   32.40
  19   2  -4   30.09   13.63
 -19  -2   4   28.49   25.89
 -19  -2   4   31.25   11.24
  19  -2  -4    3.73   10.42
 -19   3   4   -2.01    6.99
  19  -3   4    5.48   10.17
  19   3   4   12.46   20.80
 -19  -3   4   16.30   23.39
  19  -3  -4   -2.31    9.88
 -19   4   4    3.14    8.02
  19   4  -4    6.23    8.00
 -19  -4  -4    5.26   20.35
  19   4   4    5.72   20.32
 -19  -4   4    6.54    5.93
  19  -4  -4   -4.45    9.16
 -19   5   4    2.57   12.15
 -19   5   4    4.69    8.43
  19   5  -4   19.07    9.42
 -19  -5   4   50.52   14.82
  19  -5  -4   12.98    9.86
  19   6  -4   25.03   11.28
 -19  -6   4   17.66    7.44
  19  -6  -4    0.57    8.73
  19   7  -4    2.49    9.22
 -19   7  -4   10.86    8.31
  19  -8   4  141.51   37.96
 -19   8  -4  138.27   37.22
  19  -9   4    8.55    6.70
 -19   9  -4    0.94    5.81
  19 -10   4   -0.35    4.96
 -19  10  -4    3.25    6.62
  19 -11   4    6.35    6.24
 -19  11  -4    3.40    6.70
  19 -12   4   42.86   13.18
  20   0  -4   11.54   10.22
 -20   1   4   24.75   10.27
  20   1  -4   -3.82    8.39
 -20  -1   4   -1.06    6.02
 -20   2   4    4.73    7.58
  20   2  -4   10.65   24.50
 -20  -2   4   20.34   22.54
 -20  -2   4    9.09    6.98
  20  -2  -4   -3.34    8.27
  20   3  -4   -2.30    7.78
  20   3   4    2.32   20.44
 -20  -3   4   12.53   23.00
 -20  -3   4    0.79    5.35
  20  -3  -4    0.77    9.63
 -20   4   4   -2.07    7.82
  20   4  -4    3.59    7.49
 -20  -4  -4    5.55   19.98
  20   4   4    8.48   20.95
 -20  -4   4    3.01    5.90
 -20   5   4    2.98   12.73
 -20   5   4    1.45    8.18
  20   5  -4   11.59    8.12
 -20  -5   4    1.80    5.27
  20  -5  -4    4.85    9.39
 -20   6   4   48.75   28.06
 -20   6   4    1.73    7.21
  20   6  -4   -0.72    8.36
 -20  -6   4    6.62    5.36
  20  -6  -4    0.81    8.75
 -20   7  -4   14.94    8.66
 -20  -7   4   28.79   10.24
  20  -7  -4    9.47   10.16
  20  -8   4   20.11    9.31
 -20   8  -4   37.62   12.60
  20  -9   4    4.89    6.14
 -21   0   4   48.36   14.79
  21   0  -4   16.16   28.34
  21   0  -4   36.63   13.47
 -21   1   4   65.14   19.19
  21   1  -4   45.52   15.37
 -21  -1   4   57.39   16.77
  21  -1  -4   23.83   11.18
 -21   2   4    1.59    7.61
  21   2  -4   19.26   26.72
  21   2  -4    4.47    7.63
 -21  -2   4    9.48    6.74
  21  -2  -4   -2.97    9.33
 -21   3   4   -0.73    7.34
  21   3  -4   45.03   31.91
  21   3  -4   56.39   17.41
  21   3   4   17.58   21.06
 -21   3  -4   25.66   15.20
 -21  -3   4   15.86   23.28
 -21  -3   4    3.94    5.43
  21  -3  -4   -2.72   10.57
 -21   4   4   -2.60    7.03
  21   4  -4   10.76    8.36
 -21  -4  -4   11.93   20.11
  21   4   4    8.01   22.07
 -21  -4   4    3.77    5.45
  21  -4  -4   -3.22   10.71
 -21   5   4   41.41   27.34
  21   5  -4  356.99   93.75
 -21  -5   4  227.89   59.95
 -21   6   4    6.68   10.00
 -21   6   4    1.07    8.21
  21   6  -4    0.43    9.02
 -21  -6   4   13.18    6.58
  21  -6  -4    0.95   10.07
 -21   7  -4   14.09    8.85
 -21  -7   4   54.01   16.20
  21  -7  -4    6.56   11.05
  21  -8   4    6.42    7.65
 -21   8  -4    3.06    6.93
  21  -8  -4   -0.17   10.40
 -22   0   4   35.70   12.62
  22   0  -4   65.65   40.60
  22   0  -4   46.19   16.18
  22   1  -4   -0.42    7.74
 -22  -1   4    0.82    6.86
  22  -1  -4   -0.63    9.29
 -22   2   4    0.90    8.05
  22   2  -4    9.98   24.34
  22   2  -4    5.65    8.40
 -22  -2   4   14.72    7.21
 -22   3   4    8.73    8.44
  22   3  -4   14.78   27.87
  22   3  -4   16.39    9.46
  22   3   4    9.92   20.50
 -22   3  -4    2.91    6.10
 -22  -3   4   24.36   24.18
 -22  -3   4    7.17    6.15
  22  -3  -4    0.96   10.00
  22   4  -4   -1.32    7.05
 -22  -4  -4   10.67   21.98
  22   4   4   18.27   23.83
 -22  -4   4    0.32    5.28
  22  -4  -4   -6.60   11.46
   0   0   5   -6.58   10.14
   0   1   5  969.91  396.15
   0   1   5 1308.04  623.86
   0   1  -5  887.19  362.81
   0  -1   5 1191.98  486.98
   0  -1  -5 1342.61  548.37
   0  -1  -5 1184.39  565.12
   0   2  -5   14.48   14.65
   0  -2   5   17.20   14.58
   0  -2  -5   43.76   27.13
   0   3   5 2695.09 1100.08
   0   3   5 5023.31 2395.24
   0   3  -5 2594.55 1059.35
   0  -3   5 3128.99 1277.52
   0  -3  -5 2957.90 1207.68
   0  -3  -5 4483.59 2137.73
   0   4   5   59.39   24.64
   0   4  -5    4.33   13.43
   0  -4  -5   34.87   15.05
   0  -4  -5   16.66   14.81
   0   5   5 1066.21  435.31
   0   5   5 1653.04  788.42
   0  -5   5 1581.07  645.91
   0  -5  -5 1572.07  641.85
   0   6   5   11.06   14.85
   0  -6   5   14.96   15.65
   0  -6  -5   31.47   14.38
   0   7   5  252.57  121.62
   0   7  -5   82.19   36.72
   0  -7  -5  190.84   92.19
   0   8   5  582.41  278.33
   0   8  -5    4.69   15.61
   0  -8  -5  564.94  269.86
   0   9   5   66.65   34.68
   0   9  -5   75.90   34.50
   0   9  -5   70.22   18.36
   0  -9   5   90.89   40.34
   0  -9  -5  106.45   52.28
   0  10   5  167.05   80.71
   0  10  -5   11.67   15.86
   0 -10   5    4.69   15.26
   0 -10  -5  154.66   74.93
   0  11   5   38.43   22.05
   0  11  -5   89.69   40.96
   0 -11   5   75.53   35.77
   0 -11  -5   53.65   27.73
   0  12   5   87.52   43.62
   0  12  -5   12.51   18.48
   0 -12   5  121.42   53.88
   0 -12   5  173.03   83.13
   0 -12  -5   89.39   44.47
   0  13   5 3095.47 1475.95
   0  13  -5 1292.16  528.08
   0  13  -5 1481.41  706.40
   0 -13   5 1655.16  676.42
   0 -13   5 3979.14 1897.85
   0 -13  -5 2996.70 1428.68
   0  14   5   14.13   13.90
   0  14  -5   10.50   17.27
   0  14  -5  375.51  179.55
   0 -14   5   49.21   27.06
   0 -14   5   56.35   29.58
   0 -14  -5    6.93   13.12
   0  15   5  563.18  269.15
   0  15  -5  887.72  363.34
   0 -15   5  882.96  361.40
   0 -15   5  798.83  381.33
   0 -15  -5  518.91  248.00
   0  16   5   33.90   21.20
   0  16  -5    3.92   16.48
   0  16  -5   90.78   45.03
   0 -16   5   14.74   19.08
   0 -16   5  136.56   66.32
   0 -16  -5   13.40   16.28
   0  17   5   29.60   18.54
   0  17  -5   15.63   17.18
   0  17  -5  224.71  108.00
   0 -17   5   13.99   17.46
   0 -17   5   49.10   25.79
   0 -17  -5   46.49   25.98
   0  18   5   12.52   11.56
   0  18  -5   -2.12   15.99
   0  18  -5   33.92   18.68
   0 -18   5    3.62   16.05
   0 -18   5   40.11   21.39
   0 -18  -5    0.28   11.30
   0  19   5   36.55   20.04
   0  19  -5   53.74   29.17
   0  19  -5    7.47   10.19
   0 -19   5   36.14   25.22
   0 -19   5   10.43   10.03
   0 -19  -5    6.09   10.86
   0  20  -5    1.12   21.08
   0 -20   5   57.59   33.87
   0 -20   5    8.52    8.83
   0 -20  -5   -0.84    9.50
   0  21  -5   85.42   42.37
   0  21  -5  218.54  104.75
   0 -21   5   47.22   32.07
   0 -21   5  141.85   68.33
   0  22  -5    8.77    7.28
   0 -22   5  118.25   53.48
   0  23  -5  104.81   50.64
   0 -23   5   26.51   19.08
   1   0   5 1199.21  489.81
   1   0   5  882.25  421.02
  -1   0  -5  779.42  371.98
   1  -1   5  146.74   60.60
   1  -1   5  163.64   78.95
  -1  -1  -5  200.90   82.49
  -1  -1  -5  117.40   57.46
   1   1   5  200.54   82.28
   1   1   5  135.76   65.98
  -1   1  -5  203.19   83.75
  -1   1  -5  126.10   61.10
  -1   2   5  208.66  113.08
  -1   2   5  147.99   61.57
   1  -2   5   93.06   39.37
   1  -2   5  153.18   73.87
  -1  -2  -5  479.05  228.94
   1   2   5   98.14   40.51
  -1   2  -5  150.62   62.63
  -1   2  -5  173.54   83.29
   1  -2  -5  118.12   66.99
  -1   3   5  678.00  277.09
   1  -3   5   53.99   26.99
  -1  -3  -5  275.86  112.88
  -1  -3  -5  154.38   74.82
   1   3   5  237.76   97.29
   1   3   5  126.77   61.89
  -1   3  -5  147.74   61.17
  -1   3  -5   73.94   36.03
  -1   4   5   27.50   13.06
   1  -4   5   36.65   20.02
   1  -4   5   31.89   16.58
  -1  -4  -5   31.94   14.41
  -1  -4  -5  201.78   97.34
   1   4   5   33.12   14.44
   1   4   5   94.28   46.92
  -1   4  -5  196.66   81.31
  -1   5   5  511.50  209.01
   1  -5   5  254.51  104.72
   1  -5   5  427.90  204.07
  -1  -5  -5  193.31   93.29
   1   5   5  346.77  166.18
  -1   5  -5  259.45  106.82
  -1   5  -5  247.64  118.34
   1  -5  -5  315.02  128.94
  -1   6   5   63.21   26.14
   1  -6   5   54.48   24.73
   1  -6   5  132.50   63.39
  -1  -6  -5  137.54   67.10
   1   6   5  225.95  108.97
  -1   6  -5   80.98   35.65
  -1   6  -5   57.92   28.01
   1  -6  -5   38.20   16.50
  -1   7   5  253.10  103.57
  -1   7   5  319.78  153.59
   1  -7   5  492.63  201.78
  -1  -7  -5  145.39   70.78
   1   7   5  204.95   99.06
  -1   8   5  124.67   62.03
  -1  -8  -5  584.52  279.21
  -1   8  -5   86.71   37.80
   1  -8  -5  158.35   77.66
  -1   9   5   13.95   15.70
   1  -9   5    7.32    3.47
   1  -9   5  152.62   63.51
   1  -9   5   80.50   38.64
  -1  -9  -5   98.00   48.70
   1   9   5  108.37   53.57
  -1   9  -5  183.08   76.00
  -1   9  -5   14.11    4.92
  -1   9  -5   73.36   35.17
   1  -9  -5   19.35   17.28
  -1  10   5  135.66   66.14
   1 -10   5  149.22   62.60
   1 -10   5  145.52   37.87
   1 -10   5  139.26   66.57
  -1 -10  -5  264.92  127.23
   1  10   5  484.34  231.59
  -1  10  -5  141.80   59.42
  -1  10  -5  108.60   28.43
  -1  10  -5  201.07   96.02
   1 -10  -5  201.78   97.57
  -1  11   5   94.45   47.04
   1 -11   5  102.51   44.84
   1 -11   5   58.19   28.17
  -1 -11  -5   84.56   42.19
   1  11   5  108.17   53.20
  -1  11  -5   86.71   38.12
  -1  11  -5  106.66   51.12
   1 -11  -5   92.51   46.46
  -1  12   5   39.16   25.15
   1 -12   5   65.19   31.68
   1 -12   5   25.10   13.27
  -1 -12  -5   35.88   20.92
   1  12   5   33.60   19.56
  -1  12  -5   41.73   22.72
  -1  12  -5   38.80   19.21
   1 -12  -5   22.51   18.22
  -1  13   5  577.29  275.86
   1 -13   5  699.35  286.26
   1 -13   5  553.31  264.04
  -1 -13  -5  422.96  202.31
   1  13   5  270.74  129.98
  -1  13  -5  581.35  238.12
  -1  13  -5  388.56  185.37
   1 -13  -5  426.49  204.25
   1 -14   5   42.40   23.32
   1 -14   5    7.89    8.41
  -1 -14  -5    8.09   13.22
   1  14   5   18.61   15.62
  -1  14  -5   12.92   15.27
  -1  14  -5   17.60   10.64
   1 -14  -5   26.69   19.90
   1 -15   5  325.95  134.67
   1 -15   5  169.60   81.66
  -1 -15  -5  330.54  158.67
   1  15   5  303.37  145.75
  -1  15  -5  449.07  184.84
  -1  15  -5  293.85  140.44
   1 -15  -5  301.96  145.52
  -1  16   5    4.43   12.91
   1 -16   5   10.58   16.38
  -1 -16  -5   12.05   16.89
   1  16   5   47.16   27.57
  -1  16  -5   14.96   11.03
  -1 -16   5   -7.73   15.04
   1 -16  -5   16.61   17.80
  -1  17   5    6.22   11.27
   1 -17   5   19.37   17.67
  -1 -17  -5   26.09   18.06
   1  17   5   33.83   20.92
  -1  17  -5   43.71   22.47
  -1 -17   5   -4.70   12.44
   1 -17  -5   11.15   14.04
  -1  18   5   -1.46    9.73
   1  18  -5    1.58   11.59
   1 -18   5    8.52   13.92
  -1 -18  -5   18.98   14.69
   1  18   5   36.55   21.50
  -1  18  -5   11.79   15.95
  -1  18  -5   10.64    9.12
   1 -18  -5    3.70   12.62
  -1  19   5   22.01   14.37
   1  19  -5    6.40   12.75
   1 -19   5   38.70   23.30
  -1 -19  -5    1.15   10.31
   1  19   5    8.80   11.68
  -1  19  -5   15.34   17.52
  -1  19  -5   35.70   18.56
  -1 -19   5    9.54   13.33
  -1  20   5   20.02   13.83
   1  20  -5    2.54    8.85
   1 -20   5   66.04   34.45
  -1 -20  -5    7.68   11.05
   1  20   5    8.23   11.15
  -1  20  -5    1.75   19.67
  -1  20  -5    5.81    7.43
  -1 -20   5    2.43   12.02
  -1  21   5   45.77   24.23
   1  21   5   19.08   13.87
  -1  21  -5    7.68   19.61
  -1  21  -5   64.80   31.84
  -1 -21   5    7.08   10.33
  -1  22   5   13.38   12.18
   1  22   5   -0.60    9.53
  -1  22  -5    4.13   16.51
  -1  22  -5    7.10    7.81
  -1 -22   5    2.30    7.77
  -1  23   5    6.21    9.80
   1  23  -5   24.52   14.26
   1  23   5   27.46   15.99
  -1  23  -5  152.48   73.23
   2   0   5 1523.04  726.34
  -2   0  -5 1132.19  462.47
  -2   0  -5 1666.61  794.77
   2  -1   5   75.83   37.73
  -2  -1  -5  136.06   56.34
  -2  -1  -5   31.40   18.50
   2   1   5  142.73   66.90
   2   1   5  425.43  173.93
   2   1   5   45.12   24.41
   2   1   5   -2.86   18.71
  -2   1  -5  122.99   51.10
  -2   1  -5   42.79   23.07
  -2   2   5   51.49   35.96
   2  -2   5   91.89   38.59
   2  -2   5  100.29   48.96
  -2  -2  -5  105.49   43.88
   2   2   5  114.54   47.25
  -2   2  -5  130.59   54.20
   2  -2  -5   27.69   32.17
   2  -3   5  375.69  179.73
  -2  -3  -5  366.51  175.43
   2   3   5  279.38  133.98
  -2   3  -5  252.40  103.62
  -2   3  -5  403.56  192.78
  -2  -4  -5   68.31   34.80
   2   4   5   61.49   31.57
  -2   4  -5   48.61   21.80
   2  -5   5  121.16   50.43
  -2  -5  -5   53.83   28.64
   2   5   5   60.89   31.64
  -2   5  -5   89.94   37.89
   2  -6   5   28.20   15.30
  -2  -6  -5   95.62   47.43
   2   6   5  153.76   74.57
  -2   6  -5   29.37   15.58
   2  -7   5   54.03   24.68
  -2  -7  -5   64.77   33.27
   2   7   5   71.84   36.53
  -2   7  -5   27.20   16.38
  -2  -8  -5   42.31   23.34
   2   8   5   82.40   40.80
  -2   8  -5   59.03   26.14
  -2   9   5   17.96    7.94
   2  -9   5   20.71    6.42
   2  -9   5   47.02   21.94
  -2  -9  -5    6.04    9.55
   2   9   5   22.17   15.20
  -2   9  -5   25.08   14.88
  -2   9  -5   49.28   13.34
  -2  10   5  192.08   78.54
   2 -10   5  218.54   56.76
   2 -10   5  176.91   73.30
  -2 -10  -5  131.07   63.78
   2  10   5  141.20   68.29
  -2  10  -5  834.46  341.30
   2 -10  -5  256.28  104.72
  -2  11   5   94.52   38.84
   2 -11   5   22.65   15.11
   2 -11   5    3.37    3.62
  -2 -11  -5  445.01  212.72
   2  11   5  459.11  219.42
  -2  11  -5   20.04   14.89
   2 -11  -5   45.93   19.05
  -2  12   5   17.36    8.50
   2 -12   5   14.82   13.15
  -2 -12  -5    8.90   12.09
   2  12   5   10.80   10.68
  -2  12  -5   23.92   17.05
   2 -12  -5   26.05   11.30
  -2  13   5   89.07   46.92
   2 -13   5  207.95   85.88
   2  13   5  175.74   84.68
   2 -13  -5  479.22  195.78
  -2  14   5   24.55   11.74
  -2  14   5   44.15   26.56
   2 -14   5   21.59   16.87
   2  14   5   25.10   16.26
  -2  14  -5   12.73   12.55
   2 -14  -5   40.57   17.57
  -2  15   5   14.06    8.61
  -2  15   5  138.02   68.49
   2 -15   5  132.06   55.95
   2  15   5   78.40   39.58
  -2  15  -5   48.58   23.67
  -2  15  -5   17.24   13.47
  -2  16   5   44.77   27.78
  -2 -16  -5   19.42   15.37
   2  16   5   15.51   13.71
  -2  16  -5   45.52   22.63
   2 -16  -5   34.29   15.72
   2 -16  -5   49.47   30.07
  -2  17   5   49.97   28.40
   2 -17   5    1.02   10.70
  -2 -17  -5  156.76   75.95
   2  17   5   15.43   11.93
  -2  17  -5   69.34   30.92
   2 -17  -5   18.26    9.75
   2 -17  -5    6.37   14.63
  -2  18   5    6.91    7.81
  -2  18   5    8.10   14.05
   2 -18   5   10.60   12.87
   2 -18   5    0.74    8.92
  -2 -18  -5    4.36   10.85
   2  18   5    3.96    8.54
  -2  18  -5    2.98   12.37
  -2  18  -5   12.43   11.12
   2 -18  -5    7.23    7.09
   2 -18  -5   14.34   15.58
  -2  19   5    5.10    9.25
  -2  19   5   44.29   24.90
   2 -19   5   -1.56    8.55
   2 -19   5    1.52   15.45
  -2 -19  -5    6.63   10.72
   2  19   5   27.66   15.79
  -2  19  -5   22.21   17.62
  -2  19  -5    2.06    6.89
   2 -19  -5    6.80    8.65
   2 -19  -5   51.33   28.08
  -2  20   5    4.87   10.72
  -2  20   5    9.14   12.96
   2 -20   5    2.76   18.43
   2 -20   5   29.16   16.51
  -2 -20  -5    1.23    9.33
   2  20   5    2.46    7.23
  -2  20  -5   -3.05   15.45
  -2  20  -5    4.50    7.02
  -2 -20   5   -4.53   12.17
   2 -20  -5    7.71    9.46
   2 -20  -5   57.82   30.50
  -2  21   5    6.68   10.92
   2 -21   5    9.74   21.43
   2 -21   5   49.30   25.33
   2  21   5  104.66   50.82
  -2  21  -5   14.76   18.87
  -2  21  -5    5.72    7.61
  -2 -21   5   -2.16    9.71
   2 -21  -5    1.77   10.91
  -2  22   5    6.71   11.56
   2 -22   5    6.72   15.94
   2 -22   5    2.62    8.91
   2  22   5   -0.31    7.09
  -2  22  -5   -0.49   13.02
  -2  22  -5   -0.12    6.81
  -2 -22   5   -2.48    9.10
   2  23  -5   -0.93    8.70
   2 -23   5    9.97   14.53
  -2  23  -5    2.25    6.83
   3   0   5 2682.74 1095.50
  -3   0  -5 2710.96 1106.79
   3  -1   5  177.26   72.97
  -3  -1  -5   44.06   25.73
  -3  -1  -5   30.27   16.00
  -3  -1  -5   85.63   50.34
   3   1   5   80.64   34.18
   3   1   5   20.69   17.81
  -3   1  -5   73.32   31.66
  -3   2   5  148.69   85.26
   3  -2   5  494.75  202.31
  -3  -2  -5  410.79  196.49
   3   2   5  454.36  185.90
  -3   2  -5  493.33  201.60
  -3  -3  -5   90.08   45.51
   3   3   5  115.12   56.71
  -3   3  -5  150.46   62.12
   3  -4   5   90.13   37.82
   3   4   5    8.40   12.54
  -3   4  -5   75.54   32.15
  -3  -5  -5  485.22  232.12
   3   5   5  370.04  177.26
  -3   5  -5  597.05  244.11
   3  -6   5  172.74   71.35
  -3  -6  -5  175.46   85.14
   3   6   5  153.22   74.75
  -3   6  -5  139.41   57.89
   3  -7   5   77.82   33.32
  -3  -7  -5   39.77   23.97
   3   7   5   25.38   18.86
  -3   7  -5   79.00   33.60
   3   8  -5  120.77   31.48
  -3  -8  -5  283.62  136.31
   3   8   5  337.07  161.82
  -3   8  -5  197.55   81.38
  -3  -8   5  171.70   44.62
   3  -9   5   26.90    7.96
   3  -9   5   25.24   13.57
  -3  -9  -5   29.31   18.34
   3   9   5   36.03   20.42
  -3   9  -5   23.07   13.11
  -3   9  -5   30.39    8.77
   3 -10   5  361.05  147.99
   3 -10   5  397.38  103.02
   3  10   5  432.84  206.89
  -3  10  -5  377.27  154.59
  -3  10  -5  613.28  158.88
  -3  11   5   42.88   17.90
   3 -11   5  131.57   54.87
   3 -11   5    8.21    4.17
   3  11   5    2.92   11.12
  -3  11  -5   98.70   41.91
  -3  12   5  218.01   89.12
   3 -12   5  122.43   51.47
   3 -12   5  182.20   47.46
  -3 -12  -5  171.62   82.83
   3  12   5  224.53  107.87
   3 -12  -5  255.04  104.35
  -3  13   5  238.29   97.47
  -3 -13  -5  301.61  144.83
  -3  13  -5  277.44  114.01
   3 -13  -5  169.82   69.55
  -3 -14  -5  168.90   82.14
  -3  14  -5   33.41   18.61
   3 -14  -5  155.72   63.96
  -3  15   5   53.58   22.49
   3 -15   5  100.48   42.81
  -3 -15  -5   29.28   19.28
   3  15   5   28.10   17.92
  -3  15  -5   43.64   21.96
   3 -15  -5   60.66   25.31
   3 -16   5   14.48   12.46
  -3 -16  -5   20.44   17.18
   3  16   5   33.60   20.35
  -3  16  -5   11.36   12.64
   3 -16  -5   33.85   14.77
  -3  17   5   13.52    7.47
   3 -17   5   22.74   14.74
  -3 -17  -5   26.67   18.31
   3  17   5    7.81   11.85
  -3  17  -5   15.38   12.00
   3 -17  -5   31.45   13.87
  -3  18   5    8.35    6.62
   3 -18   5    9.18   11.36
  -3 -18  -5    4.14   10.15
   3  18   5   17.25   12.75
  -3  18  -5   10.51   13.51
   3 -19   5    1.43   12.46
  -3 -19  -5    1.01   11.37
   3  19   5    6.74   11.06
  -3  19  -5   12.80   14.73
   3 -19  -5    4.52    6.19
  -3  20   5    9.12    8.28
  -3  20   5   20.25   14.66
   3 -20   5   29.19   18.93
  -3 -20  -5   25.70   15.52
   3  20   5   23.19   14.52
   3 -20  -5    2.37    7.07
  -3  21   5    8.11    9.08
  -3  21   5    7.22   12.74
   3 -21   5    3.43   16.25
   3  21   5    6.95    8.39
  -3  21  -5   10.77   14.48
  -3  21  -5    0.91    9.66
   3 -21  -5    5.25    7.62
  -3  22   5   39.16   22.96
   3 -22   5   -1.01   14.41
   3  22   5    1.62    7.52
  -3  22  -5   -0.23   11.49
  -3  22  -5   46.49   24.75
   3 -22  -5   -0.67    6.65
  -3  23   5   -0.87   11.35
   3 -23   5    5.31   11.35
   3  23   5   24.53   14.36
  -3  23  -5   -0.75    8.39
  -4   0  -5  672.01  274.80
   4  -1   5   12.60    9.29
  -4  -1  -5  377.98  201.60
  -4   1  -5   42.83   20.02
  -4   2  -5  204.60   84.33
  -4   3   5  126.24   68.77
  -4   3  -5  146.24   60.36
   4  -4   5  276.74  113.40
  -4   4  -5  229.65   94.24
  -4  -5  -5   50.69   28.86
  -4   5  -5  136.56   56.44
   4  -6   5  150.90   62.40
  -4  -6  -5   15.20   15.90
   4   6   5    8.15   16.55
  -4   6  -5  136.57   56.67
   4   7  -5   16.91    5.73
   4  -7   5   46.92   21.34
  -4  -7  -5   17.14   16.41
   4   7   5   13.75   15.65
  -4   7  -5  119.62   49.97
   4   8  -5 2391.71  619.10
  -4  -8  -5 1686.37  804.29
   4   8   5 1410.69  673.06
  -4   8  -5 1603.47  654.90
  -4  -8   5 1822.01  471.81
   4  -9   5   45.98   20.87
   4  -9   5   32.52    9.53
   4   9   5   16.25   14.86
  -4   9  -5   48.38   21.89
  -4   9  -5   18.36    6.49
  -4  -9   5   33.51    9.25
   4 -10   5  657.89  170.43
   4 -10   5  539.55  220.65
  -4 -10  -5  353.46  169.66
   4  10   5  572.17  273.39
  -4  10  -5  603.22  246.76
   4 -11   5   93.46   39.63
  -4 -11  -5    8.58   14.55
  -4  12   5  300.20  122.75
  -4 -12  -5  253.10  122.20
   4  12   5  347.12  166.45
  -4  12  -5  233.00   95.86
  -4  12  -5  370.40   96.16
  -4  13   5   37.30   15.81
   4 -13   5   14.46   11.41
  -4 -13  -5   34.20   23.32
   4  13   5   56.07   31.61
  -4  13  -5   44.08   20.78
   4 -13  -5   99.43   41.52
  -4  14   5  185.90   76.11
   4 -14   5   28.12   16.30
  -4 -14  -5   59.51   33.87
   4  14   5  132.87   66.32
  -4  14  -5   26.32   15.37
   4 -14  -5   69.53   29.40
  -4  15   5   21.68    9.89
   4 -15   5   41.03   19.68
  -4 -15  -5   44.08   27.62
   4  15   5   81.91   43.97
  -4  15  -5   30.46   17.85
   4 -15  -5   27.50   12.31
  -4  16   5   63.34   26.32
   4 -16   5   29.14   16.17
  -4 -16  -5   53.20   29.49
   4  16   5  131.14   65.49
   4 -16  -5  106.41   43.88
  -4  17   5    4.03    4.46
   4 -17   5    8.16   11.21
  -4 -17  -5    3.49   13.60
   4  17   5   18.63   18.80
  -4  18   5  102.41   42.14
   4 -18   5   45.33   20.80
   4  18   5  157.61   77.25
  -4  18  -5   58.31   26.58
   4 -18  -5   83.37   34.50
  -4  19   5    3.54    4.99
   4  19   5    2.74   13.25
  -4  19  -5    5.04   12.41
   4 -19  -5    4.92    5.17
  -4  20   5   20.50   10.67
   4 -20   5   11.78   12.07
  -4 -20  -5   19.83   14.01
   4  20   5   12.32   11.88
  -4  20  -5   23.58   17.09
   4 -20  -5   35.82   15.53
  -4  21   5    4.06    6.51
   4 -21   5    8.83   12.89
   4  21   5    4.00    8.74
  -4  21  -5    7.79   14.45
   4 -21  -5    5.26    5.47
   4 -22   5    1.75   11.82
   4  22   5   13.87   10.25
  -4  22  -5   17.83   13.85
   4 -22  -5   17.36    9.23
   4  23   5    0.75    7.15
  -5   0   5 3848.62 1784.97
   5   0  -5 3640.49 1688.84
   5  -1   5   78.98   35.17
  -5   1  -5   29.03   17.15
  -5   2  -5   89.02   38.26
  -5   3   5   10.23   16.36
  -5   3  -5   89.57   37.92
   5  -3  -5   14.94   21.73
   5  -4   5  291.20  119.39
  -5   4  -5  278.15  114.19
  -5   5  -5  161.75   66.65
   5  -6   5   87.38   36.76
  -5   6  -5   80.29   34.16
   5   7  -5   83.64   22.17
   5  -7   5   71.47   30.32
  -5  -7   5   63.46   17.35
   5   8  -5 1269.40  328.60
   5  -8   5  764.43  312.37
  -5   8  -5  954.75  390.15
  -5  -8   5 1242.78  321.72
   5  -9   5   25.84   13.86
   5  -9   5    6.54    4.60
  -5  -9  -5   -2.58   14.59
  -5   9  -5   16.33   10.93
  -5   9  -5    9.42    4.88
  -5  -9   5   11.76    4.28
   5 -10   5   34.71    9.76
   5 -10   5   21.71   12.75
  -5 -10  -5   50.66   28.38
   5  10   5   47.89   27.04
  -5  10  -5   32.95    9.40
   5 -11   5   31.84    9.23
  -5 -11  -5   26.97   18.63
   5  11   5   15.45   15.15
  -5  11  -5   16.51   11.09
  -5  11  -5   22.35    7.11
   5 -12   5  111.70   46.76
   5 -12   5   88.81   23.67
  -5 -12  -5   62.77   34.16
   5  12   5   60.38   33.12
  -5  12  -5  320.31  131.42
  -5  12  -5   52.77   14.89
   5 -13   5   47.87   13.59
   5 -13   5  197.90   81.91
  -5 -13  -5   30.92   22.29
   5  13   5   67.39   36.39
  -5  13  -5  105.00   44.29
  -5  13  -5   56.23   15.48
  -5  14   5  647.50  264.39
   5 -14   5  782.77  320.13
  -5 -14  -5  522.26  250.11
   5  14   5  489.45  234.59
  -5  14  -5  573.94  234.94
  -5  15   5    3.35    4.50
   5 -15   5   24.31   14.16
   5  15   5   30.83   25.01
  -5  15  -5    7.01    9.17
   5 -15  -5    3.86   10.05
  -5  16   5  146.01   59.88
  -5 -16  -5   57.24   32.60
   5  16   5   29.21   21.48
  -5  16  -5   32.49   16.62
   5 -16  -5   36.49   16.45
  -5  17   5    7.46    5.07
   5 -17   5   10.07   10.51
  -5 -17  -5   20.41   20.55
  -5  17  -5    6.74   10.19
   5 -17  -5    5.50    6.11
   5 -18   5  249.58  102.64
  -5 -18  -5   28.52   22.79
  -5  18  -5   85.00   36.28
  -5  19   5    2.79    4.23
   5 -19   5    4.37    9.92
  -5 -19  -5    2.47   15.47
   5  19   5   -2.36   11.33
  -5  19  -5   11.73   13.15
   5 -19  -5   12.76    7.48
  -5  20   5  184.14   75.46
   5 -20   5  115.18   48.66
  -5 -20  -5  221.54  107.38
   5  20   5  253.81  122.25
  -5  20  -5  149.68   62.28
   5 -20  -5  150.92   62.10
   5 -21   5   12.22   12.21
   5  21   5   56.16   29.53
   5 -21  -5    5.21    5.13
   5 -22   5    0.29   12.47
   5  22   5    4.71   10.41
   5 -22  -5    4.87    5.57
  -6   0   5 1287.93  597.93
   6   0  -5 1298.33  602.87
  -6   2  -5   -3.80   13.27
  -6   3   5  149.45   83.04
  -6   3  -5   44.06   20.90
   6  -3  -5  154.08   87.22
   6  -4   5   75.00   32.42
  -6   4  -5   77.47   33.41
  -6   5  -5   73.18   31.48
   6   6  -5    3.43    5.01
   6  -6   5   34.41   16.82
  -6   6  -5   31.47   16.65
  -6   7  -5    8.53    8.41
   6   8  -5   65.24   17.39
   6  -8   5  149.52   61.75
  -6   8  -5  209.89   86.29
  -6  -8   5   99.88   26.23
   6  -9   5   26.67   13.72
   6  -9   5   31.85    9.46
  -6   9  -5   50.66   22.19
  -6   9  -5   11.46    5.23
  -6  -9   5   42.44   11.53
   6 -10   5   20.35    6.32
  -6  10  -5  145.77   60.29
  -6  10  -5   43.67   12.11
   6 -11   5   22.95   12.85
   6 -11   5    5.53    4.73
  -6  11  -5   19.07   11.76
  -6  11  -5   21.01    7.23
   6 -12   5   69.97   30.23
  -6  12  -5   54.33   24.20
  -6  12  -5  116.62   30.94
   6 -13   5   41.47   20.23
   6 -13   5   56.42   15.67
  -6 -13  -5   16.81   20.41
  -6  13  -5   64.63   17.66
   6 -14   5    9.41    6.11
  -6 -14  -5    7.76   19.31
  -6  14  -5   27.11   14.76
  -6  15   5   46.58   20.02
   6 -15   5   56.97   25.45
  -6 -15  -5   81.66   43.14
   6  15   5   34.06   24.36
  -6  15  -5   75.74   32.63
   6 -16   5  311.49  127.98
  -6 -16  -5  152.05   75.40
   6  16   5   56.21   33.76
  -6  16  -5  187.31   77.50
   6 -16  -5  101.47   42.60
  -6  17   5    3.05    4.43
   6 -17   5    7.22    9.68
  -6 -17  -5   15.82   17.59
   6  17   5   35.79   24.59
  -6  17  -5    9.06   10.09
  -6  18   5   37.67   16.10
   6 -18   5  103.91   44.04
  -6 -18  -5   50.36   29.90
   6  18   5   22.84   20.35
   6 -18  -5   14.78    8.65
   6 -19   5    4.61    9.63
  -6 -19  -5    7.28   13.43
   6  19   5   16.51   16.16
  -6  19  -5   11.93   10.30
   6 -19  -5    6.15    5.58
  -6  20   5    9.39    6.06
   6  20   5   24.18   16.85
  -6  20  -5   21.06   12.51
   6 -20  -5   11.42    6.88
   6 -21   5    3.21    8.84
   6  21   5   49.07   25.86
  -6  21  -5    7.61    9.87
   6 -21  -5   17.57    9.27
   6 -22   5    4.75   10.84
   6  22   5    3.74   10.59
   6 -22  -5    8.46    6.93
  -7  -2  -5   78.31   40.62
   7   2   5   12.93   15.80
  -7   3   5   34.61   29.81
   7  -3  -5   63.87   46.00
   7  -4   5   37.18   19.14
  -7   4  -5   23.90   14.89
   7   5  -5   34.20   10.72
   7  -5   5   58.21   26.35
  -7   5  -5   47.29   22.26
  -7  -5   5    7.19    5.93
   7   6  -5   20.41    7.77
   7  -6   5   15.73   12.04
  -7   6  -5   16.07   10.24
   7   7  -5  478.52  124.12
   7  -7   5  564.59  230.88
  -7   7  -5  645.73  264.04
   7   8  -5  295.79   76.92
   7  -8   5  284.68  116.78
  -7   8  -5  274.62  112.67
  -7  -8   5  328.07   85.12
   7  -9   5   45.89   20.51
   7  -9   5    3.98    4.45
  -7   9  -5   36.85   17.25
  -7   9  -5    3.07    4.48
  -7  -9   5    5.72    3.57
   7 -10   5   47.27   20.99
  -7  10  -5   33.67   15.76
  -7  10  -5   34.18    9.89
   7 -11   5   97.64   40.97
   7 -11   5   28.31    8.50
  -7  11  -5  123.57   51.54
  -7  11  -5   43.13   12.41
   7 -12   5   74.91   31.96
   7 -12   5   25.93    8.46
   7 -13   5  272.15   70.92
  -7  13  -5  251.88  103.52
  -7  13  -5  329.66   85.79
   7 -14   5   24.52   13.69
   7 -14   5   17.99    8.05
  -7  14  -5   18.56   12.52
  -7  14  -5   11.73    6.40
   7 -15   5   12.38   10.58
   7 -15   5    1.00    5.43
  -7  15  -5   53.74   24.22
  -7  16   5    7.00    6.97
   7 -16   5   46.86   22.10
  -7  17   5    3.46    5.45
  -7 -17  -5    6.43   16.62
  -7  17  -5   16.46   11.31
  -7  18   5  134.56   55.22
   7 -18   5   35.13   17.48
  -7 -18  -5   23.18   21.17
  -7  18  -5   31.41   16.05
   7 -18  -5   97.89   40.96
  -7  19   5    7.34    6.08
   7 -19   5    1.85   10.23
  -7 -19  -5   -1.15   13.42
  -7  19  -5   15.17   11.50
   7 -19  -5    4.11    6.33
  -7  20   5   12.63    7.55
   7 -20   5   13.71   12.38
   7  20   5   -1.98   10.18
  -7  20  -5   11.22   10.03
   7 -20  -5   11.77    8.06
   7 -21   5  106.55   45.19
   7  21   5    6.07   11.18
   7 -21  -5   33.09   15.17
   7 -22   5    1.55   10.10
   7 -22  -5    1.99    6.33
  -8   0  -5  984.55  522.97
  -8  -2  -5   98.77   49.97
   8   2   5  210.42   99.76
  -8   3   5   65.56   44.91
   8   4  -5   20.78    8.08
   8  -5   5 1963.12  802.00
  -8   5  -5 2024.85  826.70
  -8  -5   5 1517.93  393.15
  -8   6  -5   12.31   11.23
  -8  -6   5    5.75    5.14
   8  -7   5  209.54   86.32
  -8   7  -5  216.07   89.02
   8  -8   5  829.17  338.83
   8  -9   5   55.08   24.32
   8  -9   5   17.10    6.66
  -8   9  -5   93.87   39.72
  -8   9  -5   44.27   12.90
  -8  -9   5   16.52    5.67
   8 -10   5  421.37  172.50
  -8  10  -5  402.68  164.91
  -8  10  -5  364.05   94.61
   8 -11   5  103.76   43.55
   8 -11   5   87.33   23.34
  -8  11  -5   95.46   40.44
   8 -12   5   70.59   30.30
  -8  12  -5   98.38   41.31
   8 -13   5  144.25   59.88
  -8  13  -5  106.66   44.80
  -8  13  -5  228.24   59.76
   8 -14   5   48.12   21.75
   8 -14   5   44.02   13.38
  -8  14  -5   45.33   13.50
   8 -15   5   44.17   13.09
  -8  15  -5   90.57   38.50
  -8  15  -5   54.78   15.38
   8 -16   5   13.18   10.42
  -8  16  -5   24.34   14.20
  -8  17   5    1.82    7.51
   8 -17   5   67.91   29.77
  -8  17  -5    9.91   10.59
  -8  18   5   38.20   16.65
   8 -18   5   56.79   25.59
  -8  18  -5  127.16   53.04
  -8  19   5    3.88    6.32
   8 -19   5    0.91    9.24
   8 -19  -5    2.42    9.51
   8 -20   5    5.28    9.55
  -8  20  -5    5.90    9.37
   8 -20  -5    9.25    8.41
   8 -21  -5   21.32   11.13
  -9  -1   5   66.94   36.33
  -9  -2  -5   68.84   37.45
   9   2   5   91.14   46.19
  -9   3  -5  102.65   44.69
  -9   4   5   25.19   18.96
  -9  -4   5    5.68    6.96
   9  -4  -5   70.38   42.35
   9   5  -5  149.91   39.65
  -9  -5   5  191.20   50.22
   9   6  -5   55.77   15.57
  -9   6  -5   44.43   22.35
   9   7  -5 1081.03  279.91
   9  -7   5  805.35  329.30
  -9  -7   5 1152.30  298.44
   9  -8   5   72.42   31.24
  -9   8  -5  102.51   43.57
   9  -9   5   31.96   16.91
   9  -9   5    3.75    4.89
  -9   9  -5   42.86   20.78
  -9   9  -5    4.42    5.68
   9 -10   5   46.12   20.90
   9 -10   5   13.49    5.87
  -9  10  -5   33.60   16.80
  -9  10  -5   20.32    7.30
   9 -11   5  266.51  109.59
   9 -11   5  139.70   36.83
  -9  11  -5  233.53   96.27
  -9  11  -5  115.99   30.83
   9 -12   5   32.49   16.81
   9 -12   5   42.84   12.46
  -9  12  -5   26.17   15.35
  -9  12  -5   36.83   11.68
   9 -13   5 1094.09  447.13
   9 -13   5 1371.18  355.23
  -9  13  -5  917.53  375.16
  -9  13  -5 1240.31  321.37
   9 -14   5   16.54   11.46
   9 -14   5    4.25    6.00
  -9  14  -5   13.15    9.96
  -9  14  -5    8.57    6.06
   9 -15   5   27.07   15.12
  -9  15  -5   39.17   19.33
  -9  15  -5   30.11    9.72
   9 -16   5    9.33    9.89
   9 -16   5   11.16    6.37
  -9  16  -5   17.87   11.82
   9 -17   5   70.76   30.37
  -9  17  -5  126.18   52.42
  -9  18  -5    5.69    9.79
   9 -19   5   10.73   10.37
  -9  19  -5    3.97    9.54
   9 -20   5    8.32   10.76
  -9  20  -5   37.75   18.54
   9 -20  -5   -3.83    9.69
   9 -21   5   22.54   14.52
   9 -21  -5   69.72   30.55
  10   1  -5   89.74   49.10
 -10  -1   5   50.13   31.25
  10   2   5   75.81   39.91
  10   3  -5  674.30  174.93
 -10  -3   5  362.46   94.42
 -10   4   5   11.24   16.27
  10   4  -5   -1.15    7.00
 -10  -4   5    1.23    7.32
  10  -4  -5   24.11   24.39
 -10  -5   5   32.86   10.53
  10   6  -5   12.77    6.07
 -10  -6   5    6.21    4.81
  10   7  -5    9.89    5.21
 -10  -7   5   15.39    6.47
  10   8  -5   36.09   10.88
  10  -8   5   13.59   16.53
 -10   8  -5   26.86   19.08
 -10  -8   5   19.10    6.94
  10  -9   5    5.31    5.38
 -10   9  -5   32.22   17.71
 -10   9  -5    3.76    6.37
 -10  -9   5   10.10    5.41
  10 -10   5   17.14   11.93
  10 -10   5    4.15    4.85
 -10  10  -5   20.94   13.53
 -10  10  -5   30.85   10.08
  10 -11   5   51.80   23.95
  10 -11   5  115.18   30.57
 -10  11  -5   33.90   16.64
 -10  11  -5   62.46   17.66
 -10  12  -5   40.88   19.74
 -10  12  -5   41.96   13.14
  10 -13   5  480.63  196.84
  10 -13   5  479.05  124.49
 -10  13  -5  574.82  235.29
  10 -14   5    5.58   10.72
  10 -14   5    0.43    5.05
 -10  14  -5    9.63   10.28
 -10  14  -5    1.70    6.01
  10 -15   5   26.44   15.26
  10 -15   5   20.76    8.11
 -10  15  -5   70.27   30.88
 -10  15  -5   23.26    8.39
  10 -16   5   -1.25    5.63
 -10  16  -5    4.03    8.62
 -10  16  -5    0.74    5.59
  10 -17   5   15.97   11.43
  10 -17   5    8.39    6.23
 -10  17  -5   11.13    9.34
  10 -18   5   13.48   10.58
 -10  18  -5   15.55   10.98
  10 -19   5   18.77   12.00
  10 -20   5   -2.11    8.86
  11   1  -5  146.07   73.55
 -11  -1   5   37.27   27.53
  11   2  -5   18.73    8.79
  11   2   5   19.68   20.53
  11   3  -5   13.47    7.49
 -11  -3  -5    1.28   23.26
 -11  -3   5   -1.34    7.09
 -11   4   5    7.15   17.42
  11   4  -5    0.81    6.59
 -11  -4   5    4.04    6.88
  11  -4  -5   13.08   25.42
  11   5  -5   37.57   11.54
 -11  -5   5   59.28   16.57
 -11   6  -5   -0.29   13.26
 -11  -6   5    5.58    5.10
  11   7  -5   82.30   22.33
 -11  -7   5   53.69   14.98
  11   8  -5   32.44   10.23
  11  -9   5    7.93    6.23
 -11  -9   5    3.27    5.01
  11 -10   5   89.95   39.14
  11 -10   5   79.18   21.64
  11 -11   5    9.78   12.18
  11 -11   5   34.99   10.77
 -11  11  -5   37.29   19.70
 -11  11  -5   85.65   23.49
  11 -12   5    4.62   10.91
  11 -12   5    6.50    5.44
 -11  12  -5    7.25   11.51
 -11  12  -5   10.39    7.86
  11 -13   5   37.15   19.19
  11 -14   5    1.24    4.82
 -11  14  -5   16.79   12.82
 -11  14  -5    3.58    5.96
  11 -15   5   14.87   11.98
  11 -15   5   40.87   12.63
 -11  15  -5   18.61   13.58
 -11  15  -5   20.81    8.44
  11 -16   5    2.71    9.28
  11 -16   5   10.87    7.28
 -11  16  -5   11.60    9.48
 -11  16  -5    2.88    5.83
  11 -17   5   40.66   20.04
  11 -17   5    3.30    6.09
 -11  17  -5   21.94   12.76
 -11  17  -5    5.83    5.73
  11 -18   5    5.04    6.07
 -11  18  -5    3.70    8.79
  11 -19   5    4.87    9.66
 -11  19  -5    2.25    9.08
  11 -20   5   39.28   19.24
  12   1  -5  147.53   75.07
  12   1  -5    0.20    6.65
 -12  -1   5  234.41  111.46
  12   2  -5   37.59   12.46
 -12  -2   5    4.30    6.62
  12   3  -5   10.09    7.52
 -12  -3  -5   67.78   38.80
 -12   4   5    7.75   18.64
  12   4  -5    2.64    6.51
 -12  -4   5    7.40    6.68
  12  -4  -5   12.64   25.89
  12   5  -5   12.72    7.30
 -12  -5   5   33.27   10.40
 -12   6   5    3.33   11.74
 -12  -6   5    6.48    5.47
 -12  -7   5   14.09    6.45
  12   8  -5  500.39  130.07
  12  -9   5   19.00    8.28
 -12   9  -5   35.43   12.54
 -12  -9   5   25.75    8.87
  12 -10   5  383.27   99.81
 -12  10  -5  295.97  122.07
  12 -11   5   85.23   38.94
  12 -11   5    5.07    5.47
 -12  11  -5   50.22   23.88
 -12  11  -5   11.62    7.38
  12 -12   5  176.38   73.97
  12 -12   5  188.90   49.67
 -12  12  -5  177.08   73.62
 -12  12  -5   96.57   26.90
  12 -13   5   60.75   27.96
  12 -13   5   22.56    8.85
 -12  13  -5   24.29   15.29
 -12  13  -5   24.71    9.85
  12 -14   5   21.78   14.45
  12 -14   5   68.91   19.21
 -12  14  -5   33.19   17.01
 -12  14  -5   25.63   10.34
  12 -15   5   14.66   11.74
  12 -15   5   25.72    8.93
 -12  15  -5   32.47   16.42
 -12  15  -5    5.60    7.44
  12 -16   5   80.62   22.44
 -12  16  -5   88.05   37.94
  12 -17   5   11.61   10.52
 -12  17  -5    3.29   10.21
 -12  17  -5    5.35    6.59
  12 -18   5   89.85   38.47
  12 -18   5   78.79   21.92
 -12  18  -5   54.85   24.11
  12 -19   5    6.31   11.35
  12 -19   5   -0.22    6.27
  13   1  -5   44.57   35.10
  13   1  -5   92.81   25.91
 -13   1  -5   87.96   47.13
 -13  -1   5   60.69   36.26
 -13  -1   5   34.41   11.81
 -13  -2   5  107.35   29.07
  13   3  -5  154.66   41.31
 -13  -3  -5  135.04   67.38
  13   3   5  204.43   97.79
 -13  -3   5  246.23   64.52
 -13   4   5   18.73   23.93
 -13  -4   5   34.36   11.09
  13   5  -5 1980.75  513.09
 -13  -5   5 1769.09  458.06
  13  -5  -5 1102.55  586.82
 -13   6   5   49.62   30.58
  13   6  -5   51.56   15.10
 -13  -6   5   59.32   16.70
  13   7  -5   38.20   12.06
 -13  -7   5   57.20   16.25
 -13   9  -5    3.54    7.43
 -13  -9   5    6.86    6.06
  13 -10   5  262.27   68.74
  13 -11   5    4.49    5.74
  13 -12   5  524.20  136.35
  13 -13   5   47.89   23.60
  13 -13   5   29.10   10.72
 -13  13  -5   83.52   23.55
 -13  14  -5  116.32   49.10
  13 -15   5   11.63   12.85
 -13  15  -5    8.24   10.90
 -13  15  -5    4.79    7.72
  13 -16   5  125.48   52.86
  13 -16   5  118.74   31.89
 -13  16  -5   74.87   21.10
  13 -17   5   10.89   11.04
  13 -17   5    4.99    6.51
 -13  17  -5    6.64    9.73
 -13  17  -5   21.61    9.06
  13 -18   5   48.29   14.82
  14   1  -5   57.36   39.46
  14   1  -5   21.17   10.45
 -14  -1   5   72.62   42.95
 -14  -1   5    2.36    7.17
  14   2  -5    3.53   22.22
  14   2  -5   -0.79    7.82
 -14  -2   5   24.29   23.93
  14   3  -5    6.71    7.25
 -14  -3  -5   68.38   39.67
  14   3   5   74.08   43.60
 -14  -3   5    9.96    7.52
 -14   4   5   15.32   22.26
  14   4  -5   56.35   16.90
 -14   5   5  400.03  214.13
  14   5  -5  361.75   94.42
 -14  -5   5  217.83   57.20
  14  -5  -5  476.22  255.92
 -14   6   5   50.87   30.99
  14   6  -5   31.18   11.08
  14   7  -5   17.83    7.78
 -14  -7   5   37.96   11.80
  14  -7  -5   46.26   29.86
  14   8  -5 1313.33  340.42
 -14  -8   5 1061.63  275.15
 -14   9  -5   31.22   11.67
 -14  -9   5    8.64    6.61
 -14  11  -5    3.91    6.79
  14 -12   5  253.63   66.53
 -14  13  -5    2.67   15.31
  14 -14   5   28.34    9.82
 -14  14  -5   23.09    9.94
  14 -15   5    8.23   11.62
  14 -15   5    7.97    6.01
 -14  15  -5    5.62   11.48
 -14  15  -5    1.06    6.69
  14 -16   5   23.07   14.68
  14 -16   5   21.77    8.47
 -14  16  -5   26.33   15.28
 -14  16  -5   45.59   14.92
  14 -17   5   -2.85   11.05
  14 -17   5    0.35    6.65
  15   1  -5   95.62   54.27
 -15  -1   5    3.15    7.49
  15  -1  -5    4.24    9.57
  15   2  -5   67.64   20.46
 -15  -2   5  112.96   57.27
 -15  -2   5  158.09   42.12
 -15  -3  -5   45.82   31.43
 -15  -3   5   96.73   26.58
  15   4  -5   63.39   18.77
 -15  -4   5   61.35   17.54
 -15   5   5   12.19   17.67
 -15  -5   5    6.87    6.79
  15  -5  -5   11.64   25.47
  15   6  -5   52.49   15.91
 -15  -6   5   80.98   22.21
 -15  -7   5    6.68    6.25
  15  -7  -5   36.83   25.68
  15   8  -5  219.77   58.08
 -15  -8   5  132.92   35.36
  15  -9   5    1.04    6.80
 -15   9  -5    9.54    8.59
 -15  -9   5    4.19    5.97
  15 -10   5  312.55   81.95
 -15  10  -5  441.31  115.18
 -15  11  -5    5.03    7.13
  15 -12   5   23.83    9.03
 -15  12  -5   42.75   13.85
  15 -13   5   22.56    8.46
 -15  13  -5   23.30   10.43
  15 -14   5   47.25   14.25
 -15  14  -5   23.92   15.99
  15 -15   5    7.36   11.35
  15 -15   5   14.76    7.59
 -15  15  -5    1.28   11.14
  15 -16   5   15.57   14.07
  15 -17   5    2.32    6.49
 -16   0   5    8.78    8.50
  16   0  -5   20.85   11.17
 -16   1   5    3.61    8.02
  16   1  -5  111.63   59.99
  16   1  -5    5.24   10.06
  16  -1  -5    3.38    9.55
  16   2  -5   95.10   52.28
  16   2  -5   50.27   16.49
  16  -2   5   82.49   45.05
 -16  -2   5   14.27   23.60
 -16  -2   5   86.76   24.23
  16   3  -5    7.20    8.11
 -16  -3  -5   13.05   22.29
  16   3   5   32.65   26.88
 -16  -3   5    6.91    6.24
  16   4  -5   38.40   13.17
 -16  -4  -5   40.07   29.09
 -16  -4   5   39.61   12.59
 -16   5   5   10.76   17.16
  16   5  -5   27.92   11.85
 -16  -5   5   19.79    8.39
  16  -5  -5    8.96   25.84
  16   6  -5   27.39   10.95
 -16  -6   5   45.22   13.82
  16  -6  -5   23.35   19.81
 -16  -7   5    7.21    6.23
  16  -7  -5   34.55   24.04
  16   8  -5   17.51    9.71
 -16  -8   5   11.83    6.64
  16  -9   5   22.72    9.53
 -16   9  -5   -2.72   12.19
 -16   9  -5   10.38    8.40
 -16  -9   5   19.93    8.11
  16 -10   5    9.64    7.60
 -16  10  -5   12.30    6.98
 -16  11  -5    5.81    6.58
 -16  12  -5   19.00    8.34
  16 -13   5   24.36    9.51
 -16  13  -5    8.97    6.79
  16 -14   5   27.34    9.27
  16 -15   5   13.08    7.44
  16 -16   5   49.92   15.21
 -17   0   5   31.84   11.13
  17   0  -5   27.92   11.57
 -17   1   5   -2.10    6.94
  17   1  -5  145.08   73.50
  17   1  -5   -3.30    9.20
 -17  -1   5   -2.22    6.98
  17  -1  -5    2.95    9.73
 -17   2   5   -0.31    6.92
  17   2  -5   15.45   31.89
 -17  -2   5   51.06   32.77
 -17  -2   5   13.25    7.97
  17  -2  -5   -0.61    8.77
  17   3  -5   21.52   10.53
 -17  -3  -5   31.96   24.61
  17   3   5   19.42   21.62
  17   4  -5    7.90    8.86
 -17  -4  -5   12.63   22.49
 -17  -4   5    9.81    7.04
 -17   5   5    4.85   15.31
  17  -5  -5    1.51   20.88
  17   6  -5    5.92    8.05
 -17  -6   5   15.34    7.37
  17  -6  -5   30.67   24.06
  17   8  -5   73.57   21.36
 -17  -8   5  119.27   31.92
  17  -9   5    4.15    6.83
 -17   9  -5    7.58    7.92
 -17  -9   5    3.67    5.78
  17 -10   5   26.69   10.25
 -17  10  -5   17.44    8.24
  17 -11   5   29.10    9.78
 -17  11  -5   37.30   12.30
  17 -12   5   15.29    7.53
 -17  12  -5   23.65    9.45
  17 -15   5   28.70   10.80
  18   0  -5   20.13   11.98
 -18   1   5   -2.89    7.10
  18   1  -5   -5.45    9.19
 -18  -1   5    3.16    7.02
 -18   2   5   -0.60    7.11
  18   2  -5   29.00   32.15
  18   2  -5    0.38    7.77
 -18   2  -5    8.41    7.40
 -18  -2   5   16.32   23.07
 -18  -2   5    1.95    6.73
  18  -2  -5   -4.43   10.45
  18   3  -5   10.79    9.43
  18   3   5   13.08   21.01
 -18  -3   5    8.27    6.97
  18  -3  -5    1.74    9.40
  18   4  -5    2.92    7.08
 -18  -4  -5    5.55   21.36
 -18  -4   5    0.07    6.43
 -18   5   5    9.97   15.98
  18   5  -5    7.55    7.68
 -18   6   5    1.30    9.78
  18   6  -5    9.13    7.41
 -18  -6   5    8.74    6.02
 -18   7   5   22.15   15.44
  18   7  -5   24.99    9.83
 -18  -7   5   12.35    6.60
  18   8  -5   40.81   13.72
 -18  -8   5   44.10   13.08
  18  -9   5    5.75    6.64
 -18   9  -5    7.59    7.51
 -18  -9   5    5.15    5.68
  18 -10   5   16.58    8.68
 -18  10  -5   41.64   12.97
  18 -11   5    3.29    5.50
 -18  11  -5    7.65    6.46
  18 -12   5   -0.07    5.58
  18 -13   5    8.46    7.11
 -19   0   5   51.12   15.70
  19   0  -5   15.74   11.08
 -19   1   5   -0.39    5.92
  19   1  -5   34.80   13.21
 -19  -1   5   23.95   10.02
  19  -1  -5   -6.66    9.80
 -19   2   5    0.21    6.62
  19   2  -5   56.57   38.59
  19   2  -5    4.65    9.17
 -19  -2   5   42.58   28.80
  19  -2  -5    5.06    9.13
 -19   3   5    5.16    7.38
  19   3  -5   34.57   12.79
  19   3   5   34.16   25.42
 -19  -3   5   30.94   24.82
 -19  -3   5   54.25   15.95
  19  -3  -5    0.33    9.08
 -19  -4  -5    1.48   21.01
  19   4   5    2.68   19.86
 -19  -4   5    2.79    6.16
  19  -4  -5   -1.56    8.66
 -19   5   5    6.69   13.97
  19   5  -5   30.41   11.38
 -19   6   5   24.31   17.07
  19   6  -5    0.75    6.68
 -19  -6   5    3.74    5.71
  19   7  -5   80.11   22.54
 -19  -7   5   28.89    9.57
  19   8  -5    4.98    7.18
 -19   8  -5    1.69    6.94
 -19  -8   5    6.73    5.23
  19  -9   5    3.87    6.38
 -19   9  -5    3.14    7.31
 -19  -9   5    2.12    5.42
  19 -10   5   20.34    9.24
 -19  10  -5   11.58    8.01
  19 -11   5    7.42    6.47
 -20   0   5    4.00    6.98
  20   0  -5    4.16    9.33
 -20  -1   5   30.06   10.73
  20  -1  -5   -3.33   10.48
 -20   2   5   -0.80    6.79
  20   2  -5   13.72   26.46
  20   2  -5   -2.73    8.24
 -20  -2   5   32.56   26.49
 -20   3   5    5.96    7.36
  20   3  -5   20.04   10.53
  20   3   5   19.72   21.84
 -20  -3   5   48.93   30.58
 -20  -3   5   51.47   15.31
  20  -3  -5   33.05   14.30
 -20   4   5   -0.30    6.43
  20   4  -5    5.39    6.79
 -20  -4  -5   10.45   21.25
  20   4   5    5.25   21.41
 -20  -4   5    7.56    6.41
  20  -4  -5    2.40   10.23
  20   5  -5  344.65   90.36
 -20  -5   5  271.45   71.05
 -20   6   5   31.62   20.55
  20   6  -5    8.35    7.44
 -20  -6   5    7.87    5.62
  20   7  -5   30.53   11.70
 -20  -7   5    7.05    5.75
  20   8  -5   23.12   10.38
 -20   8  -5   17.18    9.58
 -20  -8   5   24.68    9.12
  20  -9   5    1.62    6.50
 -20  -9   5   -0.14    5.82
 -21   1   5    0.34    7.17
  21   1  -5   -1.56    9.48
 -21  -1   5   16.99    8.93
  21  -1  -5    0.29   10.94
 -21   2   5   -2.66    6.63
  21   2  -5   32.74   27.80
  21   2  -5   14.15   10.40
 -21  -2   5   19.07   22.15
 -21  -2   5   14.84    8.09
  21  -2  -5    1.48   11.02
 -21   3   5    2.87    7.61
  21   3  -5   19.17   10.43
  21   3   5    4.47   19.17
 -21  -3   5   20.81   21.69
 -21   4   5   -1.52    7.47
  21   4  -5   10.48    8.52
 -21  -4  -5    7.58   20.35
  21   4   5   -2.59   21.75
 -21  -4   5   13.44    7.29
  21  -4  -5   -3.63   11.57
  21   5  -5   11.64    8.49
 -21  -5  -5   11.29   20.76
 -21  -5   5    0.05    5.27
  21  -5  -5   -2.24   11.20
 -21   6   5   29.83   20.18
  21   6  -5   15.47    8.87
 -21  -6   5   28.47   10.10
  21  -6  -5    0.00   10.59
  21   7  -5   26.60   10.80
 -21  -7   5   13.69    6.50
 -22   0   5    7.67    7.46
 -22   1   5    4.35    7.66
  22   1  -5   -1.67    9.25
  22  -1  -5    0.74    9.97
   0   0   6 3629.91 1482.12
   0   0   6 3330.06 1587.60
   0   0  -6 3608.74 1720.41
   0   1   6   12.30   10.04
   0   1   6    0.30   14.09
   0   1  -6    7.46   10.40
   0  -1  -6   33.44   16.80
   0  -1  -6    5.05   15.16
   0   2   6   89.18   37.45
   0   2   6   81.95   47.50
   0   2  -6  130.01   54.61
   0  -2   6  126.64   53.46
   0  -2  -6   57.91   39.58
   0  -2  -6   67.39   36.49
   0   3   6   74.87   31.33
   0   3   6    4.29   14.94
   0   3  -6   18.61   14.31
   0  -3   6   -0.70   14.48
   0  -3  -6   11.30   17.96
   0  -3  -6   28.08   20.02
   0   4  -6  195.25   81.19
   0  -4  -6   91.72   37.99
   0  -4  -6  202.13   98.01
   0   5  -6   18.48   15.72
   0  -5   6   13.27   13.62
   0  -5  -6    3.46   12.55
   0   6   6  886.84  362.10
   0   6   6 1257.24  599.87
   0  -6   6 1178.04  481.34
   0  -6  -6 1438.38  587.34
   0   7   6   46.14   19.28
   0   7   6   36.25   22.05
   0  -7   6   28.50   17.34
   0  -7  -6    9.66    7.05
   0   8   6 2400.53 1144.89
   0   8  -6 1201.15  491.04
   0  -8  -6 2728.60 1300.98
   0   9   6   13.09   14.08
   0   9  -6   17.76   17.42
   0  -9  -6   20.71   15.11
   0  10   6  641.32  306.20
   0  10  -6  619.27  253.81
   0 -10  -6  619.98  295.97
   0  11   6    1.01   10.85
   0  11  -6    9.88    3.45
   0  11  -6    6.11   18.40
   0 -11   6   16.53   18.36
   0 -11   6    3.04    1.90
   0 -11  -6    2.85   10.60
   0  12   6   11.67   14.22
   0  12  -6  165.78   70.08
   0 -12   6  128.09   55.42
   0 -12  -6   35.77   20.97
   0  13   6   13.22   14.98
   0  13  -6    4.57   17.52
   0 -13   6   49.21   27.30
   0 -13  -6   16.36   15.20
   0  14   6  709.75  338.83
   0  14  -6  798.65  327.01
   0 -14   6  774.84  317.49
   0 -14   6  431.61  206.19
   0 -14  -6  687.00  328.07
   0  15   6   -2.69   14.66
   0  15  -6   -8.15   17.83
   0 -15   6   -3.23   18.13
   0 -15  -6    2.03   13.67
   0  16   6  111.19   55.03
   0  16  -6   49.93   26.72
   0  16  -6  382.21  182.73
   0 -16   6   59.62   30.99
   0 -16   6   43.64   24.15
   0 -16  -6   56.79   30.69
   0  17   6   12.87   13.47
   0  17  -6    4.56   15.81
   0  17  -6   35.21   19.79
   0 -17   6   12.65   15.66
   0 -17   6   -6.73   10.76
   0 -17  -6    3.09   12.25
   0  18   6  236.88  113.84
   0  18  -6   36.99   23.49
   0 -18   6   53.69   28.56
   0 -18  -6  177.08   85.65
   0  19   6    8.95   10.59
   0  19  -6   -0.37   19.97
   0  19  -6    1.29    7.75
   0 -19   6   73.64   37.75
   0 -19   6    0.47    8.03
   0 -19  -6   17.55   13.49
   0  20   6  133.56   64.59
   0  20  -6  182.02   78.37
   0  20  -6  145.08   69.88
   0 -20   6  217.13   92.69
   0 -20   6  197.90   94.91
   0 -20  -6  344.12  164.75
   0  21   6   -0.89    8.70
   0  21  -6   -0.22   22.47
   0  21  -6    6.53    7.62
   0 -21   6    9.72   25.06
   0 -21   6    1.18    6.73
   0  22   6    9.03    9.87
   0  22  -6   -4.20   16.53
   0  22  -6    3.90    5.87
   0 -22   6    6.06   16.93
   0 -22   6    3.89    6.92
   1   0   6  618.57  252.92
   1   0   6  726.69  346.94
  -1   0  -6  583.64  238.47
  -1   0  -6  424.73  203.01
  -1   0   6  743.80  304.08
   1   0  -6  461.76  189.25
  -1   1   6    7.38   11.01
   1   1  -6   10.46   12.78
   1  -1   6    8.09    9.50
  -1  -1  -6   37.59   16.75
   1   1   6   25.68   12.44
   1   1   6   10.52   12.04
  -1   1  -6   26.10   14.25
  -1   1  -6   25.77   15.51
  -1  -1   6   30.48   17.74
   1  -1  -6   18.33   14.15
  -1   2   6  355.23  145.50
   1   2  -6  482.57  198.25
   1  -2   6  583.64  238.65
  -1  -2  -6  719.46  383.10
   1   2   6  478.69  254.86
  -1   2  -6  395.62  188.90
  -1  -2   6  587.70  240.59
   1  -2  -6  118.02   70.99
  -1   3   6  382.74  156.60
   1  -3   6  346.42  142.03
  -1  -3  -6  287.85  117.74
   1   3   6  398.62  162.87
   1   3   6  265.80  127.53
  -1   3  -6  431.61  176.73
  -1   3  -6  410.61  196.13
  -1  -3   6  286.97  118.25
   1  -3  -6  294.20  120.65
  -1  -4  -6   78.07   32.40
   1   4   6  101.21   41.57
   1   4   6   70.16   35.89
  -1   4  -6  201.07   83.23
  -1   4  -6   81.42   39.67
   1  -4  -6   62.83   27.29
  -1   5   6   31.03   13.79
   1  -5   6   36.88   18.82
   1  -5   6   29.51   15.87
  -1  -5  -6    6.64    6.31
   1   5   6   32.44   14.24
   1   5   6   13.08   14.16
  -1   5  -6   38.35   19.58
  -1   5  -6   20.95   11.80
  -1  -5   6  110.71   47.57
   1  -5  -6   49.55   22.15
  -1   6   6  146.28   60.00
   1  -6   6   63.39   28.04
   1  -6   6   37.57   18.70
   1   6   6   79.12   40.11
  -1   6  -6   80.82   35.06
  -1   6  -6   44.32   22.21
  -1  -6   6   55.26   27.23
   1  -6  -6  111.09   46.07
  -1   7   6  110.86   45.49
  -1   7   6  143.60   70.55
   1  -7   6  106.15   50.83
   1  -7   6   44.27   21.91
   1   7   6   65.97   34.84
  -1   7  -6  135.66   64.98
  -1  -7   6  209.01   87.63
   1  -7  -6  129.40   53.11
  -1   8   6 2012.50  822.29
  -1   8   6 1131.31  539.90
   1  -8   6 2001.91  955.63
   1   8   6 1286.16  613.63
  -1   8  -6 2217.10  905.54
  -1  -8   6 2739.19 1119.13
   1  -8  -6 1605.59  656.14
   1  -8  -6 1259.89  601.10
  -1   9   6    2.37   13.96
   1  -9   6   21.69   15.40
   1   9   6   15.91   14.81
  -1   9  -6   34.01   19.47
  -1  -9   6   61.82   31.06
   1  -9  -6   14.92   15.72
  -1  10   6  169.39   82.25
   1 -10   6  214.48   89.20
  -1 -10  -6  450.83  215.54
   1  10   6  404.26  193.31
  -1  10  -6  195.78   81.51
   1 -10  -6  193.14   93.46
  -1  11   6  147.62   73.07
   1 -11   6    5.69    2.56
   1 -11   6   61.94   30.48
   1 -11   6   31.08   15.29
  -1 -11  -6   80.06   40.32
   1  11   6   37.06   20.76
  -1  11  -6   58.65   28.40
  -1  11  -6   15.65    4.74
  -1  11  -6   23.81   12.06
   1 -11  -6   30.95   20.78
  -1  12   6  839.40  400.91
   1 -12   6  898.30  367.40
   1 -12   6 1268.17  328.42
   1 -12   6  911.71  434.78
  -1 -12  -6 1116.49  532.85
   1  12   6  750.33  358.22
  -1  12  -6 1052.99  430.55
  -1  12  -6 1505.23  389.62
  -1  12  -6  973.26  464.05
   1 -12  -6 1275.40  608.51
  -1  13   6  472.52  226.47
   1 -13   6  255.22  105.60
   1 -13   6  312.37  149.08
  -1 -13  -6  292.26  140.37
   1  13   6  264.74  127.19
  -1  13  -6  263.16  108.69
  -1  13  -6  294.03  140.39
   1 -13  -6  483.28  231.41
  -1  14   6   14.97   15.97
   1 -14   6   28.61   20.09
   1  14   6  157.82   77.10
  -1  14  -6   27.82   18.93
  -1  14  -6   20.28   11.49
   1 -14  -6   26.32   21.31
   1 -15   6   36.81   22.31
   1 -15   6   42.49   21.66
  -1 -15  -6   51.56   29.61
   1  15   6   19.07   18.77
  -1  15  -6    2.75   13.91
  -1  15  -6  203.01   97.13
   1 -15  -6    0.77   19.03
   1 -16   6  333.36  137.72
   1 -16   6  370.22  176.91
   1  16   6  221.54  107.20
  -1  16  -6   72.25   35.28
   1 -16  -6   52.81   30.51
  -1  17   6   39.95   21.94
   1 -17   6   47.57   24.50
   1 -17   6   18.27   11.29
   1  17   6   55.74   30.02
  -1  17  -6   19.74   11.48
   1 -17  -6   18.33   16.22
  -1  18   6  108.72   53.09
   1 -18   6  195.96   82.12
   1 -18   6  344.47  164.51
  -1  18  -6  276.91  132.46
  -1 -18   6   53.46   28.70
   1 -18  -6   83.83   41.87
  -1  19   6    6.84   10.57
   1 -19   6   21.94   20.37
   1 -19   6   13.24    9.25
   1  19   6   30.50   18.40
  -1  19  -6   19.65   21.96
  -1  19  -6    0.47    6.68
  -1 -19   6   -3.79   10.70
   1 -19  -6   -0.15    9.79
  -1  20   6   19.10   13.06
   1 -20   6   40.09   25.89
   1 -20   6   68.79   33.87
   1  20   6  177.79   85.74
  -1  20  -6   17.99   20.88
  -1  21   6    3.32   10.30
   1  21  -6   -3.42    8.06
   1 -21   6   10.01   21.82
   1 -21   6    6.41    9.26
   1  21   6  100.61   49.51
  -1  21  -6   -6.61   21.27
  -1 -21   6    4.99    9.95
  -1  22   6    0.53   10.03
   1  22  -6    4.45    7.96
   1 -22   6    5.94   15.34
   1 -22   6   10.75   11.02
   1  22   6  107.75   52.91
  -1  22  -6    0.22   16.24
  -1 -22   6    5.76    9.38
  -1  23   6    0.01    8.34
   1  23   6   28.84   17.19
   2   0   6   75.51   31.66
   2   0   6   43.16   22.86
  -2   0  -6  129.94   53.76
  -2   0  -6   30.55   17.15
  -2  -1  -6   16.92   13.85
   2   1   6   16.75   13.00
  -2   1  -6   12.38   10.02
   2  -2   6   51.03   22.49
   2  -2   6  110.79   54.04
  -2  -2  -6   84.56   41.96
  -2   2  -6   79.21   33.51
   2  -3   6  140.88   58.45
   2  -3   6   43.90   23.53
  -2  -3  -6   36.65   20.09
   2   3   6  233.18   95.39
   2   3   6   22.22   15.33
  -2   3  -6  126.01   60.73
   2  -4   6   14.34   10.86
  -2  -4  -6    2.07   10.45
  -2  -4  -6   60.76   31.36
   2   4   6   20.48   10.19
   2   4   6   21.71   15.13
  -2   4  -6   15.26   10.85
  -2   4  -6   57.24   28.64
   2  -5   6  292.79  120.10
   2  -5   6  222.06  106.34
  -2  -5  -6  176.73   85.32
   2   5   6  146.14   70.82
  -2   5  -6  247.82  101.89
  -2   5  -6  204.25   97.86
   2  -6   6  289.62  118.99
  -2  -6  -6  520.85  248.88
   2   6   6  900.60  429.66
  -2   6  -6  327.72  134.56
   2  -7   6   14.26   10.94
  -2  -7  -6   12.53   12.59
   2   7   6   41.61   22.98
   2   8   6  291.56  139.68
  -2   8  -6  110.56   46.74
   2  -9   6   32.70   17.03
   2   9   6   10.51   10.55
  -2   9  -6   42.08   21.08
   2 -10   6   46.34   22.49
   2  10   6  252.05  120.80
  -2  10  -6  125.29   53.09
  -2  11   6   21.31    9.07
   2 -11   6    7.00    3.12
   2 -11   6    7.33   11.58
  -2 -11  -6   20.62   13.66
   2  11   6   39.46   20.88
  -2  11  -6   20.20   14.69
  -2  11  -6    4.94    2.80
   2 -11  -6   26.85   11.33
  -2  12   6   36.35   15.27
   2 -12   6   28.36   15.77
  -2 -12  -6  238.12  114.33
   2  12   6  434.60  207.95
  -2  12  -6   27.36   16.96
   2 -12  -6   44.27   18.34
  -2  13   6   28.47   12.80
  -2  13   6    1.90   16.17
   2 -13   6   24.50   15.22
   2 -13   6    7.59    4.37
  -2 -13  -6   12.76   13.82
   2 -13  -6   20.53    9.27
  -2  14   6   17.26    9.00
  -2  14   6    2.59   17.34
   2 -14   6   36.26   21.48
  -2 -14  -6   13.92   14.79
  -2  14  -6   17.08   12.65
   2 -14  -6   24.53   11.05
  -2  15   6   22.19   21.24
   2 -15   6    8.76   12.86
  -2 -15  -6    5.97   13.87
  -2  15  -6    9.38   13.07
  -2  15  -6    5.91   10.84
   2 -15  -6    9.63    7.23
  -2  16   6   11.78    8.51
  -2  16   6   -1.60   15.96
  -2 -16  -6   23.28   16.63
  -2  16  -6   17.05   15.31
   2 -16  -6    7.01    6.42
   2 -16  -6   46.88   28.41
  -2  17   6   10.94    7.51
  -2  17   6    0.45   13.18
   2 -17   6   -0.85    9.53
  -2 -17  -6   -2.94   10.61
  -2  17  -6   10.45   12.83
  -2  17  -6   -1.91    8.15
   2 -17  -6    3.35    5.07
   2 -17  -6   -6.85   14.47
  -2  18   6    8.49    7.92
  -2  18   6    0.43   12.83
   2 -18   6    1.71    8.10
   2 -18   6    5.61   12.12
  -2 -18  -6   18.61   13.79
  -2  18  -6    5.76   12.82
  -2  18  -6   12.09    8.45
   2 -18  -6   10.54    7.33
   2 -18  -6    1.56   13.27
  -2  19   6   11.04    9.97
  -2  19   6    5.03   12.51
   2 -19   6    1.31    7.85
   2 -19   6   -6.62   16.91
  -2 -19  -6    5.68   10.08
  -2  19  -6    3.48   15.82
  -2  19  -6    1.85    6.13
   2 -19  -6    8.86    8.87
   2 -19  -6   -4.06   13.32
  -2  20   6   38.26   18.98
  -2  20   6    5.38   11.08
   2 -20   6    5.64    8.01
   2 -20   6    4.04   19.58
  -2 -20  -6   61.38   31.10
  -2  20  -6   18.13   18.38
  -2  20  -6    5.79    6.47
   2 -20  -6   -3.77   12.39
  -2  21   6   -1.89   14.29
   2 -21   6   10.12   20.48
   2 -21   6   -1.87    7.82
  -2  21  -6   -0.10   17.38
  -2  21  -6    1.04    6.19
  -2  22   6    8.54   14.03
   2 -22   6    1.12   14.65
   2 -22   6   -0.01    8.82
  -2  22  -6    0.94    6.92
  -2 -22   6    0.16    9.54
   3   0   6  235.82   96.67
   3   0   6  236.71  113.85
  -3   0  -6  248.17  101.77
  -3   0  -6  148.94   72.30
   3  -1   6 1126.01  459.82
   3  -1   6  490.34  234.59
  -3  -1  -6  885.43  361.75
   3   1   6  656.66  268.27
   3   1   6  557.36  266.15
  -3   1  -6  727.39  297.20
  -3   1  -6  453.83  216.95
   3  -2   6   57.64   24.52
  -3  -2  -6   41.10   18.73
  -3  -2  -6   54.82   29.26
   3   2   6   24.11   12.04
  -3   2  -6   60.94   26.25
  -3   3   6   23.86   20.23
  -3  -3  -6  135.83   66.41
   3   3   6  101.63   42.37
   3   3   6   65.03   34.43
  -3   3  -6   87.89   37.02
   3  -3  -6  145.82   80.68
  -3  -4  -6   19.93   18.15
   3   4   6   27.83   19.30
  -3   4  -6   43.87   20.04
   3  -5   6 2908.51 1187.92
  -3  -5  -6 2580.44 1230.25
   3   5   6 2506.36 1194.80
  -3   5  -6 2423.47  989.49
   3  -6   6   21.85   13.47
  -3  -6  -6   20.81   15.89
   3   6   6   21.94   17.08
  -3   6  -6   17.28   11.98
   3  -7   6   73.71   31.75
   3   7   6   60.30   31.55
  -3   7  -6  134.90   56.11
   3  -8   6   29.97   15.12
   3   8   6    1.41    9.67
  -3   8  -6   35.08   17.26
   3  -9   6   54.24   24.34
  -3  -9  -6   32.74   18.87
  -3   9  -6   65.49   28.56
   3  10  -6   23.05    6.35
   3 -10   6  274.62  112.87
  -3 -10  -6   44.22   23.51
  -3  10  -6  302.32  124.35
   3 -11   6   84.73   22.35
   3 -11   6   62.84   28.19
  -3 -11  -6   55.30   29.03
   3  11   6   55.37   28.13
  -3  11  -6   27.25   16.33
  -3  11  -6   77.48   20.48
  -3  12   6   17.20    7.82
   3 -12   6   23.26   12.57
  -3 -12  -6    1.40   12.88
   3  12   6    3.59   11.29
  -3  12  -6   28.40    8.46
  -3  13   6  173.38   70.94
   3 -13   6  172.66   45.01
  -3 -13  -6  166.06   80.64
   3  13   6  199.13   96.25
  -3  13  -6  158.30   66.16
  -3  13  -6  156.97   41.15
   3 -13  -6  156.36   64.06
  -3  14   6   12.84    6.47
   3 -14   6    3.64    4.04
   3 -14   6    6.39    9.99
  -3 -14  -6   12.01   16.20
   3  14   6   12.50   14.42
  -3  14  -6    9.16   13.26
   3 -14  -6   45.33   19.12
  -3  15   6   75.76   31.24
   3 -15   6   69.79   31.22
  -3 -15  -6   24.85   18.54
   3  15   6   25.28   17.54
  -3  15  -6  140.05   58.91
   3 -15  -6   28.91   12.68
  -3  16   6   66.55   27.74
   3 -16   6    5.57   11.43
  -3 -16  -6    1.06   12.65
   3  16   6   -1.45   11.45
  -3  16  -6    8.37   12.46
   3 -16  -6   28.15   12.36
  -3  17   6   13.67    7.11
   3 -17   6    8.30   11.45
  -3 -17  -6   11.98   12.90
   3  17   6   49.19   26.49
  -3  17  -6   10.06   11.37
   3 -17  -6    8.15    5.28
  -3  18   6   16.49    8.81
   3 -18   6    5.30   12.92
  -3 -18  -6   16.18   14.24
   3  18   6   36.70   21.02
  -3  18  -6   11.40   15.02
   3 -18  -6   23.71   10.81
   3 -19   6    2.50   13.37
  -3 -19  -6   18.15   13.91
   3  19   6    9.17   10.35
  -3  20   6   12.18    8.60
  -3  20   6    4.52   11.32
   3 -20   6    8.00   14.72
  -3 -20  -6   22.17   14.72
   3  20   6   -2.03    8.15
   3 -20  -6    4.41    6.17
  -3  21   6   15.53   10.26
  -3  21   6    0.65   12.07
   3 -21   6    2.41   15.74
   3  21   6   12.29    9.61
  -3  21  -6   19.61   16.02
  -3  21  -6   -1.60    8.67
   3 -21  -6    4.79    6.52
  -3  22   6    3.03   12.83
   3 -22   6   -1.26   13.15
   3  22   6    0.58    7.27
  -3  22  -6    3.33    9.08
   3 -22  -6    1.04    5.34
   4   0   6  123.49   51.33
   4  -1   6  161.40   66.51
  -4  -1  -6  171.77   71.36
  -4  -1  -6    1.50   18.84
   4   1   6  151.61   62.70
   4   1   6   77.06   45.01
  -4   1  -6  169.27   69.90
  -4   2  -6   30.32   14.85
  -4   3   6 3725.15 1977.22
  -4  -3  -6 2173.00 1036.24
  -4   3  -6 1434.50  585.93
   4  -3  -6 2555.75 1357.96
  -4   4   6  193.49  104.93
  -4  -4  -6  164.88   80.41
   4   4   6  102.21   51.31
  -4   4  -6  112.96   46.97
   4  -5   6 1372.76  560.71
  -4  -5  -6  715.40  341.65
   4   5   6  604.81  289.09
  -4   5  -6 1258.48  514.15
   4  -6   6  212.54   87.48
  -4  -6  -6   60.50   31.31
   4   6   6   62.76   33.32
  -4   6  -6  195.96   80.78
   4   7   6  222.06  106.90
  -4   7  -6  344.30  141.13
   4  -8   6  142.54   59.14
  -4  -8  -6  847.86  404.79
  -4   8  -6  147.11   61.06
   4   9  -6   26.00    7.72
   4  -9   6   56.35   24.96
  -4  -9  -6   60.22   32.56
   4   9   6   28.10   17.96
  -4   9  -6   56.19   25.15
   4  10  -6   11.16    3.53
   4 -10   6   75.38   32.58
  -4 -10  -6 1371.35  654.20
   4  10   6 1206.62  575.70
  -4 -10   6   18.73    5.34
   4 -11   6    7.88    4.37
  -4 -11  -6  233.18  112.57
   4  11   6  295.08  141.81
  -4  11  -6   31.62   15.56
   4 -12   6    6.08    3.86
   4 -12   6   14.76   10.57
  -4 -12  -6   63.74   35.08
   4  12   6   63.16   34.54
  -4  12  -6   11.81   11.07
  -4  12  -6    6.87    4.43
   4 -13   6 1612.29  658.60
   4 -13   6 1784.97  462.11
  -4 -13  -6 1836.12  875.73
   4  13   6 2494.01 1189.33
  -4  13  -6 2384.66  973.97
  -4  13  -6 2610.43  675.71
  -4  14   6   37.32   15.78
   4 -14   6   43.55   21.32
  -4 -14  -6   49.09   29.54
   4  14   6  179.02   88.51
  -4  14  -6   34.52   18.47
  -4  14  -6   38.54   11.27
   4 -14  -6   23.11   12.54
  -4  15   6  164.35   67.25
   4 -15   6  148.75   61.91
   4  15   6  148.87   73.74
  -4  15  -6  112.34   47.34
   4 -15  -6  210.78   86.32
  -4  16   6   11.49    5.97
   4 -16   6   55.74   25.59
   4  16   6  140.49   68.89
   4 -16  -6    4.43    4.99
  -4  17   6   38.94   16.37
   4 -17   6   44.15   20.58
  -4 -17  -6   41.82   23.46
   4  17   6   41.08   23.72
  -4  17  -6   56.65   25.56
   4 -17  -6  194.72   79.71
  -4 -18  -6  145.18   70.80
   4  18   6   76.57   38.70
  -4  18  -6   16.59   14.39
  -4  19   6   17.81    8.47
  -4 -19  -6    6.62   11.65
   4  19   6    3.17    8.32
  -4  19  -6   11.04   14.76
   4 -19  -6    7.01    5.15
  -4  20   6   11.90    7.25
   4 -20   6   -1.31   11.67
  -4 -20  -6    5.89   10.23
  -4  20  -6   10.96   15.14
   4 -20  -6    2.99    4.95
   4 -21   6    7.18   13.12
  -4  21  -6   19.58   15.50
   4 -21  -6    4.03    4.52
   4 -22   6    7.10   11.06
   4 -22  -6    3.99    5.11
   5   0   6  521.38  213.24
   5  -1   6   41.48   19.70
  -5  -1  -6  216.24  116.68
   5   1   6   89.30   48.95
  -5   1  -6   33.81   17.61
  -5   2  -6   81.84   34.73
  -5   3   6 1387.40  737.98
   5  -3   6 3086.65 1260.42
  -5   3  -6 3042.56 1242.43
   5  -3  -6 2030.14 1079.62
  -5   4  -6   25.45   13.33
   5  -4  -6   12.15   14.88
   5  -5   6  145.11   60.00
  -5   5  -6  101.03   42.33
   5  -6   6   55.75   24.20
   5  -7   6  197.02   80.94
  -5  -7  -6   78.51   40.74
  -5   7  -6  205.31   84.47
   5   8  -6    4.34    3.97
   5  -8   6  200.54   82.53
  -5  -8  -6   50.59   28.15
   5   8   6   23.93   19.03
  -5   8  -6  140.26   58.19
   5  -9   6   19.33   11.72
  -5  -9  -6    9.91   14.06
   5   9   6   -1.61   15.93
  -5   9  -6   22.28   12.92
  -5 -10  -6   36.03   22.70
   5  10   6   42.23   24.45
  -5  10  -6   32.21   15.89
   5 -11   6   21.41    7.12
   5 -11   6   30.28   15.53
  -5 -11  -6   33.76   22.49
   5  11   6   38.20   23.63
  -5  11  -6   20.42   12.38
  -5  11  -6   17.29    6.25
   5 -12   6   54.11   14.71
   5 -12   6   80.73   34.84
   5  12   6   23.14   19.63
  -5  12  -6   66.37   29.31
   5 -13   6 3049.62  789.12
   5 -13   6 2074.23  846.81
  -5 -13  -6 1929.60  920.35
   5  13   6 2173.00 1036.59
  -5  13  -6 2021.32  825.29
   5 -14   6    8.05    5.50
   5 -14   6    9.01   11.15
  -5 -14  -6   41.41   28.54
  -5  15   6   85.58   35.33
   5 -15   6  124.46   32.82
  -5 -15  -6   88.91   46.23
  -5  15  -6  170.84   70.73
  -5  16   6    0.84    3.84
   5 -16   6    6.74    9.47
  -5 -16  -6    3.16   16.05
   5  16   6   10.58   14.45
  -5  16  -6    4.01    9.72
   5 -16  -6    2.58    8.21
  -5  17   6  103.76   42.67
   5 -17   6  152.09   63.25
  -5 -17  -6   20.65   18.27
   5  17   6   31.54   21.89
  -5  17  -6   47.48   21.91
  -5  18   6    6.42    4.31
   5 -18   6    9.73   10.57
  -5 -18  -6   10.79   15.42
   5  18   6   41.08   25.06
  -5  18  -6   10.58   11.64
   5 -18  -6   11.22    6.65
  -5  19   6   37.82   16.16
   5 -19   6  107.13   45.31
  -5 -19  -6   22.96   17.87
   5  19   6   27.69   18.10
  -5  19  -6   32.63   17.73
  -5  20   6    8.25    5.34
   5 -20   6    2.45   10.17
  -5 -20  -6    7.05   11.60
   5  20   6   10.00   12.15
   5 -20  -6   11.18    6.87
   5 -21   6    7.42   11.65
   5  21   6   15.34   13.70
   5 -21  -6   45.86   19.75
   5 -22   6    1.50   10.96
   5  22   6   -1.77   10.88
   5 -22  -6    3.66    5.17
  -6   0   6  947.34  440.07
   6   0  -6 1247.01  579.23
   6  -1   6    7.61    9.20
  -6   1  -6   16.14   16.49
  -6  -2  -6   54.17   30.13
  -6   2  -6   27.27   16.23
  -6   3   6   40.64   32.98
   6  -3   6  113.54   47.50
  -6   3  -6   96.07   40.64
   6  -3  -6   65.35   45.96
   6  -4   6  103.29   43.16
  -6   4  -6   89.97   38.15
   6  -5   6  244.29  100.40
  -6   5  -6  241.64   99.44
   6  -5  -6  253.63  136.82
  -6   6  -6   11.79    9.48
   6  -7   6   33.58   15.76
  -6   7  -6   38.50   17.69
   6  -8   6   58.43   25.40
  -6   8  -6   56.71   24.53
  -6  -8   6    6.40    4.54
   6   9  -6    3.10    3.53
  -6   9  -6  236.71   97.22
  -6  -9   6    3.27    3.49
   6 -10   6   12.59    9.42
  -6  10  -6   13.54    9.60
  -6 -10   6   15.95    5.10
   6 -11   6   51.56   23.16
   6 -11   6   54.68   15.17
  -6 -11  -6   30.43   23.12
  -6  11  -6   56.51   25.06
  -6  11  -6   25.36    7.92
   6 -12   6   33.05   17.02
   6 -12   6   10.43    5.23
  -6 -12  -6    2.49   18.75
  -6  12  -6   14.56    6.03
   6 -13   6   67.61   18.43
  -6 -13  -6   85.05   46.71
   6  13   6   48.56   31.59
  -6  13  -6   97.86   41.47
  -6  13  -6   67.02   18.48
   6 -14   6   33.14   17.01
  -6 -14  -6   15.80   19.86
   6  14   6   75.88   41.59
  -6  14  -6   31.25   16.09
  -6  14  -6   23.18    8.50
   6 -15   6   15.32    6.69
   6 -15   6   21.69   13.43
  -6 -15  -6  205.84  100.27
   6  15   6   85.83   44.87
  -6  15  -6   31.20   16.31
  -6  15  -6   20.78    7.49
   6 -16   6   -0.90    4.20
   6 -16   6   10.69   11.34
  -6 -16  -6   -6.08   16.44
   6  16   6    8.63   15.74
  -6  16  -6    7.88   10.58
   6 -17   6   38.05   18.98
   6  17   6   34.66   22.66
   6 -17  -6   -3.70   11.47
  -6  18   6    7.80    4.97
   6 -18   6   17.18   12.24
   6  18   6    7.28   13.33
  -6  18  -6    7.41    9.31
   6 -18  -6   17.24   10.83
  -6  19   6   52.07   21.77
  -6 -19  -6    3.27   12.78
   6  19   6    5.26   12.76
  -6  19  -6   24.38   14.09
   6 -19  -6    5.72    6.14
   6  20   6    1.43   10.15
  -6  20  -6    3.75    9.14
   6 -20  -6   16.57    8.83
   6 -21   6   39.83   19.49
   6 -21  -6   24.71   11.31
  -7   0   6 1115.78  518.21
   7   0  -6 1903.14  883.49
  -7  -2  -6   74.89   39.40
   7   2   6  158.00   75.44
  -7   2  -6   35.65   19.44
  -7   3   6    4.92   21.96
   7  -3   6   57.54   25.59
   7  -4   6   26.56   14.70
  -7   4  -6   25.12   15.42
   7  -4  -6   50.00   32.24
   7  -5   6   93.39   39.37
   7  -6   6   40.43   18.54
  -7   6  -6   42.21   19.74
   7  -7   6  102.72   43.09
  -7   7  -6  107.45   45.12
   7   8  -6   55.60   15.39
   7  -8   6   46.76   21.20
  -7   8  -6   40.55   18.29
  -7  -8   6   45.68   12.75
   7   9  -6    4.47    4.12
   7  -9   6   16.77   10.76
  -7   9  -6   12.81    9.66
  -7  -9   6    4.26    3.56
   7  10  -6  411.50  106.75
   7 -10   6  367.04  150.37
  -7  10  -6  340.95  139.79
  -7 -10   6  324.54   84.24
   7 -11   6   67.54   29.09
   7 -11   6    5.79    4.93
  -7  11  -6   12.60    5.86
   7 -12   6   18.03    6.58
  -7  12  -6   62.84   27.60
  -7  12  -6   10.74    5.73
   7 -13   6   88.05   37.39
  -7  13  -6  131.34   54.87
  -7  13  -6   60.53   16.94
   7 -14   6   24.98   14.12
   7 -14   6   38.86   11.43
  -7  14  -6   28.57   15.67
  -7  14  -6    8.65    5.75
   7 -15   6   78.51   33.83
   7 -15   6  125.94   33.28
  -7 -15  -6   18.27   21.02
   7 -16   6   65.14   28.45
   7 -16   6   59.09   16.62
  -7 -16  -6   15.61   17.94
  -7  16  -6   56.97   25.35
  -7  16  -6   55.98   15.53
  -7  17   6    4.88    6.15
   7 -17   6    5.69    4.98
   7 -17   6   68.75   30.53
  -7 -17  -6    5.53   15.23
   7  17   6    2.59   14.38
  -7  17  -6   30.41   15.81
  -7  18   6    2.78    4.73
  -7 -18  -6   12.70   14.68
   7  18   6   -1.42   13.99
  -7  18  -6   23.05   13.71
  -7  19   6    3.84    4.80
   7 -19   6    6.98   10.68
  -7 -19  -6    0.08   13.35
   7  19   6    4.67   12.01
  -7  19  -6   13.07   11.44
   7 -19  -6   -0.76    7.70
   7 -20   6   13.07   12.21
   7  20   6    5.17   11.60
  -7  20  -6   26.55   14.72
   7 -21   6    2.58   10.68
   7  21   6   11.27   12.53
   7 -21  -6   51.20   21.99
   8   2   6  195.96   92.74
  -8   4   6   31.24   22.93
   8  -4   6   17.74   13.97
  -8   4  -6    9.53   13.24
   8  -4  -6   18.48   21.96
  -8   5  -6 1776.15  725.81
   8   6  -6    4.11    5.58
   8  -6   6   17.30   12.01
  -8   6  -6   20.35   14.02
   8   7  -6    9.08    6.36
   8  -7   6   26.49   13.14
   8   8  -6  368.45   95.72
   8  -8   6  661.95  270.56
  -8   8  -6  627.21  256.45
  -8  -8   6  524.03  135.87
   8   9  -6   14.05    5.41
   8  -9   6   16.70   11.88
  -8   9  -6   15.93   10.91
  -8  -9   6    8.87    4.51
   8  10  -6 1469.95  380.63
   8 -10   6 1389.87  567.76
  -8  10  -6 1367.47  558.59
  -8 -10   6 1540.51  398.80
   8 -11   6   19.65   11.83
   8 -11   6   19.88    7.53
  -8  11  -6   19.61   11.74
  -8  11  -6    3.26    5.45
   8 -12   6   59.44   26.37
  -8  12  -6   83.53   35.61
  -8  12  -6   47.18   13.49
   8 -13   6  222.59   91.61
   8 -13   6  581.35  150.83
  -8  13  -6  415.91  108.12
   8 -14   6  171.33   44.98
  -8  14  -6  109.57   46.07
   8 -15   6   17.32   11.60
  -8  15  -6    7.59    9.67
  -8  15  -6   10.00    5.78
   8 -16   6   40.13   19.53
   8 -16   6    4.53    5.34
  -8  16  -6   27.97   15.48
  -8  16  -6    8.30    5.69
   8 -17   6   10.41    9.98
   8 -17   6    9.01    5.52
  -8  17  -6   39.77   19.03
   8 -18   6    7.72    9.82
   8 -18   6   -3.16    5.17
  -8  19   6   -0.60    5.66
   8 -19   6    6.11    9.23
  -8  19  -6   10.23    9.90
  -8  20  -6    9.35   10.12
   8 -21   6   16.58   13.05
   8 -21  -6   23.23   13.03
   9   0   6 2095.40 1112.43
   9   2   6  349.06  163.15
  -9   4   6  189.96  103.87
   9  -4  -6  505.86  271.80
   9   6  -6    4.56    5.62
   9  -6   6   23.12   13.68
  -9  -6   6    1.11    5.60
   9   7  -6   12.34    7.20
   9  -7   6   19.61   13.31
  -9   7  -6   23.35   15.09
  -9  -7   6   30.06    9.68
   9   8  -6   85.28   22.98
   9  -8   6  218.36   90.04
  -9   8  -6  210.42   86.87
   9   9  -6    9.13    4.98
  -9   9  -6    9.99   10.21
   9  10  -6  271.98   70.83
   9 -10   6  130.70   54.38
  -9  10  -6  125.37   52.53
   9 -11   6    9.52   11.07
   9 -11   6    3.70    5.63
  -9  11  -6    3.80    9.21
  -9  11  -6    6.87    5.89
  -9 -11   6    4.77    5.06
   9 -12   6  422.61  173.13
  -9  12  -6  395.80  162.14
  -9  12  -6  483.99  125.71
   9 -13   6   26.14   13.77
   9 -13   6   14.24    6.27
  -9  13  -6   28.79   14.87
   9 -14   6   48.01   22.44
   9 -14   6   58.40   16.29
  -9  14  -6   62.02   27.69
  -9  14  -6   42.33   12.74
   9 -15   6   14.71   11.23
   9 -15   6   10.75    5.34
  -9  15  -6   28.47   15.12
  -9  15  -6    1.16    5.88
   9 -16   6   49.72   22.26
   9 -16   6   12.68    6.40
  -9  16  -6   53.60   23.67
  -9  17  -6    9.17    9.43
  -9  17  -6    4.17    4.90
   9 -18   6   19.14   12.16
   9 -18   6   16.82    7.12
  -9  18  -6   42.35   19.68
   9 -19   6    2.59    9.81
  -9  19  -6    4.69    9.18
   9 -20   6   44.08   21.39
 -10   0  -6   90.85   48.91
 -10  -1   6   11.43   19.58
  10   2   6   26.00   21.59
 -10   4   6  147.32   82.00
  10  -4  -6  123.87   73.20
 -10  -5   6    1.01    6.09
  10   6  -6   17.43    8.03
 -10   6  -6   19.61   16.99
  10  -6  -6   59.88   36.55
  10  -7   6  140.28   60.57
 -10   7  -6  185.90   77.63
 -10  -7   6   19.79    7.44
  10   8  -6  654.55  169.76
 -10   8  -6  472.17  193.49
 -10  -8   6  605.51  157.01
  10   9  -6    2.81    5.12
  10  -9   6    5.44    9.73
 -10   9  -6   -0.79   10.51
  10  10  -6  200.02   52.44
  10 -10   6  174.46   72.25
  10 -11   6    7.83    6.22
 -10  11  -6   38.87   19.40
 -10  11  -6   29.21    9.98
 -10 -11   6   12.63    6.10
  10 -12   6   33.72   17.15
  10 -12   6   20.53    7.67
 -10  12  -6   33.39   18.22
 -10  12  -6   13.76    6.94
  10 -13   6   67.87   30.16
  10 -13   6   67.02   18.48
 -10  13  -6   65.30   28.71
 -10  13  -6   83.80   23.02
  10 -14   6  319.60  131.25
 -10  14  -6  256.63  105.58
 -10  14  -6  127.65   34.11
  10 -15   6    1.59    5.23
 -10  15  -6    3.25    9.14
  10 -16   6   30.41   15.27
  10 -16   6   33.00   10.12
 -10  16  -6   20.09   11.75
 -10  16  -6   24.92    9.28
  10 -17   6   18.22   11.66
  10 -17   6    0.80    5.76
 -10  17  -6   21.41   12.68
 -10  17  -6    2.31    5.18
  10 -18   6   41.73   19.61
  10 -18   6    2.33    5.39
 -10  18  -6   10.11    6.26
  10 -19   6    4.29    8.33
  10 -19   6   -1.96    5.39
 -10  19  -6    1.63   10.12
  11   1  -6   37.78   31.36
 -11  -1   6   38.17   27.53
 -11  -3  -6   36.18   27.39
 -11   4   6   19.49   23.53
  11   4  -6    8.24    7.20
  11  -4  -6   -4.51   22.82
 -11  -5   6   15.46    8.06
  11  -5  -6   65.26   39.99
 -11  -6   6   13.95    7.48
  11  -6  -6   32.31   23.63
  11   7  -6   14.50    7.59
  11  -8   6  199.13   82.33
 -11   8  -6  228.42   94.58
 -11  -8   6  325.07   84.59
  11   9  -6    6.31    5.51
  11  -9   6   16.33   13.30
 -11  -9   6    5.05    4.82
  11  10  -6  643.62  167.05
  11 -10   6  817.52  334.24
 -11  10  -6  752.27  307.78
  11 -11   6   14.96   12.30
  11 -11   6   15.14    7.45
 -11  11  -6    4.33   10.98
 -11  11  -6    5.35    6.74
 -11 -11   6   10.63    6.27
  11 -12   6   30.37   16.93
  11 -12   6   42.54   12.45
 -11  12  -6   51.52   15.13
  11 -13   6   41.64   12.55
 -11  13  -6   28.19   16.52
 -11  13  -6   34.25   11.30
  11 -14   6    6.62    9.74
  11 -14   6    0.37    5.32
 -11  14  -6   10.02   10.89
 -11  14  -6    3.88    6.46
  11 -15   6   36.72   18.06
 -11  15  -6   22.93   12.24
  11 -16   6   64.64   28.38
  11 -16   6   57.50   16.66
 -11  16  -6   33.25   16.25
 -11  16  -6   90.75   24.94
  11 -17   6    4.91    5.92
 -11  17  -6   -0.56    9.07
  11 -18   6   13.57   11.02
  11 -18   6   25.91    9.94
 -11  18  -6   19.70   12.55
 -11  18  -6   18.06    7.79
  11 -19   6    3.91    9.75
  11 -19   6    0.22    5.95
  12   1  -6   73.83   44.54
 -12  -1   6   56.14   34.02
  12   3  -6  176.11   46.60
 -12  -3  -6  219.07  104.63
  12   3   6  351.53  164.74
 -12   4   6   11.48   23.76
  12   4  -6    9.25    8.32
 -12  -4   6   -4.19    7.66
 -12   5   6  322.60  172.94
  12   5  -6  276.03   72.37
  12  -5  -6  523.50  280.44
 -12  -6   6    4.28    6.01
  12  -6  -6    6.45   13.92
 -12  -7   6  221.36   57.87
  12   8  -6   69.34   19.30
 -12  -8   6  123.54   32.77
  12   9  -6   11.04    6.09
 -12  -9   6   11.06    5.76
  12  10  -6  173.36   45.81
  12 -10   6  156.89   65.98
 -12 -10   6  148.62   39.24
  12 -11   6   12.91    7.42
 -12  11  -6   25.43   16.34
 -12  11  -6   12.64    7.86
  12 -12   6   14.83   12.82
  12 -12   6    5.68    6.05
 -12  12  -6   11.64   13.21
 -12  12  -6   23.69    9.10
  12 -13   6  594.40  243.23
  12 -13   6  613.63  159.39
 -12  13  -6  673.95  275.68
 -12  13  -6  724.22  188.02
  12 -14   6   36.44   17.94
  12 -14   6   33.23   10.44
 -12  14  -6   47.36   21.61
 -12  14  -6   47.76   14.67
  12 -15   6   74.24   20.46
 -12  15  -6   40.90   19.95
 -12  15  -6   70.01   19.95
  12 -16   6    6.10    9.60
  12 -16   6   46.32   13.60
 -12  16  -6    9.54   11.29
 -12  16  -6   17.92    7.89
  12 -17   6    7.50   10.49
  12 -17   6   50.53   14.53
 -12  17  -6    8.21    9.00
 -12  17  -6   22.22    9.38
  12 -18   6    6.15   11.14
  12 -18   6    4.33    6.69
  13   1  -6  387.86  182.90
 -13  -1   6  724.40  337.24
 -13  -3  -6  184.14   88.83
  13   3   6  158.97   77.80
 -13  -4   6    0.31    7.51
 -13   5   6 2252.38 1196.74
  13   5  -6 2143.02  554.90
 -13  -5   6 2793.86  723.51
  13  -5  -6 3248.93 1725.71
  13   6  -6   49.56   15.03
 -13  -6   6   76.67   21.10
 -13  -7   6   45.03   13.48
 -13  -9   6   39.21   11.76
  13  10  -6   23.44    9.73
 -13  10  -6   15.88   14.80
 -13 -10   6   11.39    5.77
  13 -11   6   52.54   25.19
  13 -11   6   87.13   24.11
 -13  11  -6   97.64   42.28
 -13  11  -6   96.69   26.70
 -13 -11   6   80.94   22.07
  13 -12   6   66.99   30.23
  13 -12   6   69.69   19.70
 -13  12  -6   28.41   16.83
 -13  12  -6   28.66   10.15
  13 -13   6   10.80   11.51
  13 -13   6   30.78   10.21
 -13  13  -6   39.02   19.56
 -13  13  -6   31.29   11.26
  13 -14   6   11.41   11.79
  13 -14   6    2.51    5.14
 -13  14  -6   -1.66   10.60
 -13  14  -6    0.68    7.15
  13 -15   6   15.19   12.65
  13 -15   6   20.11    7.99
 -13  15  -6   14.78    7.81
  13 -16   6   47.32   21.41
  13 -16   6   50.97   14.78
 -13  16  -6   38.61   18.87
  13 -17   6    0.67    8.74
  13 -18   6   21.18   14.62
  13 -18   6   56.69   16.65
  14   1  -6   86.71   49.16
 -14  -1   6   87.57   47.55
  14   2  -6   29.79   12.15
 -14  -2   6   -2.54    6.50
 -14  -3  -6  725.45  337.77
  14   3   6  299.14  141.23
  14   4  -6    5.75    9.67
 -14   5   6 1021.77  544.14
  14   5  -6 1312.98  340.42
 -14  -5   6 1357.78  351.88
  14  -5  -6  787.89  422.08
  14   6  -6    9.43    8.37
  14   7  -6   56.99   16.89
 -14  -7   6  107.20   28.79
  14   8  -6   10.48    7.81
 -14   8  -6    1.73   11.81
 -14  -8   6    6.44    6.16
 -14  -9   6    7.60    5.98
  14  10  -6  107.36   29.35
 -14  10  -6   71.63   21.18
 -14 -10   6  138.62   36.70
  14 -11   6    2.55    6.52
 -14 -11   6    3.56    5.29
  14 -12   6   12.58    7.15
 -14  12  -6   17.67   15.31
  14 -14   6    4.75    5.40
 -14  14  -6   16.29   13.49
  14 -15   6   51.24   23.88
 -14  15  -6   35.43   18.43
 -14  15  -6   60.89   18.03
  14 -16   6   11.24   12.12
  14 -16   6   13.67    6.73
 -14  16  -6    9.46   11.68
  14 -17   6   35.24   17.76
  14 -17   6   46.34   13.88
  15   1  -6  133.08   68.12
  15   1  -6    4.13    9.26
 -15  -1   6   40.41   31.40
  15   2  -6    2.75    9.40
 -15  -2   6   14.56   22.66
 -15  -2   6    0.88    6.74
  15   3  -6   11.25   10.24
 -15  -3  -6   24.55   24.25
  15   3   6   24.80   24.27
 -15  -3   6    2.75    6.21
  15   4  -6    1.51    8.39
 -15  -4  -6    5.24   23.35
 -15  -4   6   19.72    9.55
 -15   5   6   75.26   45.77
 -15  -5   6   65.00   18.36
  15  -5  -6   53.53   41.93
 -15   6   6   34.66   22.12
  15   6  -6    1.38    7.39
 -15  -6   6    2.47    5.65
  15  -6  -6   12.09   18.17
 -15   7   6   50.64   30.53
 -15  -7   6   29.88   10.23
  15   8  -6   37.71   12.75
 -15  -8   6   36.23   11.18
 -15  10  -6    9.51    8.16
 -15 -10   6    2.21    5.22
  15 -11   6    5.95    6.89
 -15  11  -6    2.79    7.09
 -15 -11   6    6.65    5.77
  15 -12   6    2.11    6.06
 -15  13  -6    6.69    7.37
  15 -14   6   -1.22   11.97
  15 -14   6    2.13    5.13
 -15  14  -6    5.45   10.58
 -15  14  -6    4.05    5.99
  15 -15   6    8.77   11.81
  15 -15   6    7.22    5.35
 -15  15  -6    7.27   11.52
  15 -16   6   16.32    7.39
  16   0  -6    9.27    9.43
  16   1  -6   25.49   28.50
  16   1  -6   -2.46    9.07
 -16  -1   6    2.20    6.43
 -16  -2   6   42.47   29.14
 -16  -2   6    0.68    6.07
  16   3  -6    4.75    8.55
 -16  -3  -6   11.89   23.11
  16   3   6   17.96   21.57
  16   4  -6   -2.74    7.14
 -16  -4  -6    2.30   21.55
 -16  -4   6    9.74    6.98
 -16   5   6   15.15   19.65
  16   5  -6   17.96    9.05
 -16  -5   6   37.80   11.69
  16   6  -6    3.19    7.28
 -16  -6   6    2.56    5.51
  16  -6  -6   57.91   36.95
  16   7  -6    4.70    6.61
 -16  -7   6    8.17    6.20
  16   8  -6   17.83    8.65
 -16  -8   6   15.01    7.00
  16   9  -6   11.79    7.13
 -16  -9   6    8.81    5.92
  16  10  -6   15.68    8.77
 -16  10  -6   10.90    7.92
 -16 -10   6    6.75    5.44
 -16  11  -6   18.80    8.79
 -16 -11   6   33.97   10.69
  16 -12   6   14.22    7.42
  16 -14   6   32.67   10.87
  16 -15   6    6.39    6.07
  17   1  -6   17.88   28.04
  17   1  -6   -0.01    9.15
 -17  -1   6    0.61    6.39
  17  -1  -6   -1.62    9.75
  17   2  -6  106.20   56.44
  17   2  -6   -0.03    8.03
  17  -2   6   45.17   25.05
 -17  -2   6   28.12   24.99
 -17  -2   6    1.24    5.48
  17   3  -6   -2.11    8.96
 -17  -3   6    2.00    6.28
 -17  -4  -6   12.43   21.18
 -17  -4   6    1.52    6.74
 -17   5   6    2.04   15.70
  17   5  -6    8.92    8.48
 -17   6   6    7.71   11.55
  17   6  -6    5.15    7.30
 -17  -6   6    6.81    6.17
  17   7  -6   33.76   11.44
 -17  -7   6   47.73   14.28
  17   8  -6   39.95   12.99
 -17  -8   6   19.54    7.83
  17   9  -6   23.83    9.45
 -17  -9   6    8.28    5.37
  17  10  -6   68.49   19.83
 -17  10  -6   62.51   18.36
 -17 -10   6   70.36   19.47
  17 -11   6    2.27    6.12
 -17  11  -6    8.63    6.95
 -17 -11   6    4.31    5.33
  17 -14   6   34.85   11.64
 -18   0   6   13.46    7.82
  18   0  -6    8.92   11.57
  18   1  -6   33.51   31.59
 -18  -1   6   -5.12    6.91
  18  -1  -6    2.08   10.94
  18   2  -6   11.00   29.42
  18   2  -6    1.83    9.88
 -18  -2   6   40.14   28.59
  18   3  -6   -2.67    8.43
  18   3   6   12.16   20.28
 -18  -3   6   35.43   11.72
  18   4  -6    9.23    8.15
 -18  -4  -6    9.63   20.58
  18   4   6   49.23   30.50
 -18  -4   6   14.21    7.38
 -18   5   6   11.42   15.61
 -18   6   6   17.87   15.22
 -18  -6   6    7.12    6.13
  18   7  -6    5.83    6.43
  18   8  -6   13.23    7.18
 -18  -8   6    8.10    5.75
  18   9  -6    5.24    6.34
 -18  -9   6    1.70    4.39
  18  10  -6   70.29   20.30
 -18 -10   6   55.21   15.94
  18 -11   6    5.79    6.77
 -18 -11   6    1.87    5.82
  18 -12   6   80.59   22.74
 -19   0   6   36.35   12.06
  19   0  -6   23.16   12.06
 -19   1   6    0.32    6.26
  19   1  -6   13.64   28.84
  19   1  -6   -3.31    9.33
 -19  -1   6   -0.86    5.53
  19  -1  -6    5.99   10.46
  19   2  -6   23.53   30.60
  19   2  -6    1.90    9.00
 -19  -2   6   16.01   22.74
 -19  -2   6   20.97    8.79
  19  -2  -6   -2.90   10.23
  19   3   6    8.26   19.54
 -19  -3   6    5.77   17.96
 -19  -3   6    0.63    6.25
  19   4  -6    6.40    8.15
 -19  -4  -6    7.13   20.18
  19   4   6   10.79   21.71
  19   5  -6    5.57    7.64
 -19  -5   6   28.93   10.16
 -19   6   6  124.56   68.49
  19   6  -6    6.24    6.42
 -19  -6   6    9.83    6.27
  19   7  -6   13.36    7.25
 -19  -7   6    3.07    4.60
  19   8  -6   26.56    9.59
 -19  -8   6   19.77    7.75
  19   9  -6    7.58    7.42
 -19  -9   6    6.16    4.95
  19  10  -6   34.55   12.17
 -19 -10   6   38.45   12.26
 -20   0   6   22.31    9.37
 -20   1   6   -4.33    6.50
  20   1  -6   -0.98   10.85
  20  -1  -6   -0.09   10.86
 -20   2   6   -1.50    6.08
  20   2  -6   35.65   32.81
  20   2  -6   -1.99    8.67
 -20   2  -6   14.07    8.87
 -20  -2   6   15.61   22.35
 -20  -2   6   18.77    8.81
  20  -2  -6    2.87   10.85
  20   3  -6    2.63    8.43
  20   3   6   10.38   19.88
 -20  -3   6   32.70   26.23
 -20  -3   6   15.99    8.38
  20  -3  -6    2.94   10.10
  20   4  -6   14.83    9.98
 -20  -4  -6    5.13   20.16
  20   4   6    7.27   22.03
 -20  -4   6    6.41    6.81
  20   5  -6    2.84    7.87
 -20  -5  -6   26.33   23.90
 -20  -5   6   10.43    7.09
 -20   6   6    6.91   11.85
  20   6  -6   13.91    8.22
 -20  -6   6    6.32    6.21
  20   7  -6   24.32    9.78
 -20  -7   6   12.31    6.70
 -20  -8   6  209.89   55.40
 -21   0   6    1.71    7.00
  21   0  -6   -5.95   11.43
 -21   1   6   -2.58    6.82
  21   1  -6   -3.03   10.08
 -21  -1   6   -0.26    6.97
 -21   2   6   -1.10    6.85
  21   2  -6   26.37   27.74
  21   2  -6   -4.82    9.87
 -21  -2   6   25.66   24.08
 -21  -2   6   12.20    8.12
  21  -2  -6    7.12   11.64
  21   3  -6    3.07    9.37
 -21  -3   6   28.27   24.78
 -21  -3   6    4.03    6.09
  21  -3  -6    7.25   11.85
  21   4  -6   -3.35    8.64
 -21  -4  -6    3.29   19.54
  21   4   6    5.07   19.98
 -21  -4   6   14.03    7.89
  21  -4  -6    2.85   10.15
  21   5  -6    5.65    9.74
 -21  -5   6   18.38    8.58
   0   0   7  -10.05   13.44
   0   0   7    1.49   13.88
   0   0  -7    6.65   15.74
   0   1   7  242.88   99.65
   0   1   7  252.92  121.99
   0   1  -7  269.68  110.86
   0  -1   7  482.75  230.88
   0  -1  -7  254.34  104.52
   0  -1  -7  268.09  129.01
   0   2   7   34.25   15.87
   0   2   7   -0.26   22.49
   0   2  -7   35.65   19.19
   0  -2   7    9.54   10.92
   0  -2  -7   14.26   17.41
   0   3   7 1444.20  589.64
   0   3   7 2529.29 1206.44
   0   3  -7 1749.34  714.52
   0  -3   7 1509.64  616.63
   0  -3  -7 2153.61  879.08
   0  -3  -7 2735.66 1304.51
   0   4   7   11.80    7.76
   0   4   7   10.02   15.31
   0   4  -7    9.30   12.23
   0  -4  -7  113.40   47.13
   0  -4  -7   25.56   20.46
   0   5   7  261.04  106.78
   0   5  -7  326.84  134.44
   0  -5   7  270.39  111.19
   0  -5  -7  251.88  103.11
   0  -5  -7  199.84   96.55
   0   6   7  104.28   42.93
   0   6  -7   11.03   13.94
   0  -6   7    6.91   11.41
   0  -6  -7   31.70   14.02
   0  -6  -7    0.24   10.91
   0   7   7  366.16  149.58
   0   7   7  287.50  137.84
   0  -7   7  309.55  127.35
   0  -7  -7  488.40  199.49
   0   8   7   38.20   16.02
   0   8   7    8.26   12.40
   0  -8   7    8.46   14.76
   0  -8  -7    9.00    5.99
   0   9   7  324.72  155.42
   0   9  -7  376.92  155.28
   0  -9   7  414.85  170.73
   0  -9  -7  477.99  228.59
   0  10   7    1.24   10.96
   0  10  -7    3.16   16.44
   0 -10  -7   -3.34   10.29
   0  11   7  114.51   56.05
   0  11  -7  215.36   89.80
   0 -11  -7  101.21   49.97
   0  12   7   12.15   13.86
   0  12  -7   15.68   18.18
   0 -12  -7    0.58   13.22
   0  13   7 1336.08  637.44
   0  13  -7 1228.84  502.51
   0  13  -7 1825.54  473.05
   0 -13   7 1391.46  569.00
   0 -13   7 2802.68  726.16
   0 -13  -7 1153.36  550.31
   0  14   7   29.03   20.41
   0  14  -7    6.42   17.81
   0 -14   7   20.74   19.60
   0 -14  -7   18.45   17.20
   0  15   7  425.61  203.90
   0  15  -7  291.38  120.98
   0 -15   7  402.50  165.90
   0 -15  -7  422.26  202.31
   0  16   7    9.99   13.58
   0  16  -7   -6.25   14.97
   0 -16   7    8.31   16.04
   0 -16   7   -4.32   10.24
   0 -16  -7    0.53   12.07
   0  17   7  123.57   60.29
   0  17  -7  110.40   48.96
   0 -17   7  110.79   48.95
   0 -17  -7   45.10   24.15
   0  18   7    7.58   10.22
   0  18  -7   -2.57   19.14
   0 -18   7   11.45   21.43
   0 -18   7    1.96   10.16
   0 -18  -7    5.03   10.07
   0  19   7   44.54   23.56
   0  19  -7   32.45   26.76
   0  19  -7   16.03   10.70
   0 -19   7   44.04   29.61
   0 -19   7  141.97   68.58
   0 -19  -7   24.48   15.64
   0  20   7    4.77   10.19
   0  20  -7   -2.85   21.84
   0  20  -7    0.05    6.18
   0 -20   7    9.63   24.59
   0 -20   7   -0.55    7.26
   0 -20  -7    1.99   11.56
   0  21   7   20.20   13.70
   0  21  -7   15.06   17.20
   0 -21   7   14.22   17.74
   0  22   7    7.70    8.89
   0 -22   7    2.80   15.67
   0 -22   7   -1.50    6.09
   1   0   7   97.50   40.85
   1   0   7   17.63   13.57
  -1   0  -7   49.86   22.21
  -1   0  -7    6.92   11.03
  -1   0   7   16.23   12.72
   1   0  -7   34.68   18.78
  -1   1   7   39.16   18.94
   1   1  -7   32.52   18.22
   1  -1   7   28.08   16.94
   1  -1   7  121.40   50.71
  -1  -1  -7   28.12   13.53
  -1  -1  -7   33.05   19.35
   1   1   7   86.18   43.78
  -1   1  -7  113.27   47.41
  -1   1  -7   32.63   18.68
  -1  -1   7   56.76   25.65
   1  -1  -7   38.36   19.79
   1  -1  -7  119.34   55.97
  -1   2   7   41.41   19.95
   1   2  -7   27.06   17.83
   1  -2   7    7.84   10.48
  -1  -2  -7    4.17   24.20
  -1  -2  -7   50.52   27.04
   1   2   7   26.76   12.57
   1   2   7    7.27   18.71
  -1   2  -7   17.96   11.33
  -1   2  -7   12.06   10.75
  -1  -2   7   13.06   12.49
   1  -3   7  235.82   96.90
   1  -3   7  499.51  238.47
  -1  -3  -7  289.79  118.62
  -1  -3  -7  409.20  195.61
  -1   3  -7  382.04  182.55
  -1  -3   7  547.14  224.01
   1  -3  -7  660.36  270.03
   1  -3  -7  883.31  469.87
  -1   4   7   48.05   20.76
   1   4  -7   36.60   21.54
   1  -4   7    9.20    7.95
  -1  -4  -7  164.52   67.64
  -1  -4  -7   15.58   13.30
   1   4   7   39.61   16.83
  -1   4  -7   22.56   14.43
  -1   4  -7   10.89    8.98
   1  -4  -7   34.36   17.54
   1  -4  -7   35.26   23.39
  -1   5   7   59.32   24.98
   1  -5   7   47.29   22.17
   1  -5   7  300.73  143.61
  -1  -5  -7  146.38   60.15
  -1  -5  -7  183.43   88.38
   1   5   7  107.10   44.01
  -1   5  -7   50.44   23.37
   1   6  -7   12.25   17.18
   1  -6   7   46.28   21.77
   1  -6   7   25.95   13.44
  -1  -6  -7   34.15   15.29
  -1  -6  -7   12.68   11.17
   1   6   7   75.03   30.99
  -1   6  -7   47.18   22.28
  -1   6  -7   52.33   25.88
  -1  -6   7   29.49   17.87
   1  -6  -7   39.09   17.44
  -1   7   7  222.42   91.03
  -1   7   7  288.56  138.74
   1   7  -7  240.76  100.84
   1  -7   7  332.30  158.61
   1  -7   7  120.15   51.15
  -1  -7  -7  146.86   61.31
  -1  -7  -7  318.02  152.19
   1   7   7  268.62  109.89
  -1   7  -7  349.06  166.61
  -1  -7   7  246.76  102.18
   1  -7  -7  374.63  153.18
  -1   8   7  345.71  141.25
  -1   8   7  198.07   96.14
   1  -8   7  328.78  156.94
  -1  -8  -7  178.32   86.00
   1   8   7  336.71  161.26
  -1   8  -7  133.24   56.60
  -1  -8   7  180.43   75.60
   1  -8  -7  330.36  135.09
   1  -8  -7  351.35  168.56
  -1   9   7   95.83   39.24
  -1   9   7    7.77   18.40
  -1  -9  -7   63.44   32.95
   1   9   7   18.78   12.75
  -1   9  -7   49.21   25.03
  -1  -9   7   90.24   40.81
   1  -9  -7   26.39   11.27
   1  -9  -7   10.34   15.38
  -1  10   7   19.37   21.04
   1 -10   7    0.04   14.14
   1  10   7   12.84   11.79
  -1  10  -7   -3.70   13.79
  -1 -10   7   25.79   20.87
   1 -10  -7   44.04   18.17
   1 -10  -7    2.80   14.88
  -1  11   7  128.09   64.93
   1 -11   7  113.22   48.45
   1  11   7  115.37   56.35
  -1  11  -7  119.06   50.50
  -1 -11   7   65.91   31.54
   1 -11  -7  134.90   66.97
  -1  12   7   74.33   41.68
   1 -12   7    9.40   15.53
   1 -12   7   30.83   15.60
   1  12   7    9.42   11.91
  -1  12  -7    8.24   13.91
  -1 -12   7   14.20   18.73
   1 -12  -7   52.05   30.80
  -1  13   7  273.03  132.69
   1 -13   7   67.54   17.99
   1 -13   7  102.55   45.51
   1 -13   7   51.43   25.31
   1  13   7   36.55   21.55
  -1  13  -7   92.05   40.59
  -1  13  -7   74.73   19.72
  -1 -13   7  183.43   78.00
  -1 -13   7  141.21   36.79
  -1  14   7    8.98   16.19
   1 -14   7   11.08   15.72
   1 -14   7   14.65    4.83
   1 -14   7   12.69    8.51
   1  14   7    4.49   13.32
  -1  14  -7    7.57    8.34
  -1  14  -7    7.85   15.21
  -1 -14   7   20.67   19.60
   1 -14  -7   33.12   26.42
   1 -15   7   50.09   26.37
   1 -15   7   59.93   29.54
   1  15   7   48.79   28.19
  -1  15  -7   20.30   17.14
  -1  15  -7   86.07   41.63
  -1 -15   7  100.71   45.26
   1 -15  -7   22.51   21.94
   1 -16   7   30.32   19.26
   1 -16   7   11.75    8.38
   1  16   7    3.41   12.52
  -1  16  -7   -0.58   12.21
  -1  16  -7   11.54    8.51
  -1 -16   7    6.02   15.40
   1 -16  -7    7.06   16.00
   1 -17   7  398.97  190.49
   1  17   7   24.50   16.42
  -1  17  -7   39.39   20.62
   1 -17  -7    8.06   13.79
  -1  18   7    0.25    9.51
   1 -18   7   -2.55   18.71
   1 -18   7   64.86   31.55
   1  18   7   12.77   12.69
  -1 -18   7    3.68   20.20
   1 -18  -7    4.22   11.51
  -1  19   7    2.40    8.60
   1 -19   7    4.56   20.13
   1 -19   7   25.01   13.17
   1  19   7   19.24   13.50
  -1  19  -7    9.08    6.78
  -1 -19   7   -3.44   21.68
   1 -19  -7   -3.65   10.20
  -1  20   7    8.45   11.31
   1 -20   7   17.76   21.98
   1 -20   7    7.48    6.91
   1  20   7   -0.35   10.03
  -1  20  -7   -6.17   22.72
  -1  20  -7    6.88    5.82
  -1 -20   7    0.60   22.52
  -1 -20   7   -0.23    8.43
   1 -20  -7    2.55   10.70
  -1  21   7    5.87   10.67
   1 -21   7   17.20   16.31
   1 -21   7   40.39   20.34
   1  21   7   38.13   21.13
  -1  21  -7   10.57   15.99
  -1  21  -7   13.51    8.00
  -1 -21   7   -5.02   17.07
  -1 -21   7    6.96    9.47
  -1  22   7    5.83    9.49
   1 -22   7   -0.83   13.08
   1 -22   7    3.22    5.38
   1  22   7    0.35    9.45
  -1  22  -7    5.13    5.64
  -1 -22   7    0.06   16.14
   2   0   7  171.91   82.70
  -2   0  -7  246.94  101.30
  -2   0  -7  159.07   76.58
   2  -1   7  265.10  108.67
   2  -1   7  116.73   56.49
  -2  -1  -7  150.97   62.30
  -2  -1  -7  486.28  232.30
   2   1   7  123.42   50.89
  -2   1  -7  379.74  155.46
  -2   1  -7   76.80   37.80
   2  -2   7  101.70   42.56
   2  -2   7   26.55   15.26
  -2  -2  -7   51.24   33.69
   2   2   7  183.08   75.14
   2   2   7   74.49   42.38
   2   2   7   81.77   41.15
  -2   2  -7   74.66   36.70
  -2   3   7  881.37  468.82
   2  -3   7  557.89  266.15
  -2  -3  -7  822.99  336.18
   2   3   7  362.63  148.25
   2   3   7  353.46  169.09
  -2   3  -7  536.02  219.24
  -2   3  -7  351.35  167.79
   2  -3  -7  426.31  228.77
  -2  -4  -7   50.82   22.10
   2   4   7  130.98   53.80
   2   4   7   39.19   21.24
  -2   4  -7   67.02   29.05
  -2   4  -7   18.34   11.13
   2  -5   7 1088.26  444.66
   2  -5   7 1368.71  652.61
  -2  -5  -7 1077.50  440.07
  -2  -5  -7 1954.30  932.35
   2   5   7 1867.86  762.49
  -2   5  -7 1956.06  799.00
   2  -6   7   33.78   18.89
   2  -6   7    6.62    8.07
  -2  -6  -7   34.55   19.26
  -2   6  -7   34.29   17.42
   2  -7   7   23.86   13.42
  -2   7  -7   79.97   34.59
  -2   7  -7   66.76   32.31
   2  -8   7  198.07   81.79
  -2  -8  -7  127.58   61.98
  -2   8  -7  100.87   43.18
  -2   8  -7  138.67   66.39
   2  -9   7   94.82   40.71
  -2  -9  -7   63.76   32.00
  -2   9  -7   91.17   39.61
   2 -10   7   34.82   18.29
  -2 -10  -7   43.95   23.63
   2  10   7   32.37   18.54
  -2  10  -7   38.77   20.30
   2 -11   7   13.04   11.40
  -2 -11  -7   35.88   21.02
   2  11   7   23.65   14.85
  -2  11  -7   18.75   13.09
   2 -12   7  115.32   48.89
  -2 -12  -7   88.17   44.59
   2  12   7  116.87   56.94
  -2  12  -7  105.56   45.47
   2 -12  -7   64.24   26.42
  -2  13   7  170.70   69.88
   2 -13   7  189.43   78.77
   2 -13   7  230.88   59.99
  -2 -13  -7  242.88  116.98
   2  13   7  387.68  185.55
  -2  13  -7  304.61   79.09
   2 -13  -7  249.41  101.93
  -2  14   7   45.86   29.14
   2 -14   7    5.10    3.22
   2 -14   7    1.67   14.89
  -2 -14  -7   43.07   25.36
   2  14   7   72.58   36.79
  -2  14  -7    6.56    4.36
   2 -14  -7   21.64    9.53
  -2  15   7   24.20   20.99
   2 -15   7  119.09   50.80
   2 -15   7   11.57    4.86
  -2 -15  -7   88.95   44.92
   2  15   7   66.39   33.71
  -2  15  -7  137.35   58.10
   2 -15  -7  176.55   72.33
  -2  16   7   11.76    7.45
  -2  16   7   -6.70   14.93
  -2 -16  -7    5.85   11.29
   2  16   7    5.09    8.93
  -2  16  -7    2.72   12.19
  -2  16  -7   11.67    8.66
   2 -16  -7   10.15    5.94
   2 -16  -7    2.13   13.41
  -2  17   7   -1.63   13.36
  -2 -17  -7   13.58   12.98
   2  17   7   21.78   13.33
  -2  17  -7   20.05   15.27
  -2  17  -7   14.10    8.63
   2 -17  -7    9.82    6.07
   2 -17  -7    4.37   13.55
  -2  18   7    4.86   12.75
   2 -18   7    8.71   15.26
   2 -18   7   13.04    9.21
  -2 -18  -7   11.19   10.97
   2  18   7   32.49   17.54
  -2  18  -7   34.99   21.77
  -2  18  -7   14.74    8.69
   2 -18  -7   17.17    9.71
   2 -18  -7    6.13   13.16
  -2  19   7   -1.43   10.99
   2 -19   7    5.15   17.17
   2 -19   7    0.57    6.44
  -2 -19  -7   11.90   11.10
   2  19   7   18.33   11.78
  -2  19  -7   12.65   18.08
  -2  19  -7    2.74    5.08
   2 -19  -7    2.77   11.56
  -2  20   7    0.50   11.74
   2 -20   7    7.87   18.96
   2 -20   7   -0.64    7.19
  -2 -20  -7    5.06   11.36
   2  20   7   15.77   10.96
  -2  20  -7    3.84   17.01
  -2  20  -7    3.89    6.11
   2 -20  -7    0.97   14.42
  -2  21   7    4.05   13.36
   2 -21   7   -7.78   14.58
   2 -21   7    4.80    8.17
   2  21   7  155.46   74.91
  -2  21  -7    6.59   12.25
  -2  21  -7   15.82   10.53
   2 -22   7    1.36   13.01
   2  22   7    4.85    7.37
   3   0   7  834.28  340.77
   3   0   7 1980.75  944.17
  -3   0  -7 1707.89  697.41
  -3   0  -7 1658.68  790.89
   3  -1   7   38.73   17.12
  -3  -1  -7  219.95   90.36
  -3  -1  -7    5.99   13.13
  -3   1  -7   54.33   23.72
  -3   1  -7    3.64   10.06
   3  -2   7  296.49  121.53
   3  -2   7  224.89  108.00
  -3  -2  -7  425.96  227.18
  -3  -2  -7  395.97  162.02
  -3  -2  -7  355.23  169.99
   3   2   7  353.12  144.44
   3   2   7  557.89  266.68
  -3   2  -7  349.59  143.19
  -3   2  -7  467.05  223.12
  -3   3   7  134.58   74.86
   3  -3   7   43.42   23.83
  -3  -3  -7   79.16   39.21
   3   3   7   76.81   31.98
   3   3   7  121.93   59.81
  -3   3  -7   74.13   31.55
  -3   3  -7  130.82   63.25
   3  -3  -7   67.59   45.12
   3  -4   7  262.45  107.87
  -3  -4  -7   87.82   39.61
   3   4   7  158.44   65.30
   3   4   7  168.74   81.59
  -3   4  -7  165.55   68.59
  -3   4  -7  176.17   84.72
   3  -5   7  104.22   43.76
  -3  -5  -7   27.59   16.89
   3   5   7    9.60   11.84
  -3   5  -7  111.88   47.08
   3  -6   7  314.66  129.06
  -3  -6  -7  462.64  221.18
  -3  -7  -7   15.81   13.57
   3   7   7   19.23   13.94
  -3   7  -7   25.61   14.12
   3  -8   7  100.48   42.19
  -3  -8  -7   29.17   18.10
   3   8   7   84.24   42.07
  -3   8  -7  131.85   55.03
   3  -9   7   24.36   14.26
  -3  -9  -7    5.30    9.92
   3   9   7    3.38    9.19
  -3   9  -7   22.14   13.81
   3 -10   7  210.42   86.71
  -3 -10  -7  124.93   61.06
   3  10   7  104.89   51.52
  -3  10  -7  219.77   90.61
   3 -11   7   14.54   12.06
  -3 -11  -7    1.34   12.50
   3  11   7   10.67   11.52
   3  12  -7   93.89   24.50
   3 -12   7   19.19   13.61
  -3 -12  -7   68.75   35.88
   3  12   7   77.22   39.37
  -3  12  -7   41.64   20.39
   3 -13   7   44.77   12.25
  -3 -13  -7   46.85   27.13
   3  13   7   51.22   27.82
  -3  13  -7   46.56   12.73
  -3  14   7   36.83   15.36
   3 -14   7   12.56    4.97
   3 -14   7   28.59   16.11
  -3 -14  -7   15.61   16.17
   3  14   7    8.36   13.29
  -3  14  -7   29.74   17.78
   3 -14  -7   19.14    9.01
  -3  15   7   17.51    7.78
   3 -15   7   23.58   15.15
   3 -15   7   16.69    5.76
  -3 -15  -7    8.76   13.98
   3  15   7   15.08   14.23
  -3  15  -7   27.39   16.77
  -3  15  -7   14.61    5.70
   3 -15  -7   29.03   12.50
  -3  16   7   36.09   15.24
   3 -16   7    5.37   11.10
   3 -16   7    0.70    3.10
  -3 -16  -7   16.15   14.55
   3  16   7   14.94   12.37
  -3  16  -7    6.88   11.37
   3 -16  -7   26.62   11.57
  -3  17   7    5.18    4.65
   3 -17   7   -1.58   11.75
  -3 -17  -7    6.31   10.28
   3  17   7   10.73   11.60
  -3  17  -7    2.96   12.42
   3 -17  -7    7.99    5.15
  -3  18   7   15.28    8.52
   3 -18   7    6.94   13.94
  -3 -18  -7   10.01   10.40
   3  18   7   19.51   13.51
  -3  18  -7   20.35   17.27
   3 -18  -7    4.96    4.11
  -3  19   7   -1.06   12.90
   3 -19   7   -0.70   13.57
   3  19   7    5.79    8.83
   3 -19  -7    4.11    4.92
  -3  20   7   23.05   11.93
  -3  20   7    1.64   11.99
   3 -20   7    3.68   14.85
   3  20   7    2.73    6.94
   3 -20  -7    4.93    5.71
  -3  21   7    1.93    5.67
  -3  21   7    2.01   12.78
   3 -21   7    0.61   12.21
   3  21   7    5.68    7.89
  -3  21  -7   -2.03   11.04
  -3  21  -7   -2.52    7.94
   3 -21  -7    4.94    4.85
  -3  22   7    0.63   11.37
   3  22   7    4.00    7.94
  -3  22  -7   -2.85    7.28
   4   0   7  232.65   95.42
  -4   0  -7  125.36   52.24
  -4  -1  -7   13.19    9.72
  -4  -1  -7   16.96   15.99
  -4   1  -7   99.14   41.63
   4  -2   7  826.87  337.77
  -4  -2  -7 1178.39  481.52
  -4  -2  -7 1657.98  790.71
   4   2   7 1106.96  452.07
   4   2   7 2081.28  992.49
  -4   2  -7 1092.32  446.25
  -4   3   7   15.32   21.80
  -4  -3  -7   38.20   22.40
   4   3   7   81.38   34.29
   4   3   7   85.51   43.00
  -4   3  -7   57.85   25.36
   4  -3  -7   27.99   33.11
  -4   4   7  128.30   70.53
   4  -4   7   65.86   28.13
   4   4   7   45.84   25.61
  -4   4  -7  182.73   75.33
   4  -4  -7  156.62   85.72
   4  -5   7  396.86  162.53
  -4  -5  -7  169.64   82.26
  -4   5  -7  246.05  101.14
  -4  -6  -7   77.50   39.70
   4   6   7   71.84   36.72
  -4   6  -7   81.33   34.41
   4  -7   7   18.68   11.45
  -4  -7  -7   82.33   42.15
   4   7   7  142.13   70.20
  -4   7  -7   19.10   12.02
   4  -8   7 2481.67 1013.31
  -4  -8  -7 6213.87 2961.43
   4   8   7 5855.83 2792.10
  -4   8  -7 2855.60 1165.87
   4  -9   7   31.87   16.26
  -4  -9  -7   33.92   21.52
   4   9   7  106.52   53.39
  -4   9  -7   33.00   16.13
   4 -10   7   43.71   20.07
  -4 -10  -7  644.14  307.61
   4  10   7 1009.07  481.69
  -4  10  -7   44.87   20.21
  -4 -11  -7    6.00   15.15
   4  11   7   17.80   18.03
  -4  11  -7    8.97    9.77
   4  12  -7 2532.82  656.14
   4 -12   7 1506.99  615.57
   4  12   7 2176.53 1038.00
  -4  12  -7 1593.95  651.02
  -4 -12   7 1950.77  505.15
   4 -13   7   17.19   12.94
   4 -13   7   70.98   19.00
   4  13   7   61.03   34.01
  -4  13  -7   15.90   13.07
  -4  13  -7   83.89   22.29
   4 -14   7   76.76   20.39
   4 -14   7   43.60   20.67
  -4 -14  -7   68.03   35.58
   4  14   7   57.75   30.94
  -4  14  -7   40.36   20.41
  -4  14  -7   86.69   23.16
  -4  15   7   34.11   14.40
   4 -15   7   28.68    8.58
   4 -15   7   10.13   11.76
  -4 -15  -7    2.83   14.18
   4  15   7    2.35   10.89
  -4  15  -7    3.08    4.69
  -4  16   7  104.22   42.74
   4 -16   7    8.43   11.53
  -4 -16  -7   26.16   18.24
  -4  16  -7   24.45    7.67
   4 -16  -7   36.00   15.73
  -4  17   7    5.07    3.93
   4 -17   7   -0.43    8.95
  -4 -17  -7    4.29   12.88
  -4  17  -7   -1.73   11.71
   4 -17  -7    6.24    4.64
  -4  18   7  275.15  112.44
  -4 -18  -7  365.28  174.98
  -4  18  -7  149.54   63.04
   4 -18  -7  360.69  147.42
  -4  19   7    4.96    4.44
   4 -19   7   17.83   15.44
  -4 -19  -7    8.07   11.22
   4  19   7    4.00    8.26
  -4  19  -7   21.61   17.40
  -4  20   7   19.12    8.92
   4 -20   7    8.15   12.31
   4  20   7    5.73    7.42
  -4  20  -7   33.44   20.69
   4 -20  -7    9.60    5.32
   4 -21   7    7.54   11.56
   4  21   7   10.94    9.18
   4 -21  -7    3.18    4.81
   5   0   7  329.13  134.79
  -5   0  -7  161.37   66.88
   5  -1   7   38.86   17.62
  -5  -1  -7   25.59   17.54
   5   1   7   29.37   15.39
   5   1   7    7.98   16.08
  -5   1  -7   22.24   13.10
   5  -2   7  224.01   92.07
  -5  -2  -7   65.31   33.27
  -5   2  -7  245.70  101.05
  -5   3   7    4.85   23.02
  -5   3  -7   25.52   13.63
  -5   4   7   83.06   46.49
   5  -4   7  185.20   76.23
  -5   4  -7   60.18   26.14
   5  -4  -7   72.90   42.72
  -5   5   7   51.87   30.94
   5  -5   7   66.34   28.22
  -5  -5  -7   41.61   25.42
   5  -5  -7  150.18   82.42
   5  -6   7  160.06   65.91
  -5  -6  -7  140.31   68.49
   5   6   7  128.28   63.94
  -5   6  -7  184.32   75.95
   5  -7   7   82.37   34.80
  -5  -7  -7   37.46   23.12
   5   7   7   16.56   16.54
  -5   7  -7  122.53   51.08
   5  -8   7 1213.50  495.63
  -5  -8  -7 1289.51  615.22
   5   8   7 1214.91  579.76
  -5   8  -7 1206.62  492.98
  -5  -9  -7   23.65   17.43
   5   9   7   12.69   15.54
  -5   9  -7    9.33    8.73
   5  10  -7  182.73   47.57
   5 -10   7  198.60   81.88
   5  10   7  134.05   66.02
  -5  10  -7  203.54   83.82
   5  11  -7    3.38    3.46
   5 -11   7   23.05   14.48
  -5 -11  -7   14.22   17.83
  -5  11  -7   17.17   12.44
  -5 -11   7    0.69    3.39
   5  12  -7   97.89   25.66
   5 -12   7   63.16   28.63
  -5 -12  -7  256.63  124.33
  -5  12  -7   44.78   21.68
  -5 -12   7  116.52   30.41
   5 -13   7   12.98    5.64
   5 -13   7  141.83   59.35
  -5 -13  -7   42.81   28.77
   5  13   7   16.03   18.84
  -5  13  -7    3.42    4.41
   5 -14   7   30.16   15.74
   5 -14   7   59.30   16.06
  -5 -14  -7   20.11   20.00
   5  14   7   22.74   19.86
  -5  14  -7   49.39   22.36
  -5  14  -7   61.15   16.87
   5 -15   7    3.52    4.00
  -5 -15  -7    8.64   16.60
   5  15   7    9.64   16.36
  -5  15  -7   46.28   21.64
  -5  15  -7    0.47    4.71
  -5  16   7   -0.18    3.91
   5 -16   7   25.42   14.29
  -5 -16  -7   12.98   14.71
   5  16   7   15.91   18.10
  -5  16  -7   13.83   11.23
  -5  17   7    3.48    3.52
   5 -17   7    7.86   10.48
   5 -17   7   -1.24    4.06
  -5 -17  -7   75.24   38.82
   5  17   7   46.32   26.90
  -5  17  -7    2.37   10.90
   5 -17  -7   -1.10    6.76
  -5  18   7  147.85   60.52
   5 -18   7   74.40   32.74
  -5 -18  -7  211.48  102.07
   5  18   7  267.04  128.60
  -5  18  -7  125.76   53.69
   5 -18  -7  140.61   57.76
  -5  19   7    1.85    3.58
   5 -19   7    2.91   10.89
  -5 -19  -7    2.01    8.68
   5  19   7   35.51   20.23
  -5  19  -7    3.71   10.06
   5 -19  -7    0.69    4.51
   5 -20   7   23.34   14.71
   5  20   7   41.45   22.88
   5 -20  -7   19.90    9.48
   5 -21   7    2.29   12.57
   5  21   7   27.52   16.90
   5 -21  -7   10.14    6.07
   6  -1   7   14.90   10.16
  -6  -1  -7    8.74   15.57
   6   1   7   25.31   18.22
  -6   1  -7   16.55   13.79
  -6  -2  -7  255.75  119.78
   6   2   7  279.91  130.86
  -6   2  -7  293.85  120.61
   6  -3   7  231.24   94.95
  -6   3  -7  209.36   86.25
  -6   4   7   33.27   22.19
   6  -4   7   37.08   17.49
  -6   4  -7   21.84   13.83
   6  -4  -7   50.80   34.01
  -6   5  -7  186.61   76.87
   6  -5  -7  294.91  158.79
   6  -6   7   66.87   28.47
  -6   6  -7   52.00   22.79
   6  -7   7   60.45   26.16
  -6   7  -7   92.81   38.89
  -6   8  -7  629.68  257.51
   6  -9   7   35.96   17.01
  -6  -9  -7    6.61   17.01
  -6   9  -7   34.78   16.64
   6  10  -7   49.58   14.08
   6 -10   7   71.35   30.99
  -6 -10  -7   85.63   44.27
   6  10   7   68.14   36.88
  -6  10  -7   51.89   23.34
  -6 -10   7   19.70    6.38
   6  11  -7   25.98    8.06
   6 -11   7   18.96   12.93
  -6 -11  -7    5.27   16.75
   6  11   7    0.36   16.80
   6  12  -7  680.30  176.22
   6 -12   7  417.14  170.94
  -6 -12  -7  314.31  151.98
   6  12   7  136.65   68.49
  -6  12  -7  462.11  189.25
  -6  12  -7  608.34  157.91
  -6 -12   7  506.74  131.32
   6 -13   7  377.80   98.19
   6 -13   7  228.59   94.15
  -6 -13  -7  191.90   93.96
   6  13   7  181.67   89.09
  -6  13  -7  217.13   89.60
   6 -14   7   63.34   17.19
   6 -14   7   80.91   34.99
  -6 -14  -7   84.52   43.71
   6  14   7   73.80   39.47
  -6  14  -7   96.78   41.26
   6 -15   7   40.09   11.45
   6 -15   7   67.73   30.09
   6  15   7   10.31   15.84
  -6  15  -7   32.77   17.33
  -6  15  -7   23.14    7.99
   6 -16   7  121.67   51.04
  -6 -16  -7   43.14   26.44
   6  16   7   39.81   24.46
  -6  16  -7   79.12   34.64
  -6  16  -7  119.76   31.89
   6 -17   7    0.90    9.85
   6 -17   7   11.62    5.53
  -6 -17  -7    5.92   14.70
   6  17   7   12.98   14.48
  -6  17  -7   13.75   13.03
  -6  17  -7    5.13    5.19
  -6  18   7   37.41   16.06
   6 -18   7   54.31   24.82
   6 -18   7   32.98   10.07
  -6 -18  -7  110.84   55.08
  -6  18  -7   86.32   36.99
   6 -18  -7   12.38   10.65
  -6  19   7    1.55    3.70
  -6  19  -7    1.09    9.68
   6 -19  -7    2.58    7.28
  -6  20   7   52.40   21.92
   6 -20   7   26.99   15.02
   6  20   7   28.15   16.65
  -6  20  -7   15.47   12.11
   6 -20  -7   46.88   20.18
   6 -21   7    2.67   10.97
   6  21   7   11.27   12.72
  -7   0   7  478.34  223.30
   7   0  -7  664.07  309.55
  -7  -1  -7    9.24   12.33
  -7  -2  -7   10.48   19.31
   7   2   7   81.47   40.67
  -7   2  -7   13.54   12.99
   7  -3   7  119.52   49.97
  -7   3  -7  116.99   49.33
  -7   4   7   54.73   34.57
   7  -4   7   39.44   18.33
   7  -4  -7   58.68   40.13
   7  -5   7  595.64  243.59
  -7   5  -7  470.58  192.61
   7  -5  -7  122.89   68.44
   7  -6   7   53.30   23.46
  -7   6  -7   48.31   21.78
  -7   7  -7   78.93   33.42
   7  -8   7   36.05   17.16
  -7   8  -7   32.97   15.65
   7   9  -7    0.24    5.03
   7  -9   7  102.19   43.00
  -7   9  -7   97.96   41.40
  -7  -9   7   -2.43    4.74
   7 -10   7  134.65   55.91
  -7 -10   7  205.66   53.57
   7  11  -7   23.48    7.27
  -7  11  -7   56.21   25.03
  -7 -11   7   27.43    7.99
   7  12  -7   23.88    7.53
   7 -12   7   31.47   16.03
  -7  12  -7   32.31   16.14
  -7  12  -7   40.71   12.56
  -7 -12   7   18.43    6.03
   7 -13   7   57.13   25.61
   7 -13   7   41.56   12.45
  -7 -13  -7    9.23   20.71
  -7  13  -7   53.50   24.36
   7 -14   7    4.69   10.28
   7 -14   7    3.67    4.05
  -7 -14  -7   -3.11   18.17
  -7  14  -7    4.19    4.44
   7 -15   7    6.98    8.72
  -7 -15  -7    5.28   18.11
   7  15   7   -2.09   15.49
  -7  15  -7    8.48    9.42
  -7  15  -7    8.43    5.41
   7 -16   7   24.43    7.76
  -7 -16  -7    4.88   15.23
   7  16   7   -3.16   15.09
  -7  16  -7    7.43   10.99
  -7  16  -7    4.67    5.47
   7 -17   7    1.68    4.42
   7 -17   7   54.22   24.55
  -7 -17  -7   -0.04   13.46
   7  17   7   10.49   14.39
  -7  17  -7   40.87   19.68
  -7  17  -7    6.26    6.75
   7 -18   7   17.49   12.65
  -7 -18  -7   16.84   15.22
   7  18   7   20.85   16.71
  -7  18  -7    3.96   10.16
  -7  18  -7    3.43    5.03
  -7  19   7    1.95    4.66
   7 -19   7    7.88   10.13
   7 -19   7    0.36    4.50
   7  19   7    3.78   11.48
  -7  19  -7    6.29    9.82
   7 -20   7   30.50   16.83
   7  20   7   13.43   12.00
   7 -20  -7   56.04   25.28
  -8   0   7  448.36  209.36
   8   0  -7  400.74  187.84
   8   2   7   41.31   23.97
  -8   2  -7    0.55   15.32
   8  -3   7  305.84  125.62
  -8   3  -7  135.39   57.20
  -8   4   7   42.47   30.87
   8  -4   7   45.81   20.85
  -8   4  -7   46.63   22.88
   8  -4  -7   37.64   35.01
  -8   5   7 6720.09 3566.41
   8  -5   7 4305.44 1757.63
  -8   5  -7 3404.14 1390.05
   8  -5  -7 6859.43 3640.49
  -8   6  -7   55.72   24.53
   8  -7   7  127.14   52.91
  -8   7  -7  132.52   55.31
   8   8  -7   60.94   17.02
   8  -8   7  131.42   54.62
  -8   8  -7  112.37   47.01
   8   9  -7    8.86    6.03
   8  -9   7   44.31   20.74
  -8   9  -7   38.52   18.33
  -8  -9   7    5.58    4.85
   8  10  -7   26.62    8.62
   8 -10   7   49.77   22.36
  -8  10  -7   41.91   19.28
  -8 -10   7   30.28    8.76
   8  11  -7   44.50   12.35
   8 -11   7  102.64   43.34
  -8  11  -7  102.58   43.20
  -8 -11   7   66.07   17.67
   8  12  -7   58.01   15.90
   8 -12   7   40.32   18.91
  -8  12  -7   48.84   14.40
   8 -13   7  100.29   26.92
  -8  13  -7   92.39   39.23
   8 -14   7    6.12    8.28
   8 -14   7    3.86    4.59
  -8  14  -7    3.82    9.14
  -8  14  -7    1.36    5.02
   8 -15   7  106.29   44.77
   8 -15   7  211.48   55.22
  -8  15  -7   98.54   41.77
  -8  15  -7  249.58   65.24
   8 -16   7   11.33   10.47
   8 -16   7   51.36   14.35
  -8  16  -7   35.15   17.55
   8 -17   7    1.82    9.35
  -8 -17  -7   -0.77   13.50
   8 -18   7   17.14   11.37
   8 -18   7   20.37    7.50
  -8  18  -7    6.95    9.53
  -8  18  -7    7.52    5.62
   8 -19   7   12.61    5.97
  -8  19  -7   19.60   13.13
   8 -20   7    2.09    5.12
   8 -20   7    9.59   11.25
   8  20   7   -0.78   11.15
  -9   4   7   12.77   21.32
   9  -4   7   26.90   14.80
  -9   4  -7    6.12   13.63
   9  -4  -7    4.60   27.18
  -9   5   7  636.74  339.18
  -9   5  -7 1043.82  426.67
   9  -5  -7  680.83  362.99
   9  -6   7   36.28   19.38
  -9   6  -7   48.08   23.74
   9   7  -7   33.65   11.28
   9  -7   7  249.94  102.92
  -9   7  -7  313.43  128.60
  -9   8  -7   38.61   19.07
   9   9  -7    3.45    5.46
   9  -9   7   76.44   32.89
  -9   9  -7   79.97   34.89
  -9  -9   7    3.14    4.79
   9  10  -7   26.19    8.60
   9 -10   7    9.24   10.10
  -9  10  -7    6.26    9.61
  -9 -10   7   33.57    9.87
   9 -11   7  101.03   42.65
  -9  11  -7   84.15   35.82
   9  12  -7   11.13    5.71
   9 -12   7   19.63   11.58
  -9  12  -7   36.14   17.45
  -9  12  -7   12.53    7.06
   9 -13   7  265.10  109.00
   9 -13   7  247.82   64.82
  -9  13  -7  253.98  104.58
  -9  13  -7  239.00   62.54
   9 -14   7   14.96   11.40
  -9  14  -7   12.93   10.12
  -9  14  -7   19.26    7.45
   9 -15   7   42.54   19.68
  -9  15  -7   58.36   25.56
   9 -16   7   32.72    9.99
  -9  16  -7   23.63   13.25
  -9  16  -7    5.90    5.23
   9 -17   7   11.30   10.10
   9 -17   7   31.17    9.45
  -9  17  -7    6.94    9.37
  -9  17  -7   -0.11    6.04
   9 -18   7   10.93   10.73
   9 -18   7    2.91    5.18
  -9  18  -7   15.62   11.45
   9 -19   7    4.29    9.71
  -9  19  -7    0.79    5.17
  10   0   7  104.35   56.86
  10   0  -7   50.82   34.59
 -10   4   7   -2.22   18.40
 -10   5  -7   60.80   31.96
  10  -5  -7  178.14   98.09
  10  -6   7   31.96   17.02
  10   7  -7   12.73    7.55
  10  -7   7    4.66    9.64
 -10   7  -7   31.29   17.80
 -10  -7   7    1.97    5.89
  10   8  -7    7.58    7.04
  10  -8   7   27.99   16.00
 -10   8  -7   13.57   13.29
  10   9  -7   13.28    6.76
  10  -9   7   20.13   13.08
 -10  -9   7   22.96    8.10
 -10  10  -7   16.55   12.46
 -10 -10   7   17.11    6.63
  10  11  -7    4.47    5.13
  10 -11   7  113.17   47.68
 -10  11  -7  102.92   43.64
 -10 -11   7   24.15    7.75
  10  12  -7   78.21   21.32
  10 -12   7   78.45   33.87
 -10  12  -7   58.40   25.75
 -10  12  -7   63.88   18.27
 -10 -12   7   80.45   21.68
  10 -13   7   57.13   25.89
  10 -13   7   73.96   20.34
 -10  13  -7   51.77   23.39
 -10  13  -7  140.83   37.32
  10 -14   7    9.30   10.05
 -10  14  -7    8.80    9.13
 -10  14  -7    2.89    4.87
  10 -15   7   31.66   15.76
  10 -15   7   43.07   12.51
 -10  15  -7   16.52   10.83
  10 -16   7   16.66   11.27
  10 -16   7    2.98    4.94
 -10  16  -7   14.84   11.01
 -10  16  -7    1.32    5.47
  10 -17   7   21.02   12.56
  10 -17   7   35.56   10.69
 -10  17  -7   42.47   13.02
  10 -18   7    7.91    8.72
  10 -18   7    9.65    5.18
 -10  18  -7    7.73    9.74
 -10  18  -7   -0.74    5.49
  10 -19   7   20.48    8.31
 -10  19  -7   12.81    7.23
 -11  -1   7   69.62   38.12
 -11  -3  -7   90.87   48.17
  11   3   7   20.87   22.59
 -11   4   7   -4.27   20.18
 -11   5   7  933.94  497.04
  11  -5  -7  663.01  354.52
  11   6  -7    0.53    7.24
 -11   6  -7    3.51   13.32
  11  -7   7    7.80   13.14
 -11   7  -7    7.85   14.52
 -11  -7   7    0.38    6.37
  11   8  -7   10.65    7.85
  11  -8   7   38.64   20.51
 -11   8  -7   27.92   16.59
 -11  -8   7    1.89    6.00
  11   9  -7    7.81    6.75
  11  -9   7   34.20   18.18
 -11   9  -7   35.43   18.80
  11  10  -7   15.49    6.61
  11 -10   7   26.33   15.62
 -11  10  -7   23.76   14.64
 -11 -10   7   10.20    6.07
  11 -11   7   86.97   37.27
 -11  11  -7   79.83   34.69
 -11 -11   7   15.47    6.36
  11  12  -7   21.18    8.12
  11 -12   7   33.41   17.55
 -11  12  -7   29.61   17.21
 -11  12  -7   25.12    9.68
 -11 -12   7    6.08    4.98
  11 -13   7   28.93   15.85
  11 -13   7   10.71    6.72
 -11  13  -7   49.02   23.02
 -11  13  -7   41.29   12.67
  11 -14   7    7.80    9.42
  11 -14   7   10.40    5.63
 -11  14  -7    7.77    8.46
 -11  14  -7    4.78    5.27
  11 -15   7   44.96   20.97
  11 -15   7   26.51    8.78
 -11  15  -7   27.16   14.08
 -11  15  -7   37.76   11.85
  11 -16   7    5.24    5.62
 -11  16  -7    3.45    9.32
 -11  16  -7    3.57    5.53
  11 -17   7    0.32    9.59
  11 -17   7    4.21    4.63
 -11  17  -7    5.44    8.94
  11 -18   7   36.55   17.85
 -11  18  -7    2.89    6.44
 -12   0  -7 1862.58  988.61
  12   1  -7  113.66   59.85
 -12  -1   7   82.67   43.60
 -12  -3  -7  257.33  121.69
  12   3   7  326.84  153.45
 -12   4  -7   27.07   18.56
 -12   5   7 1088.79  579.58
  12   5  -7  714.87  185.55
  12  -5  -7 1282.28  683.65
 -12   6   7  107.47   60.09
 -12  -6   7    4.82    7.08
 -12   7   7   15.03   15.07
  12   7  -7    1.98    8.55
 -12   8  -7  614.86  252.05
 -12  -8   7  134.67   35.65
  12   9  -7   31.64   10.56
  12  -9   7   35.35   18.94
 -12  -9   7   45.29   12.95
  12  10  -7   69.37   19.28
 -12  10  -7   54.66   26.16
  12 -11   7   19.68   14.15
 -12  11  -7   21.11   14.56
  12  12  -7  201.43   52.93
  12 -12   7  107.93   45.77
 -12  12  -7  160.36   66.60
 -12  12  -7  175.46   46.56
 -12 -12   7  119.48   31.71
  12 -13   7  292.44  119.98
  12 -13   7  367.40   95.77
 -12  13  -7  288.91  118.65
 -12  13  -7  349.24   91.19
  12 -14   7   80.57   34.55
  12 -14   7    4.01    4.43
 -12  14  -7   50.99   23.88
 -12  14  -7    3.53    5.36
  12 -15   7    4.79   10.19
  12 -15   7    8.53    5.11
 -12  15  -7    5.39   11.42
 -12  15  -7    3.22    5.23
  12 -16   7   27.46   15.61
  12 -16   7   29.21    9.07
 -12  16  -7   19.91   12.59
 -12  16  -7   12.88    6.85
  12 -17   7   20.28   13.72
  12 -17   7   29.05    9.34
  13   1  -7   85.49   49.21
 -13  -1   7   38.96   28.01
 -13  -3  -7   61.68   35.47
  13   3   7  170.54   82.55
  13   4  -7    3.02    9.06
 -13   4  -7   13.61   15.18
 -13   5   7   18.34   23.04
  13   5  -7    9.02    8.93
 -13  -5   7    0.14    6.84
  13  -5  -7   -5.23   26.25
 -13  -6   7  110.89   29.90
  13  -6  -7  582.93  311.14
 -13  -7   7   34.41   11.31
  13   9  -7   -0.99    6.41
 -13   9  -7    6.39   15.80
 -13  -9   7    2.65    5.12
  13  10  -7  123.03   32.98
  13 -10   7  178.85   75.28
 -13  10  -7  182.73   75.98
  13  11  -7   49.44   14.40
  13 -11   7   32.98   17.38
 -13  11  -7   32.05   17.33
 -13 -11   7   20.60    8.09
  13  12  -7   17.30    7.59
  13 -12   7   15.99   12.09
 -13  12  -7   20.88   14.12
 -13  12  -7   23.83    9.81
  13 -13   7  138.90   58.29
  13 -13   7  144.42   38.43
 -13  13  -7  131.88   55.26
 -13  13  -7  173.15   45.93
 -13 -13   7  120.40   32.24
  13 -14   7   22.28   14.24
  13 -14   7   36.16   11.01
 -13  14  -7   33.58   10.84
  13 -15   7   14.51   12.68
  13 -15   7    4.25    4.67
 -13  15  -7    2.28   10.66
 -13  15  -7    8.61    5.89
  13 -16   7   13.96   10.77
  13 -16   7    6.69    5.13
 -13  16  -7  125.74   53.02
  13 -17   7   16.75   12.60
  13 -17   7   63.78   17.83
  14   1  -7  120.29   62.99
 -14  -1   7   56.09   34.01
 -14  -3  -7   10.05   20.50
  14   3   7   14.54   20.35
  14   4  -7   -1.29    7.84
 -14  -4   7   -3.88    6.98
 -14   5   7   44.82   32.72
  14   5  -7    5.74    8.65
 -14   5  -7   26.53   17.96
 -14  -5   7    0.42    6.47
  14  -5  -7   27.90   30.28
  14   6  -7   -0.86    7.70
  14  -6  -7   98.77   56.95
 -14  -7   7   11.31    6.28
  14  -7  -7   13.71   14.41
 -14  -9   7   -0.31    5.28
  14  10  -7   35.03   11.26
 -14  10  -7    2.16   11.54
 -14 -10   7   24.15    8.38
  14  11  -7   19.19    7.92
  14 -11   7   10.25   11.34
 -14  11  -7   14.18   13.36
 -14 -11   7   23.28    8.34
  14  12  -7   96.06   26.10
  14 -12   7   24.22   15.90
 -14  12  -7   80.18   22.72
  14 -13   7   83.76   23.05
 -14  13  -7   51.03   24.48
 -14  13  -7   79.35   22.24
  14 -14   7   19.28   13.73
  14 -14   7    1.05    5.24
 -14  14  -7   12.16   11.83
 -14  14  -7    5.52    5.42
  14 -15   7   11.12   11.44
  14 -15   7   22.07    7.68
 -14  15  -7   12.04   11.77
  14 -16   7   26.93   15.36
  14 -16   7   30.60   10.06
  15   1  -7   37.67   32.10
 -15  -1   7   42.12   30.18
 -15  -2   7   17.53   23.14
  15   3  -7   -0.06    8.10
  15   3   7    4.71   17.78
  15   4  -7    1.49    7.44
 -15  -4  -7    9.51   21.75
 -15  -4   7   -2.17    6.72
 -15   5   7   -4.89   18.10
  15   5  -7    0.08    6.95
 -15  -5   7    0.59    5.84
 -15   6   7   48.08   29.05
  15   6  -7    1.63    8.05
 -15   6  -7   16.14   14.88
 -15  -6   7    3.73    6.51
  15  -6  -7   46.60   32.49
  15   7  -7    6.47    7.09
 -15  -7   7    7.14    6.03
  15   8  -7    0.68    7.01
 -15  -8   7   18.50    7.61
 -15  -9   7   -0.15    4.92
  15  10  -7   10.02    6.77
 -15 -10   7   10.97    5.89
  15  11  -7   18.31    8.18
 -15 -11   7    2.90    4.68
  15  12  -7   20.27    8.29
 -15  12  -7   22.49   17.37
 -15  12  -7   14.57    8.43
 -15 -12   7   29.74    9.51
  15 -13   7   14.24   17.16
  15 -13   7   10.13    6.44
 -15 -13   7    8.27    5.79
  15 -14   7    4.04   10.43
  15 -14   7   13.10    6.66
 -15  14  -7    7.75   12.09
  15 -15   7    2.17    4.90
  16   1  -7  137.28   69.19
 -16  -1   7   53.02   33.99
  16   2  -7   -3.78    8.16
 -16  -2   7   12.02   20.28
  16   3  -7    4.64    8.79
  16   3   7   26.90   21.94
 -16  -3   7    2.45    6.96
 -16  -4  -7    9.80   20.71
 -16  -4   7   -2.65    7.07
 -16   5   7   25.95   24.43
  16   5  -7   21.47   11.14
 -16   6   7   17.26   16.48
  16   6  -7    2.12    6.78
 -16  -6   7   12.71    7.49
  16  -6  -7   19.68   23.04
 -16   7   7   72.03   40.74
  16   7  -7   24.22   10.11
  16   8  -7  111.12   30.16
 -16  -8   7   58.70   16.74
  16   9  -7    6.84    6.42
 -16  -9   7    2.72    4.73
 -16 -10   7   27.22    8.96
  16  11  -7    8.13    6.23
 -16 -11   7    4.58    4.41
  16  12  -7   28.03   10.01
 -16 -12   7   16.56    6.85
  16 -13   7   27.27   10.03
 -16 -13   7   18.36    7.42
  16 -14   7   -0.70    5.44
  17   1  -7   23.04   30.13
  17   1  -7    4.30    9.63
  17   2  -7   -1.53    8.89
 -17  -2   7   13.03   21.15
 -17  -2   7   -2.10    5.53
  17   3  -7   25.58   11.00
  17   3   7   23.65   21.59
 -17  -3   7   -1.63    6.02
  17   4  -7    2.94    7.94
 -17  -4  -7   11.28   20.21
  17   4   7   12.96   18.94
 -17  -4   7   -1.18    6.40
 -17   5   7   -0.26   13.81
 -17   6   7   11.25   13.23
 -17  -6   7    2.98    5.56
 -17   8   7   18.87   13.70
 -17  -8   7   42.28   12.66
  17   9  -7    7.94    6.37
  17  10  -7   47.20   14.03
 -17  10  -7   20.97   14.06
 -17 -10   7   50.74   14.53
 -17 -11   7    4.27    4.63
 -17 -12   7   14.37    6.58
  18   1  -7   70.06   43.32
  18   1  -7    0.12    9.21
  18   2  -7   42.15   31.73
  18   2  -7    1.82    9.70
 -18  -2   7   19.98   20.78
 -18  -2   7    1.98    5.80
  18   3   7    3.09   17.92
 -18  -3   7    1.80    6.04
  18   4  -7   -4.75    8.56
 -18  -4  -7   16.32   20.74
  18   4   7   12.73   23.18
 -18   6   7   12.00   13.38
  18   6  -7   11.68    8.30
 -18  -6   7    8.82    6.30
  18   7  -7    0.25    6.64
 -18  -7   7    6.24    6.05
 -18  -8   7   14.10    6.74
  18   9  -7    2.07    6.20
 -18 -10   7    9.43    6.03
  18  11  -7    7.84    7.68
 -18 -11   7    2.67    4.81
  19   0  -7   -2.45   10.24
  19   1  -7   68.40   41.98
  19   1  -7   -7.30    9.98
 -19  -1   7   -0.10    5.95
  19   2  -7   17.08   28.31
  19   2  -7    0.29    9.58
 -19  -2   7   13.53   19.54
 -19  -2   7    1.86    5.87
  19   3  -7    0.08    9.08
 -19  -3   7    2.25    6.37
  19   4  -7   -4.44    9.28
 -19  -4  -7    6.74   19.56
 -19  -4   7    0.96    6.26
 -19  -5  -7   96.85   49.23
 -19  -5   7  102.72   28.04
 -19   6   7    2.74   10.60
  19   6  -7   -2.20    7.21
  19   7  -7   -0.23    7.51
 -19  -7   7    4.20    6.23
  19   8  -7    4.32    6.36
 -19  -8   7    5.53    5.99
  19   9  -7    3.30    6.24
 -19  -9   7   16.16    7.15
 -20   0   7    4.79    6.35
  20   0  -7   -6.19   11.09
  20   1  -7   12.63   26.88
  20   1  -7   -2.95   10.70
 -20  -1   7   -0.73    6.40
  20  -1  -7   -3.20   10.38
  20   2  -7   32.47   31.55
  20   2  -7    3.26    9.24
 -20  -2   7   30.64   25.40
 -20  -2   7   -0.09    6.41
  20   3  -7   -2.51   10.19
 -20  -3   7   12.13   18.86
  20   4  -7   -4.74    8.65
 -20  -4  -7    1.73   19.45
  20   4   7   12.53   20.64
 -20  -4   7    0.56    6.74
  20   5  -7   -5.52    7.99
 -20  -5  -7   18.82   23.63
 -20  -5   7    2.87    6.40
 -20   6   7    5.38   11.97
  20   6  -7   -0.06    8.08
 -20  -6   7   -0.95    5.57
   0   0   8 4319.55 1763.81
   0   0   8 3285.96 1566.25
   0   0  -8 3980.91 1897.85
   0   1   8   44.32   20.95
   0   1  -8   20.55   14.26
   0  -1   8   66.60   34.24
   0  -1  -8   15.46   12.84
   0  -1  -8   35.52   23.14
   0   2   8  185.02   76.14
   0   2   8  516.97  247.29
   0   2  -8  314.49  129.25
   0  -2   8  378.86  155.30
   0  -2  -8  484.51  231.77
   0   3   8    3.33   14.08
   0   3  -8    8.68   13.36
   0  -3   8    3.22   11.56
   0  -3  -8   53.13   23.65
   0  -3  -8   -2.02   14.76
   0  -3  -8   34.29   25.13
   0   4   8  247.82  119.23
   0  -4  -8  235.82  113.75
   0   5   8   41.24   18.22
   0   5  -8    8.48   17.64
   0  -5   8    1.99   14.92
   0  -5  -8   18.18   10.50
   0  -5  -8   64.89   34.75
   0   6   8  407.44  166.46
   0   6  -8  282.74  116.91
   0  -6   8  222.42   92.18
   0  -6  -8  395.62  161.82
   0  -6  -8  454.01  217.13
   0   7   8   74.24   30.65
   0   7   8    8.67   11.36
   0   7  -8    1.47   14.91
   0  -7   8   11.03   13.88
   0  -7  -8   20.81    9.95
   0  -7  -8    7.89   11.52
   0   8   8  337.24  137.79
   0   8   8  503.39  240.59
   0  -8  -8  452.77  185.02
   0   9   8   13.99    6.83
   0   9   8   10.34   12.13
   0  -9   8   17.27   15.02
   0  -9  -8   17.85    8.95
   0  10   8  263.86  126.70
   0  10  -8  405.67  166.80
   0 -10   8  301.43  124.19
   0  11   8   -1.57   12.26
   0  11  -8   -3.16   16.31
   0 -11  -8    0.60   11.03
   0  12   8  383.10  183.61
   0  12  -8  103.09   46.55
   0 -12  -8  365.28  175.11
   0  13   8    6.61   16.03
   0  13  -8   -1.65   17.21
   0 -13  -8   82.42   42.58
   0  14   8   23.83   17.81
   0  14  -8   91.37   41.87
   0  14  -8  120.52   31.41
   0 -14  -8   41.66   25.38
   0  15   8    4.25   11.36
   0  15  -8   -0.14    2.36
   0  15  -8    1.90   14.43
   0 -15   8    8.71   17.01
   0 -15   8    3.84    2.31
   0 -15  -8   -5.67   13.32
   0  16   8    8.70   11.27
   0  16  -8   39.88   24.32
   0 -16   8   38.26   23.26
   0 -16  -8   19.65   14.47
   0  17   8    2.62    9.81
   0  17  -8    5.62   20.20
   0 -17   8    4.47   20.34
   0 -17  -8    0.39   10.30
   0  18   8   35.13   19.83
   0  18  -8   48.15   29.72
   0 -18   8   45.95   29.86
   0 -18   8    4.58    7.94
   0 -18  -8   56.05   29.05
   0  19   8    1.80    9.97
   0  19  -8  -10.76   22.59
   0 -19   8    2.37   23.42
   0 -19   8   -3.77    7.82
   0 -19  -8   -5.15   11.13
   0  20   8   20.99   14.08
   0  20  -8   17.85   19.01
   0 -20   8    5.43   18.11
   0  21   8    7.87   10.33
   0  21  -8    0.61    5.08
   0 -21   8    0.54   14.70
   0 -21   8    0.35    7.42
   1   0   8 2661.58 1087.03
   1   0   8 3160.74 1506.99
  -1   0  -8 3243.64 1324.44
  -1   0  -8 3825.69 1823.77
  -1   0   8 2338.80  955.28
   1   0  -8 2363.50  965.15
  -1   1   8  100.25   46.95
   1   1  -8   54.77   26.77
   1  -1   8   19.44   12.45
   1  -1   8   39.30   21.92
  -1  -1  -8   17.03   10.67
  -1  -1  -8   33.53   19.45
   1   1   8  102.27   42.61
   1   1   8   16.07   14.45
  -1   1  -8   21.08   14.30
  -1  -1   8   57.52   26.58
   1  -1  -8   34.15   20.35
  -1   2   8  130.98   54.70
   1   2  -8   90.85   39.84
   1  -2   8   24.50   15.29
  -1  -2  -8   29.42   17.80
   1   2   8   36.00   16.10
   1   2   8   42.98   23.86
   1   2   8   -0.14   17.76
  -1   2  -8  119.61   50.09
  -1   2  -8   41.13   21.62
  -1  -2   8   83.52   36.44
   1  -2  -8  100.34   42.83
  -1   3   8   54.08   33.21
  -1   3   8   62.77   27.02
   1   3  -8   40.74   22.33
   1  -3   8   47.62   23.93
   1  -3   8   58.15   26.10
  -1  -3  -8   37.57   17.16
  -1  -3  -8   61.96   31.61
   1   3   8  102.11   42.30
   1   3   8   28.82   17.35
  -1   3  -8   84.10   36.19
  -1   3  -8   62.24   31.01
  -1  -3   8   24.38   15.35
   1  -3  -8   35.56   28.63
  -1   4   8  241.82   99.25
   1   4  -8   39.10   22.31
   1  -4   8   26.51   14.42
  -1  -4  -8   36.97   16.48
  -1  -4  -8    6.99   11.27
   1   4   8   42.70   18.34
   1   4   8   14.06   12.68
  -1   4  -8  100.70   42.97
  -1   5   8   72.40   30.55
   1   5  -8   70.15   33.34
   1  -5   8   93.04   40.32
   1  -5   8   64.04   31.22
  -1  -5  -8  146.44   60.30
  -1  -5  -8   23.76   15.25
   1   5   8   83.18   34.32
   1   5   8   21.78   14.48
  -1   5  -8   96.46   41.73
  -1  -5   8   75.42   34.20
   1  -5  -8   44.78   20.57
  -1   6   8   12.38   13.82
   1   6  -8   63.81   31.22
   1  -6   8   55.72   26.33
   1  -6   8  150.56   72.21
  -1  -6  -8   89.80   37.30
  -1  -6  -8   32.67   19.17
   1   6   8  100.91   41.50
   1   6   8   56.09   29.56
  -1   6  -8   36.19   18.87
  -1   6  -8   28.86   15.77
  -1  -6   8   88.72   39.86
   1  -6  -8  111.79   46.67
  -1   7   8   40.59   17.74
  -1   7   8 1069.39  510.62
   1   7  -8   47.94   27.64
   1  -7   8   76.80   35.36
   1  -7   8   54.43   27.20
  -1  -7  -8   21.64   11.19
  -1  -7  -8   31.70   18.96
   1   7   8   44.15   18.54
  -1   7  -8   54.01   27.09
  -1  -7   8   62.02   30.41
   1  -7  -8   54.78   23.97
  -1   8   8 1751.28  715.05
  -1   8   8 3606.97 1719.53
   1   8  -8 1691.48  691.41
   1  -8   8 2968.48 1415.28
  -1  -8  -8 2155.37  879.78
  -1  -8  -8 1611.41  768.49
   1   8   8 1325.15  541.14
  -1   8  -8 1735.58  709.23
   1  -8  -8 2587.50 1056.70
   1  -8  -8 4661.73 2222.39
  -1   9   8   20.27    9.18
   1   9  -8   11.07   18.78
  -1  -9  -8   15.94   13.96
  -1   9  -8   24.82   17.96
  -1  -9   8   76.44   35.54
   1  -9  -8   33.49   14.61
   1  -9  -8  106.85   54.06
  -1  10   8  491.92  200.90
  -1  10   8 1531.86  730.92
   1  10  -8  756.85  309.90
   1 -10   8  996.02  407.09
  -1 -10  -8 1098.85  524.20
  -1  10  -8  790.01  323.13
  -1 -10   8  866.55  354.52
   1 -10  -8  820.88  335.30
   1 -10  -8 1532.75  731.28
  -1  11   8  172.97   85.16
   1  11  -8   38.80   27.22
   1 -11   8   36.21   21.96
  -1 -11  -8   14.62   13.65
  -1  11  -8   15.56   15.70
  -1 -11   8   23.00   21.06
   1 -11  -8   13.42    6.26
   1 -11  -8   24.55   20.50
  -1  12   8  562.47  269.86
   1 -12   8  468.46  192.43
  -1 -12  -8  312.19  149.91
  -1  12  -8  408.50  167.88
  -1 -12   8  489.98  201.43
   1 -12  -8  365.63  175.99
  -1  13   8   35.72   30.34
   1 -13   8   23.56   18.47
  -1 -13  -8  106.08   53.11
   1  13   8   48.05   27.20
  -1  13  -8   13.06   15.48
  -1 -13   8   98.77   44.99
   1 -13  -8   94.08   50.27
  -1  14   8   92.34   47.82
   1  14  -8  119.48   31.11
   1 -14   8  167.89   70.85
  -1 -14  -8   60.15   32.08
   1  14   8   92.67   46.19
  -1  14  -8  121.65   52.17
  -1  14  -8  169.99   44.25
  -1 -14   8   19.30   20.05
   1 -14  -8   62.51   35.70
  -1  15   8   37.18   21.91
   1 -15   8    9.33    3.72
   1 -15   8   23.46   17.20
   1 -15   8    8.64    7.47
  -1 -15  -8    6.39   12.07
   1  15   8    5.37   11.05
  -1  15  -8   11.09   13.44
  -1  15  -8   10.67    4.47
  -1 -15   8    9.41   17.02
  -1 -15   8   14.82    4.12
   1 -15  -8   21.84   19.65
   1 -16   8   57.22   15.14
   1 -16   8  240.59  100.03
   1 -16   8   44.31   21.98
  -1 -16  -8   43.13   23.49
   1  16   8   29.86   17.48
  -1  16  -8  107.58   46.71
  -1 -16   8   50.22   27.43
   1 -16  -8    9.19   15.16
   1 -17   8   40.46   26.26
   1 -17   8    4.97    5.47
  -1 -17  -8    2.05    9.71
   1  17   8    0.99    9.29
  -1  17  -8    6.43   18.43
  -1  17  -8    1.31    6.31
  -1 -17   8   12.50   21.18
   1 -17  -8   21.55   17.61
  -1  18   8   52.19   26.88
   1 -18   8  264.74  110.70
   1 -18   8  121.09   58.15
  -1 -18  -8  103.96   50.87
   1  18   8  137.33   66.53
  -1  18  -8  151.29   72.49
  -1 -18   8   82.86   40.83
   1 -18  -8   30.50   19.30
  -1  19   8    2.06    9.26
   1 -19   8   -2.80   19.98
  -1 -19  -8    3.25    9.06
   1  19   8    0.90    9.36
  -1  19  -8    3.21    4.87
  -1 -19   8   16.60   22.81
   1 -19  -8   -0.38   12.26
  -1  20   8    7.65   10.27
   1 -20   8    1.16   16.11
   1 -20   8   31.15   15.88
   1  20   8   19.30   13.36
  -1  20  -8   10.12    6.46
  -1 -20   8    1.48   16.22
  -1  21   8    5.93    9.85
   1 -21   8    4.38   13.83
   1 -21   8    3.39    4.80
   1  21   8    1.85    9.85
  -1  21  -8    1.30    5.25
  -1 -21   8   -3.15   15.09
   2   0   8  462.29  189.08
  -2   0  -8  532.85  218.01
  -2   0  -8  860.55  410.61
   2  -1   8   13.41    9.72
  -2  -1  -8   20.39   11.27
  -2  -1  -8   90.02   44.32
   2   1   8   24.69   12.63
  -2   1  -8   16.41   10.32
  -2   1  -8   91.61   44.64
   2  -1  -8   91.74   43.65
   2  -2   8  261.22  124.95
  -2  -2  -8    0.15   19.12
  -2  -2  -8  322.07  154.08
   2   2   8   53.69   22.86
   2   2   8   25.31   22.72
  -2   2  -8   34.64   16.35
  -2   2  -8  200.02   95.83
  -2   3   8    7.16   17.47
   2  -3   8   31.20   15.33
   2  -3   8  193.49   92.72
  -2  -3  -8  119.50   58.08
   2   3   8  127.30   61.59
  -2   3  -8   26.40   13.94
  -2   3  -8  173.01   83.09
   2  -3  -8    9.17   24.53
   2  -4   8   63.67   31.27
  -2  -4  -8   71.22   30.00
  -2  -4  -8   34.46   19.93
   2   4   8  135.85   55.77
   2   4   8   22.24   13.85
  -2   4  -8   33.97   16.97
   2  -5   8   85.76   36.93
   2  -5   8  430.02  205.31
  -2  -5  -8   34.89   15.93
  -2  -5  -8  275.15  131.85
   2   5   8   67.99   28.22
   2   5   8  388.74  185.90
  -2   5  -8   71.01   31.13
   2  -6   8   23.42   13.97
   2  -6   8   22.01   12.05
  -2  -6  -8   36.70   20.53
   2   6   8   42.68   18.40
   2   6   8   32.81   18.86
  -2   6  -8   62.56   30.44
  -2  -7  -8   -4.00   14.79
  -2  -7  -8  145.01   70.22
   2   7   8   19.47   10.50
   2   7   8  157.82   76.20
  -2   7  -8   32.42   17.73
  -2   7  -8   67.92   32.81
   2  -8   8   61.77   27.69
   2  -8   8  125.71   60.41
  -2  -8  -8   57.11   29.38
   2   8   8   95.53   46.93
  -2   8  -8   36.21   19.45
  -2   8  -8  180.43   86.18
   2  -9   8   10.86   10.90
   2  -9   8   52.28   26.21
  -2  -9  -8   34.66   20.07
   2   9   8   22.82   15.32
  -2   9  -8   62.99   28.41
  -2   9  -8   49.02   23.81
   2 -10   8   62.21   27.71
  -2 -10  -8   87.94   43.87
   2  10   8   86.37   42.63
  -2  10  -8  105.41   44.92
  -2  10  -8   93.71   44.91
   2 -11   8   24.38   15.48
  -2 -11  -8   39.33   22.42
   2  11   8   34.31   19.28
  -2  11  -8    6.69   12.04
   2 -12   8    6.12   11.90
  -2 -12  -8   10.63   15.48
   2  12   8   12.17   12.62
  -2  12  -8   11.85   13.40
  -2  13   8   -1.50   23.05
   2 -13   8   26.49   16.61
  -2 -13  -8   19.44   17.45
   2  13   8   15.17   14.20
  -2  14   8    7.25   19.63
   2 -14   8   26.30   18.63
  -2 -14  -8    7.92   13.71
   2  14   8   11.79   12.37
  -2  14  -8   21.11    6.62
   2 -14  -8   12.43    5.50
  -2  15   8    0.73   16.93
   2 -15   8   21.25   14.67
  -2 -15  -8    6.23   12.20
   2  15   8    3.51    9.67
  -2  15  -8   17.78   13.90
  -2  15  -8    4.38    4.89
  -2  15  -8   10.47    4.38
   2 -15  -8    8.52    4.57
  -2  16   8    1.20   14.99
   2 -16   8   13.42    4.50
  -2 -16  -8    4.88   10.81
   2  16   8   11.98   10.64
  -2  16  -8    0.23    4.29
  -2  16  -8    9.10   13.42
  -2  16  -8   17.02    9.20
   2 -16  -8    5.08    4.41
   2 -16  -8    1.15   12.82
  -2  17   8    2.79   12.94
   2 -17   8    0.42    3.32
  -2 -17  -8    4.08   10.16
   2  17   8    8.28    9.15
  -2  17  -8   10.88   16.11
  -2  17  -8    6.09    5.40
   2 -17  -8    0.49    5.19
   2 -17  -8    1.05   12.65
  -2  18   8   -1.63   11.38
   2 -18   8   -0.48   17.55
   2 -18   8   -3.95    5.58
  -2 -18  -8    4.98    9.77
   2  18   8    5.17    8.08
  -2  18  -8   10.46   18.01
  -2  18  -8   13.01    8.07
   2 -18  -8   -2.97   12.85
  -2  19   8    0.27   12.11
   2 -19   8    3.81   17.88
   2 -19   8   -3.82    6.46
  -2 -19  -8    0.48   10.24
   2  19   8    0.57    7.66
  -2  19  -8    8.06   17.52
  -2  19  -8    6.46    6.50
   2 -19  -8    1.61   13.59
  -2  20   8    0.32   11.82
   2 -20   8    3.42   14.08
   2 -20   8    4.55    6.85
   2  20   8    8.25    8.74
  -2  20  -8    3.83   12.67
  -2  20  -8    7.33    6.40
  -2  21   8    1.32   11.37
   2 -21   8   -3.83   13.12
   2  21   8    4.52    7.54
  -2  21  -8    6.06    5.46
   2 -21  -8   -2.36    5.84
   3   0   8  104.40   43.21
   3   0   8  372.69  178.49
  -3   0  -8   94.68   39.65
   3  -1   8   14.23    9.62
   3  -1   8   41.40   23.14
  -3   1  -8   27.60   14.03
  -3   1  -8   10.67   10.37
   3  -1  -8  116.24   55.45
   3  -2   8   59.65   25.65
   3  -2   8   83.83   41.63
  -3  -2  -8  137.83   77.34
  -3  -2  -8   70.18   35.10
   3   2   8   87.31   49.21
  -3   2  -8   70.98   30.25
  -3   2  -8   95.76   46.99
  -3   3   8    6.83   19.84
   3  -3   8  114.98   47.96
  -3  -3  -8   52.24   23.05
  -3  -3  -8   57.20   29.38
   3   3   8   56.83   24.02
  -3   3  -8   97.82   40.97
  -3   3  -8  216.60  103.85
   3  -3  -8    3.06   22.70
   3  -4   8   10.55   10.10
  -3  -4  -8   22.38   12.57
  -3  -4  -8    9.81   10.10
   3   4   8   62.97   26.35
   3   4   8   11.19   11.79
  -3   4  -8   28.68   14.85
  -3   4  -8   13.81   11.41
   3  -5   8   95.19   46.60
  -3  -5  -8    8.15   11.01
   3   5   8    6.59   10.21
  -3  -6  -8   14.15   12.54
   3   6   8   15.08   13.33
  -3   6  -8   33.99   16.45
  -3   6  -8  131.19   63.20
   3  -7   8   72.86   31.43
  -3  -7  -8   32.00   18.89
   3   7   8   10.56   11.63
  -3   7  -8   39.79   18.84
   3  -8   8   53.07   23.76
  -3  -8  -8   57.01   29.77
   3   8   8   83.69   41.71
  -3   8  -8   50.71   23.07
   3  -9   8   25.10   14.39
  -3  -9  -8    5.46   11.89
   3   9   8    8.49   11.87
  -3   9  -8   28.80   16.88
   3 -10   8   62.54   28.03
  -3 -10  -8    6.12   11.14
   3  10   8    3.52   12.00
  -3  10  -8   30.67   17.83
   3 -11   8   22.21   14.05
  -3 -11  -8   19.19   15.86
   3  11   8   18.73   14.34
  -3 -12  -8   24.41   18.93
   3  12   8   40.11   23.92
  -3  12  -8   32.26   17.74
   3 -13   8   85.84   37.30
  -3 -13  -8   34.71   20.97
   3  13   8   46.88   26.33
  -3  13  -8   23.76   15.79
  -3  14   8   17.85    7.87
   3 -14   8   11.28   11.72
  -3 -14  -8   14.19   13.72
   3  14   8   12.11   12.28
  -3  14  -8   12.93   13.03
  -3  14  -8   24.94    7.79
  -3  15   8   26.63   11.19
   3 -15   8   22.59    7.00
   3 -15   8   27.25   15.66
   3  15   8   15.06   13.28
  -3  15  -8   48.73   23.49
  -3  15  -8   18.15    6.34
   3 -15  -8   33.05   14.07
  -3  16   8   24.82   10.59
   3 -16   8   -0.11   11.27
   3 -16   8   17.59    5.62
   3  16   8   59.76   30.80
  -3  16  -8    3.52   12.74
  -3  16  -8    2.89    4.10
   3 -16  -8   10.22    5.29
  -3  17   8    9.46    5.50
   3 -17   8    3.71   13.97
   3 -17   8    5.04    3.45
   3  17   8    9.71   10.62
  -3  17  -8    9.43   15.52
  -3  17  -8   -0.24    3.66
   3 -17  -8   18.66    8.27
  -3  18   8    9.06    6.27
   3 -18   8   -1.01   14.49
   3 -18   8   -1.23    3.20
   3  18   8   30.95   16.97
  -3  18  -8    3.09   15.03
   3 -18  -8   15.08    7.14
  -3  19   8    8.19    7.39
  -3  19   8   -2.62   12.40
   3 -19   8    2.05   14.00
   3  19   8    4.35    7.87
   3 -19  -8    1.16    3.15
  -3  20   8    8.03    5.56
  -3  20   8   10.49   13.54
   3 -20   8    2.61   11.51
   3  20   8    8.38    8.51
   3 -20  -8    7.46    5.52
  -3  21   8   -2.57   11.00
   3 -21   8   -0.07   11.12
   3  21   8    9.51    8.77
  -3  21  -8   -2.94    5.73
   3 -21  -8    4.40    4.25
   4   0   8   30.06   14.03
   4   0   8  183.96   89.04
  -4   0  -8   27.18   13.96
  -4   0  -8   66.02   34.13
   4  -1   8   11.89   14.37
  -4  -1  -8   18.08   11.19
   4   1   8   35.03   16.23
  -4   1  -8  103.64   50.82
  -4  -2  -8   49.44   30.25
  -4  -2  -8   44.39   23.62
  -4  -2  -8    2.59    9.29
  -4  -2  -8   28.08   18.06
   4   2   8    3.79   10.93
   4   2   8   48.56   28.96
  -4   2  -8   33.04   15.74
  -4   2  -8   16.45   13.56
  -4   3   8   18.24   22.89
  -4  -3  -8  106.89   53.06
   4  -4   8   15.48   10.38
  -4  -4  -8   11.02   13.26
   4   4   8   34.16   16.02
   4   4   8    3.36   12.69
  -4   4  -8   19.03   11.38
   4  -4  -8   18.66   19.12
   4  -5   8   12.58    9.18
  -4  -5  -8  213.42  103.08
   4   5   8   28.89   20.23
  -4   5  -8   20.71   11.42
   4  -6   8   11.65    9.85
  -4  -6  -8   -1.05   13.88
   4   6   8    3.06   12.86
  -4   6  -8   16.17   10.60
   4  -7   8  555.24  227.18
  -4  -7  -8  364.22  174.38
   4   7   8  732.51  349.77
  -4   7  -8  631.27  258.22
   4  -8   8  109.96   46.11
  -4  -8  -8   17.56   13.81
   4   8   8   37.90   22.72
  -4   8  -8  129.71   54.13
   4  -9   8   30.69   15.67
   4   9   8   58.45   31.17
   4  10   8   13.36   15.14
  -4  10  -8    7.59   10.17
   4 -11   8  232.83   96.00
  -4 -11  -8  243.06  117.07
   4  11   8  146.93   71.75
  -4  11  -8  196.49   81.42
   4 -12   8   12.64   11.61
  -4 -12  -8    9.55   16.11
  -4  12  -8   16.30   12.71
   4  13  -8  274.44   71.24
   4 -13   8  407.62  167.06
  -4 -13  -8  336.01  161.30
  -4  13  -8  331.25  136.19
   4 -14   8    0.00   10.52
  -4 -14  -8    4.96   13.94
  -4  14  -8   -1.26   10.11
  -4  14  -8    2.50    4.54
  -4 -14   8    3.16    2.11
  -4  15   8    9.31    5.81
   4 -15   8   67.99   30.28
   4 -15   8   67.20   17.94
  -4 -15  -8   20.92   16.58
   4  15   8   15.03   12.74
  -4  15  -8   80.80   21.52
  -4  16   8    5.70    3.78
   4 -16   8   -4.73   10.54
   4 -16   8    4.22    3.42
  -4 -16  -8    3.72   12.74
   4  16   8    3.73    9.98
  -4  16  -8    4.95   11.05
  -4  16  -8    0.12    3.96
  -4  17   8   52.97   21.85
   4 -17   8   19.79    6.51
  -4 -17  -8   24.48   16.27
   4  17   8    8.51   10.30
  -4  17  -8   26.32   17.37
   4 -17  -8    9.45    5.74
  -4  18   8    3.87    3.71
   4 -18   8    2.15    4.75
  -4 -18  -8    8.14   11.03
   4  18   8    4.33    8.88
  -4  18  -8   -6.52   13.91
   4 -18  -8    5.59    4.21
  -4  19   8   21.43    9.37
   4 -19   8    4.37   10.61
   4 -19   8   -0.05    3.64
   4  19   8    7.71    7.87
  -4  19  -8   12.59   15.71
   4 -19  -8   65.72   27.14
  -4  20   8    4.44    3.89
   4 -20   8    4.31   10.74
   4  20   8    5.07    7.81
  -4  20  -8    3.87   12.94
   4 -20  -8    9.04    5.62
   4  21   8   52.09   26.51
   5   0   8   76.39   32.03
  -5   0  -8   53.09   23.72
   5  -1   8   63.50   27.32
  -5  -1  -8   23.97   13.30
   5   1   8   35.36   16.36
  -5   1  -8   36.26   17.36
  -5  -2  -8   33.09   19.61
  -5  -2  -8    3.65   13.29
  -5  -2  -8   27.59   19.91
  -5  -2  -8   38.12   24.50
   5   2   8   39.30   21.78
  -5   2  -8   53.37   23.51
  -5  -3  -8   17.73   16.40
   5   3   8    6.52   13.81
  -5   3  -8   46.97   21.15
  -5   4   8   11.51   15.67
   5  -4   8   33.32   15.47
  -5  -4  -8    7.89   12.64
   5   4   8    0.71   13.25
   5  -4  -8   13.51   21.25
   5  -5   8   64.56   27.46
  -5  -5  -8   70.45   36.35
   5   5   8   57.59   31.04
  -5   5  -8  171.79   70.83
   5  -6   8   10.28    8.93
  -5  -6  -8   10.18   13.51
   5   6   8    1.01   13.02
  -5   6  -8   22.81   12.80
   5  -7   8   93.27   39.51
   5   7   8   30.46   20.71
  -5   7  -8   85.12   36.16
   5  -8   8   28.45   14.29
  -5  -8  -8   24.38   17.94
   5   8   8   16.17   15.88
  -5   8  -8   26.86   13.82
   5  -9   8   23.48   12.90
  -5  -9  -8   14.02   18.61
  -5   9  -8   23.72   13.66
   5 -10   8   34.98   17.99
  -5 -10  -8   17.71   18.48
   5  10   8    6.58   14.34
  -5  10  -8   51.15   24.06
   5 -11   8   90.24   38.64
  -5 -11  -8   11.01   18.87
   5  11   8   19.72   20.69
  -5  11  -8   75.23   33.02
   5  12  -8    4.88    4.14
   5 -12   8   36.33   18.48
  -5 -12  -8   15.61   19.54
   5  12   8   13.03   18.89
   5  13  -8   25.38    7.35
   5 -13   8   14.15   11.02
  -5 -13  -8  128.64   64.54
   5  13   8   56.51   32.58
  -5  13  -8   11.67    9.85
  -5 -14  -8    2.14   15.33
   5  14   8    2.81   15.27
  -5  14  -8   22.42   13.32
  -5  14  -8   -0.63    5.03
  -5 -14   8    6.62    2.84
   5 -15   8   62.77   27.76
   5 -15   8  150.44   39.37
  -5 -15  -8  118.71   58.93
   5  15   8   90.92   46.53
  -5  15  -8   52.23   23.72
  -5  15  -8  134.86   35.43
   5 -16   8   15.40    5.37
   5 -16   8    9.76   10.90
  -5 -16  -8    0.94   11.41
   5  16   8    2.68   14.77
  -5  16  -8    1.79   10.99
  -5  16  -8    5.51    4.78
  -5  17   8   14.02    6.73
   5 -17   8   40.41   11.27
   5 -17   8   40.46   19.86
   5  17   8  321.72  154.36
  -5  17  -8   43.88   21.80
  -5  17  -8   20.41    7.58
  -5  18   8    2.10    3.15
   5 -18   8    1.10    4.10
   5 -18   8   11.93   11.34
   5  18   8    0.39   10.58
  -5  18  -8   14.23   12.48
  -5  18  -8    0.64    4.77
   5 -18  -8   -0.60    7.40
  -5  19   8   54.06   22.36
   5 -19   8    6.00   10.29
   5 -19   8    0.18    3.80
   5  19   8    1.36    8.09
   5 -19  -8    5.78    5.56
  -5  20   8    4.72    3.86
   5 -20   8   -1.67   10.62
   5  20   8   -2.40    8.43
   5 -20  -8    1.80    5.49
   6   0   8   27.22   13.93
  -6   0  -8   23.67   15.56
  -6   0   8   17.05   17.18
   6  -1   8   17.85   11.24
   6   1   8   29.51   14.56
   6   1   8    4.21   14.69
   6   2   8   81.13   39.93
  -6   2  -8   46.11   21.25
   6  -3   8   44.11   20.04
  -6   3  -8   25.50   13.55
  -6   4   8   17.96   19.81
  -6   4  -8    8.87    8.59
   6  -4  -8   21.94   27.46
   6  -5   8   56.21   24.50
  -6   5  -8   51.68   22.88
   6  -6   8  117.89   49.10
  -6  -6  -8  130.75   64.82
  -6   6  -8  167.29   69.02
  -6  -7  -8   93.92   47.90
  -6   7  -8  300.55  123.27
   6  -8   8   95.26   40.00
  -6  -8  -8  123.22   61.33
   6   8   8   42.58   27.09
  -6   8  -8   96.25   40.51
   6  -9   8   41.38   20.04
  -6  -9  -8   -4.72   15.29
   6   9   8   -1.86   15.88
  -6   9  -8   45.37   21.47
   6 -10   8   16.64   12.82
  -6 -10  -8   29.26   23.05
   6  10   8   28.56   22.15
  -6  10  -8   13.93   12.04
   6  11  -8   -0.06    4.46
   6 -11   8  122.23   51.03
  -6 -11  -8   91.54   47.96
   6  11   8   49.14   30.06
  -6  11  -8  131.60   54.77
   6  12  -8    0.48    3.83
   6  12   8    3.94   16.82
  -6  12  -8   19.23   12.48
  -6 -12   8    2.03    3.22
   6  13  -8   22.26    6.71
   6 -13   8   51.15   23.79
   6  13   8   -1.62   16.90
  -6  13  -8   50.44   23.21
   6 -14   8   23.02   13.99
  -6 -14  -8    4.10   16.42
   6  14   8    6.65   14.19
  -6  14  -8   14.87   11.60
  -6  14  -8    7.42    5.93
  -6 -14   8   11.28    4.26
   6 -15   8   28.82   16.21
   6 -15   8   20.41    6.72
  -6 -15  -8   21.31   19.49
  -6  15  -8   25.13   13.67
  -6  15  -8   14.14    5.70
   6 -16   8   24.92   14.52
   6 -16   8    6.70    3.96
  -6 -16  -8    0.46   15.59
  -6  16  -8    2.04    4.79
   6 -17   8   25.08    7.59
   6 -17   8    3.35    9.12
  -6 -17  -8   19.74   16.22
   6  17   8    8.07   10.97
  -6  17  -8    0.59    9.39
   6  18   8    7.81   10.95
  -6  18  -8   10.06   10.35
  -6  18  -8    0.04    6.10
  -6  19   8    2.77    3.86
   6 -19   8   -0.48    8.45
   6 -19   8    1.66    4.28
   6  19   8    5.45   10.04
  -6  19  -8   -0.47    9.90
  -6  19  -8   -0.66    4.73
   6 -20   8    0.70    9.61
   6  20   8    7.35   11.31
   6 -20  -8    7.67    7.78
   7   0   8  117.98   49.33
  -7   0  -8   21.55   17.56
   7   1   8  112.71   62.17
  -7   1  -8  206.19   85.33
   7   2   8   64.96   33.16
  -7   2  -8   82.42   35.42
   7  -3   8  422.79  172.97
  -7   3  -8  314.13  128.80
  -7   4   8   43.27   30.20
   7  -4   8  291.73  119.61
  -7   4  -8  113.40   47.52
   7  -4  -8   19.58   28.13
   7  -5   8 1175.39  480.10
  -7   5  -8 1226.02  500.92
  -7   6  -8   66.20   28.61
   7  -7   8   47.02   21.04
  -7   7  -8   55.89   24.53
   7  -8   8  240.41   98.88
  -7   8  -8  280.62  115.21
   7  -9   8  116.41   48.56
  -7 -10  -8   10.58   21.84
  -7  10  -8  102.44   43.14
   7  11  -8    9.35    6.54
   7 -11   8   31.15   16.20
  -7 -11  -8   24.92   23.09
  -7  11  -8   27.43   14.54
   7  12  -8   63.57   17.18
   7 -12   8   68.45   29.98
  -7 -12  -8   40.76   26.72
   7  12   8   43.04   27.60
  -7  12  -8   55.05   24.82
  -7 -12   8   41.38   11.50
   7  13  -8  311.66   80.91
   7 -13   8  244.47  100.73
  -7 -13  -8  141.99   70.50
   7  13   8   67.17   37.25
  -7 -13   8  367.57   95.35
   7 -14   8    8.72    9.75
  -7 -14  -8    2.41   16.58
   7  14   8    5.32   16.32
  -7  14  -8   10.54    9.42
  -7  14  -8    5.06    5.42
   7 -15   8    7.77    4.61
  -7 -15  -8    4.70   16.37
   7  15   8   13.71   16.57
  -7  15  -8   21.92   13.24
  -7  15  -8   12.91    5.60
   7 -16   8   22.03   13.88
   7 -16   8   21.25    6.78
  -7 -16  -8   26.99   19.21
   7  16   8   15.28   14.82
  -7  16  -8   41.91   20.02
   7 -17   8   12.43   12.21
   7  17   8    7.19   11.67
  -7  17  -8   11.28   11.69
  -7  17  -8    7.30    5.46
   7 -18   8   40.00   11.34
   7 -18   8   16.74   12.53
   7  18   8    3.28   10.36
  -7  18  -8   21.22   13.11
  -7  18  -8   64.08   18.08
   7 -19   8    0.72    4.59
   7 -19   8    4.82   10.19
   7  19   8    2.85   10.49
  -7  19  -8   -1.21    5.72
   7 -20   8    8.30   11.04
  -8   0   8 3832.74 1777.91
   8   0  -8 4529.45 2100.69
   8   1   8   94.80   51.84
   8  -2   8  641.85  262.45
   8  -3   8   29.38   15.79
  -8   3  -8    5.60   12.67
  -8   4   8  118.85   69.00
   8  -4   8  258.57  106.53
  -8   4  -8  181.85   75.37
   8  -4  -8   11.25   25.91
  -8   5  -8   94.79   40.20
   8  -5  -8  193.31  105.79
   8  -6   8  524.91  214.66
  -8   6  -8  468.82  191.90
   8  -7   8   16.62   11.99
  -8   7  -8   11.52    9.71
  -8   8  -8  105.95   44.48
   8  -9   8   26.99   14.31
  -8   9  -8   20.87   12.78
   8  10  -8   73.13   20.11
   8 -10   8  487.34  199.49
  -8  10  -8  473.05  193.66
   8  11  -8   -3.86    5.29
   8 -11   8   24.57   13.56
  -8 -11   8    0.92    4.00
   8  12  -8   22.52    7.43
   8 -12   8   73.43   32.12
  -8  12  -8   64.52   28.40
  -8 -12   8   37.89   10.40
   8  13  -8    9.69    4.41
   8 -13   8    8.06    8.58
  -8  13  -8   10.19    9.95
  -8 -13   8    5.97    3.81
   8 -14   8   36.81   18.13
  -8 -14  -8    0.70   17.78
  -8  14  -8   24.43   14.11
  -8  14  -8   12.22    6.44
   8 -15   8    5.43    9.79
   8 -15   8    3.26    4.72
  -8 -15  -8   11.13   16.26
  -8  15  -8   13.10   10.99
  -8  15  -8    6.35    5.22
   8 -16   8   32.45    9.45
   8 -16   8   23.99   14.55
  -8 -16  -8   69.56   37.02
  -8  16  -8   37.53   11.10
   8 -17   8    1.27    8.96
   8 -17   8    4.43    3.80
   8  17   8   -2.54   10.19
  -8  17  -8    6.05    9.29
  -8  17  -8    1.38    5.14
   8  18   8    1.37   10.68
  -8  18  -8   22.33   13.17
   8 -19   8    2.58   10.34
   8  19   8    0.95    9.99
  -8  19  -8    0.80    6.42
  -9   0   8  477.81  223.12
   9   0  -8  490.16  229.83
  -9  -1  -8   18.52   13.45
   9  -3   8   33.71   20.71
  -9  -3  -8   31.85   23.12
  -9   3  -8    5.32   15.22
  -9   4   8    9.12   24.04
  -9   4  -8   -1.91   14.11
  -9   5   8   61.08   36.32
   9  -5   8   22.81   14.23
  -9   5  -8   25.43   16.06
   9  -5  -8   27.74   26.56
  -9   6   8  181.85   98.90
   9  -6   8   79.14   34.22
  -9   7  -8   15.38   11.91
   9  -8   8  964.62  394.21
  -9   8  -8 1051.23  429.66
   9   9  -8    3.21    6.15
   9  -9   8   48.98   22.66
  -9   9  -8   37.00   17.73
   9 -10   8  864.61  353.46
  -9  10  -8  824.05  336.89
  -9 -10   8   47.53   13.36
   9 -11   8   15.89   11.16
  -9  11  -8   14.63   10.98
  -9 -11   8    3.62    4.12
   9 -12   8   40.23   19.24
  -9  12  -8   42.37   20.39
   9 -13   8    9.95   10.43
  -9  13  -8   13.92   10.31
  -9 -13   8    6.67    4.15
   9 -14   8   45.81   20.92
  -9  14  -8   54.41   24.02
  -9  14  -8   18.71    7.74
  -9 -14   8   24.50    7.46
   9 -15   8    5.82    5.43
  -9  15  -8   16.00   11.04
   9 -16   8   15.58   11.18
  -9  16  -8   13.95   10.69
   9 -17   8   14.26   11.77
   9 -17   8    0.71    3.56
  -9  17  -8    0.96    9.23
  -9  17  -8    2.63    5.45
   9 -18   8   61.70   27.48
   9 -18   8   23.97    7.81
  -9  18  -8  218.71   90.38
   9 -19   8    0.75   10.63
  10   0  -8 1450.91  674.12
 -10  -3  -8  130.15   63.99
  10  -4   8    3.43   10.42
 -10   4  -8    4.79   13.39
 -10   5   8   64.27   40.00
  10  -5   8  169.20   70.11
  10  -5  -8   58.98   41.41
  10  -6   8  143.97   59.95
 -10   6  -8   99.65   43.13
  10  -6  -8  234.59  127.12
  10  -7   8   29.98   16.35
 -10   7  -8   32.91   18.33
  10  -7  -8   39.39   27.04
  10  -8   8   57.64   25.68
  10   9  -8    2.01    6.49
  10  -9   8    8.62   10.16
 -10   9  -8   10.45   12.02
 -10  -9   8   -4.04    5.20
  10  10  -8   72.03   20.09
  10 -10   8  328.25  134.79
 -10  10  -8  268.62  110.70
 -10 -10   8   48.66   14.12
  10  11  -8    1.74    5.11
  10 -11   8    2.59    9.82
 -10  11  -8    2.76    9.14
 -10 -11   8    1.60    3.74
  10  12  -8    9.69    5.41
  10 -12   8    7.82    9.82
 -10  12  -8   15.04   11.66
 -10 -12   8   20.35    6.80
  10 -13   8   43.51   19.90
 -10  13  -8   44.48   20.28
 -10 -13   8   53.32   14.62
  10 -14   8    7.21    9.26
 -10  14  -8   16.67   10.82
 -10  14  -8    5.22    5.97
 -10 -14   8    2.81    3.50
  10 -15   8    8.93    9.75
  10 -15   8   14.26    6.50
 -10  15  -8   17.74   11.71
  10 -16   8   15.43   11.21
 -10  16  -8    5.26    4.96
  10 -17   8   -0.86    8.06
  10 -17   8    6.78    4.16
 -10  17  -8    5.19    9.39
 -10  17  -8    1.05    4.95
  10 -18   8   15.15    6.35
 -10  18  -8    3.71    6.18
  11   0   8   15.08   13.67
 -11  -1   8   41.68   27.44
 -11  -3  -8   65.10   37.64
  11   3   8   59.21   33.02
 -11   5   8  220.65  120.82
 -11   5  -8   72.35   34.08
  11  -5  -8  180.08  102.64
  11  -6   8   53.44   25.70
 -11   6  -8   45.14   22.96
 -11   7  -8   13.45   14.59
  11  -7  -8    2.44   14.64
  11   8  -8   15.41    8.38
  11  -8   8  119.09   50.09
 -11   8  -8  142.11   59.74
  11  -9   8   20.62   13.61
 -11   9  -8   27.16   15.93
  11 -10   8   58.56   25.61
 -11  10  -8   86.81   37.13
  11  11  -8    0.48    5.27
  11 -11   8   68.03   29.76
 -11  11  -8   52.60   24.38
  11  12  -8   26.77    8.67
  11 -12   8   11.68   10.22
 -11  12  -8   22.93   14.42
 -11 -12   8   19.84    6.86
  11  13  -8  148.59   39.14
  11 -13   8   85.46   36.35
 -11  13  -8   80.22   34.31
 -11 -13   8   92.88   24.71
  11 -14   8   11.41   10.72
 -11  14  -8    4.42    9.06
 -11  14  -8   -1.43    5.83
 -11 -14   8    0.75    3.69
  11 -15   8   16.23    6.69
 -11  15  -8    8.48    9.05
  11 -16   8    5.04   10.06
 -11  16  -8    8.80    9.53
 -11  16  -8   39.09   11.71
  11 -17   8    9.71   10.68
  11 -17   8    1.88    4.10
  12   0   8  694.06  368.81
  12   0  -8  468.11  219.42
 -12  -1   8   16.41   21.38
  12   3   8  107.68   53.87
 -12   5   8  129.18   73.37
  12  -5  -8   64.13   47.99
  12  -6  -8  143.74   80.04
  12   7  -8    4.55    7.29
  12  -7   8   92.86   40.00
 -12   7  -8   51.71   26.00
  12  -8   8  155.88   65.00
  12  -8  -8  163.69   89.85
  12   9  -8    0.96    6.68
  12  -9   8    8.92   10.88
 -12   9  -8    7.37   12.43
  12  10  -8    3.77    5.87
  12 -10   8   32.24   17.02
 -12  10  -8   17.27   13.87
  12  11  -8    7.87    5.92
  12 -11   8   16.45   12.41
 -12 -11   8   19.56    6.99
  12  12  -8   12.09    6.41
  12 -12   8   26.60   14.55
 -12  12  -8   32.49   16.47
 -12 -12   8   26.05    8.43
  12  13  -8  341.12   88.90
  12 -13   8  203.37   83.89
 -12  13  -8  233.88   96.48
 -12 -13   8  405.67  105.44
  12 -14   8   10.66   10.37
 -12  14  -8   10.01   10.53
 -12  14  -8    3.34    6.03
 -12 -14   8    3.93    4.14
  12 -15   8   19.74   12.76
  12 -15   8   21.87    7.90
 -12  15  -8   60.22   17.24
  12 -16   8    2.79    9.63
  12 -16   8   10.04    5.33
 -13   0  -8  188.73  101.42
  13   1  -8   90.43   50.14
 -13  -1   8   76.88   41.27
 -13  -3  -8  114.65   57.32
  13   3   8   37.87   25.88
 -13   5   8   91.77   55.77
  13  -5  -8    1.18   25.65
 -13   6   8    4.99   13.10
  13  -6  -8   39.58   30.14
 -13   7   8   57.20   34.02
 -13  -7   8    1.31    5.60
  13   8  -8   -3.53    6.83
 -13  -8   8    0.44    5.62
  13   9  -8   -0.25    6.70
  13  -9   8   47.23   23.71
 -13  -9   8    0.02    5.70
  13  10  -8   12.32    7.25
 -13  10  -8   31.08   17.74
 -13 -10   8    4.04    4.68
  13 -11   8   79.69   34.34
 -13  11  -8  104.95   44.62
  13  12  -8    6.59    5.44
  13 -12   8    8.81   11.09
 -13  12  -8    4.35   11.10
  13 -13   8  293.14  120.54
 -13  14  -8    3.93    9.97
 -13  14  -8    3.11    6.49
 -13 -14   8    2.58    4.30
  13 -15   8  112.36   47.25
  13 -15   8   53.13   15.24
 -13  15  -8   45.75   22.24
  13 -16   8    7.51   10.45
  14   1  -8  111.00   59.97
 -14  -1   8   29.74   24.62
  14   3   8   19.08   18.70
 -14  -4  -8    9.99   21.20
 -14   5   8   13.90   22.42
 -14   6   8   59.72   35.81
  14   6  -8   -4.63    7.83
 -14  -6   8   -1.91    6.73
  14  -6  -8   42.90   32.49
 -14  -7   8    2.80    6.48
  14   8  -8   -0.59    7.08
 -14   9  -8    3.11   12.80
 -14  -9   8    9.44    6.00
  14  10  -8    2.08    6.42
  14 -10   8   17.29   13.09
 -14  10  -8   17.16   14.03
  14  11  -8    1.13    5.18
  14 -11   8   13.66   12.48
 -14  11  -8    6.12   12.25
 -14 -11   8    4.50    5.11
  14  12  -8   30.78    9.71
 -14  12  -8   56.14   25.98
  14  13  -8   26.07    9.02
  14 -13   8    7.55   11.02
 -14  13  -8   10.98   11.73
 -14 -13   8   20.11    7.18
  14 -14   8   10.27   11.86
 -14 -14   8   10.91    5.90
  14 -15   8   32.01   17.45
  15   1  -8   50.89   35.38
 -15  -1   8   59.58   34.75
  15   3   8   15.62   17.76
 -15  -4  -8   10.68   20.76
 -15   4  -8    3.82   13.73
 -15   5   8    0.54   15.11
  15   5  -8   -1.80    8.23
 -15   6   8   11.66   15.00
  15   6  -8   -1.59    7.57
 -15  -6   8    2.38    6.53
  15  -6  -8    5.24   19.91
  15   7  -8   -3.77    7.09
 -15  -7   8    0.98    5.65
  15  -7  -8    1.74   13.09
 -15  -8   8   -1.37    5.89
  15   9  -8    1.83    7.04
 -15  -9   8    2.70    5.14
  15  10  -8    0.88    5.89
 -15  10  -8   -0.60   11.77
 -15 -10   8    9.90    5.87
  15  11  -8   10.91    6.15
 -15  11  -8   19.65   15.04
 -15 -11   8    2.84    4.68
  15  12  -8    1.51    4.52
  15 -12   8   14.24   14.24
 -15 -12   8    1.37    4.74
  15  13  -8   76.28   21.38
  15 -13   8  105.79   45.77
  16   1  -8   17.63   29.56
 -16  -1   8   51.87   32.51
 -16  -2   8   43.20   26.83
  16   3   8   15.02   18.57
  16   4  -8    3.59    7.67
 -16  -4  -8   -2.59   19.00
  16   4   8   13.90   19.28
  16   5  -8   -3.67    7.72
 -16   5  -8   -0.69   12.61
 -16  -5   8    7.59    6.98
 -16   6   8   24.15   18.87
 -16  -6   8    2.35    6.44
 -16   7   8   39.02   23.23
  16   7  -8   -3.87    7.88
 -16  -8   8    5.54    6.04
 -16 -10   8    6.39    5.17
  16  11  -8    6.38    5.82
 -16 -11   8    4.41    5.16
 -16 -12   8   62.02   17.51
  17   1  -8   24.32   29.40
 -17  -1   8   48.56   32.40
 -17  -2   8    6.65   18.38
  17   3  -8   -0.90    7.75
  17   3   8    5.82   16.34
  17   4  -8   -0.28    8.27
 -17  -4  -8   13.73   19.93
  17   4   8    9.61   19.28
 -17  -4   8   -0.29    6.80
  17   5  -8    3.73    8.29
 -17  -5   8   -3.25    7.03
 -17   6   8    3.97   11.89
  17   6  -8   -8.51    8.51
 -17  -6   8   -1.11    6.79
  17   7  -8    1.54    7.37
 -17  -7   8    0.72    6.87
 -17   8   8   76.76   43.13
 -17   8  -8   12.12   12.40
  17   9  -8    1.70    6.75
 -17  -9   8    9.95    6.08
 -17 -10   8   23.11    8.53
  18   1  -8    5.01   26.53
 -18  -2   8   19.54   21.96
  18   3  -8   -3.48    9.06
  18   4  -8    1.17    8.33
 -18  -4  -8   10.88   19.49
  18   4   8    9.37   19.60
 -18  -4   8   -0.10    6.65
  18   5  -8   -2.42    9.52
 -18  -5  -8   12.26   23.00
 -18  -5   8    1.28    7.12
 -18   6   8   22.77   18.48
  18   6  -8   -5.05    8.55
 -18   7   8   24.83   16.47
  18   7  -8   -3.59    8.40
 -18  -7   8   20.57    9.20
  18   8  -8   -1.11    7.42
 -18  -8   8    2.93    5.82
  18   9  -8    3.94    7.23
 -18  -9   8    2.58    5.90
  19   1  -8   25.15   26.70
  19   2  -8    6.59   25.40
  19   2  -8   -4.00   10.24
 -19  -2   8   14.19   20.92
  19   3  -8   -1.28    9.05
 -19  -3   8   -2.36    6.13
 -19  -4  -8    3.25   19.72
  19   4   8    5.15   19.77
 -19  -4   8   -1.40    7.04
  19   5  -8   -4.17    9.25
 -19  -5  -8    7.63   19.35
 -19   6   8    0.35   11.31
  19   6  -8   -3.87    8.20
 -19  -6   8    3.56    7.78
 -19   7   8    0.89    9.80
 -19  -7   8   -2.94    6.30
  20   1  -8   21.32   28.98
  20   1  -8   -2.96    9.90
  20   2  -8   14.61   26.60
  20   2  -8   -0.82   10.03
 -20  -2   8   22.42   21.01
 -20  -2   8   -1.89    6.08
  20   3  -8   -3.70    9.49
 -20  -3   8   -2.73    6.87
   0   0   9   26.70   18.29
   0   0   9  690.70  330.19
   0   1   9 1339.96  547.49
   0   1  -9 1164.46  475.87
   0  -1   9 1908.43  910.12
   0  -1  -9 1760.81  839.75
   0   2   9   23.41   13.62
   0   2   9  109.94   56.18
   0   2  -9    9.06   13.61
   0  -2   9    0.17   11.92
   0  -2  -9   18.52   13.40
   0  -2  -9   83.64   42.72
   0   3   9  195.43  106.39
   0   3   9  936.23  447.13
   0   3  -9  230.00   95.55
   0  -3   9  185.73   77.29
   0  -3  -9  277.44  113.96
   0  -3  -9 1034.12  493.51
   0  -3  -9  115.48   66.85
   0   4   9   93.66   39.19
   0   4   9  160.33   79.25
   0   4  -9  103.59   46.19
   0  -4   9   44.96   26.00
   0  -4  -9   50.23   23.00
   0  -4  -9  171.40   83.87
   0   5   9 4151.99 1694.66
   0   5   9 5227.91 2492.25
   0   5  -9 5240.26 2139.50
   0  -5   9 5469.56 2232.98
   0  -5  -9 3564.65 1455.67
   0  -5  -9 6388.50 3046.09
   0   6  -9   18.03   18.59
   0  -6   9  132.89   57.13
   0  -6  -9   21.91   11.05
   0  -6  -9   90.66   46.16
   0   7   9   52.40   22.01
   0   7  -9   93.11   40.69
   0  -7   9  154.12   64.43
   0  -7  -9   62.62   33.16
   0   8   9  125.48   51.47
   0   8   9  142.10   68.95
   0   8  -9    7.30   14.18
   0  -8   9    8.88   11.78
   0  -8  -9   12.87    7.16
   0  -8  -9   50.60   27.25
   0   9   9   53.51   22.19
   0   9   9   23.23   15.74
   0  -9   9   27.78   18.34
   0  -9  -9   38.63   16.52
   0  10   9    9.28    5.46
   0  10   9    6.33   13.39
   0 -10   9    7.62   15.58
   0 -10  -9   21.98   10.03
   0  11   9  137.14   67.24
   0  11  -9  154.96   66.12
   0 -11   9  124.97   53.74
   0  12   9   36.62   23.93
   0  12  -9   -7.21   17.92
   0 -12   9   29.60   21.43
   0  13   9 1022.13  487.87
   0  13  -9  422.61  173.82
   0 -13  -9  682.06  325.78
   0  14   9    3.51   11.31
   0  14  -9   -0.45   15.57
   0 -14  -9   -1.73   11.68
   0  15   9  227.53  109.43
   0  15  -9   56.44   29.01
   0 -15  -9   76.71   38.59
   0  16   9   21.69   14.06
   0  16  -9    2.03   19.95
   0  16  -9    2.88    2.19
   0 -16  -9   -3.53   10.26
   0  17   9    2.33    9.04
   0  17  -9   11.67   21.85
   0 -17   9   21.11    5.87
   0 -17  -9    4.62   10.32
   0  18   9    0.79    8.88
   0  18  -9   -9.29   23.05
   0 -18   9    7.65   23.99
   0 -18   9   -0.50    2.23
   0 -18  -9    1.56   11.31
   0  19   9   58.65   29.95
   0  19  -9   50.76   27.96
   0 -19   9   45.35   26.21
   0  20   9   13.95   12.37
   0 -20   9   11.39   16.16
   0 -20   9   -0.22    5.68
   1   0   9  212.72   87.59
   1   0   9  265.80  127.26
  -1   0  -9  211.66   87.38
  -1   0  -9  267.92  128.44
   1   0  -9  383.45  157.70
  -1   1   9  221.36   91.37
   1   1  -9   66.37   31.77
   1  -1   9   47.83   21.99
   1  -1   9   74.41   36.74
  -1  -1  -9   60.36   26.69
  -1  -1  -9  101.65   49.86
   1   1   9  111.56   46.42
  -1   1  -9   56.46   25.70
  -1   1  -9  144.35   69.60
  -1   2   9   55.58   25.03
   1   2  -9   13.42   17.56
   1  -2   9   23.79   13.73
  -1  -2  -9   11.46   11.63
   1   2   9   25.45   15.45
  -1   2  -9   37.80   18.94
  -1   2  -9   30.58   17.85
  -1  -2   9   98.61   43.25
  -1   3   9   78.05   46.69
  -1   3   9  105.93   44.61
   1   3  -9   97.03   43.18
   1  -3   9  278.50  133.12
   1  -3   9   71.91   31.66
  -1  -3  -9  161.26   77.87
  -1  -3  -9  337.07  181.32
   1   3   9   64.33   27.22
   1   3   9  178.32   85.79
  -1   3  -9   79.69   35.13
  -1  -3   9  153.99   64.87
   1  -3  -9   22.31   27.78
  -1   4   9   11.87   10.13
   1   4  -9    4.83   15.58
   1  -4   9   17.09   10.57
  -1  -4  -9   26.28   12.98
  -1  -4  -9    7.69   11.20
   1   4   9   15.99    8.76
   1   4   9   13.68   12.10
  -1   4  -9  120.31   51.17
  -1   4  -9    8.64    9.73
  -1  -4   9   12.85   16.95
   1  -4  -9   11.43   11.53
  -1   5   9  422.26  172.78
   1  -5   9  515.03  211.13
   1  -5   9  420.14  200.54
  -1  -5  -9  663.89  271.27
  -1  -5  -9  749.44  357.69
   1   5   9  721.93  294.91
   1   5   9  836.57  399.32
  -1   5  -9  491.04  201.43
  -1  -5   9  271.09  112.50
   1  -5  -9  437.07  179.02
  -1   6   9   45.35   20.37
  -1   6   9   30.43   24.39
   1   6  -9    8.16   15.27
   1  -6   9   38.06   20.48
  -1  -6  -9   17.46   13.46
  -1  -6  -9  155.77   64.10
   1   6   9   16.79   13.33
  -1   6  -9   27.60   16.71
  -1   6  -9   34.09   18.82
  -1  -6   9    8.83   14.97
   1  -6  -9   17.21   11.40
  -1   7   9   38.66   16.96
  -1   7   9  151.09   75.54
   1   7  -9   51.49   26.17
   1  -7   9  175.48   84.20
  -1  -7  -9   66.62   34.36
   1   7   9  148.64   60.92
   1   7   9   49.77   26.39
  -1  -7   9   97.89   42.54
   1  -7  -9  115.46   47.87
  -1   8   9    8.42   21.32
   1   8  -9   10.47   15.69
   1  -8   9   20.67   15.19
   1  -8   9    7.14    8.75
  -1  -8  -9    7.00    7.85
  -1  -8  -9    8.46   13.23
   1   8   9   45.77   19.23
   1   8   9    6.16   11.35
  -1   8  -9   29.12   17.17
  -1  -8   9   25.96   17.06
   1  -8  -9   25.52   13.04
   1  -8  -9    8.45   16.86
  -1   9   9   25.45   11.49
  -1   9   9   16.71   21.64
   1   9  -9   -3.37   16.59
   1  -9   9   24.76   14.12
  -1  -9  -9    4.56    9.56
  -1  -9  -9    3.06   12.44
   1   9   9    4.92    6.07
   1   9   9    8.94   10.63
  -1   9  -9   81.66   36.76
  -1  -9   9   10.31   15.81
   1  -9  -9  106.55   43.99
   1  -9  -9   17.39   17.18
  -1  10   9   64.52   26.67
  -1  10   9   80.91   44.78
   1  10  -9   34.50   23.76
   1 -10   9   75.77   34.50
  -1 -10  -9   -7.08   11.43
  -1 -10  -9  100.18   49.88
   1  10   9   71.72   36.90
  -1  10  -9   46.60   24.23
  -1 -10   9   50.57   27.97
   1 -10  -9   37.66   16.15
   1 -10  -9   43.76   27.27
  -1  11   9  272.86  111.49
  -1  11   9   87.84   47.71
   1  11  -9   40.07   24.75
   1 -11   9   25.56   18.40
  -1 -11  -9   69.53   36.62
  -1  11  -9   15.78   15.04
  -1 -11   9  103.34   46.19
   1 -11  -9   42.14   17.56
   1 -11  -9   21.89   21.82
  -1  12   9   45.22   31.68
   1  12  -9    5.51   18.93
   1 -12   9   10.78   16.00
  -1 -12  -9   10.31   15.70
  -1  12  -9    2.73   14.64
  -1 -12   9   13.43   19.05
   1 -12  -9   10.79    5.40
   1 -12  -9   -1.09   20.44
  -1  13   9  147.46   74.33
   1  13  -9  324.72  134.21
   1 -13   9  103.52   45.24
  -1 -13  -9  107.10   53.34
  -1  13  -9  126.98   53.99
  -1 -13   9  331.95  137.12
   1 -13  -9  131.86   65.63
  -1  14   9   47.06   28.04
   1  14  -9   -0.03   17.27
   1 -14   9   17.50   16.05
  -1 -14  -9   10.06   13.35
  -1  14  -9    6.51   12.66
  -1 -14   9    4.14   16.86
   1 -14  -9   18.33   18.38
  -1  15   9    3.52    9.97
   1  15  -9   85.79   41.13
   1 -15   9   23.69   18.77
  -1 -15  -9  224.53  108.10
  -1  15  -9    6.94   15.37
  -1 -15   9   54.80   29.83
   1 -15  -9   23.53   18.10
   1  16  -9    1.37    1.66
   1 -16   9    2.47   19.10
  -1 -16  -9    6.85   11.36
  -1  16  -9   12.30   18.06
  -1  16  -9    4.89    2.89
  -1 -16   9   -2.69   21.94
   1 -16  -9   -4.86   13.63
   1 -17   9   30.73    8.37
   1 -17   9   18.84   22.35
   1 -17   9    6.41    6.05
  -1 -17  -9   26.46   15.93
  -1  17  -9   18.75   20.23
  -1 -17   9   46.78   30.62
  -1 -17   9   17.43    4.84
   1 -17  -9    2.19   12.70
   1 -18   9    3.30    2.68
   1 -18   9    4.43   21.59
   1 -18   9    0.27    4.69
  -1 -18  -9    1.09   10.17
   1  18   9    3.30    8.58
  -1 -18   9  -12.01   23.37
   1 -18  -9   -1.00   13.82
  -1  19   9   11.22   10.12
   1 -19   9   63.07   30.94
   1 -19   9   14.82    8.16
   1  19   9   18.33   11.93
  -1  19  -9    3.16    4.14
  -1 -19   9   -3.89   17.90
  -1  20   9   22.51   14.44
   1 -20   9    8.90   13.22
   1 -20   9    4.49    4.43
   1  20   9   35.21   19.47
  -1  20  -9    0.75    4.20
  -1 -20   9   -2.99   14.91
   2   0   9  710.64  290.50
   2   0   9  782.42  373.22
  -2   0  -9  601.46  245.88
  -2   0  -9  516.44  246.58
  -2   1   9  170.80   79.72
   2  -1   9   71.13   30.16
   2  -1   9   50.22   25.49
  -2  -1  -9   33.16   18.68
  -2  -1  -9   60.00   25.80
   2   1   9  110.47   45.84
  -2   1  -9   55.54   24.90
  -2   1  -9   35.65   19.42
   2  -2   9   73.71   31.31
   2  -2   9   35.77   18.43
  -2  -2  -9   66.90   33.85
   2   2   9   67.75   28.45
   2   2   9   39.24   21.13
  -2   2  -9  124.49   51.77
  -2   2  -9   85.91   41.98
  -2   3   9   17.01   23.28
   2  -3   9   69.00   29.90
   2  -3   9   18.77   10.89
  -2  -3  -9   48.63   29.95
  -2  -3  -9   90.59   37.89
  -2  -3  -9   40.18   22.14
   2   3   9   52.31   22.10
   2   3   9   24.59   15.18
  -2   3  -9   33.71   16.76
  -2   3  -9   21.96   13.14
  -2  -4  -9  220.12   90.29
  -2  -4  -9   28.84   17.03
   2   4   9  184.67   75.65
   2   4   9   16.35   12.71
  -2   4  -9   28.24   15.35
  -2   4  -9   75.30   33.41
   2  -4  -9   86.57   49.99
   2  -5   9  369.51  151.63
  -2  -5  -9  247.64  101.47
  -2  -5  -9   63.94   32.40
   2   5   9  135.02   55.42
   2   5   9  100.62   49.16
   2  -6   9   11.50   10.40
   2  -6   9   54.11   26.93
  -2  -6  -9   37.30   20.97
   2   6   9   28.64   12.69
   2   6   9   20.20   14.11
  -2   6  -9   11.35   10.90
  -2   6  -9   35.38   18.26
   2  -7   9   62.86   30.81
  -2  -7  -9    1.28    9.00
  -2  -7  -9   24.15   16.43
   2   7   9   32.68   14.68
   2   7   9    8.61   11.62
  -2   7  -9   42.26   20.60
  -2   7  -9   34.99   17.87
  -2   8   9  209.72   86.09
   2  -8   9  254.69  121.74
   2  -8   9  205.13   84.73
  -2  -8  -9  122.02   52.37
  -2  -8  -9  212.89  102.51
   2   8   9  489.28  200.02
   2   8   9  157.56   76.32
  -2   8  -9  250.29  103.22
  -2   8  -9  276.56  132.06
  -2   9   9   31.40   14.63
   2  -9   9   12.96   13.08
   2  -9   9   10.04    7.83
  -2  -9  -9   16.76   14.04
   2   9   9   16.06   13.57
  -2   9  -9   13.88   14.28
  -2   9  -9   17.31    9.46
  -2  10   9  150.39   61.80
   2 -10   9  162.87   78.15
   2 -10   9  109.64   46.65
  -2 -10  -9  135.16   66.18
   2  10   9  140.01   68.33
  -2  10  -9   85.07   37.69
  -2  10  -9  177.26   84.70
  -2  11   9   30.21   13.41
   2 -11   9   15.18   12.91
   2 -11   9    8.19    8.06
  -2 -11  -9   33.11   22.44
   2  11   9   29.10   19.42
  -2  11  -9   24.89   16.86
  -2  11  -9   23.35   11.92
  -2  12   9   33.69   14.25
   2 -12   9   30.06   17.29
  -2 -12  -9   26.09   20.21
   2  12   9   23.71   17.48
  -2  12  -9   27.59   16.37
  -2  12  -9   22.19   11.15
  -2  13   9   27.82   23.51
   2 -13   9   83.27   36.25
  -2 -13  -9   16.95   16.03
   2  13   9   17.28   14.51
  -2  14   9  101.58   52.42
   2 -14   9    0.61   13.78
  -2 -14  -9   17.80   15.26
   2  14   9    5.86   10.99
  -2  15   9   13.20   16.51
   2 -15   9  179.20   75.10
  -2 -15  -9   24.71   16.89
   2  15   9   16.20   12.85
  -2  15  -9  105.42   45.82
  -2  16   9   11.69   15.75
  -2 -16  -9   30.06   18.24
   2  16   9   15.59   11.98
  -2  16  -9   13.65    5.22
  -2  16  -9    5.70   15.80
  -2  16  -9   15.53    7.93
   2 -16  -9    3.50    3.91
   2 -16  -9    1.51   12.54
  -2  17   9   11.91   15.34
   2 -17   9   15.69    5.04
  -2 -17  -9   13.46   11.97
   2  17   9    7.84    9.25
  -2  17  -9    8.61    4.15
  -2  17  -9   11.21   18.08
  -2  17  -9   10.34    5.81
   2 -17  -9    3.97    5.47
   2 -17  -9    6.04   12.69
  -2  18   9    7.02   15.60
   2 -18   9   33.25    9.13
   2 -18   9    3.06    5.39
  -2 -18  -9   53.43   28.19
   2  18   9   69.56   34.68
  -2  18  -9   35.26   10.01
  -2  18  -9   20.16   20.27
  -2  18  -9   35.24   17.20
   2 -18  -9   -1.77    6.19
   2 -18  -9    2.90   14.71
  -2  19   9   -0.08   12.28
   2 -19   9   -0.60    3.34
   2 -19   9   -2.13   12.40
   2 -19   9   -1.46    4.82
   2  19   9   -0.51    8.45
  -2  19  -9    4.52   13.32
  -2  19  -9    5.34    4.29
   2 -19  -9   -0.99    4.65
  -2  20   9   19.23   15.74
   2 -20   9    4.53   12.04
   2 -20   9    7.99    6.78
   2  20   9   17.96   12.22
  -2  20  -9    9.12    5.52
   2 -20  -9   -0.70    4.30
   3   0   9  162.71   66.99
   3   0   9   76.53   37.85
  -3   0  -9  108.77   45.28
  -3   0  -9   79.09   39.28
   3  -1   9   16.39    9.74
  -3  -1  -9   57.24   24.68
  -3  -1  -9    9.93   11.10
   3   1   9   18.98   10.15
  -3   1  -9    5.19    9.38
  -3   1  -9   15.72   10.35
   3  -1  -9   64.03   31.89
   3  -2   9   26.23   13.33
   3  -2   9    7.34    9.69
  -3  -2  -9   58.98   28.87
  -3  -2  -9    8.27   10.41
   3   2   9  107.82   44.55
   3   2   9   -0.30    9.50
   3   2   9    2.74   17.61
  -3   2  -9   18.84   11.01
  -3   2  -9    8.94    8.80
  -3   3   9    0.30   19.14
   3  -3   9   34.18   16.85
   3  -3   9   62.88   31.92
  -3  -3  -9   53.57   23.28
  -3  -3  -9   62.56   31.80
   3   3   9  133.43   54.84
   3   3   9   92.55   45.47
  -3   4   9   56.32   33.07
   3  -4   9   10.16   11.21
  -3  -4  -9   27.07   16.45
   3   4   9   13.15    7.66
   3   4   9    4.98   10.18
  -3   4  -9   28.01   14.92
  -3   4  -9    5.70    7.19
   3  -4  -9   25.26   24.55
   3  -5   9   32.93   16.65
   3  -5   9  138.39   66.87
  -3  -5  -9   23.53   12.36
  -3  -5  -9   19.74   14.20
   3   5   9   65.79   33.49
  -3   5  -9   36.40   16.84
   3  -6   9    9.36    8.92
  -3  -6  -9   -6.50   12.16
  -3  -6  -9   30.83   18.75
   3   6   9    8.62   10.87
   3   6   9   18.36   11.17
  -3   6  -9   12.32    9.77
  -3   6  -9   26.99   15.49
   3  -7   9   61.38   27.00
   3  -7   9    8.01   10.16
  -3  -7  -9  -16.47   23.26
  -3  -7  -9   41.96   23.67
   3   7   9   25.86   17.50
  -3   7  -9   14.18   10.76
  -3   7  -9   31.57   17.87
   3  -8   9  111.84   47.09
  -3  -8  -9   55.63   28.84
   3   8   9   59.93   30.99
  -3   8  -9   50.94   23.81
  -3   8  -9  109.34   52.84
   3  -9   9   14.81   12.70
  -3  -9  -9   15.39   13.41
   3   9   9   25.19   17.44
  -3   9  -9   14.49   12.87
  -3   9  -9    4.56    7.21
   3 -10   9   54.10   25.56
   3  10   9  253.45  122.11
   3 -11   9   10.92   10.31
   3  11   9   91.89   45.91
  -3  11  -9   15.13   12.21
   3  12   9   12.77   13.86
  -3  12  -9   47.53   23.19
   3 -13   9   42.03   19.86
   3  13   9   77.03   39.05
  -3  13  -9   34.94   18.36
   3 -14   9   12.71   12.03
  -3 -14  -9   10.84   12.38
   3  14   9    5.88   11.09
  -3  14  -9   23.35   15.36
   3 -15   9    0.47   11.95
  -3 -15  -9   11.95   11.45
   3  15   9   14.97   12.97
  -3  15  -9    7.51   13.66
  -3  16   9   32.12   13.31
   3 -16   9   -0.81   13.23
  -3 -16  -9   13.11   11.31
   3  16   9    9.50    9.22
  -3  16  -9   26.03   18.27
  -3  16  -9   50.71   14.01
  -3  17   9    6.01    3.45
   3 -17   9   17.66   15.86
  -3 -17  -9    3.62    9.74
   3  17   9    6.13    7.91
  -3  17  -9   13.17   16.95
  -3  17  -9    2.99    3.67
   3 -17  -9    5.95    3.63
  -3  18   9   17.23    8.25
   3 -18   9   -1.33   15.18
   3 -18   9   62.81   16.70
   3  18   9    9.05    8.33
  -3  18  -9    9.72   14.64
  -3  18  -9   32.81    9.68
   3 -18  -9   19.21    8.32
  -3  19   9    3.62    4.10
  -3  19   9   24.02   16.82
   3 -19   9    2.18   11.14
   3 -19   9    1.99    3.20
   3  19   9    6.21    7.33
  -3  19  -9   -2.56    3.90
   3 -19  -9    3.33    3.41
  -3  20   9    5.40    4.36
  -3  20   9   44.92   24.52
   3 -20   9    3.66   10.74
   3  20   9    8.44    7.73
   3 -20  -9    4.95    3.87
   4   0   9 1243.31  507.80
  -4   0  -9 1118.96  457.00
  -4   0  -9 2162.43 1031.47
   4  -1   9   13.84   14.25
  -4  -1  -9   20.72   11.47
  -4  -1  -9   11.54   13.77
   4   1   9   10.80    7.78
  -4   1  -9   41.52   18.68
   4  -1  -9   36.32   21.06
   4  -2   9  209.36   85.95
   4  -2   9  132.39   64.48
  -4  -2  -9  125.80   71.50
  -4  -2  -9  207.78  100.22
   4   2   9  306.37  142.70
   4   2   9  240.23   98.42
   4   2   9  207.95  100.40
   4   2   9  172.96   94.20
  -4   2  -9  186.26   76.69
  -4   2  -9  145.69   70.53
   4  -3   9   29.84   15.48
   4  -3   9    1.48   11.69
  -4  -3  -9   11.64   12.51
   4   3   9   11.04    7.91
   4   3   9    0.80   13.92
  -4   3  -9   60.27   26.05
  -4   3  -9   74.40   36.92
  -4   4   9  313.96  168.69
   4  -4   9   18.61   11.30
  -4  -4  -9    4.58    9.52
   4   4   9   10.18    8.64
   4   4   9  236.88  114.19
  -4   4  -9    8.19    9.06
  -4   4  -9  102.92   50.27
   4  -4  -9   63.92   42.30
   4  -5   9   21.99   12.15
  -4  -5  -9   -3.37    9.99
   4   5   9   68.29   29.58
   4   5   9   27.55   20.02
  -4   5  -9   28.68   14.63
   4  -6   9  151.54   63.06
   4   6   9   44.38   25.03
  -4   6  -9  208.31   85.81
   4  -6  -9  163.25   89.83
   4  -7   9   30.39   16.12
   4   7   9   22.59   17.31
  -4   7  -9   33.00   16.63
   4  -8   9  283.26  116.47
  -4  -8  -9  208.66  100.66
   4   8   9  258.57  124.30
  -4  -9  -9   14.06   15.73
  -4   9  -9   16.50   11.78
   4 -10   9  877.31  358.58
  -4 -10  -9  910.48  434.78
  -4  10  -9  762.66  311.84
   4 -11   9    9.13   11.68
  -4 -11  -9    9.64   13.55
   4  11   9    5.40   11.66
  -4  11  -9    7.70   11.19
   4 -12   9   90.96   38.84
  -4 -12  -9  167.59   81.73
   4  12   9  126.96   62.10
  -4  12  -9  105.18   44.68
   4 -13   9   57.01   25.86
  -4 -13  -9    8.86   12.61
   4  13   9   12.93   13.67
  -4  13  -9   69.12   30.87
   4 -14   9   39.17   19.74
  -4 -14  -9   90.54   45.59
   4  14   9   72.28   36.42
   4  15  -9    2.09    2.04
   4 -15   9    4.91   12.77
  -4 -15  -9   -1.71   10.54
   4  15   9    3.43   10.83
  -4  16   9   -2.36    3.53
   4 -16   9   38.96   19.00
  -4 -16  -9   33.58   19.88
   4  16   9   35.58   19.97
  -4  16  -9   15.10    5.48
  -4  16  -9   41.04   21.13
  -4 -16   9   41.24   10.92
  -4  17   9    3.36    2.91
   4 -17   9    3.85    3.34
  -4 -17  -9    5.39    9.06
   4  17   9    2.71    7.75
  -4  17  -9    8.71   14.24
  -4  17  -9    1.72    4.25
  -4  18   9   61.79   25.42
   4 -18   9   36.95   10.36
   4  18   9   30.69   16.96
  -4  18  -9   19.10   16.88
   4 -18  -9   48.56   20.34
  -4  19   9    6.74    4.18
   4 -19   9    5.23   10.78
   4 -19   9    0.73    3.71
   4  19   9    2.28    7.61
  -4  19  -9    3.57   13.00
  -4  19  -9   -0.99    5.01
   4 -19  -9    3.42    3.96
   4 -20   9    1.62   10.42
   4  20   9   13.43   10.38
   5   0   9 2044.25  834.99
  -5   0  -9 2183.58  891.60
  -5   0  -9 1349.67  643.79
  -5  -1  -9   15.47   10.97
  -5  -1  -9    1.95   11.93
   5   1   9   14.39    8.45
  -5   1  -9   13.93    9.46
  -5  -2  -9   25.03   21.66
  -5  -2  -9  112.20   55.45
   5   2   9   90.87   43.71
   5   2   9   21.66   11.54
   5   2   9   73.41   38.13
   5   2   9   82.40   46.04
  -5   2  -9   51.56   22.77
  -5  -3  -9    9.48   13.27
   5   3   9   52.86   23.39
   5   3   9    6.88   14.16
  -5   4   9  546.43  292.44
   5  -4   9   79.25   33.79
  -5  -4  -9   -6.62   17.36
   5   4   9   18.17   11.96
   5   4   9    4.86   14.82
   5  -4  -9   74.45   49.46
   5  -5   9   67.54   29.17
  -5  -5  -9   12.11   15.94
   5   5   9    2.44   13.91
  -5   5  -9   41.01   18.96
  -5   6   9   20.35   16.65
   5  -6   9   58.43   26.00
  -5  -6  -9   33.83   22.24
  -5   6  -9  107.63   45.07
   5  -6  -9   57.99   35.73
   5  -7   9    9.13    9.77
  -5  -7  -9   12.54   16.83
   5   7   9   13.25   16.27
  -5   7  -9    7.72    9.27
   5  -8   9  185.73   77.18
  -5  -8  -9  334.60  161.10
   5   8   9  166.11   81.49
  -5   8  -9  231.77   95.47
   5  -9   9   25.75   15.37
  -5  -9  -9  103.11   53.57
   5   9   9   83.59   44.22
  -5   9  -9   23.05   13.74
   5 -10   9  602.16  246.41
  -5 -10  -9  524.20  251.17
   5  10   9  542.73  259.98
  -5  10  -9  581.35  237.94
   5 -11   9    9.00   11.39
  -5 -11  -9    6.83   15.85
   5  11   9    1.53   15.95
  -5  11  -9    5.86    9.71
   5 -12   9   15.54   12.18
  -5 -12  -9   75.26   39.51
   5  12   9  177.44   86.76
  -5 -13  -9   12.28   13.85
   5  13   9   21.99   19.08
  -5  13  -9   14.84   11.30
   5  14  -9    2.13    3.42
   5 -14   9   23.44   13.54
   5  14   9   14.05   16.61
  -5  14  -9   26.39   14.41
   5  15  -9    4.16    2.38
   5 -15   9    9.88   11.04
   5  15   9    4.10   11.81
  -5  15  -9   15.27   12.40
   5 -16   9   26.47   16.11
  -5 -16  -9   23.58   15.57
   5  16   9   18.15   13.37
  -5  16  -9   37.20   19.07
  -5  16  -9   35.08   10.14
  -5 -16   9   42.38   11.24
   5 -17   9    0.52   11.11
   5 -17   9    0.92    2.76
  -5 -17  -9    1.48    8.59
   5  17   9    5.28    8.72
  -5  17  -9    6.57   12.59
  -5  17  -9    1.24    3.55
   5 -18   9   15.52   12.76
   5 -18   9   23.83    7.05
   5  18   9    8.10    8.32
  -5  18  -9    5.54   10.27
  -5  18  -9   32.67    9.78
  -5  19   9   -0.53    2.75
   5 -19   9   -0.62   11.00
   5 -19   9    2.27    3.80
   5  19   9    3.33    7.19
  -5  19  -9    0.20    4.51
   6   0   9 2051.31  837.28
  -6  -1  -9    4.61   11.20
   6   1   9    7.94    9.00
   6  -2   9  121.79   50.66
  -6  -2  -9   34.45   22.66
  -6  -2  -9   76.30   43.20
   6   2   9   84.70   35.88
   6   2   9   99.34   47.83
  -6   2  -9   89.48   37.75
  -6   3  -9   11.16    9.59
  -6   4   9   13.03   21.94
   6  -4   9   60.27   26.28
  -6  -4  -9   28.75   20.80
  -6   4  -9   72.86   31.01
   6  -4  -9   19.53   30.80
  -6   5   9   26.63   19.00
   6  -5   9  137.84   57.24
  -6  -5  -9  121.44   60.80
   6   5   9   24.09   20.21
  -6   5  -9  245.35  100.73
   6  -5  -9   41.29   30.43
  -6  -6  -9    4.06   15.28
   6   6   9   -2.43   15.97
  -6   6  -9  188.73   77.85
   6  -6  -9  159.71   87.86
   6  -7   9   46.46   21.11
  -6  -7  -9   72.05   39.28
   6   7   9   12.36   17.97
  -6   7  -9   52.61   23.60
   6  -8   9  772.72  315.90
  -6  -8  -9  568.12  271.98
   6   8   9  485.57  232.65
  -6   8  -9  585.23  239.35
   6  -9   9   59.79   26.88
  -6  -9  -9   28.43   20.95
   6   9   9   18.93   19.33
  -6   9  -9   36.02   17.50
   6 -10   9  441.31  180.79
   6  10   9  481.16  230.53
  -6  10  -9  436.02  178.49
  -6 -11  -9    7.53   15.58
   6  11   9    1.85   14.71
  -6  11  -9   10.19   10.33
   6 -12   9   38.27   19.05
  -6 -12  -9   11.64   17.94
  -6  12  -9   37.22   18.40
   6  13  -9   -1.64    3.32
   6 -13   9   54.10   24.78
  -6 -13  -9  366.69  176.25
  -6  13  -9   55.63   24.85
   6  14  -9    2.23    3.94
   6 -14   9   30.07   17.21
  -6 -14  -9   17.31   19.01
   6  14   9   20.37   16.79
  -6  14  -9   19.84   12.95
  -6 -14   9   -0.95    2.77
   6 -15   9   37.62   19.10
  -6 -15  -9   43.30   25.63
   6  15   9   29.56   19.47
   6 -16   9   23.60   14.07
  -6 -16  -9   13.97   14.49
   6  16   9   19.60   15.18
  -6  16  -9   42.61   19.72
   6 -17   9   11.61    4.64
   6  17   9    8.12   10.60
  -6  17  -9    6.73    9.39
  -6  17  -9   10.66    4.84
   6 -18   9  158.76   41.50
   6  18   9   38.52   21.24
  -6  18  -9   28.70   15.75
  -6  18  -9   91.15   24.46
   6 -19   9   -2.59   10.02
   6  19   9    4.35    9.58
  -7   0  -9  634.62  259.80
  -7   0   9  400.38  186.61
   7  -1   9   40.76   19.63
  -7  -1  -9   20.14   18.63
   7   1   9   16.69   14.90
  -7   1  -9    8.61   11.59
  -7   2  -9  189.96   78.38
   7  -3   9  179.02   73.85
  -7   3  -9   49.09   22.58
  -7   4   9    5.95   19.35
   7  -4   9   46.92   21.75
  -7   4  -9   63.67   27.83
  -7   5   9   23.25   20.37
  -7   5  -9   80.50   34.25
   7  -5  -9   58.26   38.73
   7  -6   9   34.08   16.39
  -7   6  -9   26.21   13.68
   7  -6  -9   15.88   17.36
   7  -7   9  213.07   87.78
  -7   7  -9  266.33  109.44
   7  -7  -9    0.35   13.28
   7  -8   9   71.75   30.74
  -7  -8  -9   57.08   34.06
  -7  -9  -9   10.33   18.63
  -7   9  -9  133.81   55.72
   7 -10   9   35.81   17.76
  -7 -10  -9   30.64   22.66
   7  10   9    2.70   17.11
  -7  10  -9   32.45   16.18
   7 -11   9   13.68   12.31
  -7 -11  -9    6.17   18.86
   7  11   9   -1.86   17.14
  -7  11  -9   11.89   11.04
   7 -12   9   14.41   12.39
  -7 -12  -9    6.18   16.61
   7  12   9   -0.84   16.14
   7  13  -9   -3.30    4.47
   7 -13   9   40.00   19.19
  -7 -13  -9   13.54   17.90
   7  13   9   29.60   21.82
  -7  13  -9   33.14   16.15
   7  14  -9   -0.61    3.11
  -7 -14  -9   15.87   15.51
   7  14   9    6.23   14.65
  -7  14  -9   13.22   10.64
  -7 -14   9   -0.16    3.41
   7  15  -9    3.25    3.44
   7 -15   9   10.13   11.35
   7  15   9    0.81   12.28
  -7  15  -9   19.33   12.50
  -7 -15   9   17.69    5.45
   7 -16   9   39.32   19.44
   7  16   9   -0.27   10.59
  -7  16  -9   26.88   15.11
  -7  16  -9   18.59    6.83
  -7 -16   9   18.68    5.72
   7 -17   9    0.73    3.53
   7 -17   9    2.71   10.46
   7  17   9    4.60    9.09
  -7  17  -9    8.73   10.19
  -7  17  -9    4.31    4.31
   7 -18   9   22.66   14.60
   7 -18   9   66.20   17.88
   7  18   9   29.07   16.99
  -7  18  -9   73.32   20.20
   7 -19   9    0.30    9.88
  -8   0  -9   11.07   18.87
   8   1   9   96.48   54.50
  -8   1  -9   97.80   42.83
   8  -2   9    8.79   11.55
  -8   2  -9    5.81   12.41
   8  -3   9   93.55   39.76
  -8  -3  -9   49.51   28.89
  -8   3  -9  219.77   90.89
  -8   4   9    1.19   21.27
  -8   4  -9   15.21   12.14
  -8   5   9 1517.05  806.23
   8  -5   9  666.71  272.68
  -8   5  -9  630.91  258.04
   8  -5  -9 1168.69  622.80
   8  -6   9   78.45   33.87
  -8   6  -9   69.26   30.21
  -8   7  -9   80.55   34.52
   8  -8   9   22.75   12.92
  -8   8  -9   22.79   12.61
   8  -9   9  129.71   53.97
  -8   9  -9  134.02   55.82
   8 -10   9   36.16   17.62
   8 -11   9  118.74   49.92
  -8  11  -9  110.49   46.51
   8  12  -9   -2.79    5.06
   8 -12   9   13.68    9.94
  -8 -12  -9    9.25   16.06
  -8  12  -9   10.81   10.21
   8  13  -9   41.34   11.90
   8 -13   9  313.78  128.85
  -8 -13  -9  223.30  108.70
  -8  13  -9  278.68  114.53
[truncated: 6,023,035 more chars]
