# Supplementary material for: Automated serial rotation electron diffraction combined with cluster analysis: an efficient multi-crystal workflow for structure determination
Source: IUCrJ. 2019 Jul 12;6(Pt 5):854–67. doi: 10.1107/S2052252519007681 (PMC6760450; doi:10.1107/S2052252519007681)
Supplement: Supplementary file 2 [file m-06-00854-zsm5_cluster3sup2.hkl]

#
# h,k,l, Fo-squared, sigma(Fo-squared), Fc and phi(calc)
#
data_zsm5_cluster3
_shelx_title ' shelx_a.res in Pnma'
_shelx_refln_list_code          6
_shelx_F_calc_maximum      263.56
_exptl_crystal_F_000       939.25
_reflns_d_resolution_high  0.8139

loop_
 _space_group_symop_operation_xyz
 'x, y, z'
 '-x+1/2, -y, z+1/2'
 '-x, y+1/2, -z'
 'x+1/2, -y+1/2, -z+1/2'
 '-x, -y, -z'
 'x-1/2, y, -z-1/2'
 'x, -y-1/2, z'
 '-x-1/2, y-1/2, z-1/2'

_cell_length_a    19.9800
_cell_length_b    20.4300
_cell_length_c    13.6100
_cell_angle_alpha  90.000
_cell_angle_beta   90.000
_cell_angle_gamma  90.000

loop_
 _refln_index_h
 _refln_index_k
 _refln_index_l
 _refln_F_squared_meas
 _refln_F_squared_sigma
 _refln_F_calc
 _refln_phase_calc
4 0 0 10142.26 1856.74 87.56 180.0
6 0 0 13738.51 2514.44 92.93 180.0
8 0 0 23452.62 4285.25 107.19 180.0
10 0 0 28523.69 5186.67 149.59 0.0
12 0 0 401.05 73.50 0.18 180.0
14 0 0 201.73 36.80 11.88 0.0
16 0 0 9111.14 1547.62 55.72 0.0
18 0 0 150.23 75.19 26.16 180.0
22 0 0 19.24 7.18 1.83 180.0
2 1 0 1638.30 424.49 23.23 180.0
6 1 0 628.57 101.56 23.14 0.0
8 1 0 8.25 9.11 3.74 180.0
10 1 0 105.85 28.02 9.28 0.0
12 1 0 28.48 6.02 6.77 180.0
14 1 0 85.44 13.70 8.18 0.0
16 1 0 21.15 5.21 5.09 0.0
18 1 0 10.21 3.97 3.70 180.0
20 1 0 16.43 4.69 2.75 180.0
22 1 0 1.11 2.94 1.16 180.0
4 2 0 106.88 21.71 9.35 180.0
6 2 0 123.28 23.06 10.00 180.0
10 2 0 898.32 157.88 29.27 0.0
12 2 0 21.18 8.86 5.03 0.0
14 2 0 65.05 10.86 8.47 0.0
16 2 0 191.04 39.42 12.56 0.0
18 2 0 91.01 16.45 10.75 180.0
20 2 0 4.99 3.17 0.50 0.0
22 2 0 25.77 8.44 1.99 180.0
2 3 0 201.54 83.37 33.16 0.0
6 3 0 4735.26 856.62 46.31 180.0
8 3 0 393.42 72.22 21.46 0.0
10 3 0 106.50 19.85 11.08 0.0
12 3 0 3044.91 530.38 46.01 0.0
14 3 0 352.47 69.53 18.73 180.0
16 3 0 464.27 105.69 22.90 180.0
18 3 0 14.41 5.27 0.36 0.0
20 3 0 16.86 6.47 1.58 180.0
22 3 0 49.08 23.18 8.98 0.0
0 4 0 14510.37 4886.93 105.03 180.0
2 4 0 742.41 303.17 22.10 0.0
6 4 0 14.01 6.15 3.00 0.0
8 4 0 35.91 19.91 2.55 0.0
10 4 0 228.35 59.58 14.41 180.0
12 4 0 2.91 2.70 1.76 0.0
14 4 0 8.73 3.07 2.32 0.0
16 4 0 177.84 37.37 12.89 180.0
18 4 0 24.48 6.15 4.50 0.0
20 4 0 5.33 3.28 1.67 0.0
22 4 0 4.36 2.63 0.31 180.0
2 5 0 2625.47 1072.02 45.39 0.0
8 5 0 12.49 5.41 0.35 180.0
10 5 0 32.51 6.91 4.48 180.0
12 5 0 125.96 33.30 11.69 0.0
14 5 0 151.81 28.02 14.79 180.0
16 5 0 865.47 158.41 21.34 180.0
18 5 0 130.89 34.70 4.98 0.0
20 5 0 57.24 11.41 6.68 0.0
22 5 0 17.05 6.46 2.73 0.0
0 6 0 16457.02 5547.25 99.95 0.0
10 6 0 216.30 39.68 16.22 0.0
12 6 0 30.21 6.56 7.98 0.0
14 6 0 6.58 4.71 2.77 180.0
16 6 0 203.96 53.43 13.68 0.0
18 6 0 63.06 12.25 7.71 180.0
20 6 0 6.96 3.56 2.23 180.0
22 6 0 2.57 4.59 1.21 0.0
2 7 0 112.51 46.18 6.44 180.0
10 7 0 32.08 9.36 6.97 180.0
12 7 0 771.14 200.11 26.11 180.0
14 7 0 218.06 40.20 11.04 0.0
16 7 0 42.72 8.77 3.15 180.0
18 7 0 14.36 6.15 4.76 0.0
20 7 0 14.98 4.53 4.21 0.0
22 7 0 34.19 7.50 4.17 180.0
2 8 0 797.86 325.93 29.34 0.0
4 8 0 159.54 45.44 15.20 0.0
12 8 0 82.17 15.52 10.96 0.0
14 8 0 4.06 4.20 2.15 180.0
16 8 0 22.55 7.42 4.16 180.0
18 8 0 67.36 12.94 6.79 180.0
20 8 0 190.74 35.48 13.34 0.0
2 9 0 25.40 11.55 6.54 180.0
4 9 0 166.77 68.28 3.47 180.0
6 9 0 8.31 5.71 1.23 0.0
14 9 0 4.22 3.17 0.69 0.0
16 9 0 0.93 2.91 1.41 0.0
18 9 0 1.11 3.48 1.18 180.0
20 9 0 1.92 3.03 1.01 0.0
0 10 0 41445.62 19754.91 177.08 180.0
2 10 0 634.35 164.21 29.78 0.0
4 10 0 90.54 37.27 12.11 0.0
6 10 0 271.79 78.57 12.78 0.0
14 10 0 27.83 8.91 3.03 180.0
16 10 0 358.74 65.36 19.56 180.0
18 10 0 9.21 6.18 3.19 0.0
20 10 0 28.16 15.05 4.22 0.0
2 11 0 14.05 18.15 0.14 180.0
6 11 0 28.14 22.19 0.71 0.0
16 11 0 0.88 2.83 2.11 180.0
18 11 0 0.94 2.77 0.08 180.0
20 11 0 0.58 3.61 1.90 0.0
0 12 0 1164.10 391.71 6.12 0.0
2 12 0 162.96 48.78 13.70 180.0
4 12 0 127.95 52.54 11.65 180.0
6 12 0 35.37 15.22 5.08 180.0
8 12 0 654.83 189.10 22.72 0.0
16 12 0 9.41 5.59 5.50 180.0
18 12 0 24.62 5.77 6.50 0.0
20 12 0 8.57 5.53 4.42 180.0
2 13 0 179.79 55.86 13.29 180.0
4 13 0 2628.24 757.75 43.57 0.0
6 13 0 373.53 194.96 24.42 0.0
8 13 0 381.95 110.49 14.76 180.0
18 13 0 1.42 4.59 2.69 0.0
0 14 0 371.60 163.16 3.27 0.0
2 14 0 15.41 5.07 3.84 180.0
4 14 0 11.24 4.68 2.74 180.0
6 14 0 35.35 10.62 5.93 0.0
8 14 0 19.92 6.67 4.01 0.0
10 14 0 37.34 16.48 4.49 0.0
2 15 0 25.03 11.13 5.30 0.0
4 15 0 362.90 103.35 20.83 0.0
6 15 0 104.94 43.20 8.37 180.0
8 15 0 23.35 7.59 5.22 0.0
10 15 0 47.95 14.61 6.25 180.0
0 16 0 7736.48 3688.17 48.48 0.0
2 16 0 112.55 26.12 8.88 180.0
4 16 0 150.19 43.66 11.36 180.0
6 16 0 70.48 20.39 9.36 180.0
8 16 0 229.44 94.03 13.33 180.0
10 16 0 348.88 100.47 15.47 0.0
12 16 0 1.87 5.28 0.10 0.0
2 17 0 49.20 11.41 8.52 0.0
4 17 0 7.21 4.16 1.80 0.0
6 17 0 28.88 12.92 5.21 180.0
8 17 0 6.55 5.08 2.31 180.0
10 17 0 13.64 8.28 0.39 0.0
12 17 0 99.19 28.72 8.75 0.0
0 18 0 1100.02 524.93 28.78 0.0
2 18 0 41.22 12.38 6.00 180.0
4 18 0 22.97 12.25 6.73 180.0
6 18 0 41.29 15.99 3.56 180.0
8 18 0 54.01 15.73 7.03 0.0
10 18 0 79.30 32.88 7.10 0.0
12 18 0 10.35 15.92 0.55 0.0
2 19 0 3.39 3.55 1.66 0.0
4 19 0 6.72 4.84 1.25 180.0
6 19 0 3.99 4.53 0.42 180.0
8 19 0 6.41 5.22 1.85 180.0
10 19 0 3.07 3.46 1.25 0.0
12 19 0 5.09 6.71 1.22 0.0
0 20 0 376.49 179.76 5.21 180.0
2 20 0 11.62 6.32 2.17 0.0
4 20 0 9.76 4.36 2.69 0.0
6 20 0 18.74 6.26 4.71 0.0
8 20 0 51.06 15.08 9.00 0.0
10 20 0 5.41 5.62 1.29 0.0
12 20 0 5.76 6.93 1.44 0.0
2 21 0 7.59 8.60 1.74 0.0
4 21 0 25.23 14.49 0.21 180.0
6 21 0 26.52 12.12 5.63 180.0
8 21 0 16.96 8.57 5.68 0.0
10 21 0 1.32 4.64 0.55 0.0
0 22 0 37.44 18.80 3.33 180.0
2 22 0 5.33 9.02 3.35 0.0
4 22 0 9.73 7.34 1.74 0.0
6 22 0 0.00 4.27 0.54 0.0
8 22 0 18.39 9.00 0.75 180.0
2 23 0 0.63 4.21 1.33 0.0
4 23 0 16.48 6.75 5.29 180.0
6 23 0 8.51 5.55 1.67 180.0
0 24 0 82.98 40.16 4.89 0.0
2 24 0 2.43 3.07 0.00 0.0
4 24 0 7.43 6.13 0.19 180.0
1 0 1 15717.68 5108.98 145.03 0.0
3 0 1 11122.79 2878.00 100.17 0.0
4 0 1 41.32 8.27 3.05 0.0
5 0 1 65156.58 11923.18 263.56 180.0
6 0 1 207.84 38.46 17.42 0.0
7 0 1 1092.51 283.16 26.34 0.0
8 0 1 9.35 5.12 2.81 180.0
9 0 1 131.01 27.30 15.87 0.0
10 0 1 227.43 41.71 13.93 180.0
11 0 1 354.62 76.09 17.09 0.0
12 0 1 132.51 24.66 11.56 180.0
13 0 1 717.87 131.66 24.68 0.0
14 0 1 112.70 29.79 10.79 0.0
15 0 1 164.43 43.11 8.08 0.0
16 0 1 3053.53 790.49 35.46 180.0
17 0 1 141.77 26.29 7.72 180.0
19 0 1 6.48 5.33 0.13 0.0
20 0 1 29.95 9.53 5.03 0.0
21 0 1 279.56 73.10 11.29 180.0
22 0 1 27.06 40.56 3.04 0.0
23 0 1 3.56 5.23 0.15 180.0
2 1 1 40.81 7.76 1.73 180.0
3 1 1 72.56 12.20 6.44 0.0
4 1 1 71.97 19.52 10.74 180.0
5 1 1 83.36 11.57 8.94 180.0
6 1 1 93.87 10.91 10.54 180.0
7 1 1 153.43 23.01 12.41 0.0
8 1 1 790.82 114.76 24.92 180.0
9 1 1 14.66 9.39 3.97 0.0
10 1 1 237.97 29.74 15.90 0.0
11 1 1 79.97 13.17 8.59 180.0
12 1 1 93.73 17.99 7.83 0.0
13 1 1 26.87 5.20 6.14 0.0
14 1 1 9.57 2.33 3.01 0.0
15 1 1 6.82 3.90 1.14 0.0
16 1 1 187.72 22.31 13.22 0.0
17 1 1 9.09 4.90 0.08 180.0
18 1 1 54.89 7.79 7.39 180.0
19 1 1 10.48 3.00 3.40 180.0
20 1 1 2.76 2.10 1.81 180.0
21 1 1 4.43 2.36 0.71 0.0
22 1 1 1.13 2.14 0.98 180.0
23 1 1 3.00 2.15 0.22 0.0
1 2 1 749.00 124.68 18.50 0.0
2 2 1 29.76 13.30 6.33 0.0
3 2 1 953.10 174.52 24.71 0.0
4 2 1 8493.47 2198.04 67.13 0.0
5 2 1 1879.05 343.85 32.42 180.0
6 2 1 249.06 32.30 17.10 180.0
7 2 1 32.62 7.78 6.48 180.0
8 2 1 44.42 5.83 7.06 180.0
9 2 1 7.09 2.23 2.13 0.0
10 2 1 117.64 15.39 9.97 180.0
11 2 1 16.73 2.82 3.50 180.0
12 2 1 229.93 23.21 16.62 180.0
13 2 1 158.18 17.57 15.49 0.0
14 2 1 125.58 19.09 10.33 0.0
15 2 1 11.79 3.47 0.82 0.0
16 2 1 33.36 6.85 5.43 180.0
17 2 1 17.62 3.35 3.16 180.0
18 2 1 36.49 4.88 4.72 0.0
19 2 1 6.97 2.47 1.19 180.0
20 2 1 35.24 4.51 3.94 0.0
21 2 1 16.54 5.01 2.15 180.0
22 2 1 27.69 5.42 3.68 180.0
0 3 1 6025.57 1569.59 75.69 180.0
1 3 1 4909.43 2004.55 57.06 0.0
2 3 1 18.70 6.43 3.91 180.0
3 3 1 530.15 79.27 24.09 180.0
4 3 1 291.56 75.93 17.41 0.0
6 3 1 7.92 2.87 0.29 0.0
7 3 1 1824.19 233.17 37.15 180.0
8 3 1 52.52 7.15 4.38 0.0
9 3 1 270.37 40.39 14.90 0.0
10 3 1 105.46 19.32 8.05 180.0
11 3 1 2026.37 333.95 39.63 0.0
12 3 1 188.93 31.02 14.82 180.0
13 3 1 104.86 18.89 15.26 180.0
14 3 1 20.43 4.09 4.91 0.0
15 3 1 4.74 2.19 0.25 180.0
16 3 1 146.35 20.45 10.23 180.0
17 3 1 110.69 21.01 12.25 180.0
18 3 1 43.57 5.94 4.43 0.0
19 3 1 19.87 5.71 2.37 0.0
20 3 1 8.72 4.96 3.11 0.0
21 3 1 15.19 3.15 3.59 0.0
22 3 1 8.63 2.72 2.97 180.0
1 4 1 271.19 51.67 15.71 180.0
3 4 1 38.74 24.86 6.48 180.0
4 4 1 6.30 3.61 2.12 0.0
5 4 1 775.64 201.04 20.02 0.0
6 4 1 7.11 3.39 1.41 180.0
7 4 1 3.04 2.98 0.57 0.0
8 4 1 6.59 4.62 2.73 0.0
9 4 1 9.46 2.97 3.67 180.0
10 4 1 4.04 2.32 0.76 0.0
11 4 1 4.89 2.28 0.93 180.0
12 4 1 6.51 2.12 0.54 180.0
13 4 1 6.89 2.12 2.30 180.0
14 4 1 4.65 2.21 0.75 180.0
15 4 1 13.32 8.80 3.68 180.0
16 4 1 75.88 9.42 8.46 0.0
17 4 1 9.77 3.06 2.79 0.0
18 4 1 4.20 2.56 0.89 180.0
19 4 1 2.64 2.35 0.99 180.0
20 4 1 4.28 1.85 0.41 180.0
21 4 1 4.16 2.07 2.04 0.0
22 4 1 4.71 2.15 2.06 180.0
0 5 1 66338.79 15875.52 243.87 180.0
1 5 1 15899.94 3000.26 103.99 0.0
2 5 1 39.10 11.39 1.40 0.0
3 5 1 780.23 318.68 24.16 180.0
4 5 1 653.05 187.90 21.09 0.0
5 5 1 11.31 4.12 4.39 0.0
6 5 1 346.65 90.13 17.48 0.0
7 5 1 198.91 36.70 11.05 180.0
8 5 1 351.09 91.16 5.30 0.0
9 5 1 101.81 19.01 12.95 180.0
10 5 1 1437.40 185.01 31.85 180.0
11 5 1 1188.43 153.35 29.63 0.0
12 5 1 353.52 64.90 12.86 180.0
13 5 1 393.58 62.99 22.13 180.0
14 5 1 6.39 2.46 0.35 0.0
15 5 1 16.57 3.08 3.31 180.0
16 5 1 2071.67 302.61 31.75 180.0
17 5 1 20.07 3.61 3.88 0.0
18 5 1 65.17 10.34 7.68 0.0
19 5 1 7.37 8.97 0.96 0.0
20 5 1 5.62 2.39 2.75 0.0
21 5 1 9.87 4.14 0.58 0.0
22 5 1 9.24 2.84 2.50 0.0
1 6 1 181.18 38.90 14.18 0.0
2 6 1 30.52 24.77 0.07 180.0
3 6 1 276.21 79.15 13.21 0.0
4 6 1 54.72 22.83 3.73 0.0
5 6 1 718.36 207.34 22.76 180.0
6 6 1 3.28 3.88 3.61 0.0
7 6 1 21.98 7.21 5.25 180.0
8 6 1 3.37 3.27 1.76 0.0
9 6 1 7.61 3.14 2.50 0.0
10 6 1 12.86 5.07 2.73 180.0
11 6 1 10.59 2.80 3.34 0.0
12 6 1 18.01 3.13 4.11 180.0
13 6 1 40.86 5.74 7.13 0.0
14 6 1 1.39 2.00 1.86 180.0
15 6 1 7.21 2.93 0.98 0.0
16 6 1 58.67 9.30 5.85 180.0
17 6 1 34.87 5.20 4.67 180.0
18 6 1 13.27 3.52 3.72 0.0
19 6 1 3.71 2.68 2.39 0.0
20 6 1 2.97 2.10 1.57 0.0
21 6 1 7.28 2.80 3.62 180.0
22 6 1 5.00 2.31 1.61 0.0
0 7 1 2622.59 795.21 42.66 180.0
1 7 1 54.86 42.09 8.05 180.0
2 7 1 11.72 5.19 0.78 0.0
3 7 1 27.65 5.84 3.91 0.0
4 7 1 72.84 17.27 10.14 180.0
5 7 1 18.20 6.60 4.60 0.0
6 7 1 16.46 10.05 1.29 0.0
8 7 1 104.07 19.31 10.86 0.0
9 7 1 248.82 64.85 12.78 180.0
10 7 1 23.93 7.43 4.42 180.0
11 7 1 23.98 5.32 5.03 180.0
12 7 1 33.07 9.95 2.80 0.0
13 7 1 8.25 4.28 3.02 180.0
14 7 1 29.21 6.35 5.39 180.0
15 7 1 7.61 3.02 1.33 0.0
16 7 1 124.22 16.22 8.81 180.0
17 7 1 21.07 3.88 3.91 0.0
18 7 1 2.44 2.26 0.41 0.0
19 7 1 7.79 3.92 2.12 180.0
20 7 1 9.33 3.57 2.23 180.0
21 7 1 9.04 2.99 2.54 0.0
22 7 1 28.99 5.79 4.36 0.0
1 8 1 243.33 35.33 14.95 180.0
2 8 1 28.88 7.94 1.35 0.0
3 8 1 203.24 54.24 15.69 0.0
4 8 1 809.03 190.53 23.67 0.0
5 8 1 287.65 65.18 13.24 0.0
6 8 1 19.67 28.86 2.78 0.0
9 8 1 4.64 2.63 1.07 180.0
10 8 1 24.84 5.41 4.46 180.0
11 8 1 47.82 13.26 5.45 180.0
12 8 1 575.34 104.74 18.32 180.0
13 8 1 570.84 104.48 20.81 0.0
14 8 1 167.22 30.56 8.83 180.0
15 8 1 197.47 29.32 15.98 180.0
16 8 1 222.69 32.90 14.26 0.0
18 8 1 66.15 12.72 5.95 0.0
19 8 1 22.37 4.21 2.65 0.0
20 8 1 27.81 4.35 3.89 0.0
21 8 1 1.90 2.34 1.25 0.0
0 9 1 185.76 60.50 16.64 0.0
1 9 1 255.33 36.83 17.60 180.0
2 9 1 11.76 4.89 2.10 180.0
3 9 1 25.80 5.57 4.02 0.0
4 9 1 7.80 4.35 2.09 180.0
5 9 1 6.91 3.80 0.18 180.0
6 9 1 11.36 4.78 1.27 180.0
7 9 1 13.95 9.21 4.97 180.0
10 9 1 1.33 2.62 0.84 0.0
11 9 1 33.10 16.28 6.89 180.0
12 9 1 0.12 3.84 0.81 180.0
13 9 1 17.42 6.55 4.62 0.0
14 9 1 14.81 4.24 3.50 180.0
15 9 1 2.07 2.75 0.79 180.0
16 9 1 5.36 2.47 2.38 0.0
17 9 1 4.84 2.78 2.39 180.0
18 9 1 3.11 2.35 1.59 0.0
19 9 1 7.80 9.12 1.39 0.0
20 9 1 7.82 3.11 0.84 0.0
21 9 1 1.93 2.40 0.71 180.0
1 10 1 539.57 83.09 22.23 180.0
2 10 1 13.15 6.11 0.04 180.0
3 10 1 130.85 30.42 12.56 180.0
4 10 1 154.27 36.29 6.14 180.0
5 10 1 1610.46 372.16 34.30 0.0
6 10 1 59.18 23.38 4.35 0.0
7 10 1 34.95 10.99 6.30 180.0
8 10 1 124.97 36.16 10.21 0.0
11 10 1 39.68 11.33 6.60 180.0
12 10 1 4.34 3.12 2.16 0.0
13 10 1 12.85 10.33 0.41 180.0
14 10 1 47.24 13.35 8.82 180.0
15 10 1 41.39 12.26 6.00 180.0
16 10 1 344.04 63.01 16.80 0.0
17 10 1 2.21 2.56 1.13 0.0
18 10 1 0.86 2.21 0.61 180.0
19 10 1 16.50 3.86 0.22 0.0
20 10 1 1.10 2.67 0.70 180.0
21 10 1 7.28 8.16 1.07 0.0
0 11 1 984.55 331.67 27.68 180.0
1 11 1 39.52 16.03 2.89 0.0
2 11 1 15.74 5.81 2.51 180.0
3 11 1 12.98 3.33 3.53 180.0
4 11 1 17.72 12.36 2.31 0.0
5 11 1 8.95 3.28 2.13 0.0
6 11 1 38.34 11.53 6.16 0.0
7 11 1 21.09 7.00 3.01 0.0
8 11 1 76.85 31.96 5.65 0.0
9 11 1 58.11 24.72 4.76 180.0
13 11 1 4.98 3.13 2.21 0.0
14 11 1 17.12 5.06 3.87 180.0
15 11 1 0.83 3.14 1.12 180.0
16 11 1 24.74 5.55 5.54 180.0
17 11 1 15.24 6.83 0.45 0.0
18 11 1 5.58 2.77 3.18 0.0
19 11 1 6.03 5.39 1.48 180.0
20 11 1 0.74 2.46 1.94 0.0
1 12 1 26.90 5.61 5.85 0.0
2 12 1 9.26 2.57 1.25 180.0
3 12 1 64.53 11.32 8.94 180.0
4 12 1 1483.75 302.70 36.32 180.0
5 12 1 115.59 23.13 12.25 180.0
6 12 1 133.30 31.56 12.46 0.0
7 12 1 124.45 29.19 10.38 0.0
8 12 1 6.68 3.48 2.47 0.0
9 12 1 14.20 10.33 4.11 0.0
14 12 1 32.81 10.10 4.91 180.0
15 12 1 10.13 9.28 2.17 0.0
16 12 1 6.91 3.66 1.73 180.0
17 12 1 1.16 3.83 0.40 180.0
18 12 1 14.78 4.36 3.55 180.0
19 12 1 0.00 3.81 0.82 0.0
20 12 1 13.98 7.14 3.60 180.0
0 13 1 192.75 64.00 15.81 0.0
1 13 1 421.27 64.82 23.92 180.0
2 13 1 17.45 3.99 2.55 0.0
3 13 1 134.72 28.44 10.97 0.0
4 13 1 126.84 25.84 10.68 180.0
5 13 1 58.40 16.95 5.44 0.0
6 13 1 37.37 11.20 4.32 0.0
7 13 1 1007.41 411.53 26.72 0.0
8 13 1 56.39 44.38 7.84 0.0
9 13 1 446.04 127.40 15.16 180.0
15 13 1 2.67 4.59 0.94 0.0
16 13 1 6.88 3.42 3.06 0.0
17 13 1 229.22 41.88 13.61 0.0
18 13 1 8.57 3.67 2.24 180.0
19 13 1 23.93 8.36 4.50 180.0
1 14 1 3.10 2.17 0.31 0.0
2 14 1 9.41 4.09 3.22 0.0
3 14 1 11.60 3.92 1.52 180.0
4 14 1 17.30 4.93 0.17 180.0
5 14 1 8.41 6.81 1.55 0.0
6 14 1 60.08 17.46 0.98 0.0
7 14 1 19.87 5.45 3.22 180.0
8 14 1 7.17 3.00 3.08 180.0
9 14 1 38.26 8.49 5.66 0.0
10 14 1 7.70 6.63 0.69 180.0
11 14 1 12.17 8.29 1.74 180.0
16 14 1 1.98 4.11 0.27 180.0
17 14 1 3.66 4.56 1.78 180.0
18 14 1 0.00 3.31 0.19 0.0
0 15 1 78.22 21.09 8.37 0.0
1 15 1 27.19 19.19 2.76 0.0
2 15 1 24.87 5.05 4.47 0.0
3 15 1 69.10 14.67 10.61 0.0
4 15 1 9.73 10.41 0.86 180.0
5 15 1 22.24 12.11 3.72 0.0
6 15 1 15.32 12.14 0.50 0.0
7 15 1 71.56 20.89 9.08 180.0
8 15 1 740.67 169.67 28.26 0.0
9 15 1 36.85 24.00 2.85 0.0
10 15 1 6.51 3.83 0.20 180.0
11 15 1 18.82 10.97 2.99 180.0
12 15 1 1.34 6.40 0.03 0.0
18 15 1 34.52 10.67 5.68 0.0
1 16 1 84.29 12.53 11.16 0.0
2 16 1 6.78 5.50 1.96 180.0
3 16 1 90.23 21.96 10.33 0.0
4 16 1 190.25 37.11 16.94 180.0
5 16 1 1488.85 303.36 35.17 180.0
6 16 1 76.89 18.05 9.17 0.0
7 16 1 41.30 9.96 7.12 0.0
8 16 1 19.11 6.46 4.32 0.0
9 16 1 16.33 4.33 3.20 0.0
10 16 1 5.27 4.10 0.01 180.0
11 16 1 4.21 3.71 0.78 0.0
13 16 1 1.97 6.00 3.48 0.0
0 17 1 38.33 11.57 0.89 180.0
1 17 1 82.17 15.38 11.29 0.0
2 17 1 6.04 2.43 2.90 0.0
3 17 1 11.14 3.27 2.43 0.0
4 17 1 19.61 9.78 4.56 0.0
5 17 1 9.28 7.32 0.34 180.0
6 17 1 6.83 3.02 0.70 0.0
7 17 1 39.54 18.46 4.65 180.0
8 17 1 19.06 10.17 0.51 180.0
9 17 1 8.24 3.63 2.62 180.0
10 17 1 18.72 5.48 0.61 0.0
11 17 1 26.97 7.52 5.83 0.0
12 17 1 14.06 6.16 0.23 180.0
13 17 1 11.58 7.19 0.20 180.0
1 18 1 18.06 3.22 4.94 0.0
2 18 1 4.16 2.31 1.67 180.0
3 18 1 7.13 2.73 1.46 0.0
4 18 1 104.07 20.22 12.02 180.0
5 18 1 105.55 21.16 10.92 180.0
6 18 1 9.29 5.80 1.52 0.0
7 18 1 22.76 5.87 4.03 0.0
8 18 1 4.13 3.46 0.20 0.0
9 18 1 3.86 2.60 1.80 0.0
10 18 1 12.77 4.09 3.21 0.0
11 18 1 7.83 3.05 2.42 0.0
12 18 1 142.14 33.74 9.82 0.0
13 18 1 28.09 14.42 2.19 180.0
0 19 1 24.03 7.51 0.24 0.0
1 19 1 13.29 4.08 3.08 0.0
2 19 1 4.29 2.07 0.20 0.0
3 19 1 4.06 2.32 1.12 180.0
4 19 1 7.25 12.69 0.50 0.0
5 19 1 2.94 3.15 1.41 180.0
6 19 1 3.03 2.68 0.57 0.0
7 19 1 1.70 3.05 1.45 0.0
8 19 1 24.91 10.16 3.92 180.0
9 19 1 8.99 3.31 2.83 180.0
10 19 1 7.69 3.77 1.68 0.0
11 19 1 12.41 4.21 3.56 0.0
12 19 1 5.85 5.15 0.48 0.0
1 20 1 10.10 4.95 2.63 180.0
2 20 1 3.38 2.42 0.46 180.0
3 20 1 4.97 3.04 1.11 180.0
4 20 1 12.11 4.07 4.73 180.0
5 20 1 45.65 17.98 9.43 0.0
6 20 1 10.40 3.68 1.33 180.0
7 20 1 9.75 3.56 3.28 180.0
8 20 1 5.71 2.94 2.35 180.0
9 20 1 3.69 2.38 1.35 0.0
10 20 1 7.33 3.24 2.54 0.0
11 20 1 17.47 20.38 1.32 0.0
12 20 1 9.38 6.66 3.63 0.0
0 21 1 85.19 23.13 5.51 180.0
1 21 1 21.40 9.03 4.03 0.0
2 21 1 9.09 6.85 0.08 0.0
3 21 1 6.63 2.62 0.22 0.0
4 21 1 4.86 3.72 1.05 0.0
5 21 1 4.82 3.12 0.18 180.0
6 21 1 12.46 22.44 0.04 180.0
7 21 1 17.81 8.76 5.49 180.0
8 21 1 35.67 8.70 6.38 0.0
9 21 1 26.94 8.52 5.52 0.0
10 21 1 8.45 4.18 2.33 180.0
11 21 1 6.40 6.35 2.63 0.0
1 22 1 3.56 2.33 0.50 180.0
2 22 1 3.68 2.68 0.93 180.0
3 22 1 6.71 3.37 1.86 0.0
4 22 1 3.68 4.08 2.48 180.0
5 22 1 2.64 4.19 0.08 0.0
6 22 1 0.00 4.33 0.77 0.0
7 22 1 2.28 4.84 0.92 180.0
8 22 1 6.69 5.91 0.96 0.0
9 22 1 2.38 4.17 0.38 0.0
0 23 1 44.39 27.21 3.19 180.0
1 23 1 13.27 4.73 1.96 0.0
2 23 1 1.96 2.64 0.40 180.0
3 23 1 12.41 5.30 1.19 180.0
4 23 1 0.00 4.22 1.34 0.0
5 23 1 1.49 4.09 0.00 180.0
7 23 1 7.57 6.40 2.70 180.0
1 24 1 5.59 6.66 0.75 0.0
2 24 1 1.43 2.23 1.23 180.0
3 24 1 5.71 3.52 2.83 0.0
4 24 1 0.00 5.51 2.44 180.0
0 0 2 5957.22 1828.99 73.29 180.0
1 0 2 11180.71 2451.20 97.99 180.0
2 0 2 7783.84 2550.92 76.53 180.0
3 0 2 26.84 19.07 22.05 180.0
6 0 2 228.93 42.16 9.16 180.0
7 0 2 106.93 28.43 7.93 0.0
8 0 2 2164.16 395.62 25.07 0.0
9 0 2 589.11 153.00 19.60 0.0
10 0 2 3781.19 691.00 22.15 0.0
11 0 2 64.16 15.72 8.72 180.0
12 0 2 4432.15 811.03 44.37 180.0
13 0 2 355.94 65.20 17.70 180.0
14 0 2 29.18 9.08 4.40 180.0
15 0 2 21.23 18.69 1.09 0.0
16 0 2 2095.43 542.81 36.09 180.0
17 0 2 24.89 7.84 2.38 180.0
18 0 2 189.37 33.14 12.88 0.0
19 0 2 54.97 20.31 7.17 180.0
20 0 2 14.37 4.03 2.65 0.0
21 0 2 240.66 44.15 10.91 0.0
22 0 2 7.91 3.18 3.32 0.0
1 1 2 970.15 171.16 20.17 0.0
2 1 2 234.48 55.04 17.10 180.0
4 1 2 191.60 63.05 6.62 180.0
5 1 2 1604.42 519.64 40.19 180.0
6 1 2 578.34 99.14 20.69 0.0
7 1 2 234.62 35.29 14.48 180.0
8 1 2 33.49 7.42 5.87 180.0
9 1 2 7.53 15.90 0.22 180.0
10 1 2 9.65 11.19 2.08 0.0
11 1 2 23.09 34.06 2.55 180.0
12 1 2 114.64 16.19 12.97 180.0
13 1 2 808.11 104.68 24.73 0.0
14 1 2 94.39 12.26 8.62 0.0
15 1 2 8.48 2.35 3.44 180.0
16 1 2 91.96 12.22 8.08 180.0
17 1 2 6.39 2.76 2.03 180.0
18 1 2 4.21 2.44 1.04 0.0
19 1 2 3.33 5.21 0.36 180.0
20 1 2 4.87 2.97 0.31 0.0
21 1 2 7.64 3.28 3.20 180.0
22 1 2 3.07 1.97 1.16 0.0
0 2 2 5112.96 1197.49 64.63 180.0
1 2 2 664.71 163.16 29.25 0.0
2 2 2 208.12 85.23 1.65 180.0
3 2 2 30.59 6.48 8.13 0.0
4 2 2 12.67 3.42 3.23 180.0
5 2 2 207.06 54.08 12.55 0.0
6 2 2 76.25 13.77 11.74 0.0
7 2 2 35.27 12.27 6.95 0.0
8 2 2 49.13 13.43 4.17 0.0
9 2 2 220.52 34.75 18.41 180.0
10 2 2 31.53 7.79 3.61 180.0
11 2 2 10.42 18.71 0.36 180.0
12 2 2 24.48 6.12 4.46 180.0
13 2 2 38.37 5.81 5.93 180.0
14 2 2 17.19 4.06 2.97 180.0
15 2 2 11.30 12.07 0.82 180.0
16 2 2 72.40 9.56 7.58 180.0
17 2 2 21.50 4.16 4.80 0.0
18 2 2 18.82 3.92 0.55 180.0
19 2 2 4.00 2.89 0.29 0.0
20 2 2 6.62 3.62 1.13 0.0
21 2 2 9.66 3.86 1.81 0.0
22 2 2 8.74 3.61 2.36 0.0
1 3 2 144.06 43.23 9.88 180.0
2 3 2 1184.96 260.10 31.84 0.0
3 3 2 2177.17 364.03 37.92 180.0
4 3 2 7863.54 1437.46 70.81 0.0
5 3 2 776.36 201.23 22.80 0.0
7 3 2 533.05 138.36 23.29 0.0
8 3 2 62.60 11.88 7.09 0.0
9 3 2 52.71 10.17 8.68 180.0
10 3 2 3.00 2.43 0.74 180.0
11 3 2 33.33 5.10 7.25 0.0
12 3 2 13.79 7.19 1.53 0.0
13 3 2 887.71 114.47 24.91 180.0
14 3 2 47.47 9.19 5.84 180.0
15 3 2 7.90 2.10 2.28 180.0
16 3 2 77.41 11.29 7.27 0.0
17 3 2 57.72 7.04 8.60 0.0
18 3 2 11.25 4.19 2.75 0.0
19 3 2 9.16 2.19 1.16 180.0
20 3 2 7.61 3.42 0.92 0.0
21 3 2 23.44 3.38 3.95 0.0
22 3 2 15.66 3.56 2.40 180.0
0 4 2 64.57 15.85 1.22 180.0
1 4 2 49.90 9.70 5.00 0.0
2 4 2 78.54 11.94 12.07 0.0
3 4 2 6.95 2.52 0.36 180.0
4 4 2 12.74 3.65 1.69 0.0
5 4 2 7.84 4.00 2.54 180.0
6 4 2 3.38 3.10 1.07 0.0
7 4 2 16.35 4.15 2.89 0.0
8 4 2 96.25 18.07 15.29 0.0
9 4 2 37.88 7.73 0.54 180.0
10 4 2 109.01 20.36 8.58 180.0
11 4 2 4.50 2.31 1.48 180.0
12 4 2 10.80 2.49 2.94 0.0
13 4 2 11.43 4.94 2.36 0.0
14 4 2 2.43 1.83 1.23 180.0
15 4 2 2.33 1.91 0.72 180.0
16 4 2 16.95 2.87 3.82 0.0
17 4 2 4.83 2.25 2.74 0.0
18 4 2 5.95 2.78 2.56 0.0
19 4 2 4.35 2.04 1.36 0.0
20 4 2 4.20 2.23 1.00 180.0
21 4 2 4.40 2.16 2.03 180.0
22 4 2 1.96 1.71 0.43 180.0
1 5 2 2023.17 387.37 36.28 180.0
2 5 2 1857.86 333.16 35.33 0.0
3 5 2 10157.71 1955.05 82.46 180.0
4 5 2 108.19 31.58 10.49 0.0
6 5 2 2670.60 486.98 39.60 180.0
7 5 2 168.00 43.85 11.60 0.0
8 5 2 328.85 59.60 15.97 0.0
9 5 2 48.55 9.38 7.22 180.0
10 5 2 18.98 4.26 2.81 0.0
11 5 2 18.77 6.14 3.28 0.0
13 5 2 3135.18 393.95 44.17 180.0
14 5 2 708.68 105.68 22.77 180.0
15 5 2 45.38 16.10 7.13 0.0
16 5 2 1163.64 213.26 30.34 0.0
17 5 2 5.14 5.75 0.70 0.0
18 5 2 5.20 2.89 2.37 180.0
19 5 2 13.82 10.13 2.06 180.0
20 5 2 17.70 3.22 3.29 180.0
21 5 2 85.72 14.40 7.26 0.0
22 5 2 14.45 3.07 3.27 180.0
0 6 2 871.28 158.59 22.59 180.0
1 6 2 78.26 17.22 6.42 180.0
2 6 2 106.73 24.94 6.83 180.0
3 6 2 5.41 2.44 2.93 180.0
4 6 2 3.52 2.73 0.65 0.0
5 6 2 21.81 4.01 4.71 0.0
6 6 2 13.02 4.20 0.45 0.0
7 6 2 13.99 3.78 3.32 0.0
8 6 2 5.29 4.35 2.88 180.0
9 6 2 33.39 9.73 4.50 0.0
10 6 2 1.77 3.03 0.67 0.0
11 6 2 14.17 4.28 3.46 180.0
12 6 2 7.63 2.59 3.27 0.0
13 6 2 79.55 14.94 8.16 180.0
14 6 2 38.46 6.31 5.46 180.0
15 6 2 1.59 2.05 1.16 0.0
16 6 2 35.42 5.30 5.91 180.0
17 6 2 3.19 2.37 0.58 180.0
18 6 2 2.44 3.29 0.31 180.0
19 6 2 10.90 5.79 1.91 0.0
20 6 2 3.60 2.72 0.92 0.0
21 6 2 4.74 2.26 2.20 0.0
22 6 2 7.30 2.49 3.32 0.0
1 7 2 57.71 43.24 6.58 180.0
2 7 2 47.84 10.56 9.16 180.0
3 7 2 176.59 50.94 13.01 180.0
4 7 2 1910.04 549.83 39.58 180.0
5 7 2 70.19 11.72 6.64 0.0
6 7 2 364.83 70.72 19.42 0.0
7 7 2 34.19 6.41 6.21 180.0
8 7 2 4.41 3.54 0.82 0.0
9 7 2 29.63 8.76 6.33 0.0
10 7 2 32.49 6.57 3.57 0.0
11 7 2 16.63 4.00 4.90 0.0
12 7 2 128.18 33.72 11.17 0.0
14 7 2 5.71 3.62 0.20 180.0
15 7 2 9.43 4.52 3.51 180.0
16 7 2 4.26 3.05 0.24 0.0
17 7 2 18.76 4.12 5.24 180.0
18 7 2 6.95 2.48 2.57 180.0
19 7 2 3.83 2.36 0.71 180.0
20 7 2 20.19 9.26 5.15 180.0
21 7 2 31.25 4.92 4.10 0.0
0 8 2 158.56 28.72 7.79 180.0
1 8 2 239.81 244.40 4.16 0.0
2 8 2 681.09 207.99 23.09 0.0
3 8 2 14.67 7.86 2.25 180.0
4 8 2 111.28 45.78 10.80 180.0
5 8 2 40.74 17.40 6.85 0.0
6 8 2 39.50 8.30 5.72 0.0
7 8 2 84.81 22.53 7.00 0.0
8 8 2 105.73 19.69 7.06 180.0
9 8 2 114.86 30.31 12.45 0.0
10 8 2 21.73 7.25 3.89 0.0
11 8 2 505.40 131.15 13.44 180.0
12 8 2 1075.82 197.07 24.95 0.0
13 8 2 136.28 25.03 11.55 180.0
14 8 2 154.69 28.69 8.61 180.0
15 8 2 6.03 3.02 0.79 180.0
16 8 2 5.73 4.62 2.76 0.0
17 8 2 64.48 12.22 6.38 0.0
18 8 2 117.04 26.29 8.02 180.0
19 8 2 127.82 28.93 10.56 0.0
20 8 2 10.50 5.30 3.17 0.0
21 8 2 11.20 2.92 4.10 180.0
1 9 2 12.30 5.14 0.32 0.0
2 9 2 16.22 3.92 4.22 180.0
3 9 2 30.43 8.91 6.18 0.0
4 9 2 10.99 12.57 1.41 0.0
5 9 2 67.06 19.50 7.24 180.0
6 9 2 23.13 7.67 0.74 0.0
7 9 2 14.93 4.46 3.60 0.0
8 9 2 9.80 4.46 3.85 180.0
9 9 2 17.11 5.70 3.53 0.0
10 9 2 2.32 3.23 1.41 0.0
11 9 2 0.67 2.60 0.10 0.0
12 9 2 10.50 3.33 2.46 180.0
13 9 2 15.29 3.82 2.12 0.0
14 9 2 13.99 5.54 3.29 0.0
15 9 2 15.18 4.34 4.41 180.0
16 9 2 15.95 4.42 3.50 180.0
17 9 2 2.68 3.16 0.20 0.0
18 9 2 4.85 2.93 1.29 180.0
19 9 2 3.84 2.78 2.17 0.0
20 9 2 0.49 2.66 0.95 0.0
21 9 2 3.50 2.32 1.17 0.0
0 10 2 3425.42 676.13 37.97 0.0
1 10 2 68.06 15.42 7.20 0.0
2 10 2 177.68 35.56 20.43 0.0
3 10 2 20.55 4.23 3.12 0.0
4 10 2 23.76 7.56 4.01 180.0
5 10 2 6.73 7.67 1.65 180.0
6 10 2 15.36 8.04 3.36 180.0
7 10 2 50.08 21.08 1.94 180.0
8 10 2 117.43 41.02 14.17 0.0
9 10 2 15.82 4.03 6.33 0.0
10 10 2 24.10 7.52 5.07 180.0
11 10 2 1.85 3.19 0.13 0.0
12 10 2 529.17 97.12 18.76 0.0
13 10 2 4.96 2.92 1.46 0.0
14 10 2 5.50 3.25 0.74 180.0
15 10 2 2.95 4.57 0.80 180.0
16 10 2 102.78 27.39 14.16 0.0
17 10 2 13.45 5.52 0.71 180.0
19 10 2 50.47 9.90 7.00 0.0
20 10 2 8.52 3.74 3.04 180.0
1 11 2 43.94 7.12 6.73 180.0
2 11 2 16.60 5.46 3.76 180.0
3 11 2 56.40 11.29 8.55 180.0
4 11 2 64.23 15.36 8.66 180.0
5 11 2 59.84 25.59 5.94 0.0
6 11 2 34.90 13.17 5.04 0.0
7 11 2 22.55 13.08 6.33 0.0
8 11 2 4.38 3.63 0.75 0.0
9 11 2 18.34 6.89 3.78 0.0
10 11 2 3.33 3.49 0.71 180.0
11 11 2 1.58 4.00 0.38 180.0
12 11 2 22.33 7.41 5.64 0.0
13 11 2 79.58 21.56 9.41 180.0
14 11 2 3.89 3.27 0.60 180.0
15 11 2 14.15 4.10 2.81 180.0
16 11 2 4.79 3.29 1.10 0.0
17 11 2 0.00 4.48 0.94 0.0
18 11 2 21.56 5.13 3.37 180.0
19 11 2 29.14 8.97 2.38 0.0
20 11 2 1.98 2.66 0.46 180.0
0 12 2 2151.09 481.35 44.84 0.0
1 12 2 669.26 94.97 23.38 180.0
2 12 2 94.85 17.91 10.48 180.0
3 12 2 20.78 4.99 2.23 180.0
4 12 2 16.91 5.81 3.04 0.0
5 12 2 48.28 14.98 4.87 180.0
6 12 2 42.86 9.10 7.36 180.0
7 12 2 52.67 15.78 6.89 180.0
8 12 2 74.04 30.78 4.22 180.0
9 12 2 278.18 80.58 14.58 0.0
10 12 2 82.47 35.13 12.15 0.0
11 12 2 3.12 4.25 0.52 0.0
12 12 2 69.39 18.80 7.09 180.0
13 12 2 31.64 8.77 5.32 0.0
14 12 2 100.04 26.58 5.25 0.0
15 12 2 0.00 4.45 1.66 0.0
16 12 2 30.09 6.61 3.39 0.0
17 12 2 54.85 23.87 6.34 180.0
18 12 2 5.53 3.36 1.56 0.0
19 12 2 21.15 8.20 1.87 180.0
1 13 2 17.40 3.49 1.02 180.0
2 13 2 185.71 35.88 17.91 180.0
3 13 2 137.54 49.28 12.51 0.0
4 13 2 3280.57 773.66 54.14 180.0
5 13 2 57.59 16.64 3.58 180.0
6 13 2 1551.14 446.75 40.32 0.0
7 13 2 143.50 28.41 12.15 180.0
8 13 2 18.88 15.81 2.67 180.0
9 13 2 89.75 37.40 9.42 0.0
10 13 2 34.32 15.37 4.55 0.0
11 13 2 14.49 6.74 3.91 180.0
14 13 2 26.92 5.91 1.92 0.0
15 13 2 4.34 3.21 0.44 0.0
16 13 2 62.54 16.66 6.44 180.0
17 13 2 254.98 66.68 10.24 180.0
18 13 2 49.26 9.95 5.35 180.0
19 13 2 4.17 3.22 1.32 0.0
0 14 2 112.56 26.08 12.89 0.0
1 14 2 21.94 7.52 1.24 180.0
2 14 2 11.93 3.26 2.80 180.0
3 14 2 6.73 2.86 2.33 0.0
4 14 2 17.35 26.46 2.73 180.0
5 14 2 6.02 3.12 2.44 0.0
6 14 2 4.00 3.47 3.11 0.0
7 14 2 13.46 11.37 3.57 180.0
8 14 2 521.76 213.33 19.61 180.0
9 14 2 21.57 10.60 1.82 0.0
10 14 2 116.94 34.22 11.08 0.0
11 14 2 1.76 4.26 1.99 180.0
12 14 2 9.46 8.84 1.34 0.0
14 14 2 1.66 4.54 1.54 0.0
15 14 2 1.43 2.97 1.25 0.0
16 14 2 3.90 3.67 1.76 0.0
17 14 2 6.75 4.75 0.77 180.0
18 14 2 59.50 11.82 6.99 180.0
1 15 2 17.33 3.83 1.26 0.0
2 15 2 7.85 2.98 2.18 0.0
3 15 2 8.81 4.28 0.49 180.0
4 15 2 62.38 11.97 5.54 180.0
5 15 2 62.32 14.63 5.70 0.0
6 15 2 35.87 8.85 5.24 180.0
7 15 2 40.79 12.24 5.93 0.0
8 15 2 9.11 3.87 2.83 180.0
9 15 2 29.18 7.53 4.19 0.0
10 15 2 10.23 4.97 2.71 0.0
11 15 2 19.22 7.41 3.83 0.0
12 15 2 46.00 21.40 6.25 0.0
13 15 2 18.14 9.69 2.66 180.0
15 15 2 0.82 4.29 0.45 0.0
16 15 2 85.16 22.97 7.59 180.0
17 15 2 0.35 3.37 0.15 180.0
18 15 2 0.95 4.40 0.72 180.0
0 16 2 304.84 69.51 18.98 0.0
1 16 2 520.34 79.83 21.32 180.0
2 16 2 18.61 4.88 4.89 180.0
3 16 2 31.66 6.95 5.51 180.0
4 16 2 14.16 3.86 4.76 180.0
5 16 2 11.12 4.11 1.56 180.0
6 16 2 30.74 7.81 6.60 180.0
7 16 2 17.48 6.03 2.09 180.0
8 16 2 86.86 20.27 9.69 0.0
9 16 2 291.48 68.05 14.17 0.0
10 16 2 18.11 6.87 5.41 0.0
11 16 2 11.65 5.87 1.10 180.0
12 16 2 58.33 24.69 6.67 180.0
13 16 2 19.77 7.66 1.72 180.0
16 16 2 0.00 4.34 1.24 180.0
17 16 2 48.67 14.05 4.35 180.0
1 17 2 11.63 8.56 2.59 0.0
2 17 2 16.55 3.21 4.97 0.0
3 17 2 6.09 3.55 1.85 180.0
4 17 2 24.53 7.01 4.91 0.0
5 17 2 14.34 12.88 3.55 0.0
6 17 2 22.28 5.89 6.16 180.0
7 17 2 12.56 6.39 1.08 0.0
8 17 2 3.48 3.61 1.26 180.0
9 17 2 1.59 2.87 1.19 180.0
10 17 2 2.35 3.41 0.15 0.0
11 17 2 4.46 3.58 1.14 0.0
12 17 2 3.62 4.31 1.00 180.0
13 17 2 9.96 5.57 1.35 180.0
14 17 2 23.42 11.41 2.46 180.0
0 18 2 37.20 9.43 6.00 0.0
1 18 2 100.17 37.13 7.14 180.0
2 18 2 18.64 3.76 6.33 180.0
3 18 2 10.22 4.24 3.63 180.0
4 18 2 12.55 4.20 2.65 0.0
5 18 2 8.65 3.90 3.36 180.0
6 18 2 14.48 11.85 3.06 180.0
7 18 2 23.08 7.57 2.90 180.0
8 18 2 15.61 4.53 4.38 180.0
9 18 2 44.48 9.16 6.12 0.0
10 18 2 12.75 6.13 1.67 0.0
11 18 2 19.75 5.58 4.58 0.0
12 18 2 71.30 30.10 6.25 180.0
13 18 2 8.37 5.18 1.39 0.0
1 19 2 3.29 2.28 0.10 0.0
2 19 2 3.09 2.21 0.02 180.0
3 19 2 4.93 2.61 0.07 180.0
4 19 2 7.02 2.95 0.08 0.0
5 19 2 4.36 2.74 0.61 0.0
6 19 2 6.80 3.23 1.06 180.0
7 19 2 7.41 2.62 0.20 180.0
8 19 2 3.58 2.19 1.16 0.0
9 19 2 3.74 2.33 0.50 180.0
10 19 2 1.62 4.39 0.30 0.0
11 19 2 2.65 3.68 0.16 0.0
12 19 2 3.40 4.05 0.35 180.0
13 19 2 4.16 6.71 0.90 0.0
0 20 2 18.89 5.86 4.19 180.0
1 20 2 12.55 4.60 2.02 180.0
2 20 2 8.04 2.53 1.64 180.0
3 20 2 9.22 3.52 2.68 180.0
4 20 2 5.94 3.78 1.65 0.0
5 20 2 3.85 2.75 2.05 180.0
6 20 2 6.40 2.92 2.08 0.0
7 20 2 2.93 3.02 1.27 180.0
8 20 2 186.41 37.21 16.67 180.0
9 20 2 13.69 4.14 3.14 0.0
10 20 2 13.08 6.45 2.01 0.0
11 20 2 3.10 5.73 0.01 180.0
12 20 2 2.54 4.96 1.20 0.0
1 21 2 6.49 3.13 1.62 180.0
2 21 2 4.89 1.99 2.90 0.0
3 21 2 8.43 2.70 2.90 180.0
4 21 2 16.37 5.46 5.25 0.0
5 21 2 21.33 6.11 4.91 0.0
6 21 2 43.12 10.56 8.69 180.0
7 21 2 11.44 3.95 2.82 0.0
8 21 2 2.90 3.33 1.50 0.0
9 21 2 4.45 4.71 1.08 180.0
10 21 2 0.87 5.03 1.23 0.0
11 21 2 3.55 5.48 0.92 0.0
0 22 2 12.13 5.70 2.68 180.0
1 22 2 13.62 3.91 2.51 180.0
2 22 2 4.22 2.60 1.02 0.0
3 22 2 5.30 2.83 2.17 180.0
4 22 2 5.53 4.16 1.74 180.0
5 22 2 5.28 8.50 0.42 180.0
6 22 2 0.00 3.82 0.83 180.0
7 22 2 3.40 3.48 0.32 0.0
8 22 2 7.09 3.70 0.21 0.0
9 22 2 1.80 3.59 2.82 0.0
1 23 2 6.35 3.25 0.99 0.0
2 23 2 2.79 2.65 1.89 0.0
3 23 2 4.84 3.25 2.57 180.0
4 23 2 26.82 9.03 6.87 0.0
5 23 2 3.53 3.25 0.18 0.0
6 23 2 6.13 3.57 3.86 180.0
7 23 2 3.14 3.23 0.51 0.0
0 24 2 7.27 5.97 0.41 180.0
1 24 2 11.30 3.64 3.33 180.0
2 24 2 0.84 2.31 0.50 0.0
3 24 2 8.18 5.15 2.10 180.0
1 0 3 4187.07 920.44 42.98 180.0
3 0 3 39005.50 12770.77 187.57 180.0
4 0 3 11858.66 5501.25 88.58 180.0
8 0 3 88.18 24.83 23.62 0.0
9 0 3 30.80 11.46 9.65 0.0
10 0 3 89.90 24.00 12.28 0.0
11 0 3 516.57 94.37 22.31 0.0
12 0 3 74.48 14.11 5.69 0.0
13 0 3 26013.66 4748.46 110.91 180.0
14 0 3 446.50 208.87 2.25 180.0
15 0 3 138.95 36.52 1.66 0.0
16 0 3 62.24 12.16 9.00 0.0
17 0 3 86.04 16.36 9.12 0.0
18 0 3 15.85 11.75 4.56 180.0
19 0 3 2.69 3.18 2.17 0.0
20 0 3 11.21 5.21 4.53 180.0
21 0 3 301.40 83.19 17.03 0.0
22 0 3 2.62 3.15 0.79 180.0
0 1 3 6007.51 982.15 56.97 180.0
1 1 3 1677.14 254.76 29.69 180.0
2 1 3 166.74 48.42 11.53 0.0
3 1 3 12.75 5.68 1.15 0.0
4 1 3 35.59 27.83 0.53 180.0
7 1 3 87.85 16.60 11.97 0.0
8 1 3 140.18 34.01 12.32 180.0
9 1 3 14.89 26.26 0.94 180.0
10 1 3 4.36 17.95 1.04 0.0
11 1 3 61.69 12.03 8.47 180.0
12 1 3 15.36 5.03 4.85 0.0
13 1 3 19.36 3.33 3.16 180.0
14 1 3 5.85 2.35 1.63 180.0
15 1 3 4.45 2.20 0.84 0.0
16 1 3 61.27 9.61 8.71 180.0
18 1 3 12.95 8.08 2.31 180.0
19 1 3 24.12 4.92 3.44 180.0
20 1 3 21.77 4.49 4.36 0.0
21 1 3 12.49 2.82 2.84 0.0
22 1 3 5.25 2.20 1.41 0.0
1 2 3 652.83 106.61 21.32 180.0
2 2 3 27.23 15.66 0.71 0.0
3 2 3 3542.37 1088.97 39.04 180.0
4 2 3 1246.33 337.71 35.62 180.0
5 2 3 1599.25 599.80 37.45 0.0
6 2 3 15.23 17.58 1.86 0.0
7 2 3 24.47 10.04 3.47 0.0
8 2 3 91.08 16.03 10.32 0.0
9 2 3 30.62 9.31 7.69 0.0
10 2 3 20.59 18.28 5.43 0.0
11 2 3 10.58 3.92 1.22 180.0
12 2 3 170.58 20.38 14.01 0.0
13 2 3 294.36 67.72 18.03 180.0
14 2 3 77.47 11.52 9.70 180.0
15 2 3 15.69 9.92 1.75 180.0
16 2 3 5.17 6.20 1.38 180.0
17 2 3 12.26 5.23 1.96 180.0
18 2 3 4.49 2.61 0.56 180.0
19 2 3 5.50 2.23 1.56 0.0
20 2 3 9.58 3.92 0.21 180.0
21 2 3 21.72 5.56 4.98 0.0
22 2 3 8.71 2.54 2.73 0.0
0 3 3 2597.88 521.10 33.22 0.0
1 3 3 19059.13 4966.53 130.26 0.0
2 3 3 1286.91 969.45 22.05 180.0
3 3 3 694.37 283.83 25.68 0.0
4 3 3 5.88 3.07 3.02 0.0
5 3 3 36.85 10.77 8.05 0.0
6 3 3 24.72 11.36 4.39 180.0
7 3 3 494.72 128.23 2.13 0.0
8 3 3 2369.95 390.73 40.01 0.0
9 3 3 2643.37 455.80 42.68 180.0
10 3 3 16.43 3.81 2.29 0.0
11 3 3 103.21 32.72 10.74 0.0
12 3 3 265.91 48.86 17.81 180.0
13 3 3 15.92 5.31 3.87 180.0
14 3 3 6.95 2.45 1.65 0.0
15 3 3 7.89 5.52 0.82 0.0
16 3 3 14.69 9.70 0.07 0.0
17 3 3 97.93 14.11 10.19 0.0
18 3 3 43.11 6.22 7.24 0.0
19 3 3 42.67 8.67 5.61 0.0
20 3 3 9.98 2.94 0.02 180.0
21 3 3 26.27 5.04 5.84 180.0
22 3 3 24.80 8.90 0.90 180.0
1 4 3 38.64 10.02 4.69 180.0
2 4 3 28.28 11.52 2.76 0.0
3 4 3 853.73 164.56 23.87 0.0
4 4 3 136.46 39.61 8.32 180.0
5 4 3 8.58 4.35 3.08 180.0
6 4 3 53.32 14.32 8.36 0.0
7 4 3 11.19 4.05 0.81 180.0
8 4 3 26.39 7.77 4.79 180.0
9 4 3 5.22 2.60 0.43 180.0
10 4 3 3.33 2.36 1.04 0.0
11 4 3 7.69 3.94 3.89 180.0
12 4 3 5.54 26.44 0.95 180.0
13 4 3 209.86 35.28 11.73 0.0
14 4 3 11.27 24.70 4.24 180.0
15 4 3 13.81 3.86 2.93 180.0
16 4 3 4.69 3.99 0.69 180.0
17 4 3 5.49 4.32 0.59 0.0
18 4 3 3.01 3.34 0.11 0.0
19 4 3 2.00 2.19 1.31 0.0
20 4 3 1.28 1.92 1.20 0.0
21 4 3 2.44 1.94 0.76 180.0
22 4 3 1.75 2.04 0.56 0.0
0 5 3 16346.23 3594.56 94.64 0.0
1 5 3 9871.24 2439.31 85.37 0.0
2 5 3 455.92 63.28 18.39 180.0
3 5 3 29.71 4.82 5.22 0.0
4 5 3 124.98 32.57 11.71 0.0
5 5 3 74.05 14.20 9.14 180.0
6 5 3 40.13 10.94 4.59 180.0
7 5 3 325.49 59.75 18.36 180.0
8 5 3 2895.30 527.82 45.43 0.0
10 5 3 121.28 18.34 13.73 180.0
11 5 3 525.02 87.79 20.46 0.0
12 5 3 55.98 8.75 9.47 180.0
13 5 3 13.30 3.01 3.56 0.0
14 5 3 116.38 17.28 7.98 0.0
15 5 3 3.72 2.32 1.77 0.0
16 5 3 662.26 82.04 22.37 0.0
17 5 3 28.83 11.14 1.09 0.0
18 5 3 7.25 3.39 3.37 0.0
19 5 3 100.42 11.93 9.14 0.0
20 5 3 107.79 16.59 8.00 180.0
21 5 3 73.63 16.32 8.97 180.0
22 5 3 2.57 2.95 1.59 180.0
1 6 3 43.33 5.82 6.93 180.0
2 6 3 14.33 6.84 4.44 180.0
3 6 3 475.76 65.85 20.50 180.0
4 6 3 112.30 24.33 11.43 180.0
5 6 3 115.83 66.46 9.46 0.0
6 6 3 43.65 14.99 5.56 0.0
7 6 3 14.92 4.93 3.29 0.0
8 6 3 33.12 6.66 7.07 0.0
9 6 3 18.51 5.23 3.43 0.0
10 6 3 1.34 2.26 1.36 180.0
11 6 3 8.20 2.58 2.82 0.0
12 6 3 2.15 2.32 1.86 0.0
13 6 3 261.51 47.80 14.50 180.0
14 6 3 7.37 3.07 3.32 180.0
15 6 3 6.89 3.50 1.18 0.0
16 6 3 7.66 3.03 3.09 0.0
17 6 3 5.31 2.57 2.65 180.0
18 6 3 1.38 2.11 1.95 0.0
19 6 3 4.53 2.13 1.68 0.0
20 6 3 2.57 2.04 2.73 180.0
21 6 3 7.99 2.54 2.09 0.0
22 6 3 1.09 2.13 1.27 0.0
0 7 3 178.12 35.15 19.75 0.0
1 7 3 2190.31 461.92 39.37 180.0
2 7 3 32.88 117.24 5.79 0.0
3 7 3 57.47 8.16 6.67 180.0
4 7 3 43.15 18.11 3.53 0.0
5 7 3 70.81 12.04 8.98 180.0
6 7 3 11.39 3.21 4.81 180.0
7 7 3 50.65 17.28 8.18 180.0
8 7 3 84.23 22.25 9.61 180.0
9 7 3 389.51 71.23 18.49 0.0
10 7 3 39.26 10.86 6.02 0.0
11 7 3 7.89 4.90 2.43 0.0
12 7 3 11.24 4.38 2.97 0.0
13 7 3 55.36 15.00 6.82 0.0
14 7 3 23.13 7.25 4.29 0.0
15 7 3 15.13 7.06 4.82 0.0
16 7 3 6.03 2.94 1.58 0.0
17 7 3 166.21 43.65 10.28 180.0
18 7 3 4.58 3.98 1.59 180.0
19 7 3 0.56 3.49 1.94 180.0
20 7 3 3.87 2.79 2.06 0.0
21 7 3 1.92 2.62 1.44 0.0
1 8 3 80.86 15.71 7.92 180.0
2 8 3 35.44 12.11 3.55 180.0
3 8 3 438.77 60.16 20.30 0.0
4 8 3 5866.66 906.56 62.00 180.0
5 8 3 133.67 20.89 11.31 0.0
6 8 3 925.24 175.21 25.80 0.0
7 8 3 990.77 148.50 26.48 180.0
8 8 3 188.69 41.77 15.82 0.0
9 8 3 132.44 34.80 9.63 0.0
10 8 3 3.62 3.07 0.72 180.0
12 8 3 349.81 63.56 18.16 0.0
13 8 3 924.99 169.53 24.51 0.0
14 8 3 680.71 123.72 24.80 180.0
15 8 3 22.07 5.00 4.76 180.0
16 8 3 2.62 2.77 1.21 0.0
17 8 3 240.75 44.47 11.67 180.0
18 8 3 24.47 5.42 4.55 0.0
19 8 3 0.93 2.99 0.02 180.0
20 8 3 4.69 3.01 2.35 180.0
21 8 3 1.92 2.63 2.27 0.0
0 9 3 38.23 8.06 4.64 180.0
1 9 3 44.05 12.04 6.74 180.0
2 9 3 20.25 4.86 2.44 0.0
3 9 3 17.09 4.33 3.65 0.0
4 9 3 9.06 6.14 4.18 180.0
5 9 3 4.42 4.35 1.40 0.0
6 9 3 8.10 9.54 0.76 180.0
7 9 3 5.39 2.87 1.38 180.0
8 9 3 78.60 22.50 9.88 180.0
9 9 3 15.13 9.72 0.69 0.0
10 9 3 32.08 6.53 6.11 0.0
11 9 3 27.59 8.44 6.58 180.0
12 9 3 3.45 2.40 2.65 0.0
13 9 3 23.38 7.71 3.55 0.0
14 9 3 9.48 3.24 2.25 180.0
15 9 3 3.26 3.68 0.09 0.0
16 9 3 10.07 3.61 3.18 180.0
17 9 3 5.82 2.99 0.21 0.0
18 9 3 2.31 2.53 1.77 180.0
19 9 3 3.30 2.59 0.22 180.0
20 9 3 9.42 3.02 2.49 0.0
21 9 3 6.93 2.87 2.29 180.0
1 10 3 103.64 16.93 10.01 0.0
2 10 3 46.23 9.89 5.96 0.0
3 10 3 2454.07 446.05 45.45 0.0
4 10 3 31.55 6.60 7.11 180.0
5 10 3 337.25 95.11 18.59 180.0
6 10 3 30.62 4.94 5.44 0.0
7 10 3 157.25 24.57 11.59 180.0
8 10 3 46.10 9.34 6.43 180.0
9 10 3 3.23 4.08 0.69 0.0
10 10 3 18.32 12.94 2.63 180.0
11 10 3 36.31 7.96 3.72 180.0
12 10 3 29.82 8.91 5.14 0.0
13 10 3 2105.40 384.82 36.27 0.0
14 10 3 68.17 13.07 8.36 180.0
15 10 3 6.43 3.23 1.83 0.0
16 10 3 132.70 35.11 6.20 180.0
17 10 3 12.99 9.36 5.00 180.0
18 10 3 43.99 9.54 3.10 0.0
20 10 3 0.00 3.67 0.17 0.0
0 11 3 268.86 58.57 16.69 0.0
1 11 3 43.39 8.10 4.68 180.0
2 11 3 27.80 10.85 3.78 180.0
3 11 3 17.96 5.13 3.04 180.0
4 11 3 5.21 2.86 1.80 180.0
5 11 3 25.54 8.11 0.88 180.0
6 11 3 13.12 21.41 2.03 180.0
7 11 3 17.48 4.92 0.18 0.0
8 11 3 8.60 2.61 2.95 0.0
9 11 3 9.85 6.98 0.08 180.0
10 11 3 46.42 10.97 5.69 0.0
11 11 3 5.83 3.54 2.31 0.0
12 11 3 11.29 6.32 2.30 180.0
13 11 3 24.14 8.09 4.84 0.0
14 11 3 10.91 4.98 2.71 180.0
15 11 3 8.97 3.30 1.26 180.0
16 11 3 9.86 3.63 2.88 0.0
17 11 3 3.81 2.94 2.42 180.0
18 11 3 6.10 3.08 0.35 0.0
19 11 3 5.38 3.57 1.69 180.0
20 11 3 4.55 5.00 1.27 0.0
1 12 3 194.49 28.68 14.30 0.0
2 12 3 13.79 5.10 1.87 180.0
3 12 3 70.13 17.61 8.00 0.0
4 12 3 265.26 44.76 20.78 0.0
5 12 3 445.92 128.63 21.09 180.0
7 12 3 93.74 30.22 9.90 0.0
8 12 3 33.91 10.55 6.22 180.0
9 12 3 37.18 6.81 5.46 180.0
10 12 3 14.51 3.18 3.20 180.0
11 12 3 13.26 6.18 3.00 0.0
12 12 3 250.97 65.51 14.34 180.0
13 12 3 1.66 4.43 0.65 0.0
14 12 3 172.29 45.23 10.19 0.0
15 12 3 45.46 12.85 4.31 0.0
17 12 3 39.75 11.50 5.81 0.0
18 12 3 0.37 2.68 0.20 0.0
19 12 3 5.87 3.37 1.87 180.0
0 13 3 123.18 63.73 9.34 180.0
1 13 3 8802.54 1353.11 74.88 180.0
2 13 3 155.54 332.61 8.28 0.0
3 13 3 311.53 74.81 19.28 180.0
4 13 3 12.81 5.70 1.41 0.0
5 13 3 104.29 24.69 10.67 180.0
6 13 3 13.36 5.97 2.76 0.0
7 13 3 75.81 21.66 4.65 180.0
8 13 3 1487.44 607.59 31.61 180.0
9 13 3 2790.64 787.09 39.14 0.0
10 13 3 34.95 15.52 0.43 0.0
11 13 3 30.56 5.89 3.75 180.0
12 13 3 257.73 105.83 12.36 0.0
13 13 3 36.03 9.05 4.94 0.0
15 13 3 2.01 3.10 0.85 0.0
16 13 3 8.20 3.54 1.79 0.0
18 13 3 106.86 38.76 7.84 180.0
19 13 3 85.56 23.08 7.18 180.0
1 14 3 55.73 9.27 5.66 0.0
2 14 3 8.60 2.67 0.45 180.0
3 14 3 29.30 8.00 3.23 0.0
4 14 3 4.89 3.73 1.87 0.0
5 14 3 67.03 32.18 7.17 180.0
6 14 3 12.94 3.55 4.01 180.0
7 14 3 46.02 19.60 7.62 180.0
8 14 3 24.05 8.01 6.01 0.0
9 14 3 5.40 4.16 0.40 0.0
10 14 3 3.99 3.91 2.57 180.0
11 14 3 5.23 3.10 1.12 180.0
12 14 3 2.68 3.47 1.48 0.0
13 14 3 86.84 19.72 8.12 0.0
14 14 3 7.47 4.89 1.67 180.0
15 14 3 0.40 3.66 0.34 0.0
16 14 3 3.25 3.21 0.47 180.0
17 14 3 6.31 3.49 1.61 180.0
18 14 3 13.14 5.73 2.04 0.0
0 15 3 147.50 60.65 1.03 180.0
1 15 3 156.98 24.51 12.11 180.0
2 15 3 21.84 7.17 1.53 180.0
3 15 3 31.89 7.81 4.70 180.0
4 15 3 29.46 7.14 3.42 180.0
5 15 3 20.84 5.20 3.92 180.0
6 15 3 14.29 4.13 3.77 180.0
7 15 3 42.82 11.54 7.00 180.0
8 15 3 173.50 50.07 16.55 180.0
9 15 3 195.01 80.10 12.41 0.0
10 15 3 92.29 45.49 3.79 0.0
11 15 3 7.13 4.85 0.41 180.0
12 15 3 2.68 3.22 0.26 0.0
13 15 3 1.54 3.76 0.31 180.0
14 15 3 1.86 2.73 0.84 0.0
15 15 3 2.45 3.98 1.12 180.0
16 15 3 8.59 5.15 3.03 180.0
17 15 3 70.66 19.57 6.49 180.0
1 16 3 7.98 2.73 0.19 180.0
2 16 3 13.56 3.25 2.78 180.0
3 16 3 44.59 9.29 6.85 180.0
4 16 3 312.30 57.17 17.89 180.0
5 16 3 19.42 14.08 2.96 0.0
6 16 3 100.93 36.21 11.22 0.0
7 16 3 125.52 28.71 11.40 0.0
8 16 3 8.06 6.25 1.60 0.0
9 16 3 3.28 4.88 0.86 180.0
10 16 3 4.88 4.19 1.95 0.0
11 16 3 20.36 7.02 3.45 0.0
12 16 3 3.92 4.14 1.17 0.0
13 16 3 140.34 39.77 10.34 180.0
14 16 3 7.69 3.64 2.80 180.0
15 16 3 3.41 3.07 0.46 0.0
0 17 3 384.47 198.22 0.04 180.0
1 17 3 56.47 8.57 8.63 0.0
2 17 3 10.22 2.63 1.80 180.0
3 17 3 7.86 3.81 0.78 180.0
4 17 3 6.91 2.54 2.81 180.0
5 17 3 13.81 4.54 1.39 180.0
6 17 3 13.26 4.64 1.24 180.0
7 17 3 12.47 9.48 1.35 0.0
8 17 3 22.67 6.23 3.98 0.0
9 17 3 24.19 21.09 3.57 180.0
10 17 3 3.09 4.90 1.89 180.0
11 17 3 5.43 3.92 2.14 0.0
12 17 3 7.59 7.39 2.05 180.0
13 17 3 9.47 5.15 2.92 180.0
14 17 3 3.09 4.80 0.56 180.0
15 17 3 2.97 4.50 2.70 180.0
1 18 3 4.99 2.50 1.71 0.0
2 18 3 4.56 4.80 0.51 180.0
3 18 3 17.95 3.85 3.90 180.0
4 18 3 39.02 12.19 7.36 0.0
5 18 3 26.64 6.85 3.95 180.0
6 18 3 17.73 4.36 3.58 180.0
7 18 3 54.02 11.23 6.46 0.0
8 18 3 3.56 3.56 0.58 180.0
9 18 3 16.13 4.72 4.13 180.0
10 18 3 1.80 4.42 1.27 0.0
11 18 3 5.66 4.14 0.06 180.0
12 18 3 28.55 13.08 5.06 180.0
13 18 3 95.12 27.77 7.61 180.0
0 19 3 24.06 9.84 1.90 180.0
1 19 3 12.47 2.91 3.06 0.0
2 19 3 4.72 2.19 1.01 180.0
3 19 3 1.69 2.30 1.19 180.0
4 19 3 3.19 2.12 1.01 0.0
5 19 3 4.13 2.30 0.80 180.0
6 19 3 6.83 2.76 0.80 0.0
7 19 3 10.47 3.35 2.21 0.0
8 19 3 22.61 12.57 3.27 0.0
9 19 3 25.34 6.71 2.20 180.0
10 19 3 7.93 3.74 1.41 180.0
11 19 3 5.31 6.62 2.67 0.0
12 19 3 2.62 3.91 1.62 180.0
13 19 3 6.28 7.04 2.37 180.0
1 20 3 5.91 2.06 0.59 180.0
2 20 3 4.40 2.09 1.02 180.0
3 20 3 7.58 2.82 2.57 0.0
4 20 3 22.07 6.36 4.45 0.0
5 20 3 13.29 4.16 3.73 180.0
6 20 3 10.61 3.13 2.93 180.0
7 20 3 47.81 10.09 7.13 180.0
8 20 3 9.45 4.49 4.01 0.0
9 20 3 4.99 4.97 2.53 180.0
10 20 3 4.79 3.25 0.41 180.0
11 20 3 3.97 5.78 3.34 180.0
12 20 3 3.75 5.98 2.33 180.0
0 21 3 101.44 30.34 0.02 0.0
1 21 3 60.63 10.41 7.19 0.0
2 21 3 8.29 2.94 0.18 180.0
3 21 3 3.20 2.48 1.42 0.0
4 21 3 6.24 3.06 0.79 0.0
5 21 3 4.41 2.36 0.28 180.0
6 21 3 3.49 2.65 0.16 0.0
7 21 3 17.16 6.45 3.73 180.0
8 21 3 9.18 8.07 1.19 0.0
9 21 3 10.03 4.45 0.34 0.0
10 21 3 13.65 12.97 2.84 180.0
1 22 3 8.98 3.89 2.02 180.0
2 22 3 7.87 3.15 0.18 180.0
3 22 3 7.63 3.28 0.70 0.0
4 22 3 13.43 4.01 4.73 180.0
5 22 3 5.29 6.21 0.17 0.0
6 22 3 6.69 3.93 2.95 0.0
7 22 3 0.68 3.43 1.66 180.0
8 22 3 3.54 3.83 2.16 0.0
9 22 3 2.64 5.98 0.44 180.0
0 23 3 12.49 11.67 2.00 0.0
1 23 3 29.42 25.61 8.57 0.0
2 23 3 10.88 13.15 0.83 0.0
3 23 3 4.88 3.51 2.80 0.0
4 23 3 1.41 4.61 1.07 180.0
5 23 3 1.75 2.99 1.69 0.0
6 23 3 2.30 3.19 1.49 180.0
1 24 3 1.38 2.75 1.06 180.0
2 24 3 1.70 3.17 0.18 180.0
3 24 3 0.93 7.46 0.66 180.0
0 0 4 3709.48 915.11 54.91 0.0
1 0 4 14022.62 3470.54 92.96 180.0
2 0 4 5881.75 1292.77 54.22 180.0
3 0 4 423.14 122.38 14.39 0.0
4 0 4 2400.94 787.27 21.36 0.0
5 0 4 830.51 272.89 30.13 180.0
6 0 4 18.68 11.34 5.92 180.0
11 0 4 97.24 25.94 14.09 180.0
12 0 4 2858.36 912.39 50.60 180.0
13 0 4 2178.09 564.22 34.82 0.0
14 0 4 55.48 15.37 5.45 0.0
15 0 4 8.76 3.79 3.23 180.0
17 0 4 34.38 7.32 5.01 180.0
18 0 4 489.82 127.32 18.09 0.0
19 0 4 16.31 8.42 0.87 180.0
20 0 4 6.59 5.84 2.14 180.0
21 0 4 21.51 5.40 4.08 180.0
22 0 4 25.43 5.58 4.84 180.0
1 1 4 533.89 89.57 25.30 180.0
2 1 4 99.43 21.63 9.39 180.0
3 1 4 1373.01 335.43 32.17 180.0
4 1 4 82.94 34.82 3.11 180.0
9 1 4 366.76 162.91 7.12 0.0
10 1 4 0.65 2.71 1.65 0.0
11 1 4 10.93 32.37 2.77 180.0
12 1 4 62.15 41.43 7.29 180.0
13 1 4 137.58 19.88 11.82 180.0
14 1 4 17.72 11.74 6.06 0.0
15 1 4 92.20 16.11 7.87 180.0
16 1 4 7.65 3.14 3.16 0.0
17 1 4 4.01 2.96 0.76 180.0
18 1 4 4.08 2.41 0.66 180.0
19 1 4 3.17 2.34 0.87 0.0
20 1 4 2.65 4.61 1.31 180.0
21 1 4 26.46 4.45 5.63 0.0
22 1 4 0.00 2.56 1.24 180.0
0 2 4 309.40 91.86 8.67 0.0
1 2 4 2517.97 427.72 44.51 180.0
2 2 4 89.50 16.93 7.01 180.0
3 2 4 94.38 27.68 11.89 180.0
4 2 4 12.15 7.91 6.58 0.0
7 2 4 599.09 278.92 23.49 180.0
8 2 4 86.57 53.29 9.50 0.0
9 2 4 1456.35 285.42 41.28 0.0
10 2 4 16.88 15.40 2.76 180.0
11 2 4 46.44 8.41 7.34 0.0
12 2 4 31.55 6.48 6.59 180.0
13 2 4 20.14 9.29 5.25 0.0
14 2 4 6.72 3.98 3.41 0.0
15 2 4 13.13 4.20 3.70 180.0
16 2 4 15.69 8.88 2.94 0.0
17 2 4 111.32 17.06 13.97 180.0
18 2 4 7.89 4.52 1.38 0.0
19 2 4 12.03 3.05 4.71 0.0
20 2 4 3.38 2.40 0.63 0.0
21 2 4 2.67 2.17 1.48 0.0
22 2 4 4.36 2.54 1.48 180.0
1 3 4 191.37 38.81 11.19 0.0
2 3 4 297.86 79.99 15.48 0.0
3 3 4 366.90 176.68 9.12 0.0
4 3 4 3852.64 930.85 40.50 0.0
5 3 4 870.59 211.97 18.58 180.0
6 3 4 735.45 391.13 17.24 180.0
7 3 4 249.90 71.41 17.33 0.0
8 3 4 49.59 12.28 9.34 180.0
9 3 4 13.85 4.00 3.02 0.0
10 3 4 9.04 3.13 4.07 180.0
11 3 4 20.89 6.69 4.32 0.0
12 3 4 32.78 23.27 3.09 180.0
13 3 4 23.66 5.06 4.15 180.0
14 3 4 26.87 5.84 2.52 180.0
15 3 4 67.03 11.47 7.72 0.0
16 3 4 14.87 12.08 6.28 0.0
17 3 4 7.48 2.48 1.37 180.0
18 3 4 12.50 3.57 2.53 0.0
19 3 4 1.73 2.70 0.85 180.0
20 3 4 0.66 2.21 0.84 0.0
21 3 4 7.27 3.62 0.85 0.0
22 3 4 4.79 1.86 1.49 180.0
0 4 4 1305.46 269.41 16.53 180.0
1 4 4 34.81 90.64 0.75 0.0
2 4 4 35.11 17.93 5.44 0.0
3 4 4 20.31 7.04 4.55 180.0
4 4 4 18.52 8.66 0.29 0.0
5 4 4 12.88 6.82 1.48 0.0
6 4 4 14.15 3.99 3.62 0.0
7 4 4 7.17 2.98 1.82 0.0
8 4 4 417.24 98.71 20.28 180.0
9 4 4 118.75 64.19 3.16 0.0
10 4 4 9.27 10.15 4.19 0.0
11 4 4 14.39 3.48 2.67 180.0
12 4 4 45.03 11.41 6.29 0.0
13 4 4 19.61 4.64 5.38 180.0
14 4 4 3.29 3.30 0.43 0.0
15 4 4 14.08 6.36 2.14 180.0
16 4 4 12.52 3.86 3.73 180.0
17 4 4 4.72 2.44 1.58 0.0
18 4 4 4.27 2.24 2.00 180.0
19 4 4 2.12 2.06 0.04 0.0
20 4 4 1.52 2.19 1.06 0.0
21 4 4 2.04 2.00 0.43 0.0
22 4 4 0.62 2.19 0.53 0.0
1 5 4 1608.80 319.15 32.73 0.0
2 5 4 459.85 143.16 20.94 0.0
3 5 4 3341.47 720.96 45.72 0.0
4 5 4 111.36 21.76 3.79 0.0
5 5 4 151.52 29.03 2.95 180.0
6 5 4 79.84 15.49 6.57 180.0
7 5 4 34.40 14.87 4.22 180.0
8 5 4 83.06 15.38 10.08 180.0
9 5 4 263.14 68.41 14.53 180.0
10 5 4 27.06 7.82 1.96 180.0
11 5 4 15.48 95.50 0.05 0.0
12 5 4 100.40 78.12 10.70 0.0
13 5 4 886.14 149.13 21.14 0.0
14 5 4 268.10 80.32 14.11 180.0
15 5 4 1838.55 335.95 31.69 0.0
16 5 4 11.10 21.26 2.82 180.0
17 5 4 17.18 11.01 3.20 180.0
18 5 4 12.32 9.79 3.80 0.0
19 5 4 9.45 3.78 3.57 180.0
20 5 4 2.48 1.97 0.71 0.0
21 5 4 92.88 54.03 8.46 180.0
0 6 4 291.47 74.88 16.20 0.0
1 6 4 157.45 34.84 15.02 180.0
2 6 4 17.32 12.53 4.47 180.0
3 6 4 6.01 2.27 2.36 180.0
4 6 4 12.68 15.51 0.09 0.0
5 6 4 10.87 3.23 2.89 180.0
6 6 4 19.11 4.62 2.54 180.0
7 6 4 8.54 2.33 2.26 180.0
8 6 4 56.04 9.60 10.86 0.0
9 6 4 80.42 21.19 6.04 0.0
10 6 4 9.83 3.73 3.33 180.0
11 6 4 21.21 10.20 1.87 0.0
12 6 4 8.90 2.68 1.79 180.0
13 6 4 18.75 6.19 0.66 0.0
14 6 4 15.51 5.96 2.57 180.0
15 6 4 28.83 9.02 4.42 0.0
16 6 4 45.58 9.11 5.22 0.0
17 6 4 20.77 4.45 4.11 180.0
18 6 4 8.26 3.58 1.67 0.0
19 6 4 7.87 3.81 1.51 0.0
20 6 4 3.09 3.36 1.49 180.0
21 6 4 2.87 2.15 0.83 180.0
1 7 4 119.77 18.90 13.88 0.0
2 7 4 50.77 7.26 6.08 180.0
3 7 4 219.85 28.12 18.92 0.0
4 7 4 24.55 11.03 3.09 0.0
5 7 4 196.33 111.66 11.25 180.0
6 7 4 35.80 7.50 5.72 0.0
7 7 4 58.14 24.53 4.15 180.0
8 7 4 12.36 2.61 4.19 180.0
10 7 4 9.00 3.83 0.32 180.0
11 7 4 38.20 7.45 1.05 180.0
12 7 4 56.02 8.74 6.49 180.0
13 7 4 159.00 42.04 13.93 0.0
14 7 4 64.89 10.10 6.29 0.0
15 7 4 38.51 6.41 0.98 0.0
16 7 4 7.82 2.85 2.87 180.0
17 7 4 45.85 11.93 5.51 0.0
18 7 4 2.65 2.75 0.36 180.0
19 7 4 3.93 3.52 1.71 180.0
20 7 4 10.01 3.16 1.67 180.0
21 7 4 12.39 7.42 2.88 180.0
0 8 4 6145.48 1350.63 56.26 180.0
1 8 4 4039.26 492.84 53.97 180.0
2 8 4 623.63 84.44 25.11 0.0
3 8 4 1723.17 318.50 37.29 180.0
4 8 4 32.27 7.63 4.33 0.0
5 8 4 30.99 5.40 6.23 180.0
6 8 4 40.96 18.67 6.76 0.0
7 8 4 519.27 92.19 21.06 180.0
8 8 4 818.08 157.68 25.32 180.0
9 8 4 5583.50 1069.09 57.86 0.0
10 8 4 69.52 18.51 7.46 180.0
11 8 4 15.43 5.91 3.24 0.0
12 8 4 314.63 81.84 18.84 0.0
13 8 4 309.43 56.88 15.35 180.0
14 8 4 3.67 2.85 2.67 180.0
15 8 4 26.24 5.81 4.66 0.0
16 8 4 20.92 5.11 4.77 180.0
17 8 4 406.00 74.38 16.31 180.0
18 8 4 47.46 9.46 4.85 180.0
19 8 4 82.18 15.61 7.26 0.0
20 8 4 15.78 5.01 3.12 0.0
21 8 4 1.94 2.62 0.65 180.0
1 9 4 15.29 3.07 2.07 0.0
2 9 4 9.04 3.87 3.37 180.0
3 9 4 20.27 3.53 1.70 0.0
4 9 4 58.89 20.05 10.79 0.0
5 9 4 217.02 33.43 14.05 180.0
6 9 4 44.39 8.61 5.00 180.0
7 9 4 5.77 2.23 0.44 180.0
8 9 4 6.00 1.92 2.32 0.0
9 9 4 10.28 3.64 2.97 0.0
10 9 4 8.65 3.38 1.53 180.0
11 9 4 2.05 2.08 1.06 180.0
12 9 4 18.69 6.11 4.17 180.0
13 9 4 16.18 6.03 4.00 0.0
14 9 4 18.05 6.22 4.47 0.0
15 9 4 59.58 16.34 5.22 180.0
16 9 4 6.19 2.98 2.40 0.0
17 9 4 4.52 3.25 0.56 180.0
18 9 4 1.48 2.35 0.52 180.0
19 9 4 2.55 2.50 0.65 0.0
20 9 4 2.79 3.50 1.09 0.0
0 10 4 899.63 175.82 32.52 180.0
1 10 4 42.87 12.37 1.37 180.0
2 10 4 183.64 31.86 16.15 0.0
3 10 4 199.29 28.84 15.97 180.0
4 10 4 34.42 10.08 5.38 180.0
5 10 4 32.39 8.19 4.52 0.0
6 10 4 47.87 7.51 2.81 0.0
7 10 4 26.05 11.58 2.67 180.0
8 10 4 1655.60 255.39 34.27 180.0
9 10 4 49.29 7.89 6.09 0.0
10 10 4 23.75 5.73 0.89 180.0
11 10 4 7.47 3.52 2.43 0.0
12 10 4 249.50 65.03 16.67 0.0
13 10 4 311.92 81.20 15.66 180.0
14 10 4 14.64 4.06 1.53 180.0
15 10 4 17.47 7.03 2.64 0.0
16 10 4 36.21 7.42 6.23 180.0
17 10 4 23.91 6.36 3.92 180.0
18 10 4 37.64 10.36 4.12 180.0
19 10 4 0.68 2.26 0.98 0.0
1 11 4 31.90 6.54 6.84 0.0
2 11 4 11.85 3.32 0.93 0.0
3 11 4 51.98 15.43 9.06 0.0
4 11 4 11.69 4.32 3.21 0.0
5 11 4 65.63 11.24 9.48 180.0
6 11 4 10.01 20.93 2.15 0.0
7 11 4 20.17 6.60 2.94 180.0
8 11 4 14.88 4.09 3.92 180.0
9 11 4 17.58 10.75 0.36 180.0
10 11 4 5.22 2.25 1.82 180.0
11 11 4 13.26 3.94 3.68 0.0
12 11 4 7.03 3.98 0.50 180.0
13 11 4 21.42 7.52 6.31 0.0
14 11 4 9.42 5.39 2.45 0.0
15 11 4 4.98 2.86 1.84 180.0
16 11 4 7.41 4.11 1.36 180.0
17 11 4 3.97 3.63 0.86 0.0
18 11 4 5.08 2.60 1.07 180.0
19 11 4 2.81 2.60 0.66 0.0
0 12 4 165.13 29.92 11.41 0.0
1 12 4 430.63 70.55 21.56 0.0
2 12 4 35.68 6.47 6.36 180.0
3 12 4 125.21 23.91 12.40 0.0
4 12 4 8.12 2.99 4.34 180.0
5 12 4 58.71 15.03 7.53 0.0
6 12 4 12.77 3.48 4.33 180.0
7 12 4 356.06 54.92 18.58 0.0
8 12 4 79.76 17.63 8.18 0.0
9 12 4 1599.03 244.84 33.18 180.0
10 12 4 9.02 2.54 0.30 0.0
11 12 4 108.51 20.45 8.80 180.0
12 12 4 52.52 12.54 6.44 180.0
13 12 4 1.53 3.58 0.49 0.0
14 12 4 2.82 3.05 0.91 0.0
15 12 4 2.47 4.60 0.19 180.0
16 12 4 3.57 3.07 0.77 0.0
17 12 4 289.08 75.46 13.59 0.0
18 12 4 15.38 4.20 2.22 0.0
19 12 4 24.71 7.60 4.66 180.0
1 13 4 10.45 4.51 1.48 180.0
2 13 4 76.52 14.95 8.57 180.0
3 13 4 19.18 4.55 3.26 0.0
4 13 4 452.11 110.09 19.82 180.0
5 13 4 57.22 40.81 3.13 0.0
6 13 4 125.14 28.49 10.99 0.0
7 13 4 139.92 30.85 12.89 180.0
8 13 4 36.84 9.68 4.82 0.0
9 13 4 65.35 12.81 6.80 180.0
10 13 4 28.25 8.24 3.40 0.0
11 13 4 22.11 5.34 5.91 180.0
12 13 4 8.52 2.75 1.74 180.0
13 13 4 74.19 31.90 10.33 0.0
16 13 4 81.56 22.06 6.28 180.0
17 13 4 53.08 21.54 4.57 0.0
18 13 4 14.08 5.60 1.82 180.0
0 14 4 13.01 5.67 0.47 0.0
1 14 4 35.69 36.50 1.13 180.0
2 14 4 10.83 3.11 2.17 0.0
3 14 4 13.38 3.53 3.48 180.0
4 14 4 4.49 1.90 0.01 180.0
5 14 4 3.83 1.97 1.04 0.0
6 14 4 3.98 2.93 0.65 180.0
7 14 4 24.37 11.33 4.11 180.0
8 14 4 24.44 18.46 2.01 0.0
9 14 4 42.39 23.84 6.59 0.0
10 14 4 8.34 2.56 2.87 180.0
11 14 4 10.81 3.13 2.45 0.0
12 14 4 3.47 2.93 0.50 0.0
13 14 4 20.45 4.38 3.19 180.0
14 14 4 7.95 3.85 2.32 0.0
15 14 4 1.21 4.45 0.48 180.0
16 14 4 4.03 4.47 1.45 0.0
17 14 4 18.74 6.72 2.32 180.0
18 14 4 2.30 4.04 1.46 180.0
1 15 4 19.91 4.07 5.08 0.0
2 15 4 12.04 8.08 3.41 180.0
3 15 4 42.56 7.78 5.85 0.0
4 15 4 46.20 9.40 5.44 0.0
5 15 4 719.47 151.60 31.77 180.0
6 15 4 76.51 37.55 9.11 180.0
7 15 4 21.92 7.43 1.29 180.0
8 15 4 34.60 15.37 8.27 0.0
9 15 4 13.80 7.69 2.52 180.0
10 15 4 6.96 2.99 2.06 0.0
11 15 4 11.48 12.63 3.83 180.0
12 15 4 5.58 3.05 0.53 180.0
13 15 4 18.71 4.12 4.32 0.0
14 15 4 7.30 4.28 0.61 180.0
15 15 4 26.90 48.35 5.34 180.0
16 15 4 0.60 3.98 0.11 0.0
0 16 4 221.69 42.85 13.60 180.0
1 16 4 63.42 15.87 10.46 180.0
2 16 4 12.55 9.32 0.04 0.0
3 16 4 12.18 3.49 2.73 180.0
4 16 4 5.75 2.63 2.90 0.0
5 16 4 11.75 7.83 0.91 180.0
6 16 4 4.99 2.12 0.46 0.0
7 16 4 27.98 6.33 5.85 0.0
8 16 4 145.26 33.07 13.80 0.0
9 16 4 10.43 5.72 1.61 0.0
10 16 4 68.53 28.93 6.32 180.0
11 16 4 27.10 5.92 5.96 180.0
12 16 4 75.88 13.10 7.22 180.0
13 16 4 3.91 2.54 1.57 0.0
14 16 4 2.30 2.93 2.48 0.0
15 16 4 3.27 3.77 1.11 180.0
16 16 4 47.25 13.59 3.61 180.0
1 17 4 6.43 2.72 1.91 180.0
2 17 4 4.36 2.73 0.64 0.0
3 17 4 14.60 3.91 4.45 180.0
4 17 4 7.46 3.73 1.85 180.0
5 17 4 3.53 2.55 1.11 0.0
6 17 4 13.15 7.22 1.19 180.0
7 17 4 7.29 3.27 1.40 180.0
8 17 4 3.08 2.59 1.69 0.0
9 17 4 3.73 3.84 1.38 0.0
10 17 4 1.39 4.38 1.88 0.0
11 17 4 3.17 3.57 0.04 0.0
12 17 4 11.69 8.38 2.27 0.0
13 17 4 21.55 4.89 4.05 180.0
14 17 4 22.67 4.87 4.06 180.0
15 17 4 6.89 4.62 1.41 0.0
0 18 4 29.34 6.46 7.08 0.0
1 18 4 91.89 27.33 9.52 0.0
2 18 4 15.84 4.26 3.91 180.0
3 18 4 62.65 13.06 7.81 0.0
4 18 4 9.86 2.60 0.41 180.0
5 18 4 10.68 2.80 1.52 0.0
6 18 4 13.22 8.79 0.83 180.0
7 18 4 34.45 8.19 6.01 0.0
8 18 4 117.34 27.88 12.09 0.0
9 18 4 167.36 47.43 14.25 180.0
10 18 4 10.99 4.79 1.07 180.0
11 18 4 13.30 5.66 2.06 180.0
12 18 4 73.93 21.75 6.96 180.0
13 18 4 12.62 6.46 2.74 0.0
14 18 4 0.10 3.39 0.67 0.0
1 19 4 4.93 2.62 1.89 180.0
2 19 4 1.97 1.98 0.79 0.0
3 19 4 9.13 3.05 2.75 180.0
4 19 4 9.74 3.70 0.96 180.0
5 19 4 26.29 5.45 5.00 0.0
6 19 4 3.18 2.03 1.86 0.0
7 19 4 7.35 5.21 0.91 0.0
8 19 4 6.29 3.45 1.16 180.0
9 19 4 0.53 3.00 0.36 180.0
10 19 4 6.93 5.37 0.37 0.0
11 19 4 0.19 4.61 0.24 0.0
12 19 4 2.89 6.09 0.84 180.0
0 20 4 13.34 7.62 1.09 0.0
1 20 4 52.96 11.01 6.47 0.0
2 20 4 4.73 2.11 0.88 0.0
3 20 4 7.48 2.96 2.92 0.0
4 20 4 3.27 2.59 1.44 0.0
5 20 4 4.66 2.41 2.43 0.0
6 20 4 4.69 2.26 1.27 0.0
7 20 4 14.65 3.88 0.05 180.0
8 20 4 6.46 3.20 0.15 180.0
9 20 4 5.11 3.19 1.65 180.0
10 20 4 8.21 4.77 0.95 0.0
11 20 4 1.48 5.36 0.86 0.0
1 21 4 7.03 2.92 1.75 0.0
2 21 4 2.05 2.24 1.65 0.0
3 21 4 8.46 2.90 2.38 0.0
4 21 4 13.07 3.69 2.99 0.0
5 21 4 26.93 6.91 5.49 180.0
6 21 4 16.56 5.23 5.27 180.0
7 21 4 3.91 2.66 1.04 0.0
8 21 4 6.83 3.35 2.11 0.0
9 21 4 1.23 5.66 1.40 180.0
10 21 4 2.23 5.02 0.30 180.0
0 22 4 20.34 10.26 3.71 180.0
1 22 4 13.53 6.86 2.31 180.0
2 22 4 5.68 5.72 1.70 0.0
3 22 4 2.07 3.17 1.70 180.0
4 22 4 1.87 2.92 1.47 0.0
5 22 4 0.94 2.38 0.92 0.0
6 22 4 7.91 9.47 0.61 0.0
7 22 4 4.02 6.02 0.25 180.0
1 23 4 3.47 3.16 1.34 0.0
2 23 4 3.21 4.25 0.10 0.0
3 23 4 1.47 3.93 0.26 180.0
4 23 4 2.58 6.12 2.28 0.0
5 23 4 0.31 5.93 0.30 0.0
1 24 4 0.29 5.79 3.52 180.0
1 0 5 1216.73 315.47 34.74 0.0
2 0 5 2171.19 549.17 43.93 180.0
3 0 5 4578.82 1321.97 49.09 0.0
4 0 5 587.84 240.38 20.92 0.0
5 0 5 2211.92 725.21 5.15 180.0
6 0 5 1617.42 531.01 37.37 0.0
8 0 5 1069.98 568.35 33.24 180.0
16 0 5 8.07 3.90 4.18 180.0
17 0 5 17.42 4.67 5.65 0.0
18 0 5 11.66 6.94 5.12 180.0
19 0 5 18.08 10.29 5.79 180.0
20 0 5 2.32 3.19 2.00 0.0
22 0 5 4.38 4.26 2.23 180.0
0 1 5 1328.85 228.28 31.02 180.0
1 1 5 109.14 17.00 11.85 180.0
2 1 5 35.49 16.80 4.50 0.0
3 1 5 33.85 9.82 8.18 0.0
4 1 5 18.82 50.37 0.23 180.0
5 1 5 26.26 14.45 3.29 180.0
9 1 5 39.09 21.21 4.79 180.0
10 1 5 38.85 15.63 6.32 180.0
11 1 5 38.53 31.33 3.38 180.0
12 1 5 13.55 48.17 1.56 180.0
13 1 5 34.82 6.33 8.43 0.0
14 1 5 11.28 9.24 5.18 180.0
15 1 5 5.86 13.29 2.59 0.0
16 1 5 5.25 9.69 0.44 0.0
17 1 5 1.44 9.02 0.97 0.0
18 1 5 0.00 2.50 0.61 180.0
19 1 5 5.46 5.41 1.02 180.0
20 1 5 7.56 9.59 3.72 0.0
21 1 5 2.31 2.52 2.04 180.0
22 1 5 0.78 2.89 0.58 0.0
1 2 5 99.31 15.67 11.97 0.0
2 2 5 51.65 9.64 7.50 180.0
3 2 5 283.81 53.87 18.18 0.0
4 2 5 150.22 61.92 14.80 180.0
5 2 5 54.05 23.23 6.92 180.0
6 2 5 0.00 7.56 0.28 0.0
7 2 5 17.79 18.62 0.10 0.0
8 2 5 78.63 32.27 3.58 0.0
9 2 5 49.31 18.20 9.67 180.0
10 2 5 44.35 23.35 5.16 0.0
11 2 5 10.87 4.62 2.08 180.0
12 2 5 9.42 9.87 6.78 0.0
13 2 5 66.71 18.07 10.51 0.0
14 2 5 2.87 4.05 3.28 180.0
15 2 5 61.36 14.36 8.61 0.0
16 2 5 35.09 8.23 6.58 180.0
17 2 5 4.62 4.16 3.01 0.0
18 2 5 2.03 1.99 0.08 0.0
19 2 5 5.38 5.66 3.47 180.0
20 2 5 2.15 4.10 0.64 0.0
21 2 5 5.24 2.71 2.62 180.0
0 3 5 6662.52 1121.61 61.01 0.0
1 3 5 94.81 32.38 12.84 180.0
2 3 5 260.64 52.41 17.95 180.0
3 3 5 84.28 22.50 14.47 180.0
4 3 5 84.34 27.95 7.62 180.0
5 3 5 15.68 12.34 0.31 0.0
6 3 5 46.94 25.04 5.33 180.0
7 3 5 28.02 15.20 7.50 180.0
8 3 5 53.70 36.78 21.52 180.0
9 3 5 79.97 34.82 20.05 0.0
10 3 5 344.40 113.75 17.74 0.0
11 3 5 2.99 2.87 1.11 180.0
12 3 5 11.13 16.50 2.25 180.0
13 3 5 112.93 18.33 10.60 180.0
14 3 5 10.18 10.40 2.56 0.0
15 3 5 43.62 14.65 3.66 0.0
16 3 5 5.92 2.71 1.52 180.0
17 3 5 13.45 5.10 4.27 180.0
18 3 5 4.43 2.67 0.91 0.0
19 3 5 12.05 4.60 5.04 0.0
20 3 5 14.47 3.79 5.44 180.0
21 3 5 5.99 3.23 2.71 180.0
1 4 5 26.22 11.47 2.29 180.0
2 4 5 35.49 9.79 7.33 0.0
3 4 5 22.57 15.94 2.20 0.0
4 4 5 147.80 42.68 4.95 180.0
5 4 5 210.46 61.04 16.03 180.0
6 4 5 43.68 13.34 2.25 0.0
7 4 5 17.03 6.74 2.37 180.0
8 4 5 12.03 4.68 3.87 0.0
9 4 5 9.86 9.76 1.02 0.0
10 4 5 2.52 2.91 1.78 180.0
11 4 5 2.37 2.58 2.05 180.0
12 4 5 3.49 2.54 1.58 0.0
13 4 5 17.16 5.85 4.96 0.0
14 4 5 23.16 11.97 5.55 180.0
15 4 5 36.35 7.47 5.68 180.0
16 4 5 22.62 5.01 4.23 0.0
17 4 5 5.42 3.05 0.91 180.0
18 4 5 1.13 2.65 0.77 0.0
19 4 5 0.73 2.70 0.94 180.0
20 4 5 2.54 1.96 0.48 0.0
21 4 5 2.81 2.28 0.67 180.0
0 5 5 983.41 203.04 12.88 0.0
1 5 5 195.75 29.52 11.19 0.0
2 5 5 43.92 10.03 3.04 180.0
3 5 5 455.01 117.73 25.91 180.0
4 5 5 46.98 25.30 5.12 0.0
5 5 5 100.59 41.45 8.67 0.0
6 5 5 41.77 17.97 1.33 0.0
7 5 5 14.56 6.73 1.71 180.0
8 5 5 2143.14 404.10 41.63 180.0
9 5 5 106.45 19.70 10.68 0.0
10 5 5 19.04 6.10 4.21 0.0
11 5 5 27.33 6.32 4.86 0.0
12 5 5 12.46 5.95 4.37 0.0
13 5 5 1493.49 262.05 29.40 180.0
14 5 5 194.30 38.09 12.91 0.0
15 5 5 5.06 3.50 0.09 180.0
16 5 5 10.83 3.53 2.54 180.0
17 5 5 1.96 7.04 1.30 180.0
18 5 5 4.75 3.94 0.91 180.0
19 5 5 11.33 6.80 3.36 0.0
20 5 5 182.53 33.57 9.80 180.0
21 5 5 2.22 2.33 2.55 0.0
1 6 5 43.52 10.37 6.78 0.0
2 6 5 27.67 16.10 3.97 180.0
3 6 5 99.35 22.00 8.97 0.0
4 6 5 23.37 22.29 4.60 180.0
5 6 5 48.51 14.50 3.81 0.0
6 6 5 8.25 6.44 0.12 0.0
7 6 5 10.29 3.18 3.79 180.0
8 6 5 4.46 2.67 1.46 0.0
9 6 5 30.18 7.47 5.24 180.0
10 6 5 5.19 2.15 0.06 180.0
11 6 5 2.26 2.72 1.99 0.0
12 6 5 3.12 2.83 1.02 0.0
13 6 5 31.20 6.05 3.41 0.0
14 6 5 20.78 5.96 2.03 0.0
15 6 5 37.99 8.31 5.86 0.0
16 6 5 18.93 4.54 4.15 180.0
17 6 5 7.75 3.57 1.80 0.0
18 6 5 3.99 2.41 1.84 0.0
19 6 5 3.26 3.43 0.55 0.0
20 6 5 6.43 3.59 2.17 180.0
21 6 5 9.73 3.54 3.30 180.0
0 7 5 78.54 29.98 0.26 0.0
1 7 5 167.88 32.30 13.26 0.0
2 7 5 29.50 7.21 7.03 0.0
3 7 5 29.23 7.77 5.04 0.0
4 7 5 14.85 8.31 2.72 180.0
5 7 5 43.91 7.57 7.72 0.0
6 7 5 4.87 4.80 1.63 180.0
7 7 5 409.70 77.64 19.68 0.0
8 7 5 132.86 38.70 10.00 180.0
9 7 5 893.78 149.60 25.90 180.0
10 7 5 7.06 2.32 2.05 0.0
11 7 5 38.30 8.38 5.80 180.0
12 7 5 8.03 3.68 0.80 0.0
13 7 5 27.00 5.59 4.13 180.0
14 7 5 16.58 5.09 3.66 0.0
15 7 5 7.17 8.59 0.45 180.0
16 7 5 7.31 7.79 0.24 180.0
18 7 5 10.48 2.94 0.98 180.0
19 7 5 26.44 14.73 4.12 180.0
20 7 5 8.43 6.69 1.18 0.0
21 7 5 10.59 3.69 2.11 0.0
1 8 5 91.74 49.25 10.60 180.0
2 8 5 33.88 9.41 5.18 0.0
3 8 5 111.93 22.89 11.26 180.0
4 8 5 2273.13 342.09 40.71 180.0
5 8 5 996.92 153.75 27.05 0.0
6 8 5 56.62 16.82 4.78 180.0
7 8 5 196.09 30.51 12.52 180.0
8 8 5 688.07 281.17 24.06 0.0
9 8 5 50.45 15.07 6.84 180.0
10 8 5 13.88 3.05 3.45 0.0
11 8 5 18.77 5.92 4.39 180.0
12 8 5 351.88 91.47 18.04 0.0
14 8 5 894.82 163.08 23.18 180.0
15 8 5 97.45 25.50 6.71 180.0
16 8 5 8.05 3.12 0.36 180.0
17 8 5 54.10 13.32 6.10 0.0
18 8 5 24.39 5.42 2.93 0.0
19 8 5 2.67 2.06 1.90 0.0
20 8 5 12.41 3.19 3.09 180.0
0 9 5 46.17 7.93 6.32 0.0
1 9 5 15.53 11.17 1.48 0.0
2 9 5 13.92 2.64 2.96 0.0
3 9 5 16.29 2.72 4.10 0.0
4 9 5 17.07 2.90 4.37 180.0
5 9 5 5.97 1.73 1.92 0.0
6 9 5 15.98 3.44 4.34 180.0
7 9 5 5.16 4.50 0.26 180.0
8 9 5 17.39 7.78 7.23 0.0
9 9 5 6.44 5.49 1.79 180.0
10 9 5 5.15 2.74 2.08 180.0
11 9 5 3.05 2.23 1.69 180.0
12 9 5 14.79 3.15 4.25 0.0
13 9 5 3.07 2.69 2.74 0.0
14 9 5 9.64 6.47 3.07 180.0
15 9 5 2.60 2.26 0.03 0.0
16 9 5 7.79 2.89 2.18 0.0
17 9 5 2.82 2.20 1.56 0.0
18 9 5 3.45 2.14 1.78 180.0
19 9 5 1.70 2.05 0.77 0.0
20 9 5 0.39 2.47 1.12 180.0
1 10 5 99.97 13.80 11.55 180.0
2 10 5 130.64 32.45 10.97 0.0
3 10 5 322.37 47.12 18.10 180.0
4 10 5 433.81 72.63 21.63 180.0
5 10 5 19.95 3.33 4.90 180.0
6 10 5 20.83 18.32 4.99 180.0
7 10 5 21.07 4.46 2.53 180.0
8 10 5 265.86 51.00 16.09 0.0
9 10 5 12.94 3.83 4.08 0.0
10 10 5 8.59 2.89 3.07 180.0
11 10 5 48.56 11.14 6.52 180.0
12 10 5 235.50 52.10 16.29 0.0
13 10 5 163.65 42.89 11.74 180.0
15 10 5 225.19 41.06 11.11 180.0
16 10 5 6.29 2.93 1.60 0.0
17 10 5 12.32 3.67 2.18 0.0
18 10 5 15.45 7.16 2.43 0.0
19 10 5 8.94 3.46 2.36 0.0
0 11 5 34.36 8.37 3.42 0.0
1 11 5 52.24 8.63 5.94 0.0
2 11 5 14.71 32.40 1.70 0.0
3 11 5 12.58 13.77 2.74 0.0
4 11 5 17.87 24.17 0.30 0.0
5 11 5 13.48 2.67 4.27 0.0
6 11 5 8.36 2.34 2.58 180.0
7 11 5 26.95 12.48 3.91 0.0
8 11 5 54.92 10.82 6.60 180.0
9 11 5 90.68 21.03 7.67 180.0
10 11 5 36.10 7.67 4.29 0.0
11 11 5 21.63 6.54 4.78 180.0
12 11 5 10.10 9.83 3.10 0.0
13 11 5 2.56 3.27 0.30 0.0
14 11 5 2.23 3.87 0.06 180.0
15 11 5 2.87 4.06 0.44 180.0
16 11 5 3.31 3.75 1.69 180.0
17 11 5 18.89 4.41 4.56 0.0
18 11 5 3.02 2.39 0.68 180.0
19 11 5 4.23 3.69 1.82 180.0
1 12 5 20.60 4.04 4.91 180.0
2 12 5 9.57 2.66 2.95 180.0
3 12 5 120.49 18.32 13.11 180.0
4 12 5 202.99 34.07 14.58 0.0
5 12 5 46.38 15.15 6.31 0.0
6 12 5 47.05 10.04 5.11 0.0
7 12 5 20.62 14.02 2.56 0.0
8 12 5 48.84 14.49 7.22 180.0
9 12 5 20.44 3.92 3.62 0.0
10 12 5 23.80 6.27 2.73 180.0
11 12 5 4.16 2.22 1.21 0.0
12 12 5 88.28 14.18 11.00 180.0
13 12 5 328.90 85.55 12.50 180.0
14 12 5 153.08 40.15 9.66 0.0
15 12 5 17.98 5.41 2.74 0.0
16 12 5 10.87 4.77 2.74 0.0
17 12 5 10.88 3.37 2.97 180.0
18 12 5 0.00 3.18 0.37 180.0
0 13 5 1881.08 398.59 31.63 180.0
1 13 5 337.46 52.86 19.51 0.0
2 13 5 113.03 38.86 12.02 0.0
3 13 5 155.83 31.98 14.74 0.0
4 13 5 21.98 4.87 3.28 0.0
5 13 5 35.42 10.19 4.97 0.0
6 13 5 27.66 5.26 4.57 0.0
7 13 5 186.64 31.36 13.65 0.0
8 13 5 97.70 19.77 9.82 0.0
9 13 5 1037.96 160.91 30.17 180.0
10 13 5 308.87 59.31 10.96 180.0
11 13 5 21.29 11.00 2.95 180.0
12 13 5 15.92 3.71 0.99 0.0
13 13 5 27.87 7.46 5.19 0.0
14 13 5 1.52 8.72 0.10 180.0
15 13 5 13.08 3.75 2.30 180.0
16 13 5 8.77 4.39 1.50 0.0
18 13 5 4.83 4.06 1.75 180.0
1 14 5 9.43 2.82 2.96 180.0
2 14 5 14.97 3.60 3.38 180.0
3 14 5 48.23 31.57 11.22 180.0
4 14 5 31.70 12.16 3.75 180.0
5 14 5 448.48 86.61 21.94 0.0
6 14 5 7.66 3.15 3.09 180.0
7 14 5 9.68 2.52 2.17 180.0
8 14 5 26.27 5.04 4.57 0.0
9 14 5 5.37 2.12 1.48 180.0
10 14 5 1.88 1.96 1.38 0.0
11 14 5 2.73 2.25 1.21 0.0
12 14 5 20.43 4.93 3.14 0.0
13 14 5 68.81 29.05 7.84 180.0
14 14 5 14.73 4.00 2.92 180.0
15 14 5 21.24 6.73 4.59 0.0
16 14 5 15.71 5.33 3.96 180.0
0 15 5 547.68 107.90 23.48 0.0
1 15 5 186.51 31.19 12.75 0.0
2 15 5 22.35 12.30 2.92 180.0
3 15 5 27.34 5.34 5.71 0.0
4 15 5 19.40 3.77 4.50 180.0
5 15 5 5.10 2.84 1.38 0.0
6 15 5 32.60 6.95 6.97 180.0
7 15 5 6.36 7.24 0.22 0.0
8 15 5 32.35 6.46 7.07 0.0
9 15 5 18.07 4.35 4.43 180.0
10 15 5 15.68 4.51 2.22 0.0
11 15 5 13.62 3.17 3.40 0.0
12 15 5 9.97 3.12 1.67 180.0
13 15 5 4.34 3.22 0.42 0.0
14 15 5 3.13 2.23 0.78 180.0
15 15 5 4.99 3.13 1.84 180.0
16 15 5 7.52 4.28 4.05 0.0
17 15 5 16.44 6.19 3.33 0.0
1 16 5 6.62 3.28 1.70 180.0
2 16 5 18.01 4.30 4.04 180.0
3 16 5 12.42 3.80 4.36 180.0
4 16 5 34.78 9.03 2.58 180.0
5 16 5 25.93 8.61 2.82 0.0
6 16 5 76.83 22.55 10.56 0.0
7 16 5 9.63 11.59 5.51 0.0
8 16 5 10.29 4.83 3.72 180.0
9 16 5 7.02 2.79 2.30 180.0
10 16 5 0.46 2.05 0.38 180.0
11 16 5 3.83 2.14 1.88 180.0
12 16 5 48.29 11.23 5.81 180.0
13 16 5 57.20 9.75 6.10 180.0
14 16 5 16.04 3.46 2.41 0.0
15 16 5 8.94 8.08 3.87 0.0
16 16 5 28.69 8.74 4.05 0.0
0 17 5 20.25 11.10 1.60 0.0
1 17 5 9.06 3.29 0.22 180.0
2 17 5 13.02 8.60 2.44 180.0
3 17 5 10.42 2.71 3.08 180.0
4 17 5 3.73 2.21 0.84 0.0
5 17 5 4.71 1.93 0.90 180.0
6 17 5 5.09 2.37 1.46 0.0
7 17 5 4.26 2.69 2.32 180.0
8 17 5 7.54 9.32 0.42 180.0
9 17 5 53.53 16.28 7.11 0.0
10 17 5 6.32 2.69 1.08 0.0
11 17 5 6.49 4.41 2.15 0.0
12 17 5 3.70 2.79 0.29 180.0
13 17 5 6.01 2.44 1.80 180.0
14 17 5 0.00 3.25 0.99 180.0
15 17 5 1.32 3.70 0.39 0.0
1 18 5 5.26 2.49 0.10 180.0
2 18 5 3.82 1.79 1.25 180.0
3 18 5 5.36 2.50 1.43 180.0
4 18 5 44.11 9.80 7.94 0.0
5 18 5 42.53 31.31 3.07 0.0
6 18 5 18.62 6.96 2.54 0.0
7 18 5 27.23 10.95 4.32 0.0
8 18 5 34.24 12.50 6.55 180.0
9 18 5 3.25 5.59 2.08 0.0
10 18 5 8.26 4.34 1.15 180.0
11 18 5 2.57 2.85 2.34 0.0
12 18 5 42.34 8.67 5.66 180.0
13 18 5 27.87 8.55 4.88 180.0
0 19 5 10.24 4.35 0.81 180.0
1 19 5 8.23 2.80 1.28 180.0
2 19 5 5.97 2.77 1.24 180.0
3 19 5 2.82 2.47 0.93 0.0
4 19 5 2.36 1.90 0.40 0.0
5 19 5 2.97 1.79 0.05 0.0
6 19 5 4.76 2.30 1.87 0.0
7 19 5 3.21 2.09 1.23 0.0
8 19 5 1.49 2.61 1.94 180.0
9 19 5 4.11 4.00 0.65 180.0
10 19 5 10.70 6.84 1.31 0.0
11 19 5 2.01 3.77 1.55 180.0
12 19 5 1.20 3.13 2.11 180.0
1 20 5 5.30 2.55 1.77 180.0
2 20 5 3.76 1.89 1.21 0.0
3 20 5 8.41 2.53 1.84 180.0
4 20 5 11.40 3.05 3.67 0.0
5 20 5 103.51 17.60 13.23 0.0
6 20 5 8.06 2.37 2.96 180.0
7 20 5 5.50 2.35 1.52 180.0
8 20 5 3.94 2.98 0.20 0.0
9 20 5 5.51 5.77 1.85 0.0
10 20 5 0.00 5.05 0.26 180.0
11 20 5 22.57 11.06 4.04 0.0
0 21 5 56.55 19.19 6.49 0.0
1 21 5 12.42 5.62 1.24 0.0
2 21 5 6.48 4.57 1.70 180.0
3 21 5 3.41 2.17 0.45 180.0
4 21 5 3.12 2.00 1.20 180.0
5 21 5 7.18 6.89 0.21 0.0
6 21 5 7.79 4.60 2.10 180.0
7 21 5 16.48 14.23 4.31 180.0
8 21 5 12.15 6.34 0.62 0.0
9 21 5 21.75 13.59 4.64 0.0
1 22 5 2.81 2.44 0.35 0.0
2 22 5 0.72 1.97 0.99 0.0
3 22 5 3.93 4.24 1.12 0.0
4 22 5 7.37 3.12 2.87 180.0
5 22 5 2.16 2.60 1.07 0.0
6 22 5 3.46 2.91 0.85 0.0
7 22 5 1.04 3.06 0.68 0.0
0 23 5 27.50 22.46 3.67 0.0
1 23 5 14.23 12.37 3.89 180.0
2 23 5 1.57 2.87 1.21 180.0
3 23 5 3.16 3.08 3.65 180.0
4 23 5 0.43 4.07 0.21 180.0
0 0 6 4762.44 1239.21 39.65 0.0
1 0 6 554.76 95.30 25.65 180.0
2 0 6 33.84 11.56 6.99 0.0
3 0 6 133.04 29.06 9.05 0.0
4 0 6 76.78 31.91 8.45 0.0
5 0 6 366.46 149.88 14.29 0.0
6 0 6 614.40 199.95 1.25 0.0
7 0 6 2038.39 647.64 48.71 0.0
9 0 6 2205.41 1170.84 34.23 180.0
10 0 6 52.43 28.23 3.70 0.0
16 0 6 5.39 5.48 5.39 0.0
18 0 6 6.64 3.70 2.12 180.0
19 0 6 17.68 5.06 8.39 180.0
20 0 6 14.13 5.93 14.10 180.0
21 0 6 0.00 3.40 0.78 180.0
1 1 6 10.57 2.34 1.64 180.0
2 1 6 8.61 3.94 1.88 180.0
3 1 6 615.90 99.03 25.15 0.0
4 1 6 54.84 19.44 10.21 0.0
5 1 6 32.33 19.05 2.22 180.0
6 1 6 6.15 4.63 3.26 0.0
10 1 6 6.51 11.15 0.53 180.0
11 1 6 22.42 12.21 6.33 180.0
12 1 6 37.22 15.77 5.31 180.0
13 1 6 371.43 123.47 20.00 0.0
14 1 6 51.51 20.20 7.01 0.0
15 1 6 13.67 19.65 2.88 180.0
16 1 6 1.83 3.89 1.24 0.0
17 1 6 0.80 2.60 1.21 180.0
18 1 6 1.09 5.21 1.14 180.0
19 1 6 0.58 2.01 0.97 0.0
20 1 6 0.00 2.83 0.88 180.0
21 1 6 0.00 2.50 1.66 180.0
0 2 6 52.73 10.48 5.72 0.0
1 2 6 278.18 44.89 15.70 0.0
2 2 6 45.09 9.84 6.73 0.0
3 2 6 24.72 4.85 2.44 0.0
4 2 6 17.27 8.46 0.18 180.0
5 2 6 50.98 21.63 8.83 0.0
6 2 6 21.08 8.21 2.74 180.0
7 2 6 40.24 19.43 9.20 0.0
8 2 6 122.80 58.12 9.89 180.0
9 2 6 251.92 117.75 17.25 180.0
10 2 6 14.81 12.30 0.07 180.0
14 2 6 5.18 9.60 7.51 0.0
15 2 6 2.03 3.03 0.01 0.0
16 2 6 4.49 11.90 0.14 180.0
17 2 6 7.20 9.60 4.90 0.0
18 2 6 6.57 5.22 0.86 0.0
19 2 6 5.40 2.96 0.29 180.0
20 2 6 4.49 2.56 2.65 180.0
21 2 6 3.71 2.73 0.37 0.0
1 3 6 264.46 36.78 18.17 0.0
2 3 6 35.31 17.47 5.15 0.0
3 3 6 43.59 10.13 4.34 0.0
4 3 6 3332.27 728.31 50.67 180.0
5 3 6 3279.10 737.29 47.94 180.0
6 3 6 47.09 12.57 8.99 0.0
7 3 6 16.85 15.17 3.38 0.0
11 3 6 20.73 15.69 2.60 0.0
12 3 6 141.50 29.09 15.11 0.0
13 3 6 99.65 34.16 5.56 180.0
14 3 6 311.00 156.04 20.55 180.0
15 3 6 5.97 3.03 1.05 0.0
16 3 6 5.25 4.28 0.50 0.0
17 3 6 0.17 2.93 0.66 0.0
18 3 6 7.50 5.27 2.78 0.0
19 3 6 1.80 3.22 0.84 180.0
20 3 6 5.76 2.79 2.81 180.0
21 3 6 3.96 2.63 2.51 180.0
0 4 6 92.22 25.42 10.91 0.0
1 4 6 51.59 8.95 5.91 0.0
2 4 6 11.53 3.61 1.73 0.0
3 4 6 17.38 6.36 3.03 0.0
4 4 6 77.85 17.94 5.31 180.0
5 4 6 10.93 5.66 1.03 0.0
6 4 6 57.20 16.99 6.25 180.0
7 4 6 17.46 5.80 2.62 180.0
8 4 6 10.20 4.72 2.90 0.0
9 4 6 158.02 90.01 0.74 180.0
10 4 6 76.86 31.10 0.34 0.0
11 4 6 4.52 3.78 2.90 0.0
12 4 6 2.05 3.15 3.05 0.0
13 4 6 0.18 4.28 1.02 0.0
14 4 6 3.28 5.51 1.26 180.0
15 4 6 5.27 3.47 0.59 0.0
16 4 6 1.93 2.77 0.86 0.0
17 4 6 2.37 3.66 1.25 0.0
18 4 6 8.65 3.83 2.39 180.0
19 4 6 4.27 4.07 0.52 0.0
20 4 6 5.02 3.00 0.33 0.0
21 4 6 2.70 2.71 0.19 0.0
1 5 6 15.44 3.43 1.93 0.0
2 5 6 151.15 27.66 15.92 0.0
3 5 6 4097.36 897.61 52.01 180.0
4 5 6 942.83 200.24 31.65 180.0
5 5 6 71.20 20.65 6.54 180.0
6 5 6 155.06 39.60 10.12 180.0
7 5 6 53.56 22.58 2.59 0.0
8 5 6 1643.57 671.63 28.51 0.0
10 5 6 0.58 3.47 1.38 180.0
11 5 6 13.95 14.59 5.80 0.0
12 5 6 220.75 44.97 16.99 0.0
13 5 6 2624.32 424.26 39.29 180.0
14 5 6 938.17 157.62 25.37 180.0
15 5 6 37.55 9.18 5.47 0.0
16 5 6 14.04 3.94 1.56 180.0
17 5 6 3.71 4.26 1.72 180.0
18 5 6 6.65 9.09 6.04 0.0
19 5 6 8.93 6.69 2.90 180.0
20 5 6 5.39 3.28 0.74 0.0
21 5 6 7.08 3.67 1.39 0.0
0 6 6 732.59 151.74 10.11 180.0
1 6 6 37.85 5.85 1.31 0.0
2 6 6 238.71 67.84 4.70 0.0
3 6 6 11.73 4.11 3.76 180.0
4 6 6 60.36 24.58 6.56 0.0
5 6 6 31.79 13.80 1.04 0.0
6 6 6 6.72 5.40 0.35 180.0
7 6 6 23.60 7.72 1.81 0.0
8 6 6 6.23 3.06 2.48 180.0
9 6 6 3.58 3.19 0.87 180.0
10 6 6 13.65 6.34 4.48 180.0
11 6 6 10.50 5.25 2.26 0.0
12 6 6 2.81 3.14 0.81 0.0
13 6 6 36.34 8.01 7.06 180.0
14 6 6 5.43 4.82 3.86 0.0
15 6 6 3.95 3.53 1.17 0.0
16 6 6 4.07 7.96 0.59 0.0
17 6 6 3.66 2.49 0.19 0.0
18 6 6 5.83 3.25 1.89 0.0
19 6 6 7.54 16.36 1.56 180.0
20 6 6 5.12 2.61 1.94 180.0
1 7 6 61.12 9.60 8.76 180.0
2 7 6 11.02 4.61 2.85 180.0
3 7 6 49.69 12.61 7.73 180.0
4 7 6 191.33 59.34 15.04 0.0
5 7 6 83.34 26.00 6.95 0.0
6 7 6 20.50 6.72 1.57 0.0
7 7 6 62.03 18.40 6.18 180.0
8 7 6 8.46 4.99 2.69 180.0
9 7 6 11.87 2.89 4.14 0.0
10 7 6 25.88 35.44 3.38 180.0
11 7 6 8.27 4.33 1.16 0.0
12 7 6 135.98 35.55 10.16 180.0
13 7 6 25.91 7.76 3.72 180.0
14 7 6 45.02 14.73 6.52 0.0
15 7 6 20.26 5.99 4.46 180.0
16 7 6 3.70 2.58 1.37 0.0
17 7 6 23.09 5.11 2.80 180.0
18 7 6 3.32 3.66 0.50 0.0
19 7 6 4.02 2.93 0.70 180.0
20 7 6 9.83 3.43 2.72 0.0
0 8 6 2442.61 677.09 45.92 180.0
1 8 6 2015.51 305.27 40.11 0.0
2 8 6 96.59 56.06 9.18 0.0
3 8 6 10.44 6.10 1.40 0.0
4 8 6 120.16 110.08 9.55 0.0
5 8 6 13.88 19.32 1.20 0.0
6 8 6 11.79 12.29 5.80 0.0
7 8 6 27.50 4.62 3.70 180.0
8 8 6 359.46 53.41 19.46 0.0
9 8 6 73.62 30.93 7.41 180.0
10 8 6 414.91 69.60 17.65 180.0
11 8 6 163.03 31.67 12.06 0.0
12 8 6 52.77 15.88 6.18 180.0
14 8 6 3.85 2.55 0.54 180.0
15 8 6 21.25 4.84 4.13 180.0
16 8 6 9.29 3.11 2.07 0.0
17 8 6 15.71 5.86 3.80 0.0
18 8 6 5.93 2.56 2.22 0.0
19 8 6 13.11 3.47 4.11 0.0
20 8 6 122.92 32.44 7.16 0.0
1 9 6 11.95 3.89 2.06 180.0
2 9 6 14.04 5.39 2.86 180.0
3 9 6 28.62 7.81 6.08 0.0
4 9 6 21.79 4.72 4.52 0.0
5 9 6 7.67 3.83 2.23 0.0
6 9 6 4.17 31.90 0.02 0.0
7 9 6 4.09 1.71 0.01 180.0
8 9 6 7.28 1.82 1.63 180.0
9 9 6 5.36 2.55 0.96 0.0
10 9 6 1.50 2.37 0.23 180.0
11 9 6 4.20 1.99 1.01 180.0
12 9 6 6.31 2.39 2.04 180.0
13 9 6 22.63 6.79 4.34 0.0
14 9 6 4.34 3.42 2.05 0.0
16 9 6 5.80 2.60 1.63 180.0
17 9 6 7.94 4.44 1.95 180.0
18 9 6 1.79 2.06 0.18 0.0
19 9 6 3.84 2.35 1.36 0.0
0 10 6 411.06 107.03 12.90 180.0
1 10 6 149.84 26.48 11.69 0.0
2 10 6 52.73 32.82 4.36 180.0
3 10 6 25.42 41.98 1.42 180.0
4 10 6 14.41 148.13 1.05 180.0
5 10 6 20.74 6.60 3.00 180.0
6 10 6 8.26 2.32 0.94 180.0
7 10 6 237.18 36.62 13.98 180.0
8 10 6 1348.76 209.15 31.10 0.0
9 10 6 105.84 27.22 8.91 0.0
10 10 6 116.98 26.03 10.08 180.0
11 10 6 496.70 94.53 18.62 0.0
12 10 6 97.35 16.59 10.14 180.0
13 10 6 9.05 2.68 1.33 180.0
14 10 6 59.41 10.18 7.09 180.0
15 10 6 2.88 2.50 0.55 180.0
16 10 6 5.92 2.28 1.29 0.0
17 10 6 38.97 6.44 5.77 180.0
18 10 6 35.57 7.21 4.15 0.0
19 10 6 20.92 4.95 3.12 0.0
1 11 6 12.45 6.07 1.46 180.0
2 11 6 7.00 2.28 1.38 0.0
3 11 6 35.95 5.43 6.46 180.0
4 11 6 14.74 41.17 1.10 0.0
5 11 6 13.43 2.34 2.38 0.0
6 11 6 23.34 3.94 5.93 0.0
7 11 6 7.89 8.46 0.30 180.0
8 11 6 7.74 2.38 2.61 180.0
9 11 6 3.10 1.65 1.56 0.0
10 11 6 9.95 3.95 3.22 180.0
11 11 6 5.69 2.01 1.33 0.0
12 11 6 8.68 2.93 2.58 180.0
13 11 6 47.88 6.80 5.66 180.0
14 11 6 1.77 2.34 0.29 0.0
15 11 6 2.99 2.14 0.99 180.0
16 11 6 14.85 4.36 3.73 0.0
17 11 6 2.79 1.98 1.25 180.0
18 11 6 2.10 2.51 0.58 180.0
0 12 6 27.65 20.53 3.89 180.0
1 12 6 908.14 110.28 26.14 180.0
2 12 6 27.98 27.30 4.25 180.0
3 12 6 9.30 2.72 2.01 180.0
4 12 6 7.24 4.97 1.28 0.0
5 12 6 30.13 6.16 4.29 180.0
6 12 6 7.92 2.87 2.70 0.0
7 12 6 10.88 7.17 2.71 180.0
8 12 6 33.01 6.60 4.87 0.0
9 12 6 298.32 57.97 16.19 0.0
10 12 6 12.51 2.73 3.07 180.0
11 12 6 24.39 4.82 4.06 180.0
12 12 6 7.42 2.52 1.38 180.0
13 12 6 25.27 6.68 5.70 0.0
14 12 6 8.12 3.70 2.38 180.0
15 12 6 1.20 3.46 1.37 0.0
16 12 6 8.10 4.23 0.73 180.0
18 12 6 46.09 13.01 2.75 0.0
1 13 6 205.86 32.49 14.85 180.0
2 13 6 8.18 2.18 0.25 0.0
3 13 6 98.66 13.18 6.94 180.0
4 13 6 2354.83 325.91 43.04 0.0
5 13 6 2404.62 404.84 38.16 0.0
6 13 6 40.71 6.55 5.55 180.0
7 13 6 45.11 10.99 4.31 180.0
8 13 6 268.53 61.31 17.10 180.0
9 13 6 11.67 3.05 2.51 0.0
10 13 6 41.67 6.89 5.60 180.0
11 13 6 20.20 4.27 0.96 180.0
12 13 6 450.33 69.74 18.73 180.0
13 13 6 15.35 3.44 2.08 0.0
15 13 6 3.83 4.22 3.03 180.0
0 14 6 507.22 99.38 23.11 180.0
1 14 6 16.33 6.59 3.23 180.0
2 14 6 10.46 2.98 2.53 0.0
3 14 6 6.17 1.76 2.63 180.0
4 14 6 23.24 6.01 4.39 0.0
5 14 6 6.92 4.90 0.59 180.0
6 14 6 17.15 4.17 5.25 0.0
7 14 6 12.57 3.29 2.67 180.0
8 14 6 84.77 18.88 6.54 0.0
9 14 6 29.69 5.04 5.08 0.0
10 14 6 104.65 37.61 7.16 180.0
11 14 6 2.41 2.04 0.58 180.0
12 14 6 23.12 4.18 4.40 180.0
13 14 6 1.55 2.10 0.59 0.0
14 14 6 4.59 3.29 1.31 0.0
15 14 6 1.59 1.99 0.90 180.0
16 14 6 18.68 6.21 2.60 180.0
17 14 6 19.95 6.66 3.00 180.0
1 15 6 15.84 9.42 0.16 180.0
2 15 6 5.39 2.64 2.33 180.0
3 15 6 25.62 8.83 3.08 0.0
4 15 6 93.17 17.46 10.79 0.0
5 15 6 67.04 12.16 7.96 0.0
6 15 6 16.02 11.37 3.81 180.0
7 15 6 41.26 16.43 8.23 0.0
8 15 6 6.31 2.60 1.89 180.0
9 15 6 6.02 2.61 2.00 0.0
10 15 6 1.25 2.59 0.05 0.0
11 15 6 16.40 5.83 3.98 0.0
12 15 6 36.39 6.73 5.28 180.0
13 15 6 9.63 2.91 1.19 180.0
14 15 6 28.62 6.54 4.60 0.0
15 15 6 4.33 2.56 1.00 0.0
16 15 6 3.65 3.46 1.85 180.0
0 16 6 39.40 17.92 1.24 0.0
1 16 6 72.58 39.48 6.00 180.0
2 16 6 7.51 2.98 1.52 180.0
3 16 6 7.33 4.54 1.51 0.0
4 16 6 9.50 14.82 0.30 0.0
5 16 6 2.04 1.69 0.45 0.0
6 16 6 1.73 2.00 0.08 180.0
7 16 6 29.30 5.01 6.59 0.0
8 16 6 7.34 4.55 1.25 0.0
9 16 6 15.28 8.66 3.51 180.0
10 16 6 15.62 3.17 4.02 180.0
11 16 6 34.33 5.73 5.31 180.0
12 16 6 10.78 4.16 1.47 180.0
13 16 6 26.61 5.87 3.85 0.0
14 16 6 6.79 3.00 1.90 0.0
15 16 6 9.30 4.21 0.85 180.0
1 17 6 16.21 3.72 3.35 0.0
2 17 6 1.23 1.74 1.80 0.0
3 17 6 7.22 2.11 0.77 0.0
4 17 6 30.03 8.18 5.73 180.0
5 17 6 29.50 11.87 1.97 180.0
6 17 6 9.94 7.92 0.65 0.0
7 17 6 6.41 4.39 3.03 0.0
8 17 6 8.18 4.68 3.12 0.0
9 17 6 3.35 2.48 1.22 0.0
10 17 6 4.11 3.00 0.12 0.0
11 17 6 1.57 2.82 0.12 0.0
12 17 6 11.69 4.71 2.77 0.0
13 17 6 0.38 4.98 0.87 180.0
14 17 6 24.09 6.31 4.84 180.0
0 18 6 44.23 26.61 1.48 0.0
1 18 6 74.28 26.19 11.24 180.0
2 18 6 4.20 1.86 1.59 180.0
3 18 6 9.90 2.89 1.61 180.0
4 18 6 26.96 21.19 0.10 0.0
5 18 6 6.27 1.82 1.14 180.0
6 18 6 6.03 2.11 0.32 180.0
7 18 6 4.07 2.83 0.47 0.0
8 18 6 0.34 3.10 1.01 180.0
9 18 6 12.79 3.88 3.76 0.0
10 18 6 6.00 5.35 0.74 0.0
11 18 6 11.07 2.82 2.97 180.0
12 18 6 2.86 3.27 1.37 0.0
13 18 6 22.28 10.17 3.20 0.0
1 19 6 4.42 2.21 1.37 0.0
2 19 6 1.99 1.85 1.69 0.0
3 19 6 5.58 4.02 1.70 0.0
4 19 6 5.03 2.04 2.09 180.0
5 19 6 21.36 5.68 3.64 180.0
6 19 6 7.50 4.31 2.64 0.0
7 19 6 2.43 1.91 0.31 180.0
8 19 6 2.35 2.47 0.79 180.0
9 19 6 2.09 3.82 0.27 0.0
10 19 6 0.44 2.35 0.71 180.0
11 19 6 0.92 2.89 0.65 180.0
0 20 6 112.23 20.48 10.25 180.0
1 20 6 22.28 12.01 1.65 180.0
2 20 6 6.22 3.31 2.83 0.0
3 20 6 3.95 2.13 1.15 180.0
4 20 6 3.32 2.00 1.83 0.0
5 20 6 4.61 2.01 1.41 180.0
6 20 6 4.32 3.07 2.07 0.0
7 20 6 8.06 4.19 3.33 180.0
8 20 6 5.33 5.77 1.00 180.0
9 20 6 25.32 12.28 3.89 0.0
1 21 6 3.43 4.15 0.63 0.0
2 21 6 0.35 2.48 1.27 0.0
3 21 6 4.01 2.13 1.66 180.0
4 21 6 4.26 2.35 1.56 180.0
5 21 6 11.11 5.72 1.60 180.0
6 21 6 17.41 5.63 4.29 180.0
7 21 6 9.11 7.21 4.12 0.0
8 21 6 11.43 5.30 3.93 0.0
0 22 6 2.39 2.20 0.94 180.0
1 22 6 4.66 4.20 2.07 0.0
2 22 6 0.95 2.44 0.97 0.0
3 22 6 0.76 2.04 0.58 180.0
4 22 6 2.83 2.64 0.19 0.0
5 22 6 1.03 2.45 0.49 180.0
1 23 6 5.38 8.22 1.46 0.0
1 0 7 15.20 6.04 2.54 180.0
2 0 7 124.09 32.39 11.70 180.0
3 0 7 1867.16 375.58 44.60 180.0
4 0 7 109.36 35.92 12.75 0.0
5 0 7 137.34 53.09 10.17 0.0
7 0 7 365.24 118.93 12.56 180.0
8 0 7 248.99 82.25 5.79 0.0
10 0 7 43.09 17.92 8.58 180.0
12 0 7 1560.50 828.28 26.62 180.0
19 0 7 0.00 5.92 4.90 180.0
20 0 7 0.45 3.15 2.84 0.0
0 1 7 185.24 32.65 12.28 0.0
1 1 7 27.51 5.31 5.48 0.0
2 1 7 99.89 30.04 9.19 0.0
3 1 7 15.80 16.06 4.19 0.0
4 1 7 14.43 12.67 0.47 180.0
5 1 7 14.21 4.06 4.11 0.0
6 1 7 9.19 3.89 3.62 0.0
7 1 7 5.29 7.05 2.05 0.0
11 1 7 40.57 22.22 5.23 180.0
12 1 7 60.86 22.40 12.25 0.0
13 1 7 32.04 13.97 3.08 180.0
14 1 7 45.34 18.51 4.14 0.0
15 1 7 22.79 12.54 1.28 0.0
16 1 7 46.67 24.34 4.63 0.0
17 1 7 5.05 5.35 2.15 0.0
18 1 7 7.28 20.57 7.29 180.0
19 1 7 1.72 10.58 0.24 180.0
20 1 7 0.00 2.72 0.74 180.0
1 2 7 10.85 2.59 3.57 180.0
2 2 7 39.80 8.22 6.08 0.0
3 2 7 268.68 38.83 17.73 180.0
4 2 7 1223.61 203.37 31.27 0.0
5 2 7 86.74 41.09 11.28 0.0
6 2 7 176.78 45.59 11.02 180.0
7 2 7 13.39 10.90 2.11 180.0
8 2 7 9.42 11.67 2.34 180.0
15 2 7 9.99 13.18 0.49 0.0
16 2 7 0.43 4.50 1.18 0.0
17 2 7 0.11 2.61 0.51 0.0
18 2 7 4.53 4.81 2.12 0.0
19 2 7 2.59 2.72 0.98 180.0
20 2 7 4.39 4.95 2.68 0.0
0 3 7 2775.61 466.67 48.60 0.0
1 3 7 286.55 42.17 14.58 180.0
2 3 7 377.10 58.40 19.72 180.0
3 3 7 48.82 8.10 7.49 180.0
4 3 7 27.17 6.54 4.69 180.0
5 3 7 10.23 6.73 2.55 180.0
6 3 7 145.54 42.28 12.89 180.0
7 3 7 73.08 21.70 9.35 180.0
8 3 7 115.64 52.22 9.01 0.0
11 3 7 24.94 20.20 3.97 0.0
12 3 7 186.62 61.77 13.49 180.0
13 3 7 56.37 32.50 8.03 180.0
14 3 7 7.09 8.32 3.93 0.0
15 3 7 0.82 4.20 0.36 180.0
16 3 7 3.96 3.59 0.95 0.0
17 3 7 5.99 5.50 4.38 180.0
18 3 7 1.21 3.27 2.10 0.0
19 3 7 0.78 2.99 3.61 0.0
20 3 7 1.50 5.12 1.87 180.0
1 4 7 15.31 4.71 2.35 0.0
2 4 7 26.60 8.70 6.14 0.0
3 4 7 95.62 16.23 9.04 0.0
4 4 7 53.07 15.75 5.96 180.0
5 4 7 48.73 11.52 1.29 0.0
6 4 7 18.96 5.41 3.73 0.0
7 4 7 27.85 8.72 4.49 180.0
8 4 7 25.57 7.49 5.14 180.0
9 4 7 7.70 4.90 0.29 180.0
10 4 7 0.00 10.48 0.13 180.0
11 4 7 0.00 11.51 1.12 0.0
12 4 7 15.72 10.78 4.99 0.0
13 4 7 4.15 4.62 7.62 0.0
14 4 7 0.00 2.98 1.88 180.0
15 4 7 0.54 2.77 1.34 180.0
16 4 7 0.30 3.81 1.22 0.0
17 4 7 2.12 2.67 1.14 180.0
18 4 7 2.14 4.27 0.96 180.0
19 4 7 0.03 2.86 0.79 0.0
20 4 7 0.36 2.84 0.69 180.0
0 5 7 196.25 36.92 18.57 0.0
1 5 7 49.99 17.09 5.77 0.0
2 5 7 1558.36 261.78 33.98 180.0
3 5 7 21.99 14.81 2.47 180.0
4 5 7 141.49 34.16 3.03 180.0
5 5 7 37.64 10.65 7.20 180.0
6 5 7 142.15 44.31 11.46 180.0
7 5 7 209.01 116.97 19.30 180.0
8 5 7 6486.19 1382.83 51.08 0.0
9 5 7 562.52 156.47 18.97 0.0
10 5 7 51.94 33.99 4.52 180.0
11 5 7 585.55 217.84 21.48 0.0
12 5 7 744.42 162.14 28.85 180.0
13 5 7 2.73 2.95 1.25 180.0
14 5 7 6.65 4.69 3.91 180.0
15 5 7 0.00 2.48 1.72 180.0
16 5 7 13.14 5.83 3.71 180.0
17 5 7 0.00 8.28 9.24 180.0
19 5 7 58.39 14.11 5.34 0.0
20 5 7 0.97 3.42 0.36 0.0
1 6 7 19.20 3.14 4.33 180.0
2 6 7 12.75 4.25 2.26 180.0
3 6 7 269.16 81.27 17.33 180.0
4 6 7 45.96 12.67 6.90 0.0
5 6 7 100.97 22.62 13.32 0.0
6 6 7 34.43 10.45 5.72 180.0
7 6 7 29.49 9.28 4.74 0.0
8 6 7 32.27 14.21 4.33 0.0
9 6 7 23.78 8.59 2.21 180.0
10 6 7 18.20 9.69 0.33 0.0
11 6 7 0.90 3.63 1.93 0.0
12 6 7 9.03 29.64 4.29 180.0
13 6 7 93.04 151.51 13.53 180.0
14 6 7 6.29 28.49 2.42 0.0
15 6 7 6.91 5.35 2.92 0.0
16 6 7 5.83 2.70 3.40 180.0
17 6 7 3.10 2.92 1.64 0.0
18 6 7 5.98 2.68 2.16 0.0
19 6 7 0.00 3.40 1.21 180.0
20 6 7 0.40 2.44 0.21 0.0
0 7 7 267.01 56.04 19.30 180.0
1 7 7 147.80 17.86 10.68 180.0
2 7 7 26.35 10.45 3.08 180.0
3 7 7 11.62 4.62 3.47 180.0
4 7 7 19.79 15.45 2.59 0.0
5 7 7 28.09 12.59 3.92 180.0
6 7 7 43.00 12.71 5.46 0.0
7 7 7 45.49 19.26 3.62 180.0
8 7 7 75.08 22.12 4.26 0.0
9 7 7 45.30 65.82 9.62 0.0
10 7 7 5.28 3.09 2.32 180.0
11 7 7 2.25 3.04 1.01 0.0
12 7 7 3.82 4.24 0.50 0.0
13 7 7 19.84 6.52 4.18 0.0
14 7 7 6.90 3.30 3.13 180.0
15 7 7 3.89 2.62 1.07 0.0
16 7 7 19.56 13.86 5.34 180.0
18 7 7 1.93 2.55 0.53 0.0
19 7 7 1.25 2.73 1.26 180.0
1 8 7 158.82 22.10 14.65 180.0
2 8 7 81.73 17.84 8.73 0.0
3 8 7 39.90 12.33 3.10 180.0
4 8 7 4875.56 1323.52 49.58 0.0
5 8 7 1230.48 269.57 33.41 0.0
6 8 7 525.42 214.87 25.08 180.0
7 8 7 19.72 6.62 2.46 0.0
8 8 7 49.23 14.06 7.38 180.0
9 8 7 22.13 10.93 2.80 180.0
10 8 7 7.87 3.32 2.50 180.0
11 8 7 7.40 4.44 0.64 180.0
12 8 7 112.39 147.33 10.45 180.0
15 8 7 5.25 5.08 0.51 180.0
16 8 7 45.10 15.15 4.91 0.0
17 8 7 18.03 6.67 0.28 180.0
18 8 7 8.05 3.85 1.90 0.0
19 8 7 2.82 2.48 0.90 0.0
0 9 7 247.62 54.22 11.08 180.0
1 9 7 18.95 6.38 2.57 180.0
2 9 7 47.50 12.35 4.70 0.0
3 9 7 6.84 3.19 1.98 180.0
4 9 7 22.90 7.25 1.20 0.0
5 9 7 7.82 3.97 0.62 0.0
6 9 7 14.90 5.62 3.67 0.0
7 9 7 5.33 16.64 0.86 0.0
8 9 7 8.34 5.70 4.09 180.0
9 9 7 7.46 12.33 1.19 0.0
10 9 7 10.45 2.77 2.98 180.0
11 9 7 11.00 5.75 2.68 180.0
12 9 7 21.73 4.34 4.37 0.0
13 9 7 1.05 2.21 0.60 180.0
14 9 7 0.00 3.01 1.11 180.0
15 9 7 0.00 2.80 0.01 0.0
16 9 7 2.54 2.17 0.33 180.0
17 9 7 4.53 3.63 1.76 180.0
18 9 7 1.18 3.53 0.99 0.0
19 9 7 5.29 3.66 0.68 0.0
1 10 7 7.21 3.34 3.11 180.0
2 10 7 21.33 5.72 3.45 0.0
3 10 7 96.75 21.07 11.37 0.0
4 10 7 47.67 131.18 4.78 0.0
5 10 7 113.81 20.57 12.19 0.0
6 10 7 24.54 5.96 4.79 180.0
7 10 7 111.25 24.55 12.15 0.0
8 10 7 19.29 3.28 4.80 180.0
9 10 7 11.16 3.65 2.18 180.0
10 10 7 9.65 3.34 1.49 0.0
11 10 7 9.37 2.36 2.88 0.0
12 10 7 37.05 9.02 5.40 0.0
13 10 7 85.50 16.35 5.80 0.0
14 10 7 12.03 4.82 0.61 0.0
15 10 7 6.02 2.54 2.74 180.0
16 10 7 15.52 5.11 1.34 180.0
17 10 7 23.20 4.96 3.99 0.0
18 10 7 5.37 3.43 0.56 180.0
0 11 7 77.83 20.31 6.42 180.0
1 11 7 65.18 11.99 9.35 180.0
2 11 7 12.05 4.01 2.38 180.0
3 11 7 5.11 3.95 0.01 180.0
4 11 7 5.86 4.26 0.78 0.0
5 11 7 3.57 2.51 0.50 180.0
6 11 7 9.11 3.38 1.37 0.0
7 11 7 16.60 4.62 0.75 0.0
8 11 7 36.96 8.19 3.89 0.0
9 11 7 52.67 15.73 3.03 0.0
10 11 7 13.57 15.56 2.59 180.0
11 11 7 19.01 15.94 2.77 180.0
12 11 7 11.61 5.78 0.46 180.0
13 11 7 18.42 3.51 3.29 0.0
14 11 7 10.08 2.75 3.66 180.0
15 11 7 4.85 4.39 0.29 180.0
16 11 7 3.45 2.05 0.34 180.0
17 11 7 2.43 2.64 0.81 180.0
18 11 7 2.66 2.32 0.60 0.0
1 12 7 12.03 4.61 4.33 0.0
2 12 7 54.92 10.57 7.12 180.0
3 12 7 31.33 7.32 5.64 0.0
4 12 7 1844.48 269.61 32.74 180.0
5 12 7 51.89 15.98 5.49 180.0
6 12 7 277.04 38.31 15.65 0.0
7 12 7 15.44 2.37 3.86 0.0
8 12 7 28.88 5.36 4.23 0.0
9 12 7 9.29 2.65 1.89 180.0
10 12 7 42.02 5.93 6.11 0.0
11 12 7 10.59 2.72 2.28 180.0
12 12 7 88.00 11.73 7.13 0.0
13 12 7 11.07 2.87 1.97 0.0
14 12 7 36.23 12.06 3.86 180.0
15 12 7 12.32 2.77 3.58 0.0
16 12 7 12.15 3.28 3.05 180.0
17 12 7 8.21 3.76 2.46 0.0
0 13 7 1718.18 239.89 38.90 180.0
1 13 7 49.12 10.95 5.55 0.0
2 13 7 149.45 19.55 10.71 0.0
3 13 7 27.01 4.66 4.91 0.0
4 13 7 26.02 7.98 4.59 0.0
5 13 7 8.74 9.62 0.03 180.0
6 13 7 153.19 26.00 11.87 0.0
7 13 7 22.62 5.31 3.14 0.0
8 13 7 56.62 12.89 5.29 180.0
9 13 7 153.12 23.82 11.09 180.0
10 13 7 45.31 9.54 5.95 180.0
11 13 7 15.29 4.58 3.41 180.0
12 13 7 205.93 32.21 11.95 0.0
13 13 7 83.83 11.37 8.53 0.0
14 13 7 42.29 7.75 5.24 180.0
15 13 7 5.66 2.38 1.40 0.0
16 13 7 12.72 3.42 3.76 180.0
1 14 7 7.07 1.88 2.89 180.0
2 14 7 7.51 5.21 1.00 180.0
3 14 7 10.96 2.11 3.05 180.0
4 14 7 36.92 5.61 6.00 0.0
5 14 7 24.68 4.26 4.90 0.0
6 14 7 43.80 7.54 5.49 180.0
7 14 7 1.95 1.62 2.37 0.0
8 14 7 2.00 1.69 1.40 0.0
9 14 7 9.21 3.03 1.62 180.0
10 14 7 3.41 2.25 0.18 180.0
11 14 7 4.34 1.87 1.91 180.0
12 14 7 7.11 10.20 0.04 0.0
13 14 7 18.08 3.89 3.19 180.0
14 14 7 3.90 2.04 0.24 0.0
15 14 7 5.19 2.90 1.17 0.0
16 14 7 0.00 3.10 1.01 0.0
0 15 7 253.48 54.89 17.07 180.0
1 15 7 27.38 5.68 4.84 180.0
2 15 7 23.88 14.55 5.34 0.0
3 15 7 10.39 1.80 3.56 180.0
4 15 7 6.94 2.92 1.82 0.0
5 15 7 3.83 3.07 1.58 180.0
6 15 7 17.75 4.38 3.61 0.0
7 15 7 3.71 2.22 1.18 0.0
8 15 7 96.39 21.86 7.66 0.0
9 15 7 28.16 8.88 0.78 0.0
10 15 7 17.26 4.15 1.75 180.0
11 15 7 18.62 3.46 3.16 180.0
12 15 7 3.21 1.88 0.67 0.0
13 15 7 3.82 1.90 0.22 0.0
14 15 7 9.18 3.20 1.72 180.0
15 15 7 1.24 2.79 0.54 0.0
1 16 7 5.31 2.50 0.76 180.0
2 16 7 3.84 1.84 2.19 180.0
3 16 7 5.91 2.35 1.88 0.0
4 16 7 16.05 6.26 3.11 180.0
5 16 7 5.01 2.39 1.37 0.0
6 16 7 44.80 9.55 7.52 0.0
7 16 7 5.21 2.20 0.47 180.0
8 16 7 17.86 5.93 2.66 180.0
9 16 7 9.85 4.47 1.90 180.0
10 16 7 3.70 2.24 0.23 180.0
11 16 7 2.38 2.07 1.33 180.0
12 16 7 12.16 2.73 2.42 180.0
13 16 7 9.25 16.31 1.57 0.0
14 16 7 16.69 4.82 2.95 0.0
0 17 7 51.93 11.45 10.33 0.0
1 17 7 18.51 33.36 0.22 0.0
2 17 7 6.57 2.20 1.86 180.0
3 17 7 3.24 1.68 0.35 0.0
4 17 7 2.12 1.54 1.36 180.0
5 17 7 3.16 4.37 0.42 0.0
6 17 7 4.58 1.85 1.04 180.0
7 17 7 5.91 4.15 1.02 180.0
8 17 7 0.43 4.38 0.38 0.0
9 17 7 6.39 2.93 0.57 0.0
10 17 7 19.12 3.95 3.13 0.0
11 17 7 2.04 2.15 0.05 0.0
12 17 7 14.63 4.42 2.71 180.0
13 17 7 21.93 13.48 3.47 180.0
1 18 7 4.94 3.81 2.67 0.0
2 18 7 8.33 2.24 2.77 180.0
3 18 7 6.11 1.84 1.29 180.0
4 18 7 158.05 31.75 13.32 180.0
5 18 7 79.15 13.02 6.37 180.0
6 18 7 22.58 7.31 5.80 0.0
7 18 7 5.46 2.26 0.01 0.0
8 18 7 7.13 2.19 2.32 0.0
9 18 7 4.49 2.46 1.01 180.0
10 18 7 3.30 1.86 1.79 0.0
11 18 7 6.73 9.59 0.13 180.0
0 19 7 20.09 6.93 7.76 0.0
1 19 7 4.36 2.31 1.20 180.0
2 19 7 3.04 1.80 1.32 180.0
3 19 7 1.65 2.22 0.53 0.0
4 19 7 4.82 2.00 0.78 180.0
5 19 7 2.19 1.69 0.01 180.0
6 19 7 0.99 1.78 0.64 180.0
7 19 7 1.77 1.62 0.45 180.0
8 19 7 8.48 3.11 3.20 180.0
9 19 7 1.14 2.60 1.00 0.0
10 19 7 9.38 3.12 3.21 0.0
1 20 7 2.51 1.83 0.04 180.0
2 20 7 2.42 2.01 0.89 0.0
3 20 7 3.68 2.15 0.11 180.0
4 20 7 7.07 2.37 1.78 180.0
5 20 7 14.47 4.30 2.47 180.0
6 20 7 17.92 4.13 4.32 180.0
7 20 7 16.30 6.10 4.87 180.0
8 20 7 1.82 2.45 1.16 0.0
0 21 7 9.58 5.23 0.74 180.0
1 21 7 7.77 2.53 2.93 0.0
2 21 7 5.59 7.78 1.08 180.0
3 21 7 1.15 1.60 1.05 180.0
4 21 7 3.54 2.28 0.17 180.0
5 21 7 6.53 3.57 0.54 180.0
6 21 7 3.79 4.74 1.29 180.0
1 22 7 1.68 1.82 1.11 180.0
2 22 7 2.04 3.65 0.43 0.0
3 22 7 0.27 2.76 0.38 180.0
0 0 8 6386.06 1659.38 58.44 180.0
1 0 8 4602.61 786.06 57.35 180.0
2 0 8 375.44 89.27 12.67 180.0
3 0 8 77.20 42.93 7.69 0.0
4 0 8 25.17 15.88 1.45 0.0
5 0 8 36.65 11.09 4.61 180.0
6 0 8 13.13 5.07 1.55 0.0
7 0 8 27.14 27.92 4.23 180.0
8 0 8 6442.08 2105.57 59.30 0.0
9 0 8 376.69 124.62 22.25 0.0
10 0 8 1450.88 674.11 35.18 180.0
11 0 8 8.86 8.03 6.28 180.0
12 0 8 379.41 129.52 17.15 180.0
13 0 8 117.62 63.21 11.55 0.0
1 1 8 19.44 4.06 1.94 0.0
2 1 8 17.00 7.62 2.37 0.0
3 1 8 14.32 7.71 0.98 0.0
4 1 8 15.87 9.01 2.76 0.0
5 1 8 21.28 4.94 5.34 180.0
6 1 8 9.88 4.35 1.80 180.0
7 1 8 93.95 31.03 9.64 180.0
8 1 8 55.08 30.12 4.73 0.0
9 1 8 10.55 7.66 0.46 0.0
11 1 8 24.20 15.93 4.95 180.0
12 1 8 9.36 12.20 1.49 180.0
13 1 8 49.28 18.92 7.67 0.0
14 1 8 30.52 23.23 2.30 180.0
15 1 8 31.50 14.13 0.91 0.0
16 1 8 19.35 12.47 1.41 180.0
17 1 8 20.49 12.44 2.36 180.0
18 1 8 2.87 15.20 3.10 0.0
19 1 8 14.36 15.25 2.18 180.0
20 1 8 1.84 6.91 0.28 0.0
0 2 8 254.45 44.98 20.61 180.0
1 2 8 27.10 6.58 2.66 0.0
2 2 8 31.00 24.99 6.02 180.0
3 2 8 47.72 8.44 7.03 0.0
4 2 8 12.20 3.74 2.43 0.0
5 2 8 16.77 4.46 1.55 0.0
6 2 8 33.25 10.70 1.42 0.0
7 2 8 43.96 14.50 7.50 180.0
8 2 8 477.59 195.29 19.77 0.0
16 2 8 24.92 15.47 4.43 180.0
17 2 8 3.79 10.47 0.19 180.0
18 2 8 11.25 12.64 4.29 0.0
19 2 8 1.69 4.93 0.09 180.0
20 2 8 1.99 3.27 0.01 0.0
1 3 8 28.58 3.88 5.73 0.0
2 3 8 25.72 14.68 3.30 180.0
3 3 8 30.73 10.58 6.24 180.0
4 3 8 25.63 25.27 1.00 0.0
5 3 8 11.92 5.87 1.41 180.0
6 3 8 19.19 6.52 4.66 0.0
7 3 8 245.77 70.43 15.27 0.0
8 3 8 9.23 6.78 0.95 0.0
9 3 8 12.21 6.20 2.28 180.0
10 3 8 74.18 36.47 0.94 180.0
11 3 8 36.64 14.68 7.00 0.0
12 3 8 62.46 31.25 4.94 180.0
13 3 8 36.99 22.99 8.51 180.0
14 3 8 10.87 10.66 0.95 0.0
15 3 8 8.94 10.16 2.65 0.0
16 3 8 8.56 10.58 1.12 0.0
17 3 8 0.72 4.01 2.74 0.0
18 3 8 0.00 5.18 2.39 0.0
19 3 8 0.00 2.89 1.47 180.0
20 3 8 0.00 3.17 0.52 0.0
0 4 8 141.57 48.21 5.25 180.0
1 4 8 19.47 9.32 1.64 0.0
2 4 8 27.08 7.89 5.65 0.0
3 4 8 10.65 2.93 3.23 180.0
4 4 8 9.32 3.04 2.45 0.0
5 4 8 7.28 3.82 2.22 180.0
6 4 8 7.73 4.35 2.95 0.0
7 4 8 40.66 28.33 2.74 180.0
8 4 8 55.48 31.49 7.98 180.0
9 4 8 1.24 6.98 2.76 0.0
10 4 8 2.30 4.69 1.19 0.0
14 4 8 5.69 12.08 0.90 0.0
15 4 8 3.73 6.53 1.09 180.0
16 4 8 2.55 3.80 0.21 0.0
17 4 8 1.71 2.80 0.98 180.0
18 4 8 1.78 2.77 0.67 180.0
19 4 8 0.53 3.58 0.68 180.0
1 5 8 34.80 5.47 6.90 0.0
2 5 8 50.58 30.82 2.37 180.0
3 5 8 9.33 13.05 2.26 0.0
4 5 8 15.01 17.33 2.95 0.0
5 5 8 44.91 11.23 3.93 0.0
6 5 8 30.88 9.59 2.65 180.0
7 5 8 971.45 280.56 23.89 0.0
8 5 8 73.39 29.65 8.24 180.0
9 5 8 17.08 5.45 1.88 180.0
10 5 8 50.06 18.11 5.46 0.0
11 5 8 74.04 30.13 10.35 0.0
12 5 8 52.54 23.48 6.04 0.0
13 5 8 17.70 26.98 8.12 180.0
14 5 8 8.03 12.95 4.60 0.0
15 5 8 0.00 4.12 1.48 0.0
16 5 8 0.90 2.73 0.64 180.0
17 5 8 0.00 3.09 4.39 0.0
18 5 8 0.91 3.16 2.48 180.0
19 5 8 0.00 4.76 1.96 0.0
0 6 8 237.21 42.94 17.82 180.0
1 6 8 30.39 5.78 4.06 0.0
2 6 8 19.27 3.98 4.43 180.0
3 6 8 15.82 11.22 2.07 0.0
4 6 8 4.75 3.28 2.04 0.0
5 6 8 6.30 3.29 1.54 180.0
6 6 8 77.57 19.41 1.02 0.0
7 6 8 38.10 16.47 3.50 0.0
8 6 8 341.42 98.62 16.59 0.0
9 6 8 62.47 30.40 7.00 180.0
10 6 8 80.57 19.80 6.19 180.0
11 6 8 28.37 9.90 4.52 0.0
12 6 8 85.20 47.44 7.55 180.0
13 6 8 8.83 9.87 1.64 0.0
14 6 8 3.60 9.00 2.10 180.0
15 6 8 1.69 2.60 0.44 0.0
16 6 8 4.54 6.27 3.94 180.0
17 6 8 0.00 2.76 0.67 180.0
18 6 8 2.16 8.00 4.21 0.0
19 6 8 0.03 2.88 0.96 180.0
1 7 8 28.02 18.93 4.23 180.0
2 7 8 20.44 14.17 6.04 180.0
3 7 8 18.15 5.94 3.90 0.0
4 7 8 420.29 89.98 21.96 180.0
5 7 8 35.98 12.06 6.23 0.0
6 7 8 90.19 61.40 7.14 0.0
7 7 8 29.54 9.23 4.18 0.0
8 7 8 7.89 4.31 1.94 0.0
9 7 8 8.77 6.79 1.20 180.0
10 7 8 19.42 6.48 5.56 0.0
11 7 8 4.55 5.91 2.56 180.0
12 7 8 14.58 16.13 7.66 0.0
13 7 8 5.28 16.02 3.08 0.0
14 7 8 1.60 3.69 1.18 180.0
15 7 8 0.00 2.39 1.75 180.0
16 7 8 3.98 12.22 0.81 180.0
17 7 8 0.64 2.87 1.66 0.0
18 7 8 6.59 5.07 3.52 180.0
19 7 8 0.00 3.02 0.22 0.0
0 8 8 300.96 72.75 18.33 180.0
1 8 8 2607.28 334.50 46.45 0.0
2 8 8 41.46 10.64 4.28 0.0
3 8 8 34.84 8.15 7.33 0.0
4 8 8 28.54 15.39 4.33 0.0
5 8 8 13.86 4.37 2.78 0.0
6 8 8 49.38 11.39 9.26 0.0
7 8 8 147.59 42.76 0.86 180.0
8 8 8 63.14 26.51 7.70 180.0
9 8 8 776.81 224.28 23.25 180.0
10 8 8 32.83 14.63 0.05 0.0
11 8 8 24.80 28.14 6.49 0.0
12 8 8 95.90 31.73 9.23 0.0
13 8 8 0.00 2.47 0.61 0.0
14 8 8 0.00 4.06 2.97 180.0
15 8 8 0.00 3.36 0.95 0.0
16 8 8 3.17 3.45 2.53 180.0
17 8 8 15.55 18.92 6.96 0.0
18 8 8 0.66 2.62 2.18 180.0
1 9 8 16.60 5.80 2.24 180.0
2 9 8 18.57 4.26 1.61 180.0
3 9 8 8.90 3.81 2.12 0.0
4 9 8 22.78 7.98 0.86 180.0
5 9 8 12.08 4.80 2.73 180.0
6 9 8 9.52 7.68 1.32 180.0
7 9 8 66.34 27.67 0.90 180.0
8 9 8 13.67 5.48 3.64 0.0
9 9 8 10.33 8.68 0.83 180.0
10 9 8 1.35 2.05 0.93 180.0
11 9 8 13.61 5.96 3.92 180.0
12 9 8 2.75 2.95 0.88 0.0
13 9 8 3.05 7.10 1.66 0.0
14 9 8 4.24 3.10 1.87 180.0
15 9 8 1.33 2.37 0.73 0.0
17 9 8 3.44 2.57 0.40 0.0
18 9 8 1.82 2.60 0.09 0.0
0 10 8 185.35 45.87 5.84 0.0
1 10 8 747.05 99.57 27.63 0.0
2 10 8 49.90 10.19 6.78 0.0
3 10 8 10.36 6.91 2.49 180.0
4 10 8 5.67 4.83 2.25 0.0
5 10 8 14.20 5.10 2.21 0.0
6 10 8 11.53 4.41 3.07 0.0
7 10 8 24.48 27.12 6.98 0.0
8 10 8 84.04 113.42 12.92 180.0
9 10 8 69.84 263.90 20.58 180.0
10 10 8 52.49 43.30 12.54 0.0
11 10 8 40.13 12.07 2.79 0.0
12 10 8 7.24 4.51 4.28 0.0
13 10 8 6.05 3.88 2.69 180.0
14 10 8 5.40 3.09 2.22 0.0
15 10 8 2.39 2.23 0.92 0.0
16 10 8 3.64 2.95 1.58 180.0
17 10 8 13.31 4.91 4.52 0.0
1 11 8 13.63 5.57 2.39 180.0
2 11 8 13.30 4.57 2.75 180.0
3 11 8 11.58 4.89 3.94 0.0
4 11 8 123.06 27.03 10.86 180.0
5 11 8 22.60 11.26 4.60 0.0
6 11 8 15.46 18.52 6.36 0.0
7 11 8 11.13 3.13 3.78 180.0
8 11 8 1.46 4.04 0.58 0.0
9 11 8 4.90 2.46 1.83 180.0
10 11 8 1.13 1.57 1.57 0.0
11 11 8 9.77 13.83 0.56 0.0
12 11 8 7.95 2.43 2.61 0.0
13 11 8 51.96 15.59 3.13 0.0
14 11 8 2.79 1.92 1.81 180.0
15 11 8 4.74 2.60 0.28 0.0
16 11 8 3.04 2.20 0.44 0.0
0 12 8 124.06 67.18 12.36 0.0
1 12 8 291.92 52.03 17.59 180.0
2 12 8 5.75 3.76 1.65 0.0
3 12 8 18.31 6.58 4.35 180.0
4 12 8 7.44 4.31 0.78 180.0
5 12 8 6.62 3.04 2.01 180.0
6 12 8 2.03 1.70 1.90 180.0
7 12 8 29.51 4.53 4.97 0.0
8 12 8 21.66 6.45 3.25 180.0
9 12 8 23.77 8.06 4.04 0.0
10 12 8 7.55 2.11 1.98 0.0
11 12 8 11.67 2.59 2.82 180.0
12 12 8 12.43 2.64 2.17 180.0
13 12 8 3.75 2.55 0.86 180.0
14 12 8 21.50 7.29 3.90 0.0
15 12 8 1.84 1.96 0.63 180.0
16 12 8 35.71 10.08 4.44 0.0
1 13 8 25.68 7.72 3.78 180.0
2 13 8 9.14 4.86 0.08 180.0
3 13 8 24.12 6.37 6.22 0.0
4 13 8 204.47 35.77 13.92 180.0
5 13 8 14.66 9.10 0.42 0.0
6 13 8 14.56 6.66 0.85 180.0
7 13 8 126.19 32.23 12.43 180.0
8 13 8 4.62 1.50 1.07 0.0
9 13 8 5.14 2.06 0.79 0.0
10 13 8 27.91 5.89 4.96 0.0
11 13 8 59.70 9.41 7.05 180.0
12 13 8 182.35 28.08 10.38 0.0
13 13 8 179.14 73.66 11.23 0.0
14 13 8 9.82 2.64 2.99 180.0
15 13 8 48.38 11.08 2.70 180.0
0 14 8 37.23 12.51 7.51 0.0
1 14 8 53.24 8.11 6.89 0.0
2 14 8 8.55 2.12 3.11 180.0
3 14 8 9.54 2.39 3.14 0.0
4 14 8 1.35 1.05 0.59 0.0
5 14 8 3.18 1.73 2.03 0.0
6 14 8 6.21 1.76 0.51 180.0
7 14 8 3.79 2.27 1.53 180.0
8 14 8 9.63 3.98 1.30 180.0
9 14 8 16.43 4.72 3.29 180.0
10 14 8 3.48 1.58 1.00 0.0
11 14 8 1.33 1.62 0.33 180.0
12 14 8 3.32 1.77 1.45 180.0
13 14 8 1.73 1.92 1.45 0.0
14 14 8 6.10 3.01 1.63 0.0
1 15 8 7.01 1.20 2.03 180.0
2 15 8 4.84 1.37 0.82 180.0
3 15 8 14.04 2.17 3.09 180.0
4 15 8 19.40 7.43 6.18 180.0
5 15 8 57.34 8.63 6.32 180.0
6 15 8 11.45 2.25 2.21 180.0
7 15 8 6.52 1.88 2.03 0.0
8 15 8 3.76 1.77 1.78 0.0
9 15 8 5.23 2.90 0.09 0.0
10 15 8 7.74 2.81 2.65 0.0
11 15 8 7.40 3.08 2.69 180.0
12 15 8 17.61 6.66 2.94 0.0
13 15 8 34.35 9.93 4.57 180.0
14 15 8 18.29 9.97 2.33 180.0
0 16 8 12.95 4.55 4.93 180.0
1 16 8 27.80 8.97 4.38 180.0
2 16 8 4.04 1.28 2.18 0.0
3 16 8 6.53 3.23 1.39 180.0
4 16 8 1.67 1.13 1.15 0.0
5 16 8 4.15 1.74 0.22 0.0
6 16 8 3.71 2.40 1.08 0.0
7 16 8 13.61 2.99 3.34 0.0
8 16 8 20.23 4.18 2.35 0.0
9 16 8 8.42 4.41 1.99 180.0
10 16 8 4.79 2.91 2.71 180.0
11 16 8 9.79 5.70 1.69 180.0
12 16 8 4.25 2.66 0.01 180.0
13 16 8 4.28 5.96 1.79 0.0
1 17 8 3.92 1.95 1.86 0.0
2 17 8 1.87 1.28 1.58 0.0
3 17 8 3.72 1.20 1.02 180.0
4 17 8 10.61 2.91 2.04 0.0
5 17 8 17.85 14.99 3.82 180.0
6 17 8 6.68 2.54 1.59 180.0
7 17 8 5.14 2.43 0.71 180.0
8 17 8 1.45 1.52 0.23 0.0
9 17 8 1.73 1.57 0.47 180.0
10 17 8 1.94 1.61 0.87 180.0
11 17 8 2.31 2.23 0.98 0.0
0 18 8 15.37 5.77 3.77 0.0
1 18 8 51.46 12.43 9.00 180.0
2 18 8 1.58 1.86 0.88 180.0
3 18 8 3.63 2.30 0.78 180.0
4 18 8 2.05 1.28 0.58 180.0
5 18 8 1.57 1.15 0.43 180.0
6 18 8 2.75 2.71 3.09 180.0
7 18 8 15.70 5.16 1.74 0.0
8 18 8 6.16 6.00 3.23 0.0
9 18 8 24.98 28.64 2.26 0.0
10 18 8 5.33 3.26 1.02 180.0
1 19 8 1.53 1.92 1.39 0.0
2 19 8 0.95 1.87 0.01 180.0
3 19 8 1.53 1.49 0.68 180.0
4 19 8 5.59 3.73 2.19 180.0
5 19 8 3.42 3.35 0.22 180.0
6 19 8 0.78 1.27 1.17 0.0
7 19 8 0.67 1.83 0.76 180.0
8 19 8 0.76 2.73 0.25 0.0
9 19 8 0.43 6.05 0.05 0.0
0 20 8 8.81 5.54 4.90 0.0
1 20 8 6.55 2.54 2.91 0.0
2 20 8 2.91 2.05 1.03 180.0
3 20 8 4.27 1.88 1.47 0.0
4 20 8 3.18 1.59 0.11 0.0
5 20 8 0.97 1.62 0.53 180.0
6 20 8 3.04 3.04 1.55 180.0
7 20 8 4.76 6.33 3.56 180.0
1 21 8 1.43 1.72 1.31 0.0
2 21 8 0.99 1.86 0.52 0.0
3 21 8 1.11 1.68 2.35 180.0
4 21 8 30.03 15.28 4.76 0.0
1 0 9 174.56 33.19 14.98 180.0
2 0 9 536.73 116.70 24.69 180.0
3 0 9 59.08 13.06 6.52 180.0
4 0 9 1482.45 350.65 37.48 180.0
5 0 9 2129.93 521.98 42.31 0.0
6 0 9 1893.10 772.70 30.15 0.0
7 0 9 336.81 102.45 15.34 0.0
8 0 9 6.39 10.89 4.02 180.0
9 0 9 222.10 72.29 4.07 180.0
10 0 9 262.48 85.13 8.77 0.0
11 0 9 243.69 114.63 2.44 0.0
13 0 9 249.97 180.18 8.94 180.0
14 0 9 470.51 219.38 13.53 0.0
15 0 9 16.87 9.74 1.11 180.0
0 1 9 1193.38 253.44 23.21 180.0
1 1 9 46.58 8.12 5.39 180.0
2 1 9 34.67 6.64 6.33 0.0
3 1 9 10.97 3.76 2.56 180.0
4 1 9 11.15 2.88 2.39 180.0
5 1 9 6.78 2.83 0.84 0.0
6 1 9 3.68 4.00 0.24 180.0
7 1 9 11.18 4.35 3.20 180.0
8 1 9 59.71 20.68 9.86 0.0
9 1 9 117.65 63.08 5.13 0.0
10 1 9 128.92 69.40 10.45 180.0
11 1 9 73.94 39.91 4.40 0.0
12 1 9 5.13 10.08 0.60 0.0
13 1 9 3.65 10.45 2.48 180.0
14 1 9 18.70 10.47 0.55 180.0
15 1 9 3.99 9.00 0.85 0.0
16 1 9 26.17 12.66 2.67 180.0
17 1 9 9.50 9.66 3.64 180.0
18 1 9 23.19 12.67 0.81 0.0
19 1 9 8.90 13.52 1.50 0.0
1 2 9 16.85 4.01 1.88 180.0
2 2 9 36.12 6.06 4.94 180.0
3 2 9 8.84 4.49 0.59 0.0
4 2 9 119.54 17.36 12.84 180.0
5 2 9 28.13 7.16 0.66 0.0
6 2 9 44.97 8.44 5.37 0.0
7 2 9 117.24 48.37 10.06 0.0
8 2 9 4.19 4.82 0.14 0.0
9 2 9 8.60 6.86 0.96 180.0
17 2 9 8.90 11.12 2.69 0.0
18 2 9 6.34 10.80 3.35 180.0
19 2 9 12.50 12.08 0.59 0.0
0 3 9 143.14 59.83 4.45 0.0
1 3 9 57.17 11.90 6.24 0.0
2 3 9 20.18 3.54 3.11 180.0
3 3 9 28.55 7.47 3.69 0.0
4 3 9 10.11 5.23 0.58 0.0
5 3 9 10.50 7.40 2.53 0.0
6 3 9 6.36 5.46 0.47 180.0
7 3 9 47.09 38.47 6.90 0.0
8 3 9 55.19 24.44 8.46 0.0
9 3 9 69.89 22.21 11.08 180.0
10 3 9 53.63 11.80 7.50 0.0
11 3 9 48.04 17.53 5.00 180.0
12 3 9 21.25 10.45 7.96 180.0
13 3 9 6.81 9.62 1.44 0.0
14 3 9 7.52 9.83 1.55 0.0
15 3 9 4.89 9.27 1.42 0.0
16 3 9 3.79 9.81 3.93 180.0
1 4 9 8.83 2.55 1.55 180.0
2 4 9 28.22 14.77 1.53 0.0
3 4 9 8.90 2.79 3.09 180.0
4 4 9 14.11 18.40 3.57 180.0
5 4 9 15.63 29.04 0.78 0.0
6 4 9 21.33 6.48 4.04 180.0
7 4 9 20.26 9.27 0.36 180.0
8 4 9 5.79 6.04 2.62 0.0
9 4 9 4.94 4.85 0.15 0.0
10 4 9 23.02 8.19 2.04 0.0
13 4 9 6.80 11.07 0.62 180.0
15 4 9 4.59 10.95 0.34 0.0
16 4 9 3.70 7.17 0.46 180.0
17 4 9 8.93 8.29 0.44 0.0
18 4 9 3.41 7.49 1.11 180.0
19 4 9 0.00 9.87 0.01 0.0
0 5 9 6859.25 1166.39 53.76 0.0
1 5 9 370.06 46.98 19.99 0.0
2 5 9 78.94 27.18 7.34 180.0
3 5 9 21.10 7.12 4.69 0.0
4 5 9 12.12 4.90 0.17 0.0
5 5 9 13.91 7.73 0.57 0.0
6 5 9 34.44 17.55 1.57 0.0
7 5 9 28.21 9.38 6.31 0.0
8 5 9 599.65 144.32 19.35 180.0
9 5 9 294.38 82.39 20.00 180.0
10 5 9 1372.80 504.07 32.07 0.0
11 5 9 12.18 6.97 3.68 180.0
12 5 9 38.47 15.12 7.59 180.0
13 5 9 3.51 12.01 3.67 0.0
14 5 9 1.45 9.56 3.50 0.0
17 5 9 0.00 4.27 3.91 0.0
18 5 9 2.15 5.11 1.13 0.0
1 6 9 14.93 3.95 4.40 180.0
2 6 9 13.85 3.03 2.10 180.0
3 6 9 7.29 2.48 2.26 0.0
4 6 9 64.47 22.96 8.19 0.0
5 6 9 26.98 7.16 4.77 0.0
6 6 9 16.47 28.83 3.67 180.0
7 6 9 14.72 5.16 3.38 0.0
8 6 9 42.63 13.06 4.68 180.0
9 6 9 5.06 4.42 1.71 180.0
10 6 9 26.22 6.90 2.53 0.0
11 6 9 7.77 6.69 1.83 0.0
12 6 9 10.39 4.66 1.86 180.0
13 6 9 42.41 78.10 1.84 180.0
14 6 9 58.84 32.67 5.89 0.0
15 6 9 10.78 9.35 2.27 180.0
16 6 9 0.76 3.76 0.04 180.0
17 6 9 0.51 2.40 1.67 0.0
18 6 9 1.85 2.86 1.99 180.0
0 7 9 44.07 10.87 0.51 180.0
1 7 9 45.52 9.38 6.42 180.0
2 7 9 13.18 3.96 3.14 0.0
3 7 9 11.68 4.51 2.99 180.0
4 7 9 16.50 5.52 2.92 0.0
5 7 9 5.73 3.33 1.52 180.0
6 7 9 23.50 6.55 4.20 0.0
7 7 9 29.33 58.02 3.53 0.0
8 7 9 46.97 20.13 5.62 180.0
9 7 9 34.04 10.49 1.01 180.0
10 7 9 103.77 30.32 3.06 0.0
11 7 9 1.91 4.05 0.38 180.0
12 7 9 9.05 4.55 3.05 180.0
13 7 9 2.50 7.57 1.26 0.0
14 7 9 20.67 14.07 2.93 0.0
15 7 9 3.17 8.49 0.07 180.0
16 7 9 1.80 4.11 3.27 0.0
17 7 9 2.47 8.55 1.89 180.0
18 7 9 1.02 4.65 1.11 180.0
1 8 9 8.59 2.12 0.48 180.0
2 8 9 142.29 19.73 15.05 0.0
3 8 9 41.18 8.47 6.26 0.0
4 8 9 161.79 42.38 13.84 0.0
5 8 9 128.26 27.80 8.36 180.0
6 8 9 461.98 101.21 23.62 180.0
7 8 9 38.54 13.57 7.69 180.0
8 8 9 13.04 5.17 2.69 180.0
9 8 9 14.86 5.98 2.03 0.0
10 8 9 21.39 7.43 1.63 0.0
11 8 9 32.20 10.35 4.29 180.0
12 8 9 257.96 64.29 11.23 0.0
13 8 9 6.88 59.06 6.02 0.0
14 8 9 0.00 4.45 4.26 180.0
15 8 9 3.87 6.89 2.01 0.0
16 8 9 4.19 3.85 1.77 0.0
17 8 9 2.91 17.86 5.24 180.0
0 9 9 19.94 5.11 3.78 180.0
1 9 9 8.57 3.50 1.30 180.0
2 9 9 9.27 2.48 2.71 0.0
3 9 9 7.37 2.84 1.53 180.0
4 9 9 8.80 5.37 0.29 180.0
5 9 9 22.82 11.35 1.38 0.0
6 9 9 19.53 5.84 2.35 180.0
7 9 9 23.54 35.21 1.36 180.0
8 9 9 75.52 22.23 2.85 0.0
9 9 9 16.93 6.45 2.06 0.0
10 9 9 77.02 22.82 7.05 180.0
11 9 9 10.78 4.98 1.76 0.0
12 9 9 6.54 5.48 2.60 0.0
13 9 9 1.65 2.31 1.60 180.0
14 9 9 2.72 2.81 0.50 0.0
15 9 9 0.00 2.47 1.06 0.0
17 9 9 0.00 2.92 0.66 180.0
1 10 9 24.83 4.26 4.94 0.0
2 10 9 78.79 13.09 9.67 0.0
3 10 9 50.47 56.77 0.22 0.0
4 10 9 633.95 155.77 22.06 0.0
5 10 9 405.69 89.49 19.92 180.0
6 10 9 303.01 74.81 16.30 180.0
7 10 9 14.40 5.17 3.44 180.0
8 10 9 20.78 10.13 3.58 180.0
9 10 9 9.20 4.53 2.65 0.0
10 10 9 13.98 8.33 3.03 180.0
11 10 9 10.68 18.28 1.32 180.0
12 10 9 4.85 10.72 1.67 180.0
13 10 9 2.22 2.96 0.90 0.0
14 10 9 6.79 4.76 0.75 180.0
15 10 9 0.49 2.09 1.75 180.0
16 10 9 6.94 4.05 3.37 0.0
0 11 9 78.76 20.22 1.57 0.0
1 11 9 26.83 9.88 4.73 180.0
2 11 9 12.09 2.80 3.26 0.0
3 11 9 12.32 11.83 3.59 180.0
4 11 9 4.52 3.41 2.63 0.0
5 11 9 3.46 3.52 0.51 180.0
6 11 9 3.97 4.23 0.47 180.0
7 11 9 4.84 3.93 0.91 0.0
8 11 9 67.41 20.04 7.08 180.0
9 11 9 5.84 5.94 4.11 0.0
10 11 9 2.99 2.74 0.00 180.0
11 11 9 5.63 11.76 1.70 180.0
12 11 9 6.24 15.49 5.15 0.0
13 11 9 1.10 2.16 1.16 180.0
14 11 9 0.90 2.51 2.04 0.0
15 11 9 0.61 2.11 0.20 180.0
16 11 9 0.00 3.89 2.08 0.0
1 12 9 5.93 2.41 0.36 0.0
2 12 9 15.56 3.59 3.79 180.0
3 12 9 14.84 10.01 3.92 180.0
4 12 9 69.40 15.22 9.29 0.0
5 12 9 25.20 26.12 3.14 0.0
6 12 9 16.44 6.08 1.92 0.0
7 12 9 4.18 4.83 2.09 180.0
8 12 9 3.06 2.28 2.09 180.0
9 12 9 1.00 1.68 0.88 180.0
10 12 9 3.04 2.56 2.40 180.0
11 12 9 2.68 2.49 1.27 0.0
12 12 9 231.47 67.04 10.15 180.0
13 12 9 3.20 3.57 1.05 180.0
14 12 9 23.34 7.80 5.93 0.0
15 12 9 0.00 3.50 0.61 180.0
0 13 9 347.10 90.39 1.14 0.0
1 13 9 89.27 16.99 7.69 180.0
2 13 9 16.47 6.53 4.87 0.0
3 13 9 26.69 7.40 5.39 180.0
4 13 9 15.53 8.58 0.70 180.0
5 13 9 9.04 4.57 3.54 180.0
6 13 9 8.83 36.75 0.12 180.0
7 13 9 7.24 4.73 4.56 180.0
8 13 9 47.36 40.91 13.51 180.0
9 13 9 65.68 10.02 10.50 0.0
10 13 9 10.51 2.30 3.91 180.0
11 13 9 33.00 13.74 6.40 0.0
12 13 9 55.16 17.76 6.14 0.0
13 13 9 3.10 1.79 1.57 180.0
14 13 9 5.12 2.23 2.20 0.0
1 14 9 7.12 3.49 2.17 0.0
2 14 9 8.45 9.28 0.55 0.0
3 14 9 7.13 3.56 2.34 0.0
4 14 9 35.01 9.54 7.07 0.0
5 14 9 5.84 3.44 4.02 180.0
6 14 9 3.74 3.13 2.90 180.0
7 14 9 1.66 1.89 0.15 0.0
8 14 9 1.01 1.47 1.00 180.0
9 14 9 1.97 1.53 0.30 180.0
10 14 9 4.65 1.45 1.86 180.0
11 14 9 1.97 1.44 0.84 0.0
12 14 9 0.91 1.59 1.22 180.0
13 14 9 3.80 1.88 2.19 0.0
0 15 9 50.46 24.87 6.14 0.0
1 15 9 15.65 11.13 0.74 180.0
2 15 9 20.31 15.30 4.08 180.0
3 15 9 4.94 3.54 0.44 0.0
4 15 9 1.18 1.11 1.41 180.0
5 15 9 3.56 1.39 1.56 180.0
6 15 9 20.88 6.93 4.19 180.0
7 15 9 5.37 1.92 1.00 180.0
8 15 9 12.87 4.92 1.42 180.0
9 15 9 9.13 2.33 3.28 0.0
10 15 9 14.79 8.16 4.32 180.0
11 15 9 11.40 4.01 2.18 0.0
12 15 9 3.09 1.86 1.11 180.0
1 16 9 1.56 1.01 0.48 180.0
2 16 9 5.99 1.51 1.73 180.0
3 16 9 12.14 3.72 3.55 180.0
4 16 9 10.43 4.08 0.68 180.0
5 16 9 18.25 3.12 4.14 0.0
6 16 9 13.63 4.44 3.57 0.0
7 16 9 10.45 2.78 1.64 0.0
8 16 9 14.70 3.63 2.44 180.0
9 16 9 1.45 1.41 0.70 0.0
10 16 9 2.45 1.49 0.80 180.0
11 16 9 8.13 2.94 0.37 180.0
0 17 9 6.97 2.50 3.64 0.0
1 17 9 10.35 2.14 2.19 0.0
2 17 9 5.58 1.30 2.01 180.0
3 17 9 3.46 1.10 0.23 180.0
4 17 9 2.05 1.05 1.24 180.0
5 17 9 1.11 1.14 0.11 180.0
6 17 9 5.67 1.73 2.22 180.0
7 17 9 1.97 1.40 1.16 180.0
8 17 9 2.63 1.52 0.88 180.0
9 17 9 10.08 5.83 1.41 0.0
1 18 9 0.83 1.22 0.12 180.0
2 18 9 10.45 3.81 3.38 180.0
3 18 9 12.13 3.51 2.06 180.0
4 18 9 21.37 4.02 2.97 0.0
5 18 9 10.35 2.61 4.08 0.0
6 18 9 39.68 15.29 5.67 0.0
7 18 9 27.32 7.26 3.13 0.0
8 18 9 2.65 3.92 1.67 180.0
9 18 9 1.58 6.42 1.26 180.0
0 19 9 29.31 9.21 2.38 180.0
1 19 9 6.33 3.65 1.23 180.0
2 19 9 0.28 1.10 0.34 0.0
3 19 9 1.76 1.08 0.52 180.0
4 19 9 1.60 1.11 0.47 180.0
5 19 9 0.45 1.08 0.69 180.0
6 19 9 0.55 3.94 0.35 0.0
7 19 9 0.17 5.63 0.51 0.0
1 20 9 3.94 2.73 0.39 180.0
2 20 9 4.14 1.60 1.13 0.0
3 20 9 4.39 2.69 1.97 0.0
4 20 9 4.32 4.21 3.21 0.0
0 0 10 108.83 42.67 14.57 0.0
1 0 10 836.10 151.93 25.87 180.0
2 0 10 32.31 23.42 10.00 0.0
3 0 10 14.86 4.85 0.70 180.0
4 0 10 36.57 91.78 3.55 0.0
5 0 10 4.99 4.08 3.87 180.0
6 0 10 74.46 21.82 7.01 0.0
7 0 10 177.09 51.05 11.03 0.0
8 0 10 223.07 139.49 18.32 180.0
9 0 10 99.80 48.00 3.26 180.0
10 0 10 853.39 396.64 20.15 0.0
11 0 10 317.29 127.19 13.91 180.0
12 0 10 143.45 68.43 0.02 180.0
14 0 10 1.27 3.70 2.73 0.0
15 0 10 27.74 18.85 0.62 0.0
16 0 10 45.18 26.53 3.35 0.0
17 0 10 5.38 3.67 0.20 0.0
1 1 10 59.05 9.50 7.02 180.0
2 1 10 7.53 3.55 2.40 180.0
3 1 10 37.61 6.37 6.76 180.0
4 1 10 94.20 19.32 7.68 180.0
5 1 10 496.37 76.29 21.80 0.0
6 1 10 18.81 5.62 1.00 180.0
7 1 10 6.80 3.66 1.35 180.0
8 1 10 10.68 4.08 3.05 0.0
9 1 10 3.81 8.44 1.39 180.0
10 1 10 23.38 14.32 1.91 0.0
11 1 10 7.03 5.88 0.97 0.0
12 1 10 50.13 27.68 5.93 0.0
13 1 10 47.63 57.21 4.72 180.0
14 1 10 16.34 12.68 1.39 180.0
15 1 10 20.02 11.09 0.82 180.0
16 1 10 12.81 9.35 2.81 180.0
17 1 10 17.16 10.82 1.42 0.0
18 1 10 8.77 14.57 0.01 180.0
0 2 10 315.86 58.23 19.72 0.0
1 2 10 57.10 10.64 8.58 180.0
2 2 10 9.62 2.22 0.19 180.0
3 2 10 15.77 3.70 3.71 180.0
4 2 10 12.53 3.10 1.85 180.0
5 2 10 11.88 3.22 2.05 180.0
6 2 10 6.87 2.79 1.86 180.0
7 2 10 19.60 6.25 2.84 0.0
8 2 10 31.10 18.46 7.64 180.0
9 2 10 9.19 5.47 1.32 0.0
10 2 10 89.43 27.11 10.86 0.0
17 2 10 8.56 11.34 2.76 180.0
1 3 10 13.67 2.67 3.32 0.0
2 3 10 24.29 5.45 5.72 0.0
3 3 10 22.55 3.88 4.05 180.0
4 3 10 89.04 16.17 7.70 0.0
5 3 10 101.27 22.05 7.23 180.0
6 3 10 51.56 13.36 3.86 180.0
7 3 10 33.02 11.39 3.92 0.0
8 3 10 27.88 10.53 6.04 180.0
9 3 10 19.69 7.39 2.20 0.0
10 3 10 6.64 5.05 1.25 0.0
11 3 10 4.92 4.60 0.24 0.0
12 3 10 10.84 9.45 2.09 180.0
13 3 10 11.99 10.38 6.49 180.0
14 3 10 5.70 8.74 1.86 0.0
15 3 10 12.67 11.80 2.69 0.0
0 4 10 68.60 11.14 8.56 180.0
1 4 10 74.88 14.66 7.69 0.0
2 4 10 12.72 3.73 1.24 180.0
3 4 10 11.46 4.17 2.28 180.0
4 4 10 10.11 2.99 0.01 0.0
5 4 10 19.31 4.51 0.82 180.0
6 4 10 22.19 6.39 0.32 0.0
7 4 10 4.01 5.22 1.09 0.0
8 4 10 45.25 13.68 5.62 0.0
9 4 10 17.08 8.90 3.11 180.0
10 4 10 23.43 12.60 5.08 180.0
11 4 10 35.35 15.79 5.76 0.0
12 4 10 6.23 10.63 1.48 180.0
13 4 10 2.26 10.75 0.63 180.0
14 4 10 2.92 10.12 0.73 180.0
15 4 10 4.51 6.85 1.55 180.0
16 4 10 2.69 9.14 0.26 0.0
17 4 10 2.82 6.98 0.58 0.0
18 4 10 0.00 9.18 0.64 180.0
1 5 10 364.29 50.64 16.50 0.0
2 5 10 112.51 18.59 12.73 0.0
3 5 10 110.44 119.67 5.23 0.0
4 5 10 740.88 121.46 25.91 0.0
5 5 10 3650.15 648.30 44.07 180.0
6 5 10 303.93 259.89 15.39 180.0
7 5 10 25.31 6.80 2.98 0.0
8 5 10 68.18 20.48 7.67 180.0
9 5 10 27.30 7.87 7.53 0.0
10 5 10 12.14 6.97 2.63 180.0
11 5 10 1.41 4.66 2.55 180.0
12 5 10 25.05 27.51 6.18 180.0
13 5 10 0.00 7.35 0.14 0.0
16 5 10 1.03 6.09 1.66 0.0
17 5 10 3.88 10.60 0.44 0.0
0 6 10 204.47 37.81 12.85 0.0
1 6 10 27.12 4.38 4.76 0.0
2 6 10 11.15 4.61 1.18 180.0
3 6 10 13.24 8.26 2.73 0.0
4 6 10 16.07 3.96 2.12 0.0
5 6 10 24.35 8.82 1.43 180.0
6 6 10 31.08 8.65 0.38 0.0
7 6 10 36.88 11.80 0.90 0.0
8 6 10 75.73 24.29 9.54 180.0
9 6 10 37.06 10.45 3.95 180.0
10 6 10 57.89 13.40 5.98 0.0
11 6 10 5.25 3.92 1.07 180.0
12 6 10 10.18 5.82 1.38 0.0
13 6 10 4.90 3.63 1.61 0.0
14 6 10 4.61 6.17 1.92 0.0
15 6 10 1.99 7.20 0.89 0.0
16 6 10 4.42 7.74 1.88 0.0
17 6 10 0.00 7.11 1.61 0.0
1 7 10 13.13 4.55 2.71 180.0
2 7 10 11.01 3.03 1.97 0.0
3 7 10 23.06 5.29 1.53 0.0
4 7 10 195.49 44.15 13.67 0.0
5 7 10 20.51 6.78 3.15 0.0
6 7 10 31.05 8.74 2.01 180.0
7 7 10 12.57 5.46 2.73 180.0
8 7 10 17.57 5.54 3.58 180.0
9 7 10 10.23 5.75 1.47 180.0
10 7 10 35.70 11.16 2.41 180.0
11 7 10 19.79 11.62 2.07 180.0
12 7 10 80.69 21.07 8.04 180.0
13 7 10 15.90 24.46 3.64 0.0
14 7 10 7.80 6.09 2.60 0.0
15 7 10 5.98 6.74 2.67 180.0
16 7 10 15.26 10.17 1.11 0.0
0 8 10 142.99 26.31 11.31 0.0
1 8 10 203.87 49.96 14.84 0.0
2 8 10 17.22 3.14 3.56 180.0
3 8 10 23.67 74.81 0.82 0.0
4 8 10 13.16 19.66 0.03 180.0
5 8 10 17.56 5.64 3.03 180.0
6 8 10 58.92 17.54 1.64 180.0
7 8 10 152.58 38.82 14.75 180.0
8 8 10 89.13 26.20 8.48 180.0
9 8 10 84.50 35.15 5.22 0.0
10 8 10 60.02 17.80 4.34 180.0
11 8 10 186.30 72.99 14.69 0.0
12 8 10 17.88 5.84 2.69 0.0
13 8 10 21.97 11.45 3.72 180.0
14 8 10 9.71 5.66 2.65 0.0
15 8 10 9.71 7.44 0.13 180.0
1 9 10 9.50 5.50 0.64 180.0
2 9 10 6.73 2.76 0.35 180.0
3 9 10 5.76 2.77 0.99 180.0
4 9 10 9.82 4.51 3.31 180.0
5 9 10 83.94 18.56 7.28 0.0
6 9 10 11.20 4.31 2.08 0.0
7 9 10 4.91 3.74 2.13 180.0
8 9 10 14.93 8.08 1.73 0.0
9 9 10 6.61 4.23 2.47 180.0
10 9 10 6.22 6.20 1.97 180.0
11 9 10 11.05 4.95 1.27 0.0
12 9 10 10.57 7.05 1.64 0.0
13 9 10 2.53 3.27 0.07 180.0
14 9 10 2.31 2.55 0.02 180.0
15 9 10 2.45 3.13 2.15 0.0
0 10 10 49.36 14.43 6.46 0.0
1 10 10 179.82 23.69 16.36 0.0
2 10 10 44.19 12.02 8.02 180.0
3 10 10 17.97 10.96 2.68 0.0
4 10 10 15.84 12.95 3.44 180.0
5 10 10 7.37 4.47 0.52 0.0
6 10 10 47.49 15.89 5.57 180.0
7 10 10 12.63 4.86 2.73 180.0
8 10 10 27.07 21.48 0.82 0.0
9 10 10 20.41 7.09 4.96 180.0
10 10 10 43.73 13.02 5.44 180.0
11 10 10 62.69 18.58 7.57 0.0
12 10 10 3.11 5.46 0.62 180.0
13 10 10 7.31 6.05 1.65 180.0
14 10 10 9.84 10.69 0.77 180.0
15 10 10 0.29 2.69 0.67 180.0
1 11 10 2.74 1.78 2.48 0.0
2 11 10 5.33 1.78 0.43 180.0
3 11 10 6.48 3.54 1.16 180.0
4 11 10 4.56 3.67 0.92 180.0
5 11 10 10.61 5.83 1.32 0.0
6 11 10 8.65 3.74 2.33 0.0
7 11 10 8.98 5.10 3.92 180.0
8 11 10 3.84 3.46 1.21 0.0
9 11 10 1.71 3.38 1.07 180.0
10 11 10 3.56 3.20 1.55 180.0
11 11 10 3.90 5.82 1.04 0.0
12 11 10 5.22 4.61 2.02 180.0
13 11 10 0.95 1.95 1.41 0.0
14 11 10 1.23 3.15 0.44 180.0
0 12 10 167.78 35.08 14.07 180.0
1 12 10 17.44 5.62 4.11 0.0
2 12 10 4.72 1.67 1.20 0.0
3 12 10 11.12 10.16 3.57 0.0
4 12 10 4.38 3.48 0.48 180.0
5 12 10 9.11 4.02 2.19 0.0
6 12 10 33.80 8.33 0.17 0.0
7 12 10 40.01 10.67 5.43 0.0
8 12 10 25.43 6.62 6.10 0.0
9 12 10 34.86 10.75 7.87 180.0
10 12 10 6.22 7.04 3.53 180.0
11 12 10 9.40 11.45 4.70 180.0
12 12 10 1.00 2.20 0.81 0.0
13 12 10 0.73 2.24 1.69 0.0
14 12 10 4.53 6.04 2.33 180.0
1 13 10 6.30 2.41 1.83 180.0
2 13 10 12.90 4.16 3.11 180.0
3 13 10 8.61 4.33 2.68 0.0
4 13 10 15.75 4.69 2.05 0.0
5 13 10 104.16 27.22 8.79 0.0
6 13 10 19.15 5.49 0.42 0.0
7 13 10 52.45 17.14 6.52 180.0
8 13 10 11.53 4.54 4.16 0.0
9 13 10 3.56 8.47 3.04 180.0
10 13 10 3.59 2.67 2.33 180.0
11 13 10 0.22 1.80 0.40 180.0
12 13 10 5.68 20.86 2.37 180.0
13 13 10 99.25 41.23 7.52 0.0
0 14 10 44.39 10.20 2.39 0.0
1 14 10 5.87 3.48 1.23 180.0
2 14 10 5.69 2.49 0.48 0.0
3 14 10 3.18 4.10 0.95 0.0
4 14 10 2.05 3.65 1.59 180.0
5 14 10 4.29 3.10 0.78 0.0
6 14 10 9.95 5.02 1.23 180.0
7 14 10 2.99 1.77 1.86 180.0
8 14 10 2.26 2.45 0.25 0.0
9 14 10 0.72 1.52 0.89 0.0
10 14 10 1.47 4.07 2.26 0.0
11 14 10 1.46 1.66 1.37 180.0
12 14 10 0.98 5.55 0.29 180.0
1 15 10 3.72 3.30 0.46 0.0
2 15 10 5.08 3.53 1.63 180.0
3 15 10 7.14 7.93 4.70 0.0
4 15 10 9.79 3.86 2.39 0.0
5 15 10 13.22 21.39 1.01 180.0
6 15 10 4.10 6.39 3.66 0.0
7 15 10 1.21 1.85 0.33 0.0
8 15 10 0.92 1.58 0.31 0.0
9 15 10 2.85 3.05 3.13 180.0
10 15 10 0.81 1.40 1.08 180.0
11 15 10 13.80 8.32 0.36 0.0
0 16 10 2.16 3.75 2.21 180.0
1 16 10 6.19 3.81 0.84 180.0
2 16 10 0.52 3.22 0.63 180.0
3 16 10 3.69 3.95 1.62 0.0
4 16 10 7.47 3.58 0.51 180.0
5 16 10 0.52 1.41 0.35 0.0
6 16 10 0.79 1.44 0.91 0.0
7 16 10 10.03 2.13 3.08 0.0
8 16 10 3.00 1.23 1.28 0.0
9 16 10 34.21 8.11 5.26 180.0
1 17 10 0.00 3.83 2.10 0.0
2 17 10 3.27 4.87 0.25 0.0
3 17 10 3.02 6.40 1.35 180.0
4 17 10 4.95 2.73 1.76 180.0
5 17 10 10.70 5.20 1.96 180.0
6 17 10 3.82 1.20 1.57 180.0
7 17 10 4.33 6.68 1.34 0.0
8 17 10 0.39 4.04 1.26 0.0
0 18 10 6.75 5.88 3.37 180.0
1 18 10 3.17 4.72 1.48 180.0
2 18 10 2.01 1.11 0.32 0.0
3 18 10 6.35 1.78 2.24 0.0
4 18 10 1.56 1.25 0.51 0.0
5 18 10 1.47 5.86 1.82 0.0
6 18 10 3.33 4.24 0.90 0.0
1 19 10 0.43 2.10 0.52 180.0
2 19 10 0.22 1.16 0.14 0.0
3 19 10 3.22 1.50 1.71 180.0
4 19 10 2.19 3.96 0.41 0.0
1 0 11 182.67 38.02 15.15 0.0
2 0 11 14.96 8.60 3.43 0.0
3 0 11 202.64 64.09 15.21 0.0
4 0 11 689.80 546.91 25.34 0.0
5 0 11 1524.30 358.79 39.39 180.0
6 0 11 51.52 17.36 5.02 180.0
7 0 11 29.28 13.42 6.71 180.0
8 0 11 98.20 29.40 10.76 180.0
9 0 11 27.09 8.20 5.71 0.0
10 0 11 74.70 36.44 2.47 180.0
11 0 11 73.31 36.99 5.96 180.0
12 0 11 253.70 83.96 14.66 180.0
13 0 11 374.38 174.80 18.58 0.0
15 0 11 17.18 15.29 5.17 180.0
16 0 11 80.22 40.31 1.51 0.0
17 0 11 17.97 15.87 1.81 0.0
0 1 11 367.88 66.03 13.57 180.0
1 1 11 36.37 7.49 2.27 0.0
2 1 11 30.72 6.17 4.78 0.0
3 1 11 21.35 4.75 3.76 180.0
4 1 11 24.56 5.00 4.66 0.0
5 1 11 20.58 6.49 2.40 180.0
6 1 11 15.54 5.79 3.65 0.0
7 1 11 17.63 4.53 2.21 180.0
8 1 11 11.26 6.01 2.31 0.0
9 1 11 6.93 5.55 2.94 0.0
10 1 11 1.40 6.59 2.90 180.0
11 1 11 20.00 12.64 2.48 0.0
12 1 11 11.58 7.52 0.83 180.0
13 1 11 7.72 5.21 0.22 180.0
14 1 11 3.63 3.78 1.51 0.0
15 1 11 6.32 4.05 0.81 180.0
16 1 11 16.03 15.56 1.25 180.0
17 1 11 3.21 14.32 1.03 180.0
1 2 11 21.57 3.34 6.05 0.0
2 2 11 13.33 3.25 0.04 0.0
3 2 11 44.08 7.87 6.53 0.0
4 2 11 78.26 25.12 10.06 0.0
5 2 11 97.64 48.51 15.36 180.0
6 2 11 20.84 4.93 3.17 180.0
7 2 11 8.20 3.54 1.93 180.0
8 2 11 12.57 4.39 2.63 180.0
9 2 11 5.48 4.80 0.77 0.0
10 2 11 3.36 7.20 0.72 180.0
11 2 11 2.40 4.29 0.19 0.0
0 3 11 141.13 21.74 14.45 0.0
1 3 11 26.14 5.46 1.60 180.0
2 3 11 51.80 20.57 8.15 180.0
3 3 11 19.43 5.52 3.91 0.0
4 3 11 11.10 2.72 0.42 180.0
5 3 11 10.67 2.96 2.96 180.0
6 3 11 24.21 19.39 2.41 180.0
7 3 11 17.01 5.09 3.13 180.0
8 3 11 20.63 12.86 1.83 180.0
9 3 11 21.16 8.50 3.03 0.0
10 3 11 14.43 5.17 2.09 180.0
11 3 11 6.81 4.08 0.86 0.0
12 3 11 7.21 6.29 2.47 180.0
13 3 11 6.52 8.66 1.74 0.0
1 4 11 19.50 3.19 3.61 180.0
2 4 11 10.50 3.11 0.48 0.0
3 4 11 16.39 4.16 3.00 180.0
4 4 11 71.03 12.56 6.36 0.0
5 4 11 73.90 15.63 10.31 0.0
6 4 11 34.04 41.70 3.02 180.0
7 4 11 7.81 3.79 0.69 180.0
8 4 11 3.68 5.21 0.94 180.0
9 4 11 4.99 4.02 0.52 180.0
10 4 11 7.01 6.56 0.45 180.0
11 4 11 5.46 4.09 0.85 0.0
12 4 11 7.38 5.68 0.42 180.0
13 4 11 0.00 6.62 2.09 180.0
14 4 11 3.79 6.64 1.56 0.0
15 4 11 1.77 6.60 0.22 0.0
16 4 11 0.30 6.36 0.53 0.0
0 5 11 1789.39 325.35 33.21 0.0
1 5 11 98.27 47.08 5.53 0.0
2 5 11 382.60 56.74 20.44 180.0
3 5 11 91.02 13.15 8.97 0.0
4 5 11 77.02 11.63 8.07 180.0
5 5 11 8.30 3.37 2.14 0.0
6 5 11 56.47 20.37 7.88 180.0
7 5 11 24.83 17.60 4.29 180.0
8 5 11 9.35 6.48 1.47 180.0
9 5 11 25.52 12.89 2.67 180.0
10 5 11 15.30 6.09 2.11 0.0
11 5 11 8.85 4.67 2.59 0.0
12 5 11 8.36 7.30 4.39 180.0
13 5 11 0.00 4.12 1.23 180.0
14 5 11 1.99 7.31 1.03 180.0
16 5 11 6.01 10.52 2.61 0.0
1 6 11 35.75 5.41 5.53 0.0
2 6 11 11.53 5.58 1.67 0.0
3 6 11 33.86 5.72 5.86 0.0
4 6 11 29.33 13.40 1.52 0.0
5 6 11 169.08 37.04 12.90 180.0
6 6 11 9.17 4.58 0.68 0.0
7 6 11 12.43 5.11 1.42 180.0
8 6 11 6.82 3.78 1.29 180.0
9 6 11 4.49 4.19 0.18 180.0
10 6 11 12.21 4.61 0.64 180.0
11 6 11 5.96 4.47 0.83 180.0
12 6 11 9.81 5.12 2.86 180.0
13 6 11 17.33 5.69 5.90 0.0
14 6 11 1.78 5.05 1.07 0.0
15 6 11 0.73 7.28 1.03 0.0
0 7 11 46.26 25.11 8.16 180.0
1 7 11 99.28 15.21 9.12 0.0
2 7 11 15.13 5.07 1.29 180.0
3 7 11 20.83 4.76 6.11 0.0
4 7 11 4.24 2.74 1.06 0.0
5 7 11 13.63 4.57 3.46 0.0
6 7 11 23.22 30.49 1.68 0.0
7 7 11 11.44 8.21 2.58 0.0
8 7 11 25.64 18.34 1.64 180.0
9 7 11 75.10 31.35 6.41 180.0
10 7 11 14.80 7.17 1.92 180.0
11 7 11 35.45 10.82 5.23 180.0
12 7 11 7.38 4.14 2.56 0.0
13 7 11 4.93 3.46 0.71 180.0
14 7 11 4.01 4.33 1.27 180.0
15 7 11 0.00 5.02 1.27 180.0
1 8 11 8.31 3.79 0.03 0.0
2 8 11 15.08 3.23 3.26 0.0
3 8 11 5.09 2.14 1.46 0.0
4 8 11 18.35 16.84 0.72 0.0
5 8 11 14.33 10.98 3.19 0.0
6 8 11 95.06 25.36 8.36 180.0
7 8 11 11.77 3.99 0.02 180.0
8 8 11 26.05 8.24 5.47 0.0
9 8 11 29.80 9.31 5.48 180.0
10 8 11 8.05 4.57 0.05 0.0
11 8 11 8.93 6.79 0.45 0.0
12 8 11 60.63 18.10 6.01 0.0
13 8 11 4.03 4.41 1.51 0.0
14 8 11 17.55 9.72 4.43 180.0
0 9 11 159.56 30.15 10.79 180.0
1 9 11 22.91 8.26 2.06 180.0
2 9 11 13.46 2.39 4.71 0.0
3 9 11 1.98 2.04 2.11 180.0
4 9 11 4.48 2.69 1.71 0.0
5 9 11 1.86 3.65 0.47 0.0
6 9 11 2.66 3.64 0.13 180.0
7 9 11 10.95 4.97 0.62 180.0
8 9 11 22.65 6.90 4.45 0.0
9 9 11 17.78 6.23 1.44 0.0
10 9 11 17.46 5.42 3.42 180.0
11 9 11 3.14 4.09 0.00 180.0
12 9 11 2.11 3.79 0.87 0.0
13 9 11 2.01 5.22 1.42 180.0
14 9 11 0.00 4.12 0.50 0.0
1 10 11 12.02 4.28 2.88 180.0
2 10 11 3.29 1.47 2.03 180.0
3 10 11 6.82 2.67 0.42 0.0
4 10 11 154.75 33.51 6.82 180.0
5 10 11 58.87 19.59 6.53 0.0
6 10 11 19.62 5.82 4.19 0.0
7 10 11 3.18 3.70 0.73 0.0
8 10 11 3.63 2.94 2.63 0.0
9 10 11 4.37 3.60 3.23 180.0
10 10 11 1.41 3.19 0.29 0.0
11 10 11 7.05 6.51 2.21 0.0
12 10 11 19.16 6.97 3.50 0.0
13 10 11 6.13 3.97 1.18 180.0
14 10 11 3.88 6.74 1.15 180.0
0 11 11 40.86 10.55 6.88 180.0
1 11 11 9.51 3.83 1.26 180.0
2 11 11 4.69 2.03 1.07 0.0
3 11 11 1.86 2.38 1.00 0.0
4 11 11 4.33 3.08 0.15 0.0
5 11 11 4.43 2.98 1.37 0.0
6 11 11 9.49 4.08 0.24 180.0
7 11 11 1.84 2.98 1.49 0.0
8 11 11 4.88 3.31 2.25 0.0
9 11 11 10.97 5.68 1.60 180.0
10 11 11 9.98 4.79 2.57 180.0
11 11 11 3.21 3.55 1.48 180.0
12 11 11 0.68 3.60 0.97 0.0
1 12 11 3.27 2.48 1.59 180.0
2 12 11 5.59 4.06 1.52 180.0
3 12 11 8.19 3.87 2.97 180.0
4 12 11 18.91 5.19 1.80 180.0
5 12 11 9.04 4.98 2.85 0.0
6 12 11 40.40 9.55 4.17 0.0
7 12 11 4.15 3.61 0.89 0.0
8 12 11 6.06 3.51 2.35 180.0
9 12 11 6.92 4.77 3.23 0.0
10 12 11 5.90 3.81 0.76 0.0
11 12 11 1.23 3.33 0.40 180.0
12 12 11 13.30 8.19 1.01 180.0
0 13 11 263.54 56.86 18.87 180.0
1 13 11 63.32 8.69 7.60 0.0
2 13 11 34.59 9.72 6.38 0.0
3 13 11 6.19 2.50 1.02 0.0
4 13 11 6.15 3.78 1.80 0.0
5 13 11 16.06 5.22 4.63 0.0
6 13 11 26.27 10.98 3.56 0.0
7 13 11 19.72 5.99 3.25 0.0
8 13 11 7.02 4.88 3.93 0.0
9 13 11 40.82 12.45 6.95 180.0
10 13 11 8.18 6.12 0.30 180.0
11 13 11 11.40 7.13 3.45 180.0
1 14 11 1.16 1.16 0.70 0.0
2 14 11 2.87 2.85 0.10 180.0
3 14 11 1.89 1.82 0.65 180.0
4 14 11 11.41 5.10 1.96 180.0
5 14 11 11.34 4.32 3.59 180.0
6 14 11 3.20 3.52 0.67 180.0
7 14 11 4.33 4.01 2.14 0.0
8 14 11 3.54 3.13 0.11 0.0
9 14 11 2.00 3.21 1.34 0.0
10 14 11 2.05 4.73 1.06 0.0
0 15 11 32.49 10.34 4.26 180.0
1 15 11 12.28 5.23 0.06 180.0
2 15 11 19.14 3.93 4.99 0.0
3 15 11 1.76 2.97 1.74 0.0
4 15 11 5.64 3.48 0.50 0.0
5 15 11 4.37 3.22 2.18 0.0
6 15 11 0.83 2.93 1.08 0.0
7 15 11 9.62 5.06 2.39 0.0
8 15 11 11.23 9.65 3.70 0.0
9 15 11 1.76 4.36 3.36 180.0
1 16 11 0.00 3.13 0.60 180.0
2 16 11 5.88 4.73 0.37 180.0
3 16 11 2.94 3.27 2.52 0.0
4 16 11 8.40 5.18 2.79 0.0
5 16 11 11.23 10.40 3.22 180.0
6 16 11 8.74 4.85 2.24 0.0
7 16 11 1.50 3.96 0.85 180.0
8 16 11 7.82 7.34 3.57 180.0
0 17 11 0.77 4.66 3.26 0.0
1 17 11 2.61 4.45 0.62 180.0
2 17 11 3.23 4.20 0.94 180.0
3 17 11 0.52 3.16 0.04 0.0
4 17 11 0.00 4.27 0.04 0.0
5 17 11 0.00 3.80 1.09 180.0
6 17 11 0.00 5.72 0.56 0.0
1 18 11 0.00 6.13 0.03 0.0
2 18 11 8.10 10.56 0.75 180.0
3 18 11 1.80 3.50 0.97 0.0
0 0 12 884.24 361.34 21.78 0.0
1 0 12 57.04 11.95 4.67 0.0
2 0 12 40.56 38.59 5.68 180.0
3 0 12 167.33 41.60 15.21 0.0
4 0 12 110.52 26.80 11.23 180.0
5 0 12 38.31 12.52 6.11 0.0
6 0 12 54.90 25.59 8.34 180.0
7 0 12 32.37 10.11 3.16 0.0
8 0 12 209.69 60.47 13.40 180.0
9 0 12 154.89 37.99 12.37 180.0
10 0 12 29.08 10.25 2.64 0.0
11 0 12 51.49 26.17 8.03 180.0
12 0 12 208.88 98.18 9.24 0.0
13 0 12 41.58 16.21 2.79 0.0
14 0 12 76.19 38.33 2.58 180.0
16 0 12 14.54 14.86 3.55 0.0
1 1 12 11.97 3.45 1.08 0.0
2 1 12 6.71 2.34 0.30 0.0
3 1 12 8.89 3.43 1.52 0.0
4 1 12 15.82 5.52 4.61 0.0
5 1 12 29.90 15.23 2.80 180.0
6 1 12 37.85 6.48 5.09 180.0
7 1 12 6.57 10.13 1.12 0.0
8 1 12 3.17 2.49 0.49 0.0
9 1 12 8.51 3.62 0.65 180.0
10 1 12 2.26 5.22 0.61 0.0
11 1 12 2.33 4.26 2.02 180.0
12 1 12 7.21 6.30 0.88 180.0
13 1 12 11.09 7.26 2.51 0.0
15 1 12 1.03 4.02 0.14 0.0
0 2 12 47.59 9.19 5.89 0.0
1 2 12 43.73 7.07 6.21 0.0
2 2 12 33.73 46.03 2.73 180.0
3 2 12 19.95 6.25 5.31 0.0
4 2 12 6.84 2.44 2.04 180.0
5 2 12 8.96 3.53 2.62 0.0
6 2 12 8.09 3.61 2.79 180.0
7 2 12 10.17 3.76 1.87 0.0
8 2 12 14.77 5.67 1.83 180.0
9 2 12 24.74 9.28 5.20 180.0
10 2 12 5.07 4.36 0.79 0.0
11 2 12 24.63 10.95 5.09 180.0
12 2 12 7.30 5.97 2.55 0.0
1 3 12 7.08 2.15 1.67 0.0
2 3 12 13.71 2.85 3.65 180.0
3 3 12 10.86 2.87 1.56 0.0
4 3 12 21.50 3.75 5.27 180.0
5 3 12 22.96 5.23 2.79 180.0
6 3 12 18.57 10.66 3.45 0.0
7 3 12 7.12 2.84 0.90 0.0
8 3 12 6.10 3.03 0.87 0.0
9 3 12 19.19 5.71 2.99 180.0
10 3 12 5.52 4.64 2.36 0.0
11 3 12 5.90 3.72 0.38 180.0
12 3 12 5.49 4.96 0.25 180.0
13 3 12 1.78 9.96 0.19 0.0
0 4 12 14.97 5.82 5.02 180.0
1 4 12 42.40 5.92 6.96 0.0
2 4 12 10.81 3.41 1.79 0.0
3 4 12 2.65 2.18 1.68 0.0
4 4 12 4.24 2.21 1.80 0.0
5 4 12 3.14 2.90 0.88 0.0
6 4 12 7.01 3.10 2.44 0.0
7 4 12 10.25 7.76 0.02 180.0
8 4 12 9.65 6.18 0.92 0.0
9 4 12 10.84 4.86 3.40 180.0
10 4 12 7.01 5.21 0.26 180.0
11 4 12 3.35 3.55 0.78 180.0
12 4 12 5.15 5.70 0.68 0.0
13 4 12 0.00 4.60 0.23 180.0
14 4 12 0.60 4.74 0.83 180.0
15 4 12 2.87 6.43 0.59 0.0
1 5 12 4.56 2.30 1.63 180.0
2 5 12 23.14 6.19 4.81 180.0
3 5 12 45.85 8.45 3.11 180.0
4 5 12 104.48 15.38 9.45 180.0
5 5 12 19.89 4.53 0.93 0.0
6 5 12 61.09 11.91 8.13 0.0
7 5 12 16.82 5.85 3.91 0.0
8 5 12 6.30 3.60 2.56 0.0
9 5 12 0.91 3.99 0.46 180.0
10 5 12 8.51 6.60 0.43 180.0
11 5 12 20.56 10.25 4.71 0.0
12 5 12 10.44 5.26 2.24 0.0
13 5 12 61.73 18.59 7.56 180.0
14 5 12 9.61 15.10 3.81 0.0
0 6 12 232.43 51.14 6.20 0.0
1 6 12 35.10 6.93 5.55 180.0
2 6 12 12.94 8.25 1.35 180.0
3 6 12 5.56 2.94 1.34 0.0
4 6 12 5.84 2.42 2.74 180.0
5 6 12 3.83 2.21 1.15 0.0
6 6 12 5.71 2.95 2.31 180.0
7 6 12 9.38 3.82 0.26 0.0
8 6 12 27.35 17.98 2.74 180.0
9 6 12 9.06 4.50 0.97 0.0
10 6 12 7.01 4.84 1.94 0.0
11 6 12 3.65 4.03 1.27 180.0
12 6 12 2.98 3.40 1.03 0.0
13 6 12 1.97 3.41 1.23 180.0
14 6 12 2.30 4.35 0.34 0.0
1 7 12 6.19 2.19 1.70 180.0
2 7 12 9.45 3.73 0.97 0.0
3 7 12 9.09 2.99 0.10 180.0
4 7 12 6.40 2.40 2.53 180.0
5 7 12 7.73 6.07 0.97 0.0
6 7 12 20.41 7.25 4.13 0.0
7 7 12 11.07 3.91 2.14 180.0
8 7 12 4.64 3.40 1.17 180.0
9 7 12 13.66 4.73 2.81 0.0
10 7 12 4.36 4.45 0.39 180.0
11 7 12 5.29 3.90 0.35 180.0
12 7 12 6.99 3.40 0.33 180.0
13 7 12 4.58 3.60 1.26 0.0
0 8 12 31.51 16.63 4.80 180.0
1 8 12 151.27 21.42 10.63 0.0
2 8 12 14.48 18.39 0.94 0.0
3 8 12 5.83 5.28 1.13 180.0
4 8 12 5.87 2.55 2.14 0.0
5 8 12 5.73 2.68 1.84 0.0
6 8 12 11.21 15.94 0.16 0.0
7 8 12 19.92 9.22 1.19 180.0
8 8 12 42.99 12.33 6.02 0.0
9 8 12 16.97 9.77 2.78 180.0
10 8 12 16.93 6.81 1.33 0.0
11 8 12 33.14 8.74 4.54 0.0
12 8 12 22.83 13.05 3.66 180.0
13 8 12 49.99 21.50 4.64 180.0
1 9 12 3.49 1.72 1.28 180.0
2 9 12 2.54 1.46 0.63 180.0
3 9 12 7.60 2.35 2.12 180.0
4 9 12 5.71 3.92 0.73 180.0
5 9 12 13.79 13.04 1.48 0.0
6 9 12 6.91 3.31 1.53 180.0
7 9 12 5.17 3.33 2.65 0.0
8 9 12 1.65 2.47 0.72 0.0
9 9 12 2.80 4.11 0.14 180.0
10 9 12 1.14 3.50 0.71 0.0
11 9 12 4.37 5.29 0.50 0.0
12 9 12 3.83 4.06 1.15 0.0
0 10 12 25.96 9.93 2.20 180.0
1 10 12 17.79 3.52 3.38 180.0
2 10 12 15.50 3.43 3.51 0.0
3 10 12 17.30 3.80 5.50 180.0
4 10 12 4.82 2.39 3.04 0.0
5 10 12 4.17 3.22 1.14 180.0
6 10 12 5.78 3.29 2.81 0.0
7 10 12 6.71 6.02 0.53 0.0
8 10 12 18.27 11.96 2.47 0.0
9 10 12 18.46 6.34 3.53 0.0
10 10 12 13.93 5.49 3.38 0.0
11 10 12 24.35 20.75 1.39 0.0
12 10 12 4.78 6.13 1.86 180.0
1 11 12 8.53 2.54 3.95 180.0
2 11 12 1.94 1.67 0.51 180.0
3 11 12 4.17 3.35 1.49 180.0
4 11 12 11.84 5.17 0.16 180.0
5 11 12 28.48 9.83 5.92 0.0
6 11 12 7.02 3.38 0.65 0.0
7 11 12 1.48 3.96 0.50 180.0
8 11 12 1.77 3.27 0.58 180.0
9 11 12 1.96 4.80 0.27 0.0
10 11 12 3.82 3.55 0.31 0.0
11 11 12 2.68 4.77 0.29 0.0
0 12 12 23.27 9.57 4.88 0.0
1 12 12 64.30 8.06 8.30 180.0
2 12 12 8.82 11.52 0.69 0.0
3 12 12 2.19 1.93 0.90 180.0
4 12 12 0.84 2.24 1.37 180.0
5 12 12 3.60 2.76 2.01 180.0
6 12 12 6.13 3.06 1.78 0.0
7 12 12 7.06 3.73 0.68 180.0
8 12 12 5.74 4.62 3.08 180.0
9 12 12 11.06 5.53 3.49 0.0
10 12 12 4.28 5.51 2.23 0.0
1 13 12 7.39 2.64 4.01 180.0
2 13 12 10.28 4.60 3.89 0.0
3 13 12 13.53 5.44 3.13 180.0
4 13 12 17.54 6.97 4.11 0.0
5 13 12 19.69 5.86 5.73 0.0
6 13 12 4.58 4.20 2.13 180.0
7 13 12 10.59 4.21 0.02 180.0
8 13 12 1.88 3.18 2.00 180.0
9 13 12 12.73 7.49 4.69 0.0
0 14 12 11.19 13.57 4.61 0.0
1 14 12 4.49 1.94 0.97 180.0
2 14 12 6.01 3.31 2.39 180.0
3 14 12 1.18 1.78 0.06 180.0
4 14 12 0.96 3.16 0.58 180.0
5 14 12 0.27 3.02 0.87 180.0
6 14 12 1.09 3.00 0.66 180.0
7 14 12 3.48 3.42 1.06 180.0
8 14 12 2.58 4.21 0.49 0.0
1 15 12 2.37 1.24 0.57 180.0
2 15 12 3.80 2.81 3.18 0.0
3 15 12 6.26 2.88 3.21 180.0
4 15 12 6.57 3.47 1.01 180.0
5 15 12 6.26 4.28 2.59 0.0
6 15 12 4.07 4.90 0.13 0.0
0 16 12 3.04 4.07 5.69 0.0
1 16 12 1.64 1.99 0.33 0.0
2 16 12 4.55 3.35 0.11 0.0
3 16 12 2.89 1.78 0.95 0.0
4 16 12 4.67 5.07 1.49 180.0
5 16 12 0.58 3.91 0.30 0.0
1 17 12 0.36 3.85 0.56 180.0
2 17 12 10.52 10.16 0.60 0.0
1 0 13 7.50 3.91 3.43 180.0
2 0 13 13.03 5.47 3.14 180.0
3 0 13 16.82 5.06 0.69 0.0
4 0 13 52.93 16.75 4.22 180.0
5 0 13 19.88 8.71 0.42 0.0
6 0 13 174.01 42.91 11.80 0.0
7 0 13 44.38 11.37 6.41 180.0
8 0 13 10.01 4.25 1.97 180.0
9 0 13 9.67 7.81 4.15 0.0
10 0 13 32.98 11.38 3.96 180.0
11 0 13 18.35 15.12 1.61 0.0
13 0 13 60.55 31.04 3.97 0.0
14 0 13 44.28 24.96 6.81 0.0
0 1 13 60.59 11.40 3.96 0.0
1 1 13 30.75 5.48 5.22 0.0
2 1 13 1.93 2.12 1.29 180.0
3 1 13 2.32 1.96 1.06 0.0
4 1 13 5.49 2.07 1.63 180.0
5 1 13 8.26 2.40 1.34 0.0
6 1 13 9.75 3.24 1.22 180.0
7 1 13 4.03 2.30 0.82 0.0
8 1 13 15.69 10.19 2.80 180.0
9 1 13 16.04 4.94 4.03 180.0
10 1 13 9.06 3.63 1.13 0.0
11 1 13 1.89 6.84 1.29 0.0
12 1 13 0.65 3.92 0.09 0.0
1 2 13 2.93 1.97 1.51 180.0
2 2 13 3.97 2.07 0.07 180.0
3 2 13 3.98 1.91 0.88 180.0
4 2 13 7.39 2.23 1.09 180.0
5 2 13 16.22 4.21 0.77 180.0
6 2 13 25.69 9.57 5.15 0.0
7 2 13 6.25 8.17 0.84 0.0
8 2 13 3.17 2.41 1.55 180.0
9 2 13 5.05 3.52 2.89 0.0
10 2 13 3.50 4.43 2.07 180.0
11 2 13 2.55 2.86 0.37 0.0
12 2 13 5.14 3.41 1.95 180.0
0 3 13 36.43 14.87 0.28 180.0
1 3 13 16.17 5.11 3.26 180.0
2 3 13 5.82 4.06 1.08 0.0
3 3 13 4.28 2.26 1.32 180.0
4 3 13 5.58 1.93 0.36 0.0
5 3 13 4.55 2.21 1.14 180.0
6 3 13 4.95 2.09 0.47 0.0
7 3 13 10.05 3.70 2.27 0.0
8 3 13 17.41 5.48 3.10 0.0
9 3 13 6.85 2.68 1.20 180.0
10 3 13 8.51 7.87 0.44 0.0
11 3 13 6.61 3.87 1.55 0.0
12 3 13 11.05 8.19 3.21 180.0
13 3 13 12.19 8.58 1.55 0.0
1 4 13 6.41 2.09 1.07 0.0
2 4 13 3.78 1.76 2.69 0.0
3 4 13 6.62 2.12 0.73 0.0
4 4 13 10.07 2.92 1.73 0.0
5 4 13 11.81 2.84 2.42 180.0
6 4 13 8.26 4.51 1.34 180.0
7 4 13 4.20 2.42 0.45 0.0
8 4 13 4.77 2.63 0.96 180.0
9 4 13 6.91 5.42 1.47 0.0
10 4 13 4.38 3.63 0.74 180.0
11 4 13 2.06 3.50 1.45 180.0
12 4 13 3.84 3.66 0.50 0.0
13 4 13 4.01 4.54 0.49 0.0
0 5 13 25.65 11.29 0.53 180.0
1 5 13 121.02 15.18 11.37 180.0
2 5 13 9.01 2.40 1.79 0.0
3 5 13 15.35 5.41 3.73 180.0
4 5 13 5.44 1.96 2.10 0.0
5 5 13 13.07 8.76 2.24 180.0
6 5 13 11.15 3.06 1.88 0.0
7 5 13 4.05 2.85 0.37 180.0
8 5 13 45.61 24.05 8.28 0.0
9 5 13 75.11 31.20 4.83 0.0
10 5 13 36.54 11.33 4.63 0.0
11 5 13 8.38 6.54 0.84 0.0
12 5 13 43.54 18.82 6.91 180.0
1 6 13 5.25 2.01 2.42 180.0
2 6 13 4.12 2.68 0.66 180.0
3 6 13 10.05 3.68 0.93 180.0
4 6 13 29.57 5.86 5.05 180.0
5 6 13 18.95 6.94 2.07 0.0
6 6 13 10.34 2.91 3.39 0.0
7 6 13 3.92 2.35 0.01 0.0
8 6 13 5.50 3.47 0.84 0.0
9 6 13 7.32 4.71 0.19 0.0
10 6 13 1.43 3.60 0.37 0.0
11 6 13 2.45 3.39 1.79 0.0
12 6 13 2.59 3.90 0.82 0.0
0 7 13 25.50 6.18 2.29 0.0
1 7 13 74.03 9.42 8.66 180.0
2 7 13 11.42 2.79 2.66 0.0
3 7 13 7.26 2.12 2.15 180.0
4 7 13 2.25 1.64 1.70 180.0
5 7 13 6.04 2.46 2.14 180.0
6 7 13 1.88 2.37 1.06 0.0
7 7 13 18.27 4.53 3.62 180.0
8 7 13 17.73 4.25 3.49 180.0
9 7 13 58.81 36.79 7.38 0.0
10 7 13 8.45 4.28 1.50 0.0
11 7 13 3.39 3.19 1.18 0.0
1 8 13 4.72 2.07 0.03 0.0
2 8 13 12.04 2.65 4.30 0.0
3 8 13 17.65 3.23 4.22 180.0
4 8 13 51.83 8.59 6.40 0.0
5 8 13 11.41 6.79 0.26 0.0
6 8 13 64.39 15.70 7.14 180.0
7 8 13 20.16 13.62 5.15 0.0
8 8 13 19.28 37.27 0.10 180.0
9 8 13 3.62 3.73 2.06 0.0
10 8 13 3.85 3.36 0.48 0.0
11 8 13 7.58 6.01 2.28 0.0
0 9 13 6.94 2.55 0.52 0.0
1 9 13 11.81 3.62 3.36 0.0
2 9 13 5.43 3.31 2.20 180.0
3 9 13 1.18 1.38 1.26 180.0
4 9 13 1.45 1.98 0.47 0.0
5 9 13 1.75 2.16 1.12 180.0
6 9 13 3.82 3.56 0.30 180.0
7 9 13 3.44 4.23 1.42 0.0
8 9 13 5.45 3.11 1.00 0.0
9 9 13 7.52 3.38 1.92 180.0
10 9 13 4.04 3.81 0.22 0.0
1 10 13 5.75 3.02 1.91 0.0
2 10 13 5.25 1.75 2.17 0.0
3 10 13 5.75 1.74 1.03 180.0
4 10 13 8.52 3.53 1.59 180.0
5 10 13 3.02 2.16 0.41 180.0
6 10 13 15.70 15.14 2.72 180.0
7 10 13 9.76 3.93 2.91 0.0
8 10 13 5.25 3.40 0.34 0.0
9 10 13 1.09 4.02 0.22 0.0
10 10 13 2.64 5.43 1.46 0.0
0 11 13 6.29 3.25 2.28 180.0
1 11 13 10.89 5.70 1.34 0.0
2 11 13 1.52 1.44 0.25 180.0
3 11 13 0.43 1.37 1.25 180.0
4 11 13 2.99 1.80 1.49 0.0
5 11 13 6.21 6.61 1.62 180.0
6 11 13 5.01 3.37 1.97 0.0
7 11 13 1.33 3.72 0.04 0.0
8 11 13 13.36 12.74 1.11 180.0
9 11 13 2.83 3.84 0.85 0.0
1 12 13 1.10 1.30 1.24 0.0
2 12 13 1.44 1.47 1.17 180.0
3 12 13 7.80 2.59 4.93 0.0
4 12 13 4.87 2.39 2.69 180.0
5 12 13 11.34 4.21 3.45 180.0
6 12 13 2.33 4.03 0.95 0.0
7 12 13 5.22 3.65 2.27 180.0
8 12 13 1.88 4.46 0.31 0.0
0 13 13 13.97 8.63 0.89 0.0
1 13 13 7.20 1.95 1.38 180.0
2 13 13 2.09 1.75 0.75 180.0
3 13 13 1.78 1.59 0.60 180.0
4 13 13 2.44 2.57 1.03 180.0
5 13 13 1.69 3.31 1.06 180.0
6 13 13 4.25 4.14 1.11 0.0
7 13 13 87.61 42.73 4.18 180.0
1 14 13 0.98 1.27 0.61 0.0
2 14 13 1.36 1.35 0.70 180.0
3 14 13 3.07 1.57 2.22 0.0
4 14 13 1.97 2.36 1.54 0.0
5 14 13 13.22 8.38 3.60 180.0
6 14 13 0.00 4.82 0.08 0.0
0 15 13 2.19 4.77 2.20 180.0
1 15 13 2.67 4.16 2.38 180.0
2 15 13 1.99 1.75 1.74 180.0
3 15 13 1.85 2.03 0.00 180.0
0 0 14 340.55 98.75 12.26 180.0
1 0 14 203.10 48.42 15.70 180.0
2 0 14 64.82 13.98 7.65 0.0
3 0 14 35.42 20.96 3.29 180.0
4 0 14 4.40 3.19 0.74 180.0
5 0 14 19.76 5.51 2.78 180.0
6 0 14 25.12 9.68 4.96 0.0
7 0 14 7.21 3.97 3.40 180.0
8 0 14 19.77 5.72 4.04 0.0
9 0 14 83.33 34.73 8.45 0.0
10 0 14 96.80 39.95 2.43 0.0
1 1 14 3.97 2.37 1.25 180.0
2 1 14 1.83 2.28 0.66 0.0
3 1 14 8.95 2.31 0.79 0.0
4 1 14 5.78 2.17 2.52 0.0
5 1 14 8.63 3.63 0.58 180.0
6 1 14 15.29 6.22 1.06 180.0
7 1 14 6.09 2.04 0.76 180.0
8 1 14 3.58 2.02 0.05 180.0
9 1 14 4.07 3.58 0.31 180.0
10 1 14 2.73 2.95 0.65 180.0
11 1 14 3.55 5.13 0.89 0.0
12 1 14 2.01 9.54 0.55 0.0
0 2 14 20.63 5.45 1.40 180.0
1 2 14 43.61 6.64 8.49 180.0
2 2 14 7.60 2.43 0.84 0.0
3 2 14 6.84 1.98 1.00 180.0
4 2 14 4.11 1.69 0.95 180.0
5 2 14 4.32 2.43 1.10 180.0
6 2 14 6.23 2.55 2.04 0.0
7 2 14 6.59 5.11 1.71 180.0
8 2 14 4.86 2.54 1.19 0.0
9 2 14 18.51 4.78 4.54 0.0
10 2 14 4.32 3.66 1.22 0.0
11 2 14 2.24 5.65 0.30 180.0
1 3 14 2.26 2.43 0.86 180.0
2 3 14 4.92 2.77 0.14 180.0
3 3 14 18.20 3.16 3.92 180.0
4 3 14 15.87 2.98 3.46 0.0
5 3 14 16.65 3.46 5.05 0.0
6 3 14 11.65 2.49 2.63 180.0
7 3 14 12.79 2.98 3.29 0.0
8 3 14 5.20 2.29 1.77 180.0
9 3 14 1.54 2.39 0.09 180.0
10 3 14 4.42 3.04 1.98 0.0
11 3 14 7.37 5.91 0.06 0.0
0 4 14 30.30 6.12 5.73 0.0
1 4 14 6.77 2.31 0.15 0.0
2 4 14 5.59 2.68 1.81 180.0
3 4 14 2.70 1.63 0.56 180.0
4 4 14 3.80 1.74 1.33 180.0
5 4 14 2.22 1.96 0.03 180.0
6 4 14 3.16 1.89 0.52 180.0
7 4 14 4.89 2.27 0.98 180.0
8 4 14 8.04 3.04 2.86 180.0
9 4 14 6.59 3.51 1.39 0.0
10 4 14 4.41 3.68 0.71 0.0
11 4 14 4.91 8.51 1.07 0.0
1 5 14 13.32 4.09 3.75 0.0
2 5 14 6.83 2.10 0.51 180.0
3 5 14 17.57 8.28 3.11 180.0
4 5 14 7.99 2.28 0.01 0.0
5 5 14 7.83 1.99 1.03 0.0
6 5 14 17.05 5.41 2.52 180.0
7 5 14 24.41 4.97 5.90 0.0
8 5 14 3.36 2.89 1.47 180.0
9 5 14 5.65 3.87 1.14 180.0
10 5 14 9.22 6.60 3.09 0.0
0 6 14 19.04 12.56 3.42 180.0
1 6 14 10.18 2.36 2.59 180.0
2 6 14 3.11 1.65 0.53 180.0
3 6 14 5.25 1.75 1.22 180.0
4 6 14 4.24 1.91 1.53 0.0
5 6 14 3.28 1.84 1.66 180.0
6 6 14 3.03 1.88 1.37 0.0
7 6 14 3.93 2.71 0.12 180.0
8 6 14 7.02 3.19 1.89 0.0
9 6 14 19.97 10.78 3.24 0.0
10 6 14 1.18 5.14 0.85 0.0
1 7 14 2.11 1.81 1.58 0.0
2 7 14 2.52 1.46 0.17 180.0
3 7 14 11.51 3.50 2.33 0.0
4 7 14 43.00 7.08 7.11 180.0
5 7 14 4.42 1.89 0.90 0.0
6 7 14 7.31 4.01 0.88 180.0
7 7 14 10.85 3.08 4.00 180.0
8 7 14 5.03 4.22 2.35 0.0
9 7 14 1.04 3.94 1.68 180.0
0 8 14 39.93 9.71 7.46 0.0
1 8 14 20.16 8.27 3.14 0.0
2 8 14 16.92 4.47 4.44 180.0
3 8 14 7.05 2.28 0.21 0.0
4 8 14 3.05 1.44 1.15 180.0
5 8 14 2.18 2.05 1.10 180.0
6 8 14 3.67 2.45 1.62 180.0
7 8 14 17.22 14.04 2.60 180.0
8 8 14 5.36 4.25 1.01 0.0
9 8 14 5.22 4.57 2.65 0.0
1 9 14 0.85 1.99 0.37 180.0
2 9 14 2.59 1.70 1.03 180.0
3 9 14 5.33 1.93 2.52 0.0
4 9 14 9.53 2.28 3.39 0.0
5 9 14 2.67 2.03 2.79 180.0
6 9 14 7.79 3.94 1.20 180.0
7 9 14 1.87 3.06 0.46 0.0
8 9 14 0.42 3.99 0.54 180.0
0 10 14 9.13 3.40 3.04 0.0
1 10 14 15.12 4.57 2.66 0.0
2 10 14 7.33 2.25 3.96 180.0
3 10 14 2.19 1.71 0.14 0.0
4 10 14 2.42 1.63 0.33 0.0
5 10 14 0.16 2.47 0.27 0.0
6 10 14 7.11 3.80 1.88 180.0
7 10 14 13.41 9.22 0.91 0.0
1 11 14 2.88 1.72 1.21 0.0
2 11 14 0.46 1.46 0.68 180.0
3 11 14 4.84 1.72 1.72 0.0
4 11 14 2.33 1.97 1.11 0.0
5 11 14 1.52 3.70 1.50 180.0
6 11 14 1.31 3.72 2.03 180.0
0 12 14 2.58 1.98 0.17 180.0
1 12 14 6.03 1.99 2.07 0.0
2 12 14 1.30 1.72 0.88 0.0
3 12 14 2.63 1.93 0.14 0.0
4 12 14 1.09 3.54 0.07 0.0
5 12 14 0.13 5.23 1.63 0.0
1 13 14 6.60 5.72 2.07 0.0
2 13 14 0.16 1.95 0.80 180.0
1 0 15 9.35 4.92 0.29 180.0
2 0 15 5.42 3.16 2.01 180.0
3 0 15 4.64 2.79 0.72 0.0
4 0 15 75.72 29.58 7.10 180.0
5 0 15 61.52 17.88 5.24 0.0
6 0 15 9.10 3.89 2.68 180.0
7 0 15 5.67 6.93 1.56 0.0
8 0 15 2.09 4.29 1.04 0.0
9 0 15 1.13 4.57 0.35 0.0
0 1 15 13.06 8.64 1.31 180.0
1 1 15 6.21 2.19 0.60 0.0
2 1 15 2.29 1.73 0.05 180.0
3 1 15 0.00 1.57 0.03 0.0
4 1 15 3.52 1.72 0.63 0.0
5 1 15 5.10 2.11 0.27 180.0
6 1 15 1.72 2.25 0.34 0.0
7 1 15 7.44 3.73 1.52 180.0
8 1 15 8.40 10.08 1.23 0.0
9 1 15 3.35 4.70 1.53 0.0
1 2 15 2.56 2.26 0.01 180.0
2 2 15 3.22 1.96 0.87 180.0
3 2 15 4.76 1.85 1.59 0.0
4 2 15 25.25 4.41 6.37 180.0
5 2 15 6.36 2.50 1.10 0.0
6 2 15 6.51 3.99 0.34 0.0
7 2 15 2.52 2.52 0.80 180.0
8 2 15 3.65 2.83 1.52 0.0
9 2 15 0.16 3.10 1.17 180.0
0 3 15 3.62 3.61 3.08 180.0
1 3 15 13.66 3.99 0.73 0.0
2 3 15 5.37 1.96 2.11 180.0
3 3 15 2.84 1.79 1.81 0.0
4 3 15 5.78 2.01 1.39 0.0
5 3 15 3.48 1.81 0.38 180.0
6 3 15 3.66 2.40 0.79 0.0
7 3 15 9.65 6.24 1.69 0.0
8 3 15 7.02 3.67 3.37 0.0
1 4 15 2.04 2.04 0.64 0.0
2 4 15 0.12 1.58 0.78 180.0
3 4 15 2.70 1.61 0.94 0.0
4 4 15 4.87 1.94 2.36 180.0
5 4 15 4.46 2.05 1.39 180.0
6 4 15 2.87 2.57 0.26 180.0
7 4 15 2.20 2.74 1.92 180.0
8 4 15 2.37 2.74 2.36 0.0
0 5 15 22.44 4.91 4.00 0.0
1 5 15 9.42 2.74 0.10 0.0
2 5 15 8.55 2.68 3.49 180.0
3 5 15 3.03 1.81 1.54 0.0
4 5 15 4.68 1.86 1.18 0.0
5 5 15 4.55 4.38 0.53 0.0
6 5 15 6.98 2.49 2.77 180.0
7 5 15 53.50 13.20 4.93 0.0
8 5 15 4.51 7.26 0.08 180.0
1 6 15 0.14 1.80 0.67 0.0
2 6 15 0.58 1.73 0.71 180.0
3 6 15 1.87 1.53 0.65 0.0
4 6 15 4.98 2.88 0.41 180.0
5 6 15 6.58 2.21 1.13 180.0
6 6 15 2.32 2.94 0.28 0.0
7 6 15 0.03 2.92 1.28 0.0
0 7 15 3.33 2.94 3.09 180.0
1 7 15 12.36 2.60 1.95 0.0
2 7 15 3.21 1.67 1.81 0.0
3 7 15 3.62 1.79 1.21 180.0
4 7 15 5.73 2.85 1.32 0.0
5 7 15 1.64 2.15 0.42 0.0
6 7 15 1.73 2.09 1.25 180.0
1 8 15 5.14 3.57 3.31 0.0
2 8 15 1.35 1.71 0.38 180.0
3 8 15 7.96 3.09 2.64 0.0
4 8 15 32.00 6.03 4.95 180.0
5 8 15 104.06 24.35 8.63 180.0
6 8 15 1.37 4.86 1.45 0.0
0 9 15 5.97 9.03 3.05 0.0
1 9 15 6.14 2.37 2.04 0.0
2 9 15 1.07 1.55 0.17 0.0
3 9 15 0.82 1.66 1.19 0.0
4 9 15 0.00 6.15 0.39 180.0
5 9 15 1.46 4.68 0.90 0.0
1 10 15 0.00 2.43 0.23 180.0
2 10 15 0.00 2.55 0.58 180.0
3 10 15 0.80 5.10 0.34 180.0
0 0 16 19.81 10.03 3.14 180.0
1 0 16 8.11 6.65 1.71 0.0
2 0 16 73.98 30.77 0.81 0.0
3 0 16 3.59 4.06 1.84 180.0
4 0 16 10.82 6.31 2.10 0.0
5 0 16 6.88 6.93 0.04 180.0
1 1 16 0.33 2.25 0.40 0.0
2 1 16 2.09 2.46 0.70 0.0
3 1 16 0.87 2.32 0.34 0.0
4 1 16 2.60 2.51 1.19 180.0
5 1 16 2.63 2.24 1.26 180.0
0 2 16 9.36 5.15 1.26 180.0
1 2 16 4.95 2.07 0.57 180.0
2 2 16 2.94 2.38 1.32 0.0
3 2 16 2.76 2.15 1.55 180.0
4 2 16 4.39 2.46 1.29 0.0
5 2 16 0.00 2.93 0.36 180.0
1 3 16 2.22 2.40 0.09 180.0
2 3 16 1.26 1.94 0.83 180.0
3 3 16 3.33 2.23 0.01 0.0
4 3 16 7.37 7.61 0.24 0.0
5 3 16 13.59 8.26 2.04 180.0
0 4 16 5.20 3.45 0.23 180.0
1 4 16 2.67 2.20 0.25 180.0
2 4 16 1.09 1.83 1.06 0.0
3 4 16 0.38 2.15 1.41 180.0
4 4 16 1.29 3.42 0.05 180.0
5 4 16 1.09 5.25 0.03 0.0
1 5 16 4.00 2.41 0.05 180.0
2 5 16 4.62 2.74 3.31 180.0
3 5 16 4.66 3.14 0.91 180.0
4 5 16 13.02 7.25 2.16 0.0
0 6 16 3.65 7.99 3.29 0.0
1 6 16 0.00 5.16 0.10 0.0
2 6 16 1.53 2.76 0.22 0.0
3 6 16 1.77 2.76 1.10 0.0
1 7 16 0.00 5.12 0.84 180.0
2 7 16 0.34 3.17 0.68 0.0
 
