# Supplementary material for: Automated serial rotation electron diffraction combined with cluster analysis: an efficient multi-crystal workflow for structure determination
Source: IUCrJ. 2019 Jul 12;6(Pt 5):854–67. doi: 10.1107/S2052252519007681 (PMC6760450; doi:10.1107/S2052252519007681)
Supplement: Supplementary file 3 [file m-06-00854-zsm5_cluster10sup3.hkl]

#
# h,k,l, Fo-squared, sigma(Fo-squared), Fc and phi(calc)
#
data_zsm5_cluster10
_shelx_title ' shelx_a.res in Pnma'
_shelx_refln_list_code          6
_shelx_F_calc_maximum      267.66
_exptl_crystal_F_000       939.25
_reflns_d_resolution_high  0.8103

loop_
 _space_group_symop_operation_xyz
 'x, y, z'
 '-x+1/2, -y, z+1/2'
 '-x, y+1/2, -z'
 'x+1/2, -y+1/2, -z+1/2'
 '-x, -y, -z'
 'x-1/2, y, -z-1/2'
 'x, -y-1/2, z'
 '-x-1/2, y-1/2, z-1/2'

_cell_length_a    20.5800
_cell_length_b    19.6000
_cell_length_c    13.7400
_cell_angle_alpha  90.000
_cell_angle_beta   90.000
_cell_angle_gamma  90.000

loop_
 _refln_index_h
 _refln_index_k
 _refln_index_l
 _refln_F_squared_meas
 _refln_F_squared_sigma
 _refln_F_calc
 _refln_phase_calc
2 0 0 23032.07 11590.55 157.34 180.0
4 0 0 7523.77 1879.37 89.32 180.0
6 0 0 9745.24 2164.82 93.55 180.0
8 0 0 17146.36 4215.10 108.34 180.0
10 0 0 18262.02 3754.15 154.59 0.0
12 0 0 446.18 89.48 2.18 180.0
14 0 0 235.69 46.63 12.99 0.0
16 0 0 6089.57 1239.93 60.00 0.0
18 0 0 389.07 80.92 26.61 180.0
20 0 0 529.98 119.67 16.82 180.0
22 0 0 18.19 4.18 1.66 180.0
24 0 0 9.90 4.19 0.75 0.0
2 1 0 651.03 215.09 23.32 180.0
4 1 0 949.39 134.40 25.54 180.0
6 1 0 1190.54 204.29 23.39 0.0
8 1 0 26.94 6.96 4.41 180.0
10 1 0 102.93 21.59 10.77 0.0
12 1 0 41.92 11.64 6.39 180.0
14 1 0 68.46 10.89 8.50 0.0
16 1 0 43.41 8.03 3.33 0.0
18 1 0 29.04 5.26 4.74 180.0
20 1 0 7.23 2.35 2.61 180.0
22 1 0 3.60 1.85 0.20 0.0
24 1 0 24.92 4.95 4.76 0.0
2 2 0 111.94 52.64 15.14 180.0
4 2 0 128.02 22.99 10.39 180.0
6 2 0 74.43 46.62 11.98 180.0
8 2 0 2550.40 340.47 39.14 180.0
10 2 0 827.37 302.34 29.68 0.0
12 2 0 48.42 13.47 6.37 0.0
14 2 0 78.80 13.07 9.26 0.0
16 2 0 189.16 27.68 12.29 0.0
18 2 0 72.52 14.54 12.04 180.0
20 2 0 3.21 2.82 0.56 180.0
22 2 0 8.04 3.12 1.43 180.0
24 2 0 2.04 2.31 1.28 0.0
2 3 0 1401.52 779.15 33.57 0.0
4 3 0 7605.53 2378.12 58.07 180.0
6 3 0 3562.96 626.44 47.85 180.0
8 3 0 459.80 74.97 21.01 0.0
10 3 0 87.58 36.80 13.00 0.0
12 3 0 3589.28 482.87 45.68 0.0
14 3 0 185.95 106.76 21.72 180.0
16 3 0 461.56 185.21 22.99 180.0
18 3 0 9.63 3.64 2.65 0.0
20 3 0 7.08 3.48 1.91 180.0
22 3 0 93.81 16.93 8.36 0.0
24 3 0 6.91 3.02 2.16 180.0
2 4 0 228.75 89.02 18.72 0.0
4 4 0 16.64 10.06 8.87 0.0
6 4 0 29.26 5.97 5.46 0.0
8 4 0 31.64 12.40 2.71 0.0
10 4 0 253.63 56.44 17.20 180.0
12 4 0 6.99 3.34 1.35 0.0
14 4 0 9.14 3.02 2.01 0.0
16 4 0 166.27 22.48 13.94 180.0
18 4 0 16.82 3.28 4.73 0.0
20 4 0 3.47 2.24 0.91 0.0
22 4 0 8.06 8.36 0.14 180.0
24 4 0 1.87 2.42 1.18 0.0
2 5 0 3065.02 1188.72 42.52 0.0
4 5 0 870.76 272.31 24.39 0.0
6 5 0 2362.59 560.84 38.68 180.0
8 5 0 25.66 8.79 2.01 180.0
10 5 0 36.46 15.10 2.53 180.0
12 5 0 155.76 27.68 10.98 0.0
14 5 0 320.25 62.37 18.93 180.0
16 5 0 315.32 121.34 19.29 180.0
18 5 0 39.51 7.50 6.87 0.0
20 5 0 56.40 8.88 7.08 0.0
22 5 0 10.51 2.48 1.50 0.0
24 5 0 44.37 34.31 9.11 180.0
2 6 0 127.77 71.28 9.84 180.0
4 6 0 75.76 29.67 6.07 180.0
6 6 0 17.69 30.07 8.99 180.0
8 6 0 432.22 116.30 19.37 180.0
10 6 0 412.74 84.15 18.66 0.0
12 6 0 38.86 12.28 10.14 0.0
14 6 0 7.88 2.46 2.44 180.0
16 6 0 218.78 42.23 14.18 0.0
18 6 0 55.62 10.89 8.34 180.0
20 6 0 8.37 2.43 2.19 180.0
22 6 0 3.09 1.89 1.28 0.0
24 6 0 8.75 2.97 2.56 180.0
2 7 0 102.63 40.40 5.47 180.0
4 7 0 1681.45 972.05 38.05 0.0
6 7 0 21.44 8.94 4.08 0.0
8 7 0 42.03 12.90 7.30 180.0
10 7 0 47.43 10.57 7.21 180.0
12 7 0 405.60 120.05 26.01 180.0
14 7 0 134.82 23.98 11.40 0.0
16 7 0 10.20 2.99 2.17 180.0
18 7 0 18.89 4.79 4.77 0.0
20 7 0 21.61 5.30 3.72 0.0
22 7 0 20.19 5.30 4.42 180.0
24 7 0 3.65 3.30 1.89 180.0
2 8 0 1297.88 510.18 31.07 0.0
4 8 0 131.21 51.17 10.63 0.0
6 8 0 47.41 27.45 11.96 0.0
8 8 0 45.44 776.46 35.43 180.0
10 8 0 27.51 7.45 5.87 180.0
12 8 0 60.64 29.75 12.09 0.0
14 8 0 13.20 6.63 0.65 180.0
16 8 0 26.88 17.25 5.09 180.0
18 8 0 41.90 18.38 6.01 180.0
20 8 0 161.79 40.80 13.21 0.0
22 8 0 11.36 4.25 4.40 180.0
2 9 0 26.72 10.99 4.77 180.0
4 9 0 26.46 10.73 5.75 180.0
6 9 0 17.57 6.99 3.20 0.0
8 9 0 17.36 8.86 4.96 0.0
10 9 0 6.33 2.51 1.31 180.0
12 9 0 24.85 8.21 0.44 0.0
14 9 0 5.20 2.16 0.65 0.0
16 9 0 4.68 2.14 1.32 0.0
18 9 0 3.80 1.94 1.61 180.0
20 9 0 3.44 1.86 0.43 180.0
22 9 0 3.52 2.31 0.53 180.0
2 10 0 1098.14 610.55 27.24 0.0
4 10 0 61.31 24.12 10.60 0.0
6 10 0 195.13 76.30 13.93 0.0
8 10 0 49.77 16.16 7.56 0.0
10 10 0 75.10 872.29 39.52 180.0
12 10 0 8.15 3.34 4.09 0.0
14 10 0 26.27 8.35 4.00 180.0
16 10 0 49.80 134.78 20.11 180.0
18 10 0 13.77 3.84 5.25 0.0
20 10 0 11.92 6.22 3.84 0.0
22 10 0 2.88 1.95 1.36 0.0
2 11 0 4.19 3.87 1.17 180.0
4 11 0 59.47 33.32 8.33 0.0
6 11 0 2.34 2.80 1.89 0.0
8 11 0 12.04 6.02 4.07 180.0
10 11 0 17.62 6.05 4.17 180.0
12 11 0 13.34 5.18 4.28 180.0
14 11 0 11.43 3.57 2.41 0.0
16 11 0 2.84 2.78 0.01 0.0
18 11 0 5.88 3.39 0.46 180.0
20 11 0 3.30 2.01 1.65 0.0
22 11 0 2.11 2.66 0.77 180.0
2 12 0 238.22 132.59 11.83 180.0
4 12 0 36.72 20.76 7.06 180.0
6 12 0 20.17 9.08 3.45 180.0
8 12 0 506.50 196.96 18.80 0.0
10 12 0 4.32 2.47 0.55 0.0
12 12 0 42.49 31.97 8.87 180.0
14 12 0 17.91 8.39 5.74 180.0
16 12 0 40.46 11.04 5.53 180.0
18 12 0 15.73 5.54 5.70 0.0
20 12 0 5.72 2.95 2.99 180.0
2 13 0 86.26 48.21 10.68 180.0
4 13 0 3406.97 1339.02 37.29 0.0
6 13 0 288.15 112.96 18.67 0.0
8 13 0 241.94 93.49 13.16 180.0
10 13 0 118.56 43.68 9.42 180.0
12 13 0 47.57 1154.01 39.05 180.0
14 13 0 45.14 208.60 19.68 0.0
16 13 0 73.70 126.66 15.20 0.0
18 13 0 8.01 4.01 0.70 0.0
20 13 0 13.53 10.07 4.24 0.0
2 14 0 11.14 11.06 3.43 180.0
4 14 0 2.62 3.37 2.04 180.0
6 14 0 19.80 8.27 2.73 0.0
8 14 0 37.66 21.33 2.47 0.0
10 14 0 10.71 4.90 5.77 0.0
12 14 0 11.15 4.40 2.42 180.0
14 14 0 6.68 5.19 2.37 180.0
16 14 0 4.22 14.14 0.09 0.0
18 14 0 5.90 2.08 1.10 180.0
20 14 0 22.13 11.85 4.16 0.0
2 15 0 45.35 23.88 3.94 0.0
4 15 0 583.23 219.99 14.12 0.0
6 15 0 118.97 45.66 5.59 180.0
8 15 0 401.67 223.45 3.01 0.0
10 15 0 49.00 25.04 6.27 180.0
12 15 0 12.53 5.84 2.57 180.0
14 15 0 13.89 4.17 2.56 0.0
16 15 0 21.59 16.25 5.82 0.0
18 15 0 25.77 6.88 3.41 0.0
4 16 0 71.88 28.16 6.98 180.0
6 16 0 123.63 68.97 6.27 180.0
8 16 0 356.15 184.63 9.26 180.0
10 16 0 341.74 133.39 10.71 0.0
12 16 0 4.42 2.17 0.70 180.0
14 16 0 3.97 2.23 0.16 180.0
16 16 0 2.14 1.49 0.44 0.0
18 16 0 5.58 9.75 0.22 180.0
2 17 0 64.68 25.33 4.78 0.0
4 17 0 25.80 17.35 0.30 0.0
6 17 0 26.08 10.49 3.53 180.0
8 17 0 7.35 3.93 1.46 180.0
10 17 0 5.82 4.20 0.86 0.0
12 17 0 89.57 25.90 6.87 0.0
14 17 0 5.48 2.24 1.44 180.0
16 17 0 0.00 2.21 0.30 0.0
2 18 0 108.51 42.82 5.99 180.0
4 18 0 40.76 16.35 3.64 180.0
6 18 0 25.26 14.71 3.73 180.0
8 18 0 46.49 18.42 2.65 0.0
10 18 0 25.76 10.04 5.60 0.0
12 18 0 29.15 14.26 0.75 0.0
14 18 0 3.40 1.61 1.35 180.0
16 18 0 3.26 2.77 0.43 0.0
2 19 0 0.16 2.95 0.84 0.0
4 19 0 3.35 4.02 0.17 0.0
6 19 0 15.10 9.37 1.78 180.0
8 19 0 55.56 22.02 0.72 180.0
10 19 0 0.00 3.18 1.17 0.0
12 19 0 3.65 2.80 1.26 0.0
14 19 0 2.76 2.25 0.40 0.0
2 20 0 43.40 16.85 0.85 0.0
4 20 0 3.79 4.12 0.83 0.0
6 20 0 43.54 17.20 1.59 0.0
8 20 0 30.77 17.11 3.94 0.0
10 20 0 4.48 2.91 1.62 0.0
12 20 0 1.94 2.09 1.05 0.0
2 21 0 2.32 4.03 1.09 0.0
4 21 0 10.77 5.98 1.61 180.0
6 21 0 18.40 14.75 3.08 180.0
8 21 0 38.69 21.88 3.73 0.0
10 21 0 5.03 4.72 0.02 180.0
12 21 0 22.97 13.34 4.10 0.0
0 22 0 3.30 4.41 0.57 180.0
2 22 0 3.89 4.21 0.99 0.0
4 22 0 1.75 2.61 0.44 0.0
6 22 0 0.72 3.57 1.30 0.0
8 22 0 16.67 6.87 1.93 180.0
2 23 0 3.85 4.39 0.09 0.0
4 23 0 57.56 22.66 4.26 180.0
6 23 0 0.00 2.81 0.99 180.0
1 0 1 5856.56 5204.56 146.26 0.0
2 0 1 158.14 32.00 6.14 180.0
3 0 1 8734.95 1822.28 100.14 0.0
4 0 1 55.42 53.99 3.22 0.0
5 0 1 53028.32 9951.92 267.66 180.0
6 0 1 270.54 80.89 19.58 0.0
7 0 1 1216.83 205.92 27.99 0.0
8 0 1 23.65 20.93 3.32 180.0
9 0 1 219.41 34.29 18.77 0.0
10 0 1 246.45 51.65 13.67 180.0
11 0 1 281.21 38.15 16.04 0.0
12 0 1 159.67 23.20 12.44 180.0
13 0 1 608.27 81.64 25.00 0.0
14 0 1 114.84 15.94 8.82 0.0
15 0 1 135.06 18.73 10.60 0.0
16 0 1 1630.19 286.54 36.53 180.0
17 0 1 98.34 13.32 7.66 180.0
18 0 1 206.18 37.09 10.53 0.0
19 0 1 18.37 9.71 0.70 180.0
20 0 1 49.95 11.91 6.02 0.0
21 0 1 160.89 21.30 13.05 180.0
22 0 1 31.75 12.03 3.55 0.0
23 0 1 16.07 6.81 1.01 0.0
24 0 1 50.79 50.53 1.89 180.0
25 0 1 329.93 96.61 14.85 0.0
1 1 1 3022.07 651.86 54.85 180.0
2 1 1 71.32 13.84 1.37 180.0
3 1 1 88.30 14.38 6.54 0.0
4 1 1 134.78 14.10 10.00 180.0
5 1 1 111.96 18.63 9.09 180.0
6 1 1 117.31 18.79 8.51 180.0
7 1 1 173.86 20.43 11.67 0.0
8 1 1 906.64 113.88 26.64 180.0
9 1 1 15.12 10.53 5.09 0.0
10 1 1 194.05 28.07 15.54 0.0
11 1 1 137.57 15.30 8.53 180.0
12 1 1 67.22 8.09 8.65 0.0
13 1 1 59.47 7.04 7.48 0.0
14 1 1 13.56 2.35 2.01 0.0
15 1 1 5.55 2.57 0.23 0.0
16 1 1 194.58 23.30 14.77 0.0
17 1 1 6.85 2.26 1.52 180.0
18 1 1 59.20 7.34 5.82 180.0
19 1 1 10.85 1.88 3.60 180.0
20 1 1 6.86 1.82 1.25 180.0
21 1 1 7.25 1.74 1.56 0.0
22 1 1 4.38 1.37 1.17 180.0
23 1 1 3.17 0.78 1.06 0.0
24 1 1 3.66 1.78 0.94 180.0
25 1 1 6.07 3.26 2.14 0.0
1 2 1 910.59 357.76 19.18 0.0
2 2 1 34.45 6.13 5.37 0.0
3 2 1 786.60 136.94 23.58 0.0
4 2 1 6686.01 928.02 63.87 0.0
5 2 1 1494.23 210.12 32.83 180.0
6 2 1 227.44 30.16 16.62 180.0
7 2 1 23.78 9.87 6.92 180.0
8 2 1 35.70 5.92 6.46 180.0
9 2 1 16.45 8.12 2.85 0.0
10 2 1 125.20 14.47 9.57 180.0
11 2 1 29.78 7.38 2.35 180.0
12 2 1 321.89 42.86 16.17 180.0
13 2 1 27.82 78.05 16.44 0.0
14 2 1 97.21 16.52 8.66 0.0
15 2 1 7.61 2.51 0.61 0.0
16 2 1 72.91 10.12 6.56 180.0
17 2 1 16.41 3.61 3.62 180.0
18 2 1 26.05 4.20 5.10 0.0
19 2 1 4.63 1.94 1.63 180.0
20 2 1 12.15 2.29 3.90 0.0
21 2 1 9.39 2.24 2.31 180.0
22 2 1 5.96 1.62 2.83 180.0
23 2 1 2.54 1.55 2.46 0.0
24 2 1 11.05 2.44 2.30 180.0
25 2 1 5.99 4.65 1.32 0.0
0 3 1 7439.71 2920.55 76.39 180.0
1 3 1 2566.83 786.66 58.52 0.0
2 3 1 26.44 7.55 1.51 180.0
3 3 1 418.19 171.17 24.32 180.0
4 3 1 238.69 35.92 17.04 0.0
5 3 1 100.11 29.15 10.20 180.0
6 3 1 16.87 5.02 1.52 0.0
7 3 1 1779.58 258.92 37.59 180.0
8 3 1 74.11 9.81 5.89 0.0
9 3 1 320.24 38.70 15.86 0.0
10 3 1 76.41 14.12 8.68 180.0
11 3 1 2307.32 264.78 41.50 0.0
12 3 1 238.01 27.70 15.46 180.0
13 3 1 250.78 26.73 16.93 180.0
14 3 1 38.15 4.42 6.45 0.0
15 3 1 9.43 4.09 0.97 180.0
16 3 1 82.71 16.65 9.86 180.0
17 3 1 156.85 18.04 12.37 180.0
18 3 1 29.82 5.85 5.93 0.0
19 3 1 15.69 3.11 4.10 0.0
20 3 1 8.64 3.44 2.52 0.0
21 3 1 13.96 6.93 2.89 0.0
22 3 1 14.74 4.25 3.21 180.0
23 3 1 4.52 2.13 1.55 180.0
24 3 1 2.50 2.02 0.50 180.0
1 4 1 362.52 139.29 16.39 180.0
2 4 1 52.75 16.74 0.21 180.0
3 4 1 24.52 10.64 6.45 180.0
4 4 1 17.35 4.48 0.03 0.0
5 4 1 796.59 163.71 21.21 0.0
6 4 1 13.61 3.06 3.15 180.0
7 4 1 10.09 4.63 1.00 0.0
8 4 1 14.77 3.16 2.46 0.0
9 4 1 16.74 5.93 4.90 180.0
10 4 1 16.78 2.98 0.72 180.0
11 4 1 9.70 2.24 0.77 180.0
12 4 1 13.65 4.01 0.65 180.0
13 4 1 14.68 3.69 3.58 180.0
14 4 1 8.95 2.87 1.21 0.0
15 4 1 18.79 2.60 3.24 180.0
16 4 1 67.83 9.58 8.04 0.0
17 4 1 13.11 2.32 3.31 0.0
18 4 1 5.87 1.66 1.22 180.0
19 4 1 6.53 1.62 1.98 180.0
20 4 1 3.88 1.41 1.61 180.0
21 4 1 8.90 2.28 2.93 0.0
22 4 1 3.43 1.82 2.56 180.0
23 4 1 1.91 1.60 0.80 180.0
24 4 1 2.00 2.35 1.10 0.0
0 5 1 97121.33 38074.14 237.49 180.0
1 5 1 25789.99 8207.75 100.98 0.0
2 5 1 24.28 6.91 2.00 0.0
3 5 1 418.67 112.73 23.11 180.0
4 5 1 130.84 115.04 21.11 0.0
5 5 1 20.30 7.14 4.62 0.0
6 5 1 297.05 48.17 17.93 0.0
7 5 1 175.68 22.56 10.73 180.0
8 5 1 174.01 24.75 8.68 0.0
9 5 1 77.07 23.71 12.19 180.0
10 5 1 1317.81 169.91 33.32 180.0
11 5 1 788.83 123.82 28.82 0.0
12 5 1 298.76 64.33 15.27 180.0
13 5 1 532.32 67.67 23.02 180.0
14 5 1 8.29 3.13 1.29 0.0
15 5 1 19.12 8.19 2.68 180.0
16 5 1 1816.96 186.13 33.56 180.0
17 5 1 17.98 5.02 3.52 0.0
18 5 1 74.46 8.38 8.68 0.0
19 5 1 9.61 2.41 2.91 0.0
20 5 1 7.80 1.85 2.42 0.0
21 5 1 6.02 1.62 0.68 180.0
22 5 1 6.33 2.61 2.06 0.0
23 5 1 11.03 2.02 2.47 180.0
24 5 1 9.78 3.09 1.74 0.0
1 6 1 220.41 69.80 12.63 0.0
2 6 1 3.16 3.77 0.73 180.0
3 6 1 168.15 53.75 15.41 0.0
4 6 1 18.73 16.74 2.57 0.0
5 6 1 137.15 122.84 23.52 180.0
6 6 1 6.54 2.07 3.79 0.0
7 6 1 16.04 4.99 6.31 180.0
8 6 1 7.72 2.55 2.19 0.0
9 6 1 8.31 2.07 2.65 0.0
10 6 1 13.01 4.22 3.47 180.0
11 6 1 13.43 6.79 3.51 0.0
12 6 1 21.23 3.81 4.02 180.0
13 6 1 54.95 7.72 8.68 0.0
14 6 1 5.64 1.64 2.02 180.0
15 6 1 10.49 3.02 1.60 0.0
16 6 1 35.75 6.11 5.41 180.0
17 6 1 17.82 3.69 6.01 180.0
18 6 1 11.32 2.49 3.19 0.0
19 6 1 6.63 1.68 2.53 0.0
20 6 1 4.05 1.35 1.19 0.0
21 6 1 12.11 2.26 3.65 180.0
22 6 1 2.62 1.16 0.94 0.0
23 6 1 3.82 1.34 1.97 0.0
24 6 1 2.37 1.62 1.15 180.0
1 7 1 196.10 76.99 7.17 180.0
2 7 1 3.41 2.84 1.48 180.0
3 7 1 49.17 13.09 3.43 0.0
4 7 1 29.39 7.95 7.41 180.0
5 7 1 12.65 5.40 4.68 0.0
6 7 1 5.50 3.88 1.04 0.0
7 7 1 50.28 36.52 13.24 0.0
8 7 1 62.42 25.54 8.19 0.0
9 7 1 78.40 55.61 11.78 180.0
10 7 1 25.67 4.86 3.47 180.0
11 7 1 23.25 4.05 5.65 180.0
12 7 1 12.88 2.36 2.67 0.0
13 7 1 19.17 5.28 2.81 180.0
14 7 1 32.37 4.85 5.37 180.0
15 7 1 7.85 3.27 2.38 0.0
16 7 1 88.80 11.53 8.94 180.0
17 7 1 20.48 5.44 3.91 0.0
18 7 1 7.82 3.47 0.46 0.0
19 7 1 9.42 1.71 2.27 180.0
20 7 1 2.86 1.44 1.35 180.0
21 7 1 5.24 2.01 2.16 0.0
22 7 1 12.92 2.26 4.07 0.0
23 7 1 1.46 1.46 1.89 180.0
24 7 1 3.03 1.34 2.60 0.0
1 8 1 236.74 75.65 13.77 180.0
2 8 1 5.07 11.22 0.01 180.0
3 8 1 140.10 49.98 15.41 0.0
4 8 1 929.22 297.35 18.96 0.0
5 8 1 115.11 36.39 11.34 0.0
6 8 1 13.94 3.80 4.07 0.0
7 8 1 60.21 117.76 21.40 180.0
8 8 1 21.07 11.44 7.34 0.0
9 8 1 13.24 4.74 0.16 0.0
10 8 1 28.31 5.82 5.42 180.0
11 8 1 25.04 6.37 6.22 180.0
12 8 1 461.48 77.11 16.37 180.0
13 8 1 352.52 45.34 21.10 0.0
14 8 1 27.67 8.87 7.29 180.0
15 8 1 139.29 51.49 15.31 180.0
16 8 1 190.32 25.44 13.67 0.0
17 8 1 9.97 4.23 0.45 180.0
18 8 1 28.28 10.55 4.66 0.0
19 8 1 5.14 1.39 2.66 0.0
20 8 1 17.07 3.16 4.31 0.0
21 8 1 5.59 1.77 2.02 0.0
22 8 1 25.02 8.04 6.40 180.0
23 8 1 2.36 2.39 1.96 0.0
0 9 1 263.69 102.81 16.85 0.0
1 9 1 245.58 95.78 14.99 180.0
2 9 1 220.02 86.28 0.16 180.0
3 9 1 16.29 5.67 3.67 0.0
4 9 1 6.33 4.30 2.65 180.0
5 9 1 4.53 2.25 0.52 180.0
6 9 1 3.43 1.75 2.22 180.0
7 9 1 13.07 5.36 3.94 180.0
8 9 1 47.73 16.01 10.08 0.0
9 9 1 29.31 13.30 8.15 0.0
10 9 1 10.00 3.63 1.90 0.0
11 9 1 15.79 8.27 5.66 180.0
12 9 1 7.45 8.29 0.65 180.0
13 9 1 13.32 2.87 4.96 0.0
14 9 1 7.91 1.94 2.53 180.0
15 9 1 6.12 1.90 1.19 180.0
16 9 1 7.13 2.01 2.52 0.0
17 9 1 7.87 2.18 2.62 180.0
18 9 1 4.33 1.37 1.79 0.0
19 9 1 2.02 1.21 0.94 0.0
20 9 1 1.99 1.27 1.93 0.0
21 9 1 2.14 1.36 0.40 180.0
22 9 1 2.96 1.40 0.09 0.0
23 9 1 3.05 2.08 1.46 0.0
1 10 1 660.15 259.47 21.13 180.0
2 10 1 5.18 2.86 0.57 180.0
3 10 1 183.58 71.83 14.10 180.0
4 10 1 40.51 12.71 7.18 180.0
5 10 1 940.95 298.48 34.52 0.0
6 10 1 24.55 7.26 2.69 0.0
7 10 1 28.44 9.48 4.74 180.0
8 10 1 39.01 17.61 9.55 0.0
9 10 1 12.28 3.56 3.97 180.0
10 10 1 14.87 8.11 0.95 0.0
11 10 1 31.13 7.71 4.92 180.0
12 10 1 10.80 4.46 3.18 0.0
13 10 1 11.29 5.95 3.65 180.0
14 10 1 30.43 8.93 6.01 180.0
15 10 1 33.79 7.58 5.44 180.0
16 10 1 73.25 46.48 14.67 0.0
17 10 1 10.83 3.12 1.48 0.0
18 10 1 3.71 1.16 1.29 180.0
19 10 1 4.76 2.25 0.22 0.0
20 10 1 2.88 1.07 1.71 180.0
21 10 1 5.87 2.49 2.25 0.0
22 10 1 3.65 2.22 1.31 180.0
0 11 1 840.72 330.46 24.63 180.0
1 11 1 21.85 17.10 2.24 0.0
2 11 1 14.24 6.04 1.55 180.0
3 11 1 17.84 5.37 0.94 180.0
4 11 1 4.75 2.37 0.01 0.0
5 11 1 25.81 7.37 0.88 0.0
6 11 1 17.28 7.20 3.28 0.0
7 11 1 9.92 3.45 3.82 0.0
8 11 1 30.84 13.10 5.96 0.0
9 11 1 20.43 6.54 5.13 180.0
10 11 1 13.81 4.65 4.17 180.0
11 11 1 7.82 3.10 1.58 180.0
12 11 1 12.93 3.23 2.50 180.0
13 11 1 21.06 4.63 2.14 0.0
14 11 1 13.61 3.95 3.77 180.0
15 11 1 5.03 1.54 1.30 180.0
16 11 1 20.99 6.43 5.21 180.0
17 11 1 11.76 3.43 2.00 0.0
18 11 1 9.10 2.56 2.66 0.0
19 11 1 4.44 1.39 1.73 180.0
20 11 1 3.15 1.26 1.21 0.0
21 11 1 1.40 1.14 0.64 0.0
22 11 1 11.78 4.73 1.01 0.0
1 12 1 20.10 5.68 4.18 0.0
2 12 1 12.16 5.35 3.13 180.0
3 12 1 88.31 24.35 7.89 180.0
4 12 1 1569.58 502.44 28.21 180.0
5 12 1 80.71 21.73 8.25 180.0
6 12 1 83.38 21.18 8.07 0.0
7 12 1 108.11 34.74 9.00 0.0
8 12 1 9.74 3.69 2.36 0.0
9 12 1 4.42 2.30 2.43 0.0
10 12 1 30.45 7.34 5.97 0.0
11 12 1 27.38 6.50 4.82 0.0
12 12 1 35.61 69.96 13.89 0.0
13 12 1 73.40 39.39 12.54 180.0
14 12 1 18.42 4.61 2.90 180.0
15 12 1 6.99 2.06 2.31 0.0
16 12 1 10.39 3.45 1.68 180.0
17 12 1 3.91 1.45 0.37 0.0
18 12 1 13.30 2.92 3.70 180.0
19 12 1 2.77 1.09 0.37 180.0
20 12 1 8.80 3.20 3.36 180.0
21 12 1 2.25 2.25 1.31 0.0
0 13 1 423.19 235.34 15.29 0.0
1 13 1 619.89 166.51 18.93 180.0
2 13 1 10.67 5.03 0.92 180.0
3 13 1 121.38 33.61 11.53 0.0
4 13 1 31.60 8.68 8.66 180.0
5 13 1 42.18 32.69 4.40 0.0
6 13 1 14.95 4.44 1.49 0.0
7 13 1 465.99 143.92 19.91 0.0
8 13 1 47.43 22.02 2.81 0.0
9 13 1 301.86 80.32 12.23 180.0
10 13 1 13.25 6.41 3.61 0.0
11 13 1 188.09 244.73 23.70 180.0
12 13 1 46.27 37.02 9.97 0.0
13 13 1 21.93 11.82 8.65 0.0
14 13 1 36.00 17.20 8.19 180.0
15 13 1 4.89 1.73 0.66 0.0
16 13 1 13.24 4.23 2.52 0.0
17 13 1 108.50 48.18 11.53 0.0
18 13 1 13.32 3.79 3.50 180.0
19 13 1 22.17 8.13 4.42 180.0
20 13 1 6.33 2.04 2.56 180.0
1 14 1 5.82 5.38 0.63 0.0
2 14 1 3.38 2.46 1.86 0.0
3 14 1 0.56 3.31 1.06 0.0
4 14 1 5.18 2.43 0.97 180.0
5 14 1 1.94 4.46 1.88 180.0
6 14 1 5.35 2.61 0.31 0.0
7 14 1 4.09 2.45 1.96 180.0
8 14 1 15.52 11.21 1.73 180.0
9 14 1 16.63 7.03 4.19 0.0
10 14 1 3.53 1.93 1.33 0.0
11 14 1 1.87 2.20 1.14 180.0
12 14 1 6.53 3.05 1.75 0.0
13 14 1 7.03 2.11 2.96 0.0
14 14 1 2.11 1.69 1.46 180.0
15 14 1 9.99 4.03 2.59 180.0
16 14 1 2.38 1.35 1.40 180.0
17 14 1 4.63 1.24 1.61 180.0
18 14 1 3.08 1.95 0.12 0.0
19 14 1 2.69 1.65 0.91 0.0
20 14 1 2.42 2.62 0.70 0.0
0 15 1 135.48 75.54 13.30 0.0
1 15 1 17.97 8.16 1.79 0.0
2 15 1 26.82 9.26 1.35 0.0
4 15 1 7.86 3.62 1.32 180.0
5 15 1 3.26 2.63 2.31 0.0
6 15 1 5.06 3.06 0.64 180.0
7 15 1 67.26 22.42 6.33 180.0
8 15 1 519.15 154.78 15.96 0.0
9 15 1 8.16 2.85 1.17 0.0
10 15 1 17.92 6.52 2.57 0.0
11 15 1 4.19 1.98 2.32 180.0
12 15 1 2.34 1.38 1.17 0.0
13 15 1 6.63 2.17 1.28 0.0
14 15 1 8.42 2.25 2.87 180.0
15 15 1 4.60 1.94 1.15 0.0
16 15 1 5.67 2.14 2.40 0.0
17 15 1 3.18 1.71 0.14 180.0
18 15 1 31.81 8.86 2.25 0.0
19 15 1 21.18 8.27 3.38 0.0
1 16 1 118.61 46.36 6.47 0.0
2 16 1 17.05 7.85 0.87 0.0
4 16 1 415.22 113.97 14.49 180.0
5 16 1 981.81 294.42 23.62 180.0
6 16 1 104.30 31.46 6.33 0.0
7 16 1 56.40 15.33 5.28 0.0
8 16 1 52.92 35.09 3.32 0.0
9 16 1 49.02 15.66 1.87 0.0
10 16 1 7.75 17.80 0.65 0.0
11 16 1 2.70 1.65 0.76 0.0
12 16 1 17.11 4.11 5.42 0.0
13 16 1 14.19 3.51 1.28 0.0
14 16 1 22.55 5.98 3.80 180.0
15 16 1 4.91 1.59 0.51 180.0
16 16 1 4.47 1.87 1.99 180.0
17 16 1 6.07 2.09 0.21 0.0
18 16 1 3.72 2.98 0.65 0.0
0 17 1 22.30 15.84 0.47 0.0
1 17 1 62.52 23.90 7.79 0.0
2 17 1 15.78 5.81 1.77 0.0
3 17 1 3.87 3.43 0.99 0.0
4 17 1 8.77 9.27 2.33 0.0
5 17 1 1.64 2.56 0.60 180.0
6 17 1 4.36 2.70 0.97 0.0
7 17 1 15.32 5.35 2.72 180.0
8 17 1 4.77 2.51 1.17 180.0
9 17 1 6.97 2.92 1.77 180.0
10 17 1 7.60 3.32 0.39 180.0
11 17 1 16.39 5.45 4.23 0.0
12 17 1 1.80 1.40 0.19 180.0
13 17 1 3.50 1.37 0.03 180.0
14 17 1 3.53 1.48 1.66 0.0
15 17 1 2.20 1.50 0.10 0.0
16 17 1 2.40 2.00 1.46 0.0
17 17 1 1.93 1.83 0.48 180.0
1 18 1 37.03 11.60 3.30 0.0
2 18 1 12.65 11.40 0.92 180.0
3 18 1 122.77 47.16 0.44 0.0
4 18 1 174.58 47.17 9.50 180.0
5 18 1 109.25 34.28 6.73 180.0
6 18 1 21.15 20.91 0.46 0.0
7 18 1 0.61 2.31 1.88 0.0
8 18 1 2.84 2.09 1.06 0.0
9 18 1 17.27 9.35 0.59 0.0
10 18 1 16.34 9.10 3.58 0.0
11 18 1 6.48 2.36 2.62 0.0
12 18 1 75.80 53.39 7.43 0.0
13 18 1 5.24 1.85 1.80 180.0
14 18 1 5.65 1.73 1.72 180.0
15 18 1 28.03 6.94 3.02 0.0
16 18 1 83.04 43.41 5.24 180.0
0 19 1 13.36 5.99 0.65 180.0
1 19 1 5.77 2.83 2.27 0.0
2 19 1 7.42 4.23 0.12 180.0
3 19 1 5.10 4.43 1.06 180.0
4 19 1 4.07 2.92 0.56 0.0
5 19 1 0.22 2.05 0.27 180.0
6 19 1 0.00 1.77 0.49 0.0
7 19 1 2.72 2.02 0.21 0.0
8 19 1 25.77 20.95 2.70 180.0
9 19 1 6.07 2.23 1.48 180.0
10 19 1 3.99 2.24 0.24 0.0
11 19 1 4.09 2.07 2.45 0.0
12 19 1 1.37 1.85 0.36 0.0
13 19 1 3.34 1.62 1.10 180.0
14 19 1 0.82 1.35 0.77 0.0
15 19 1 0.00 1.75 0.87 0.0
1 20 1 9.34 3.84 0.86 180.0
2 20 1 11.61 5.19 1.01 180.0
3 20 1 11.86 5.32 0.05 0.0
4 20 1 7.53 8.50 2.19 180.0
5 20 1 62.47 18.89 3.75 0.0
6 20 1 8.16 4.06 1.46 180.0
7 20 1 7.91 3.27 2.04 180.0
8 20 1 19.49 21.13 0.81 180.0
9 20 1 12.51 20.43 0.81 0.0
10 20 1 6.44 2.49 2.45 0.0
11 20 1 1.05 1.60 0.54 0.0
12 20 1 6.50 4.53 1.62 0.0
13 20 1 1.60 5.43 1.36 0.0
0 21 1 68.74 26.47 2.63 180.0
1 21 1 8.56 19.67 2.42 0.0
2 21 1 3.06 3.15 0.16 0.0
3 21 1 10.32 5.16 1.04 180.0
4 21 1 7.17 3.81 1.16 0.0
5 21 1 3.04 3.03 0.45 0.0
6 21 1 0.70 2.04 0.44 0.0
7 21 1 19.01 7.54 3.06 180.0
8 21 1 46.91 12.71 3.18 0.0
9 21 1 13.48 7.15 2.99 0.0
10 21 1 10.70 3.33 1.09 180.0
11 21 1 3.03 1.84 1.87 0.0
12 21 1 7.94 4.18 1.42 180.0
1 22 1 0.36 2.20 0.72 180.0
2 22 1 1.89 2.76 0.16 0.0
3 22 1 5.95 3.62 1.87 0.0
4 22 1 5.24 2.43 1.33 180.0
5 22 1 3.54 2.69 0.62 180.0
6 22 1 3.55 2.93 0.75 0.0
7 22 1 1.39 2.06 0.50 180.0
8 22 1 3.45 3.09 0.60 0.0
9 22 1 3.13 2.21 0.53 0.0
0 23 1 5.89 15.83 1.52 180.0
1 23 1 4.18 4.82 1.15 0.0
2 23 1 5.21 2.75 0.36 0.0
3 23 1 2.75 7.25 1.52 180.0
4 23 1 3.46 2.26 0.86 0.0
5 23 1 6.52 3.49 0.40 180.0
6 23 1 2.71 2.38 0.10 180.0
0 0 2 4542.78 2359.95 72.93 180.0
1 0 2 6935.59 2073.28 97.85 180.0
2 0 2 80.14 2467.29 74.64 180.0
3 0 2 117.18 42.22 20.03 180.0
4 0 2 60.49 70.35 8.88 180.0
5 0 2 525.83 107.41 15.52 0.0
6 0 2 149.79 27.05 10.25 180.0
7 0 2 159.43 49.91 9.79 0.0
8 0 2 2298.09 389.24 30.07 0.0
9 0 2 306.31 56.10 19.32 0.0
10 0 2 3079.69 481.68 20.59 0.0
11 0 2 75.23 16.04 12.14 180.0
12 0 2 3196.99 510.65 47.96 180.0
13 0 2 227.05 170.27 16.45 180.0
14 0 2 41.05 12.11 2.41 180.0
15 0 2 20.89 9.00 0.13 0.0
16 0 2 1893.80 358.42 37.70 180.0
17 0 2 34.53 11.17 3.14 180.0
18 0 2 169.31 26.91 14.36 0.0
19 0 2 62.55 9.21 7.04 180.0
20 0 2 12.05 4.49 1.02 180.0
21 0 2 186.01 42.60 12.47 0.0
22 0 2 9.93 4.11 3.55 0.0
23 0 2 16.20 5.46 0.70 180.0
24 0 2 15.17 5.61 2.96 0.0
25 0 2 6.67 3.56 1.89 180.0
1 1 2 891.98 190.22 19.75 0.0
2 1 2 369.15 62.29 16.33 180.0
3 1 2 95.19 931.09 46.85 0.0
4 1 2 89.88 15.93 6.69 180.0
5 1 2 2278.20 278.94 38.60 180.0
6 1 2 559.01 63.53 20.57 0.0
7 1 2 318.45 40.94 16.34 180.0
8 1 2 34.73 5.44 5.50 180.0
9 1 2 8.97 2.32 0.03 0.0
10 1 2 7.98 2.78 1.46 0.0
11 1 2 13.37 2.76 5.06 180.0
12 1 2 130.05 14.97 12.49 180.0
13 1 2 781.38 87.82 25.78 0.0
14 1 2 113.98 13.57 10.03 0.0
15 1 2 20.04 4.30 2.88 180.0
16 1 2 112.58 12.32 9.51 180.0
17 1 2 8.66 2.32 1.74 180.0
18 1 2 7.25 1.76 0.77 0.0
19 1 2 2.99 1.09 1.47 0.0
20 1 2 3.27 0.99 0.83 0.0
21 1 2 16.18 2.40 3.47 180.0
22 1 2 4.04 1.38 0.92 0.0
23 1 2 10.93 1.91 2.17 0.0
24 1 2 6.38 2.06 2.17 0.0
25 1 2 0.64 2.24 0.98 180.0
0 2 2 3673.26 1143.11 65.35 180.0
1 2 2 823.57 204.52 29.09 0.0
2 2 2 69.88 18.71 1.05 180.0
3 2 2 34.75 6.76 8.25 0.0
4 2 2 14.79 3.01 1.85 180.0
5 2 2 132.56 21.93 12.72 0.0
6 2 2 99.71 14.22 10.37 0.0
7 2 2 63.35 6.95 6.05 0.0
8 2 2 65.48 7.82 5.67 0.0
9 2 2 322.98 34.15 17.92 180.0
10 2 2 20.79 3.55 5.37 180.0
11 2 2 9.74 4.32 0.78 0.0
12 2 2 36.03 27.38 3.98 180.0
13 2 2 45.34 5.29 6.97 180.0
14 2 2 22.66 3.96 2.67 180.0
15 2 2 9.21 2.51 1.34 180.0
16 2 2 58.59 8.56 8.81 180.0
17 2 2 13.55 3.70 3.86 0.0
18 2 2 7.41 2.88 1.41 0.0
19 2 2 3.92 2.36 0.69 0.0
20 2 2 9.86 2.12 0.76 0.0
21 2 2 9.88 2.49 2.70 0.0
22 2 2 7.67 2.11 2.33 0.0
23 2 2 4.27 1.72 1.89 180.0
24 2 2 6.36 1.77 1.86 0.0
1 3 2 23.10 26.33 9.17 180.0
2 3 2 1187.48 254.98 30.27 0.0
3 3 2 2326.63 364.48 37.56 180.0
4 3 2 6801.47 1805.11 66.89 0.0
5 3 2 1004.11 148.92 24.53 0.0
6 3 2 5755.65 920.03 62.99 180.0
7 3 2 590.78 105.31 21.68 0.0
8 3 2 71.08 11.08 9.08 0.0
9 3 2 77.38 9.63 9.99 180.0
10 3 2 6.20 2.35 1.00 0.0
11 3 2 29.29 3.19 5.59 0.0
12 3 2 10.18 2.96 2.48 0.0
13 3 2 787.68 85.29 25.14 180.0
14 3 2 64.64 7.13 6.61 180.0
15 3 2 11.48 2.90 0.29 0.0
16 3 2 112.14 15.98 6.16 0.0
17 3 2 90.49 13.64 9.47 0.0
18 3 2 10.52 2.75 3.71 0.0
19 3 2 4.38 2.17 1.61 180.0
20 3 2 5.16 2.35 1.52 0.0
21 3 2 11.48 2.57 3.10 0.0
22 3 2 9.42 2.56 3.54 180.0
23 3 2 11.01 2.64 3.31 180.0
24 3 2 5.19 3.31 2.64 180.0
0 4 2 57.28 22.67 0.57 180.0
1 4 2 73.76 19.86 4.29 0.0
2 4 2 51.54 20.38 11.68 0.0
3 4 2 36.79 14.29 0.61 0.0
4 4 2 4.95 2.95 2.63 0.0
5 4 2 11.91 3.13 2.98 180.0
6 4 2 11.14 9.05 1.11 0.0
7 4 2 22.63 5.46 0.93 180.0
8 4 2 96.70 12.80 13.75 0.0
9 4 2 20.25 12.45 2.53 180.0
10 4 2 75.69 13.90 8.21 180.0
11 4 2 8.75 3.23 1.46 0.0
12 4 2 24.42 5.32 2.98 0.0
13 4 2 23.02 6.24 2.43 0.0
14 4 2 4.62 1.47 0.22 0.0
15 4 2 7.10 1.97 0.27 0.0
16 4 2 19.56 2.33 4.43 0.0
17 4 2 11.40 1.94 3.10 0.0
18 4 2 17.48 2.75 2.90 0.0
19 4 2 4.74 1.55 0.07 180.0
20 4 2 3.23 1.54 0.23 180.0
21 4 2 5.67 1.81 2.10 180.0
22 4 2 3.71 1.83 0.94 180.0
23 4 2 1.94 1.84 1.02 180.0
24 4 2 1.17 2.69 0.22 0.0
1 5 2 2080.04 651.01 35.77 180.0
2 5 2 1023.85 319.70 32.61 0.0
3 5 2 15927.62 5028.42 80.61 180.0
4 5 2 231.15 53.76 10.90 0.0
5 5 2 6988.42 978.43 71.51 0.0
6 5 2 2587.26 459.48 40.35 180.0
7 5 2 207.08 32.37 11.42 0.0
8 5 2 271.38 49.14 15.81 0.0
9 5 2 38.98 17.27 8.03 180.0
10 5 2 9.23 3.15 3.53 0.0
11 5 2 25.30 9.59 2.10 0.0
12 5 2 389.14 60.78 18.90 0.0
13 5 2 3585.74 473.35 46.56 180.0
14 5 2 690.65 77.98 22.14 180.0
15 5 2 34.24 10.94 8.13 0.0
16 5 2 847.58 197.71 30.97 0.0
17 5 2 4.56 1.40 1.71 0.0
18 5 2 6.08 1.67 2.58 180.0
19 5 2 18.01 3.90 3.73 180.0
20 5 2 7.56 1.47 3.36 180.0
21 5 2 73.54 10.10 7.13 0.0
22 5 2 14.26 2.42 4.50 180.0
23 5 2 20.79 3.93 4.36 180.0
24 5 2 4.11 1.84 1.40 180.0
0 6 2 835.30 328.32 20.61 180.0
1 6 2 90.01 28.62 6.70 180.0
2 6 2 40.21 15.77 6.45 180.0
3 6 2 67.38 18.55 2.81 180.0
4 6 2 2.39 2.31 0.76 180.0
5 6 2 24.06 6.76 3.52 0.0
6 6 2 11.72 3.56 0.61 180.0
7 6 2 18.62 3.74 2.32 0.0
8 6 2 12.15 3.57 3.56 180.0
9 6 2 16.33 11.24 5.66 0.0
10 6 2 7.99 9.73 0.38 0.0
11 6 2 34.52 7.02 3.78 180.0
12 6 2 7.75 2.22 3.05 0.0
13 6 2 50.93 9.34 7.39 180.0
14 6 2 32.43 5.81 5.23 180.0
15 6 2 3.37 1.60 0.91 0.0
16 6 2 47.99 6.25 6.14 180.0
17 6 2 6.30 2.33 1.03 180.0
18 6 2 5.76 2.07 1.23 180.0
19 6 2 6.80 1.84 1.73 0.0
20 6 2 3.04 1.38 0.65 0.0
21 6 2 6.26 1.63 1.41 0.0
22 6 2 7.01 1.50 3.49 0.0
23 6 2 3.45 1.37 1.23 180.0
24 6 2 2.64 1.52 1.57 180.0
1 7 2 42.17 13.65 6.67 180.0
2 7 2 81.11 22.49 9.20 180.0
3 7 2 235.93 65.26 10.91 180.0
4 7 2 70.30 557.79 34.74 180.0
5 7 2 43.76 18.90 4.48 0.0
6 7 2 32.36 48.96 16.32 0.0
7 7 2 18.15 4.40 5.18 180.0
8 7 2 8.67 3.18 2.46 0.0
9 7 2 25.07 10.56 4.87 0.0
10 7 2 20.22 4.15 3.92 0.0
11 7 2 23.37 4.36 4.01 0.0
12 7 2 132.77 24.58 9.53 0.0
13 7 2 46.38 7.76 2.69 180.0
14 7 2 9.37 2.23 1.36 0.0
15 7 2 14.32 4.07 3.50 180.0
16 7 2 9.71 2.71 0.25 180.0
17 7 2 31.60 5.33 5.17 180.0
18 7 2 8.76 2.49 2.37 180.0
19 7 2 3.97 1.57 1.05 180.0
20 7 2 23.09 4.04 5.24 180.0
21 7 2 12.64 3.79 3.64 0.0
22 7 2 20.14 4.25 5.00 0.0
23 7 2 1.28 1.48 0.05 0.0
24 7 2 4.70 4.68 2.76 0.0
0 8 2 113.15 42.31 5.23 180.0
1 8 2 1747.83 669.53 1.53 0.0
2 8 2 277.13 106.74 19.51 0.0
3 8 2 12.26 4.44 3.80 180.0
4 8 2 77.41 24.21 10.93 180.0
5 8 2 21.91 15.73 6.54 0.0
6 8 2 19.02 6.05 4.04 0.0
7 8 2 51.63 21.82 5.89 0.0
8 8 2 60.80 11.57 10.33 180.0
9 8 2 46.76 21.28 11.42 0.0
10 8 2 13.66 2.84 2.09 0.0
11 8 2 67.13 30.71 11.78 180.0
12 8 2 534.09 68.86 26.03 0.0
13 8 2 113.44 15.93 11.02 180.0
14 8 2 130.30 18.68 10.60 180.0
15 8 2 6.59 6.61 1.22 180.0
16 8 2 23.38 6.55 2.85 0.0
17 8 2 42.25 17.57 6.76 0.0
18 8 2 31.54 26.51 9.43 180.0
19 8 2 53.57 12.83 9.85 0.0
20 8 2 16.21 5.50 4.28 0.0
21 8 2 15.52 4.99 4.20 180.0
22 8 2 7.14 2.28 3.55 0.0
23 8 2 7.94 3.08 2.69 180.0
1 9 2 6.83 2.49 2.34 0.0
2 9 2 25.49 7.01 4.39 180.0
3 9 2 32.65 10.19 6.06 0.0
4 9 2 3.60 2.12 2.39 0.0
5 9 2 23.37 13.18 5.92 180.0
6 9 2 5.52 3.18 0.33 0.0
7 9 2 7.91 2.45 0.98 0.0
8 9 2 9.02 3.98 3.59 180.0
9 9 2 7.16 2.17 2.56 0.0
10 9 2 2.50 1.36 2.44 0.0
11 9 2 7.62 2.39 0.69 0.0
12 9 2 14.53 5.88 0.97 180.0
13 9 2 13.02 4.00 2.84 0.0
14 9 2 12.42 3.75 2.61 0.0
15 9 2 13.45 2.93 4.08 180.0
16 9 2 14.04 4.02 3.92 180.0
17 9 2 2.15 1.07 0.70 0.0
18 9 2 4.79 1.68 1.32 180.0
19 9 2 3.69 1.40 2.51 0.0
20 9 2 2.14 1.63 2.12 0.0
21 9 2 3.12 1.30 1.32 0.0
22 9 2 0.78 1.26 0.00 180.0
23 9 2 1.54 1.69 0.80 0.0
0 10 2 2564.27 1003.08 34.27 0.0
1 10 2 14.85 5.10 6.15 0.0
2 10 2 284.81 78.80 17.11 0.0
3 10 2 18.33 6.14 1.20 0.0
4 10 2 9.66 4.68 3.35 180.0
5 10 2 2.96 2.01 2.06 180.0
6 10 2 22.73 16.14 3.48 180.0
7 10 2 5.70 3.22 2.89 180.0
8 10 2 38.31 27.07 10.46 0.0
9 10 2 24.81 8.58 5.48 0.0
10 10 2 16.17 9.01 3.75 180.0
11 10 2 11.72 4.65 2.78 0.0
12 10 2 120.29 49.81 17.36 0.0
13 10 2 13.14 3.53 0.44 0.0
14 10 2 8.04 1.92 2.12 180.0
15 10 2 6.99 4.01 0.17 180.0
16 10 2 72.32 47.02 13.86 0.0
17 10 2 14.48 4.39 0.28 180.0
18 10 2 11.83 5.91 3.35 180.0
19 10 2 16.54 4.56 5.16 0.0
20 10 2 3.66 1.47 1.48 180.0
21 10 2 2.73 1.54 2.26 180.0
22 10 2 3.59 2.30 0.77 0.0
1 11 2 17.05 6.22 4.90 180.0
2 11 2 7.43 13.23 2.15 180.0
3 11 2 113.00 35.53 9.38 180.0
4 11 2 34.79 12.69 7.31 180.0
5 11 2 5.75 9.04 6.13 0.0
6 11 2 13.46 4.72 3.47 0.0
7 11 2 7.37 3.68 4.06 0.0
8 11 2 7.93 4.25 0.17 0.0
9 11 2 10.63 3.19 3.38 0.0
10 11 2 4.36 1.77 1.67 0.0
11 11 2 5.59 3.17 0.18 180.0
12 11 2 13.78 3.41 4.29 0.0
13 11 2 63.84 16.63 8.94 180.0
14 11 2 6.49 2.81 0.25 180.0
15 11 2 9.29 4.05 1.68 180.0
16 11 2 7.36 2.63 1.15 0.0
17 11 2 5.00 1.75 0.64 0.0
18 11 2 7.75 1.71 2.68 180.0
19 11 2 3.34 1.26 1.90 0.0
20 11 2 1.51 0.91 0.41 180.0
21 11 2 2.56 2.09 1.72 0.0
22 11 2 1.99 1.82 1.42 0.0
0 12 2 1356.13 531.03 36.70 0.0
1 12 2 430.30 117.43 17.97 180.0
2 12 2 89.02 28.34 7.60 180.0
3 12 2 18.28 7.04 3.63 180.0
4 12 2 1.91 2.13 1.23 0.0
5 12 2 25.09 10.14 5.95 180.0
6 12 2 31.84 8.69 5.59 180.0
7 12 2 49.13 19.30 4.67 180.0
8 12 2 20.45 8.72 4.11 180.0
9 12 2 99.25 45.11 11.22 0.0
10 12 2 63.92 22.04 9.72 0.0
11 12 2 7.57 2.37 1.73 0.0
12 12 2 36.20 11.29 6.16 180.0
13 12 2 21.26 7.72 5.80 0.0
14 12 2 19.23 7.05 5.15 0.0
15 12 2 6.71 1.75 0.88 0.0
16 12 2 13.11 3.55 4.14 0.0
17 12 2 23.34 9.10 5.45 180.0
18 12 2 11.81 5.57 0.77 0.0
19 12 2 7.18 2.05 2.53 180.0
20 12 2 5.71 1.79 2.09 180.0
21 12 2 4.88 2.56 0.51 0.0
1 13 2 16.06 4.95 0.40 180.0
2 13 2 125.15 69.75 12.07 180.0
3 13 2 71.52 19.62 11.71 0.0
4 13 2 2404.97 938.05 40.92 180.0
5 13 2 60.14 33.70 7.78 180.0
6 13 2 1599.25 439.88 30.27 0.0
7 13 2 92.92 30.11 9.83 180.0
8 13 2 25.44 9.84 2.76 180.0
9 13 2 77.99 39.63 8.49 0.0
10 13 2 13.52 7.60 5.10 0.0
11 13 2 9.78 3.66 3.51 180.0
12 13 2 33.95 11.13 4.39 0.0
13 13 2 102.31 45.19 13.56 0.0
14 13 2 11.25 5.67 2.37 0.0
15 13 2 6.49 2.10 1.41 180.0
16 13 2 31.42 13.95 5.39 180.0
17 13 2 32.86 16.37 9.52 180.0
18 13 2 16.95 3.36 4.35 180.0
19 13 2 3.70 1.34 1.63 0.0
20 13 2 21.12 5.71 3.78 180.0
0 14 2 167.31 93.18 9.95 0.0
1 14 2 21.85 6.39 2.67 180.0
2 14 2 11.52 4.76 2.46 180.0
3 14 2 5.26 3.39 0.42 0.0
4 14 2 3.85 3.33 1.95 180.0
5 14 2 13.16 7.99 1.18 0.0
6 14 2 1.94 2.10 1.62 0.0
7 14 2 3.73 2.82 2.51 180.0
8 14 2 288.85 91.20 15.13 180.0
9 14 2 12.88 12.71 3.74 0.0
10 14 2 49.33 12.76 7.76 0.0
11 14 2 3.61 1.94 1.18 180.0
12 14 2 4.18 2.19 1.73 0.0
13 14 2 2.37 1.57 0.43 180.0
14 14 2 1.86 1.88 0.78 0.0
15 14 2 1.61 1.19 0.04 180.0
16 14 2 6.56 1.84 0.79 0.0
17 14 2 4.44 1.89 1.55 180.0
18 14 2 9.70 5.71 5.23 180.0
19 14 2 3.34 1.55 1.59 0.0
20 14 2 8.72 5.38 1.15 0.0
1 15 2 5.13 2.72 1.80 0.0
2 15 2 7.84 3.15 1.12 0.0
3 15 2 31.07 15.14 3.55 0.0
4 15 2 19.07 9.77 3.56 180.0
5 15 2 27.91 12.46 1.38 180.0
6 15 2 15.32 7.20 3.54 180.0
7 15 2 30.33 9.48 3.60 0.0
8 15 2 13.26 27.17 1.75 180.0
9 15 2 51.03 15.51 3.11 0.0
10 15 2 5.35 6.23 2.91 0.0
11 15 2 8.61 2.36 2.75 0.0
12 15 2 22.77 5.05 3.91 0.0
13 15 2 6.11 3.04 1.92 0.0
14 15 2 7.92 2.03 2.20 180.0
15 15 2 5.63 2.79 0.49 180.0
16 15 2 27.73 12.48 6.35 180.0
17 15 2 3.58 1.54 1.16 180.0
18 15 2 2.36 1.82 0.23 0.0
19 15 2 5.51 2.80 0.45 0.0
0 16 2 343.97 135.30 14.42 0.0
1 16 2 762.41 239.55 17.67 180.0
2 16 2 105.56 61.49 3.85 180.0
3 16 2 38.23 22.66 2.78 180.0
4 16 2 14.88 9.32 1.74 180.0
5 16 2 17.41 6.32 0.71 180.0
6 16 2 33.72 10.76 3.91 180.0
7 16 2 5.40 2.70 3.75 180.0
8 16 2 96.69 30.35 6.19 0.0
9 16 2 246.48 65.43 12.35 0.0
10 16 2 19.55 16.15 4.46 0.0
11 16 2 2.23 2.24 0.48 180.0
12 16 2 30.75 9.31 5.19 180.0
13 16 2 8.43 2.66 1.62 180.0
14 16 2 4.65 1.53 1.42 0.0
15 16 2 4.42 1.37 0.14 0.0
16 16 2 3.40 2.67 0.97 180.0
17 16 2 15.96 9.45 4.08 180.0
18 16 2 12.72 4.17 3.45 0.0
1 17 2 0.46 3.25 1.21 0.0
2 17 2 10.74 4.28 3.25 0.0
3 17 2 9.59 4.53 0.48 180.0
4 17 2 81.55 45.67 4.30 0.0
5 17 2 14.62 5.42 2.48 0.0
6 17 2 23.57 7.75 4.11 180.0
7 17 2 2.21 1.98 0.30 0.0
8 17 2 8.83 9.17 0.83 180.0
9 17 2 2.78 1.89 0.86 180.0
10 17 2 0.28 1.67 0.30 180.0
11 17 2 0.64 1.67 0.41 180.0
12 17 2 4.17 2.12 1.21 180.0
13 17 2 4.21 1.63 1.00 180.0
14 17 2 6.18 3.72 1.62 180.0
15 17 2 5.76 2.09 2.16 0.0
16 17 2 2.09 1.36 0.86 0.0
17 17 2 1.47 1.61 1.28 0.0
0 18 2 83.15 31.79 4.23 0.0
1 18 2 44.88 18.01 5.44 180.0
2 18 2 19.78 8.45 3.42 180.0
3 18 2 8.13 3.63 2.79 180.0
4 18 2 3.59 3.08 2.39 0.0
5 18 2 10.88 20.62 2.82 180.0
6 18 2 3.18 3.15 1.12 180.0
7 18 2 25.52 17.38 2.01 180.0
8 18 2 6.37 3.51 2.04 180.0
9 18 2 48.21 21.21 5.34 0.0
10 18 2 6.34 2.53 0.98 0.0
11 18 2 18.10 8.90 3.59 0.0
12 18 2 20.63 6.70 4.81 180.0
13 18 2 2.55 1.32 0.89 0.0
14 18 2 9.73 3.33 3.53 0.0
15 18 2 0.89 1.47 0.64 180.0
16 18 2 0.25 2.85 0.09 180.0
1 19 2 4.63 2.95 0.35 180.0
2 19 2 0.80 2.04 0.03 0.0
3 19 2 2.10 2.33 0.09 0.0
4 19 2 21.23 8.66 0.50 0.0
5 19 2 4.91 3.42 0.23 0.0
6 19 2 0.57 1.98 0.46 180.0
7 19 2 0.42 1.85 0.01 180.0
8 19 2 4.34 2.15 0.79 0.0
9 19 2 2.34 1.94 0.61 180.0
10 19 2 0.74 2.06 0.71 180.0
11 19 2 0.72 1.77 0.41 180.0
12 19 2 5.98 7.82 0.33 180.0
13 19 2 0.00 1.63 0.39 0.0
14 19 2 1.79 2.08 0.17 0.0
15 19 2 1.20 2.62 0.65 0.0
0 20 2 9.93 4.84 3.01 180.0
1 20 2 2.86 2.95 0.69 180.0
2 20 2 1.38 2.32 0.17 180.0
3 20 2 7.12 3.95 2.50 180.0
4 20 2 0.00 2.76 0.77 0.0
5 20 2 1.64 3.78 1.44 180.0
6 20 2 0.42 2.32 1.18 0.0
7 20 2 0.30 1.70 0.30 0.0
8 20 2 249.29 79.72 8.67 180.0
9 20 2 2.14 1.93 1.51 0.0
10 20 2 1.64 2.56 0.58 0.0
11 20 2 2.66 1.88 0.52 0.0
12 20 2 3.59 1.96 0.81 0.0
13 20 2 0.33 2.37 0.32 0.0
1 21 2 1.35 2.27 0.98 180.0
2 21 2 1.67 3.07 0.86 0.0
3 21 2 20.26 14.24 0.83 180.0
4 21 2 79.59 31.48 3.97 0.0
5 21 2 400.60 149.74 2.34 0.0
6 21 2 84.15 32.78 4.22 180.0
7 21 2 4.45 4.15 1.76 0.0
8 21 2 5.42 6.68 0.77 0.0
9 21 2 2.65 3.77 0.93 180.0
10 21 2 0.06 1.88 0.65 180.0
11 21 2 0.00 2.17 0.64 0.0
0 22 2 10.28 6.96 1.89 180.0
1 22 2 5.99 9.07 1.84 180.0
2 22 2 1.27 1.96 0.87 0.0
3 22 2 0.35 1.99 0.69 180.0
4 22 2 2.54 2.69 0.77 180.0
5 22 2 0.00 2.15 0.44 0.0
6 22 2 0.00 1.88 0.32 180.0
7 22 2 0.22 1.68 0.42 180.0
8 22 2 1.53 1.89 0.32 0.0
9 22 2 0.56 2.69 1.94 0.0
1 23 2 0.10 2.41 0.37 0.0
2 23 2 5.63 2.55 0.87 0.0
3 23 2 0.48 2.01 1.23 180.0
4 23 2 73.01 40.85 4.43 0.0
5 23 2 0.00 2.69 0.83 0.0
6 23 2 8.07 5.24 1.85 180.0
1 0 3 3539.28 943.48 44.26 180.0
2 0 3 1987.58 595.66 30.62 180.0
3 0 3 402.58 13605.22 190.36 180.0
4 0 3 10775.56 2373.94 85.89 180.0
5 0 3 8855.38 2041.91 96.28 0.0
6 0 3 1445.59 257.76 38.23 0.0
7 0 3 7465.01 1560.92 73.21 0.0
8 0 3 411.32 78.83 23.30 0.0
9 0 3 66.28 539.26 11.27 0.0
10 0 3 136.11 35.58 11.41 0.0
11 0 3 495.23 89.13 19.61 0.0
12 0 3 73.50 14.04 4.76 0.0
13 0 3 13085.08 2704.51 117.88 180.0
14 0 3 126.62 35.80 0.16 0.0
15 0 3 182.18 32.39 4.43 0.0
16 0 3 62.47 10.28 8.80 0.0
17 0 3 146.75 23.42 10.15 0.0
18 0 3 15.08 18.50 6.00 180.0
19 0 3 13.57 6.03 0.66 180.0
20 0 3 18.64 11.40 4.03 180.0
21 0 3 372.79 59.44 16.12 0.0
22 0 3 8.08 2.46 0.68 0.0
23 0 3 110.91 18.32 10.14 180.0
24 0 3 144.77 74.04 13.00 0.0
0 1 3 5192.05 1062.49 57.05 180.0
1 1 3 1678.73 249.54 30.01 180.0
2 1 3 202.13 33.22 13.93 0.0
3 1 3 38.21 26.02 1.38 0.0
4 1 3 8.79 1.95 2.01 180.0
5 1 3 24.07 10.38 2.79 0.0
6 1 3 55.79 7.01 6.81 0.0
7 1 3 142.32 17.46 11.65 0.0
8 1 3 151.62 18.77 13.21 180.0
9 1 3 16.13 8.42 1.69 180.0
10 1 3 14.04 3.49 1.21 180.0
11 1 3 90.26 14.22 9.61 180.0
12 1 3 20.88 3.71 5.87 0.0
13 1 3 31.82 6.32 2.03 180.0
14 1 3 14.14 2.54 2.84 180.0
15 1 3 6.35 1.93 1.10 0.0
16 1 3 64.06 7.05 8.35 180.0
17 1 3 8.31 2.24 2.05 0.0
18 1 3 14.01 2.30 2.95 180.0
19 1 3 15.84 3.56 4.37 180.0
20 1 3 17.53 2.60 4.54 0.0
21 1 3 12.87 2.19 3.05 0.0
22 1 3 4.43 1.24 1.99 0.0
23 1 3 3.26 0.87 0.30 0.0
24 1 3 4.80 1.73 0.65 180.0
1 2 3 682.54 114.01 22.86 180.0
2 2 3 12.04 3.94 3.28 0.0
3 2 3 2040.66 325.58 39.15 180.0
4 2 3 1598.41 237.80 32.14 180.0
5 2 3 2001.92 354.98 39.47 0.0
6 2 3 14.81 2.49 0.18 0.0
7 2 3 38.73 15.96 4.23 0.0
8 2 3 93.84 10.09 11.49 0.0
9 2 3 48.67 7.27 6.53 0.0
10 2 3 29.12 45.11 4.30 0.0
11 2 3 11.40 2.98 2.84 180.0
12 2 3 152.62 23.96 14.62 0.0
13 2 3 432.39 49.75 20.69 180.0
14 2 3 72.39 13.18 9.28 180.0
15 2 3 8.39 2.17 0.88 180.0
16 2 3 7.65 2.34 1.95 180.0
17 2 3 10.08 3.29 0.99 180.0
18 2 3 2.53 2.17 0.14 0.0
19 2 3 4.51 2.26 1.77 0.0
20 2 3 3.46 2.07 0.02 0.0
21 2 3 16.59 3.17 5.09 0.0
22 2 3 5.40 1.90 2.81 0.0
23 2 3 3.64 1.75 1.86 180.0
24 2 3 6.97 2.82 1.24 0.0
0 3 3 2163.47 665.39 36.17 0.0
1 3 3 15145.42 6281.51 126.69 0.0
2 3 3 225.41 137.66 22.41 180.0
3 3 3 756.40 126.57 23.27 0.0
4 3 3 13.74 3.48 2.92 0.0
5 3 3 44.62 9.32 7.31 0.0
6 3 3 24.74 9.13 5.73 180.0
7 3 3 15.14 3.99 2.29 0.0
8 3 3 1935.01 270.68 36.45 0.0
9 3 3 2154.67 305.05 40.70 180.0
10 3 3 21.16 6.29 0.17 0.0
11 3 3 147.36 14.52 12.83 0.0
12 3 3 303.79 29.54 17.76 180.0
13 3 3 23.04 3.45 5.60 180.0
14 3 3 8.22 2.80 1.87 0.0
15 3 3 7.60 2.82 0.67 180.0
16 3 3 6.46 2.58 1.92 0.0
17 3 3 134.05 18.95 11.28 0.0
18 3 3 51.14 10.29 6.54 0.0
19 3 3 43.73 8.13 6.15 0.0
20 3 3 6.14 1.84 1.45 180.0
21 3 3 38.16 8.64 6.30 180.0
22 3 3 2.60 1.71 1.04 180.0
23 3 3 7.47 2.70 2.44 180.0
24 3 3 1.11 3.54 1.60 0.0
1 4 3 15.33 10.45 3.77 180.0
2 4 3 13.49 4.39 4.20 0.0
3 4 3 569.59 161.81 22.63 0.0
4 4 3 68.57 56.89 7.47 180.0
5 4 3 15.38 36.18 0.22 0.0
6 4 3 46.47 17.31 5.97 0.0
7 4 3 14.33 4.75 1.67 180.0
8 4 3 41.40 7.52 5.22 180.0
9 4 3 9.24 2.99 2.88 180.0
10 4 3 6.81 1.50 1.65 0.0
11 4 3 25.20 7.26 3.65 180.0
12 4 3 13.61 4.35 0.32 0.0
13 4 3 161.09 19.67 13.88 0.0
14 4 3 12.05 2.22 2.86 180.0
15 4 3 11.98 1.78 2.91 180.0
16 4 3 9.26 1.95 1.34 180.0
17 4 3 5.42 1.36 1.95 0.0
18 4 3 4.20 1.21 0.33 0.0
19 4 3 3.50 1.60 1.15 0.0
20 4 3 4.33 1.50 1.97 0.0
21 4 3 1.97 1.21 0.99 180.0
22 4 3 2.13 2.00 0.49 180.0
23 4 3 2.71 2.22 0.87 0.0
24 4 3 1.64 2.88 2.59 180.0
0 5 3 19978.46 7852.08 96.91 0.0
1 5 3 14167.27 5568.05 81.71 0.0
2 5 3 548.66 305.12 19.06 180.0
3 5 3 21.14 11.84 4.46 0.0
4 5 3 91.58 22.18 10.94 0.0
5 5 3 53.02 10.09 8.02 180.0
6 5 3 25.74 13.94 5.80 180.0
7 5 3 296.87 95.81 20.47 180.0
8 5 3 2026.30 292.89 40.18 0.0
9 5 3 19.78 5.56 4.27 180.0
10 5 3 152.77 27.69 12.28 180.0
11 5 3 135.00 90.92 22.54 0.0
12 5 3 61.73 14.03 9.03 180.0
13 5 3 15.34 6.58 1.31 0.0
14 5 3 74.43 16.79 8.83 0.0
15 5 3 7.91 1.55 2.41 0.0
16 5 3 631.01 70.61 23.55 0.0
17 5 3 13.84 5.45 2.18 0.0
18 5 3 9.27 2.06 2.84 0.0
19 5 3 119.26 11.14 10.08 0.0
20 5 3 44.91 5.42 8.53 180.0
21 5 3 71.88 13.19 10.64 180.0
22 5 3 8.30 1.81 2.74 180.0
23 5 3 4.21 1.76 1.89 180.0
24 5 3 8.84 3.72 2.71 0.0
1 6 3 60.53 19.32 5.54 180.0
2 6 3 9.11 8.37 4.30 180.0
3 6 3 531.20 208.33 20.45 180.0
4 6 3 53.96 13.15 11.27 180.0
5 6 3 102.63 21.71 8.52 0.0
6 6 3 24.87 6.45 4.61 0.0
7 6 3 19.20 8.97 2.43 0.0
8 6 3 34.87 7.76 6.49 0.0
9 6 3 24.92 8.68 2.82 0.0
10 6 3 11.68 2.47 1.09 0.0
11 6 3 12.89 3.61 3.21 0.0
12 6 3 11.04 2.04 1.53 0.0
13 6 3 231.64 32.07 15.79 180.0
14 6 3 10.98 2.33 3.43 180.0
15 6 3 8.41 5.76 1.69 0.0
16 6 3 16.75 3.19 3.18 0.0
17 6 3 15.62 2.45 2.99 180.0
18 6 3 8.32 2.25 1.55 0.0
19 6 3 3.38 1.12 1.63 0.0
20 6 3 2.68 1.17 2.47 180.0
21 6 3 8.78 3.33 2.37 0.0
22 6 3 1.57 1.16 1.16 0.0
23 6 3 2.04 1.21 1.14 180.0
24 6 3 1.88 2.58 0.15 0.0
0 7 3 325.17 127.61 19.27 0.0
1 7 3 2578.13 1006.03 35.85 180.0
2 7 3 22.71 9.44 6.34 0.0
3 7 3 16.14 15.34 6.77 180.0
4 7 3 6.62 3.64 1.73 0.0
5 7 3 65.84 14.59 8.48 180.0
6 7 3 9.58 3.46 4.99 180.0
7 7 3 38.81 56.47 6.32 180.0
8 7 3 26.89 12.83 8.79 180.0
9 7 3 364.00 68.65 18.18 0.0
10 7 3 29.03 7.78 5.40 0.0
11 7 3 16.54 9.55 2.41 0.0
12 7 3 17.27 3.91 3.40 0.0
13 7 3 26.56 4.80 5.80 0.0
14 7 3 26.07 4.71 5.36 0.0
15 7 3 21.09 4.58 4.74 0.0
16 7 3 10.32 2.44 1.79 0.0
17 7 3 39.68 22.88 9.78 180.0
18 7 3 12.54 4.69 2.86 180.0
19 7 3 7.48 1.57 2.61 180.0
20 7 3 5.29 1.39 1.09 0.0
21 7 3 4.39 1.58 1.79 0.0
22 7 3 3.37 1.44 1.79 180.0
23 7 3 2.02 1.83 1.25 0.0
1 8 3 68.76 21.90 6.22 180.0
2 8 3 363.04 141.45 1.75 180.0
3 8 3 486.76 149.10 20.19 0.0
4 8 3 178.28 2117.48 57.74 180.0
5 8 3 39.56 38.06 5.99 0.0
6 8 3 312.59 107.55 23.36 0.0
7 8 3 75.54 235.76 25.48 180.0
8 8 3 116.67 33.57 15.85 0.0
9 8 3 69.38 27.71 9.09 0.0
10 8 3 8.84 5.21 0.22 180.0
11 8 3 17.62 4.54 1.23 180.0
12 8 3 129.11 67.60 16.64 0.0
13 8 3 587.08 110.52 26.01 0.0
14 8 3 717.19 134.56 23.98 180.0
15 8 3 29.89 8.78 6.37 180.0
16 8 3 7.63 4.29 0.25 0.0
17 8 3 130.71 25.84 12.18 180.0
18 8 3 21.99 5.66 5.24 0.0
19 8 3 5.02 2.02 1.33 0.0
20 8 3 5.98 2.03 1.96 180.0
21 8 3 8.45 2.27 1.88 0.0
22 8 3 17.77 4.52 4.07 0.0
23 8 3 10.70 3.43 3.37 0.0
0 9 3 26.71 10.49 3.16 180.0
1 9 3 25.50 19.87 3.43 180.0
2 9 3 6.71 2.80 2.93 0.0
3 9 3 45.61 17.18 0.30 0.0
4 9 3 14.86 9.25 3.88 180.0
5 9 3 3.00 2.31 0.89 0.0
6 9 3 0.54 1.90 0.90 180.0
7 9 3 9.02 2.67 1.66 0.0
8 9 3 85.97 16.83 10.87 180.0
9 9 3 7.71 5.00 0.16 0.0
10 9 3 20.81 4.97 5.09 0.0
11 9 3 22.96 5.35 5.65 180.0
12 9 3 9.44 2.81 3.44 0.0
13 9 3 30.69 6.02 3.93 0.0
14 9 3 11.12 4.91 3.38 180.0
15 9 3 6.92 1.89 1.61 180.0
16 9 3 10.68 2.29 2.72 180.0
17 9 3 5.51 1.87 0.54 0.0
18 9 3 4.95 1.50 1.64 180.0
19 9 3 2.01 1.19 0.22 0.0
20 9 3 5.45 1.80 2.23 0.0
21 9 3 4.40 1.52 1.55 180.0
22 9 3 2.29 2.38 0.80 0.0
1 10 3 93.68 24.69 11.34 0.0
2 10 3 17.16 6.87 5.19 0.0
3 10 3 2655.49 703.06 41.81 0.0
4 10 3 147.92 58.21 5.42 180.0
5 10 3 376.45 118.43 19.12 180.0
6 10 3 8.41 5.42 3.82 0.0
7 10 3 16.25 106.93 11.44 180.0
8 10 3 15.53 6.68 5.07 180.0
9 10 3 8.11 3.97 0.44 180.0
10 10 3 13.46 6.85 0.94 180.0
11 10 3 12.79 9.25 2.21 180.0
12 10 3 21.06 7.63 3.54 0.0
13 10 3 165.13 398.69 35.38 0.0
14 10 3 41.69 11.78 8.05 180.0
15 10 3 15.77 5.75 0.14 0.0
16 10 3 20.60 6.06 6.01 180.0
17 10 3 10.79 3.66 4.11 180.0
18 10 3 9.65 1.99 3.36 0.0
19 10 3 4.05 1.43 0.36 0.0
20 10 3 3.89 1.38 0.87 0.0
21 10 3 12.96 5.53 4.60 180.0
22 10 3 13.86 5.51 2.67 0.0
0 11 3 240.06 90.08 13.35 0.0
1 11 3 34.67 9.39 4.88 180.0
2 11 3 18.22 7.44 1.47 180.0
3 11 3 7.44 4.41 2.62 180.0
4 11 3 2.72 2.07 1.39 180.0
5 11 3 11.52 3.65 1.87 180.0
6 11 3 5.49 3.40 0.80 180.0
7 11 3 0.77 1.93 1.07 0.0
8 11 3 8.22 5.76 3.46 0.0
9 11 3 7.10 4.72 1.08 0.0
10 11 3 12.31 6.43 4.62 0.0
11 11 3 8.70 3.66 2.38 0.0
12 11 3 4.11 1.68 2.34 180.0
13 11 3 15.76 3.84 4.28 0.0
14 11 3 2.61 1.90 2.09 180.0
15 11 3 4.54 1.34 1.49 180.0
16 11 3 11.66 2.63 3.06 0.0
17 11 3 5.29 1.55 1.74 180.0
18 11 3 4.14 1.24 1.22 0.0
19 11 3 6.50 1.65 1.92 180.0
20 11 3 4.42 1.48 1.34 0.0
21 11 3 3.23 1.43 1.71 0.0
1 12 3 143.58 56.52 12.04 0.0
2 12 3 21.22 5.96 2.43 180.0
3 12 3 111.26 29.57 7.71 0.0
4 12 3 198.15 60.72 15.98 0.0
5 12 3 503.55 161.63 17.83 180.0
6 12 3 6.19 3.02 1.78 180.0
7 12 3 14.13 5.62 6.17 0.0
8 12 3 21.64 6.41 6.20 180.0
9 12 3 14.36 6.27 4.34 180.0
10 12 3 19.20 83.34 1.22 180.0
11 12 3 4.76 2.32 1.73 0.0
12 12 3 59.73 41.16 11.90 180.0
13 12 3 9.35 2.44 2.25 0.0
14 12 3 35.97 17.12 9.23 0.0
15 12 3 17.74 5.02 4.74 0.0
16 12 3 4.11 1.49 0.12 0.0
17 12 3 20.35 4.01 4.52 0.0
18 12 3 5.11 1.38 1.10 180.0
19 12 3 4.00 1.45 1.89 180.0
20 12 3 3.08 1.57 1.12 0.0
21 12 3 28.12 10.55 4.54 180.0
0 13 3 325.56 122.79 5.66 180.0
3 13 3 406.91 129.85 13.35 180.0
4 13 3 10.44 5.40 1.30 180.0
5 13 3 151.38 47.02 9.08 180.0
6 13 3 12.26 6.79 2.76 0.0
7 13 3 16.14 5.60 4.57 180.0
8 13 3 116.05 232.39 23.07 180.0
9 13 3 240.88 684.00 32.70 0.0
10 13 3 36.02 12.52 1.30 0.0
11 13 3 17.37 8.47 3.89 180.0
12 13 3 169.55 40.42 10.74 0.0
13 13 3 19.98 4.53 5.02 0.0
14 13 3 6.77 2.13 1.00 0.0
15 13 3 5.31 1.93 1.12 0.0
16 13 3 7.81 2.00 1.15 0.0
17 13 3 15.56 60.18 13.93 180.0
18 13 3 29.68 15.51 6.18 180.0
19 13 3 28.60 7.53 6.09 180.0
20 13 3 8.58 3.25 1.66 0.0
1 14 3 21.65 6.10 3.80 0.0
2 14 3 9.40 4.49 1.26 0.0
3 14 3 20.90 11.13 2.66 0.0
4 14 3 3.29 3.05 2.29 180.0
5 14 3 77.78 23.37 6.62 180.0
6 14 3 5.74 2.78 0.94 180.0
7 14 3 40.09 27.12 5.93 180.0
8 14 3 39.57 12.96 4.48 0.0
9 14 3 3.84 2.48 1.03 0.0
10 14 3 3.28 2.89 2.71 180.0
11 14 3 1.85 1.74 1.53 180.0
12 14 3 4.77 1.80 2.42 0.0
13 14 3 58.04 12.71 5.46 0.0
14 14 3 8.36 2.19 2.43 180.0
15 14 3 1.61 1.33 0.52 0.0
16 14 3 2.66 1.28 0.45 180.0
17 14 3 5.71 1.54 2.15 180.0
18 14 3 2.95 1.38 1.45 0.0
19 14 3 4.14 2.25 1.17 180.0
0 15 3 100.70 39.58 0.23 180.0
1 15 3 219.62 69.64 9.38 180.0
2 15 3 11.66 4.31 0.99 180.0
3 15 3 37.07 11.95 4.81 180.0
4 15 3 21.32 8.66 2.84 180.0
5 15 3 17.30 5.20 3.33 180.0
6 15 3 12.71 13.54 2.11 180.0
7 15 3 23.36 15.37 2.95 180.0
8 15 3 191.23 49.04 12.45 180.0
9 15 3 146.00 40.28 9.79 0.0
10 15 3 6.07 3.89 3.46 0.0
11 15 3 3.77 2.25 0.32 180.0
12 15 3 1.96 1.45 1.12 0.0
13 15 3 1.06 1.48 0.64 180.0
14 15 3 1.52 1.67 0.80 0.0
15 15 3 13.29 3.53 2.29 180.0
16 15 3 7.20 1.82 2.82 180.0
17 15 3 24.48 9.16 4.97 180.0
18 15 3 5.32 1.96 1.60 180.0
1 16 3 5.42 3.87 0.50 0.0
2 16 3 18.74 6.45 0.41 180.0
3 16 3 43.13 13.21 4.53 180.0
4 16 3 415.26 129.31 13.30 180.0
5 16 3 67.68 18.69 2.14 0.0
6 16 3 273.81 86.10 9.05 0.0
7 16 3 169.65 66.58 8.22 0.0
8 16 3 10.05 9.20 0.58 0.0
9 16 3 7.88 3.74 1.27 180.0
10 16 3 2.43 3.42 0.34 0.0
11 16 3 11.62 6.97 3.71 0.0
12 16 3 5.66 1.83 1.09 0.0
13 16 3 53.45 21.86 7.58 180.0
14 16 3 7.91 3.10 2.27 180.0
15 16 3 7.47 2.12 0.39 0.0
16 16 3 3.74 1.47 1.47 180.0
17 16 3 27.05 6.84 3.84 0.0
18 16 3 1.57 2.95 0.11 180.0
0 17 3 112.61 44.36 0.97 180.0
1 17 3 23.31 7.51 6.77 0.0
2 17 3 18.62 17.39 1.76 180.0
3 17 3 6.55 2.84 0.67 180.0
4 17 3 3.54 3.03 0.77 180.0
5 17 3 2.96 2.46 0.03 180.0
6 17 3 0.00 2.27 0.02 180.0
7 17 3 4.77 2.63 1.52 0.0
8 17 3 11.88 9.40 2.74 0.0
9 17 3 12.91 5.73 3.57 180.0
10 17 3 4.04 1.92 1.49 180.0
11 17 3 1.91 1.75 1.43 0.0
12 17 3 3.96 1.82 1.72 180.0
13 17 3 11.01 2.67 2.64 180.0
14 17 3 1.87 1.41 0.49 180.0
15 17 3 3.53 1.59 1.86 180.0
16 17 3 0.12 2.43 0.04 180.0
17 17 3 6.57 2.97 2.60 0.0
1 18 3 1.67 3.22 0.86 0.0
2 18 3 3.08 2.74 1.14 180.0
3 18 3 9.73 8.41 2.96 180.0
4 18 3 57.40 18.13 6.83 0.0
5 18 3 16.22 18.16 0.16 180.0
6 18 3 8.89 3.32 2.89 180.0
7 18 3 22.79 8.06 4.91 0.0
8 18 3 10.01 3.87 0.74 180.0
9 18 3 26.45 7.86 3.35 180.0
10 18 3 0.00 1.91 0.57 0.0
11 18 3 1.34 1.90 0.53 0.0
12 18 3 6.62 6.26 4.30 180.0
13 18 3 29.71 14.39 6.73 180.0
14 18 3 18.52 13.33 3.70 0.0
15 18 3 2.67 2.02 2.29 0.0
16 18 3 4.73 3.78 0.95 180.0
0 19 3 24.81 14.38 0.72 180.0
1 19 3 15.61 5.31 1.98 0.0
2 19 3 2.79 2.19 0.97 180.0
3 19 3 2.17 2.27 0.04 180.0
4 19 3 0.19 1.80 1.07 0.0
5 19 3 3.16 2.14 0.11 0.0
6 19 3 2.90 2.76 0.52 0.0
7 19 3 1.08 2.30 0.85 0.0
8 19 3 10.67 3.58 2.02 0.0
9 19 3 7.88 2.78 1.50 180.0
10 19 3 5.65 3.16 0.86 180.0
11 19 3 3.08 1.95 1.18 0.0
12 19 3 3.06 1.92 1.28 180.0
13 19 3 4.00 1.84 1.68 180.0
14 19 3 0.68 1.84 0.80 0.0
1 20 3 5.89 2.38 0.52 180.0
2 20 3 2.32 2.01 0.91 180.0
3 20 3 5.12 8.45 0.67 0.0
4 20 3 35.57 14.01 2.37 0.0
5 20 3 10.57 6.30 1.22 180.0
6 20 3 9.37 4.39 1.46 180.0
7 20 3 13.88 24.29 3.48 180.0
8 20 3 5.37 2.56 2.43 0.0
9 20 3 4.10 1.97 1.08 180.0
10 20 3 1.69 1.80 0.74 180.0
11 20 3 9.93 3.99 2.23 180.0
12 20 3 1.59 1.73 1.31 180.0
13 20 3 47.20 18.80 2.93 0.0
0 21 3 97.79 38.61 1.03 0.0
1 21 3 51.75 31.65 5.46 0.0
2 21 3 9.51 3.19 1.28 180.0
3 21 3 3.48 2.28 0.61 0.0
4 21 3 0.85 2.09 0.75 0.0
5 21 3 2.33 2.04 0.72 0.0
6 21 3 0.05 1.92 0.02 180.0
7 21 3 6.37 3.58 1.39 180.0
8 21 3 1.36 1.80 0.59 180.0
9 21 3 0.00 2.36 1.35 180.0
10 21 3 19.35 9.64 0.99 180.0
11 21 3 0.00 2.48 0.03 180.0
1 22 3 5.60 2.86 0.56 180.0
2 22 3 0.72 2.43 0.41 0.0
3 22 3 4.26 2.30 0.50 180.0
4 22 3 26.91 8.60 3.65 180.0
5 22 3 4.42 3.25 0.78 0.0
6 22 3 4.58 2.91 2.15 0.0
7 22 3 3.25 3.08 0.94 180.0
8 22 3 0.81 2.71 1.41 0.0
0 23 3 63.41 35.63 0.57 0.0
1 23 3 59.56 21.16 5.66 0.0
2 23 3 0.98 2.22 0.48 180.0
3 23 3 8.89 3.97 1.94 0.0
4 23 3 0.00 1.96 0.21 180.0
5 23 3 2.61 2.20 1.55 0.0
0 0 4 4246.04 2205.95 58.81 0.0
1 0 4 9472.71 2035.99 92.72 180.0
2 0 4 4398.37 929.17 59.21 180.0
3 0 4 380.37 86.11 15.77 0.0
4 0 4 67.74 1153.11 19.42 0.0
5 0 4 694.22 177.98 29.43 180.0
6 0 4 15.68 7.48 4.73 180.0
7 0 4 109.19 36.01 3.73 0.0
8 0 4 12420.76 2209.65 112.72 0.0
9 0 4 1298.52 257.50 25.65 0.0
10 0 4 323.39 53.71 16.80 180.0
11 0 4 166.34 38.33 12.68 180.0
12 0 4 3145.47 562.28 54.38 180.0
13 0 4 1549.10 258.95 37.35 0.0
14 0 4 49.76 17.61 4.53 0.0
15 0 4 19.63 8.24 3.15 180.0
16 0 4 146.58 219.54 11.67 0.0
17 0 4 26.42 6.80 4.53 180.0
18 0 4 640.95 163.64 19.33 0.0
19 0 4 28.10 7.98 3.30 180.0
20 0 4 12.60 20.42 3.27 180.0
21 0 4 8.81 2.73 3.30 180.0
22 0 4 49.74 17.55 6.36 180.0
23 0 4 52.41 9.52 6.52 0.0
24 0 4 66.82 35.17 4.62 0.0
1 1 4 742.29 126.14 24.33 180.0
2 1 4 51.71 13.72 9.13 180.0
3 1 4 1372.80 184.59 32.17 180.0
4 1 4 44.57 9.99 2.72 180.0
5 1 4 1712.83 212.13 32.10 0.0
6 1 4 80.55 9.02 8.72 0.0
7 1 4 23.99 24.53 2.10 0.0
8 1 4 25.29 3.87 0.97 180.0
9 1 4 53.79 11.05 8.09 0.0
10 1 4 8.84 1.62 1.17 0.0
11 1 4 17.08 6.41 2.71 180.0
12 1 4 51.40 5.59 7.96 180.0
13 1 4 173.69 22.57 10.68 180.0
14 1 4 30.72 4.53 7.13 0.0
15 1 4 91.92 11.75 9.99 180.0
16 1 4 14.29 2.41 3.88 0.0
17 1 4 10.87 3.24 1.93 180.0
18 1 4 5.34 1.56 1.57 180.0
19 1 4 7.56 3.05 0.81 0.0
20 1 4 3.84 1.11 1.41 180.0
21 1 4 16.61 2.72 5.50 0.0
22 1 4 4.20 1.38 0.99 180.0
23 1 4 5.08 1.70 1.79 0.0
24 1 4 11.28 3.34 3.19 0.0
0 2 4 98.52 58.45 6.55 0.0
1 2 4 2251.96 534.94 39.95 180.0
2 2 4 83.72 16.05 7.68 180.0
3 2 4 182.14 31.65 10.68 180.0
4 2 4 28.66 4.67 6.24 0.0
5 2 4 227.92 44.11 15.12 180.0
6 2 4 20.92 6.85 4.51 0.0
7 2 4 437.08 54.41 22.56 180.0
8 2 4 166.15 23.99 11.65 0.0
9 2 4 2093.33 274.42 38.51 0.0
10 2 4 49.92 5.72 4.61 180.0
11 2 4 44.40 9.52 9.06 0.0
12 2 4 46.60 5.42 8.77 180.0
13 2 4 32.50 4.16 4.98 0.0
14 2 4 14.97 2.62 2.52 0.0
15 2 4 19.72 2.78 3.61 180.0
16 2 4 13.87 2.61 3.17 0.0
17 2 4 165.32 22.56 12.75 180.0
18 2 4 10.20 2.37 1.89 0.0
19 2 4 13.78 2.79 3.82 0.0
20 2 4 5.02 2.08 0.73 0.0
21 2 4 5.66 2.17 1.85 0.0
22 2 4 2.09 1.51 1.36 180.0
23 2 4 10.51 2.69 2.60 0.0
24 2 4 2.55 2.35 0.61 0.0
1 3 4 238.21 45.68 11.47 0.0
2 3 4 308.27 41.27 16.97 0.0
3 3 4 199.42 43.02 11.34 0.0
4 3 4 2280.79 338.65 41.31 0.0
5 3 4 848.91 144.82 21.82 180.0
6 3 4 511.64 80.26 17.51 180.0
7 3 4 387.70 55.56 17.90 0.0
8 3 4 80.44 10.86 9.83 180.0
9 3 4 30.61 5.81 3.14 0.0
10 3 4 15.52 6.80 2.95 180.0
11 3 4 11.83 3.21 3.07 0.0
12 3 4 12.44 2.06 4.65 180.0
13 3 4 11.04 1.95 2.53 180.0
14 3 4 14.34 2.54 3.28 180.0
15 3 4 58.90 11.21 7.50 0.0
16 3 4 23.30 3.95 5.87 0.0
17 3 4 8.41 2.29 1.55 180.0
18 3 4 15.14 2.47 3.50 0.0
19 3 4 7.42 3.16 1.01 180.0
20 3 4 6.51 2.26 1.09 0.0
21 3 4 4.28 1.78 0.37 180.0
22 3 4 3.85 1.87 2.36 180.0
23 3 4 3.75 1.83 0.03 180.0
24 3 4 29.80 13.88 7.32 180.0
0 4 4 1311.84 461.77 19.73 180.0
1 4 4 5.41 6.50 1.79 0.0
2 4 4 75.41 23.81 6.58 0.0
3 4 4 23.35 13.03 5.32 180.0
4 4 4 39.78 6.46 0.87 0.0
5 4 4 9.81 2.09 1.17 0.0
6 4 4 15.12 2.77 4.31 0.0
7 4 4 15.91 2.71 3.02 0.0
8 4 4 339.66 50.45 20.25 180.0
9 4 4 17.18 7.27 4.22 0.0
10 4 4 17.71 2.90 3.40 0.0
11 4 4 9.70 2.12 2.54 180.0
12 4 4 41.40 5.77 5.50 0.0
13 4 4 22.54 3.21 4.69 180.0
14 4 4 3.03 1.15 0.17 0.0
15 4 4 11.89 2.14 3.76 180.0
16 4 4 20.13 2.74 2.66 180.0
17 4 4 4.26 1.28 1.83 0.0
18 4 4 5.78 1.53 3.32 180.0
19 4 4 2.02 1.22 0.56 0.0
20 4 4 1.66 1.23 1.45 0.0
21 4 4 1.91 1.05 0.96 0.0
22 4 4 1.64 1.49 0.53 0.0
23 4 4 0.14 1.76 0.68 0.0
24 4 4 2.03 2.92 1.41 180.0
1 5 4 1219.19 477.61 33.82 0.0
2 5 4 420.94 131.43 22.64 0.0
3 5 4 3514.89 632.60 48.70 0.0
4 5 4 74.72 53.96 3.66 0.0
5 5 4 230.16 47.48 5.79 180.0
6 5 4 67.18 19.86 7.36 180.0
7 5 4 23.19 45.88 5.60 180.0
8 5 4 106.21 29.84 9.06 180.0
9 5 4 198.18 31.79 13.02 180.0
10 5 4 30.53 14.86 3.61 180.0
11 5 4 19.95 4.33 0.22 0.0
12 5 4 119.42 17.11 11.00 0.0
13 5 4 863.81 114.34 25.27 0.0
14 5 4 220.66 25.23 15.74 180.0
15 5 4 1299.98 157.70 32.33 0.0
16 5 4 12.74 4.75 2.29 180.0
17 5 4 7.38 1.85 3.35 180.0
18 5 4 20.94 3.74 5.30 0.0
19 5 4 11.78 2.97 2.72 180.0
20 5 4 3.49 1.16 1.04 0.0
21 5 4 99.48 9.99 10.26 180.0
22 5 4 5.31 1.56 0.78 0.0
23 5 4 3.64 1.78 1.11 0.0
24 5 4 49.61 26.43 12.67 180.0
0 6 4 538.55 299.57 18.28 0.0
1 6 4 208.16 56.01 14.95 180.0
3 6 4 9.11 3.30 2.40 180.0
4 6 4 6.66 2.61 0.60 0.0
5 6 4 11.49 2.85 2.70 180.0
6 6 4 18.48 6.14 3.01 180.0
7 6 4 11.89 3.75 1.30 180.0
8 6 4 77.88 15.60 11.34 0.0
9 6 4 54.19 9.12 7.19 0.0
10 6 4 21.33 3.80 2.58 180.0
11 6 4 9.07 4.93 0.64 0.0
12 6 4 20.15 3.26 2.04 180.0
13 6 4 8.77 3.81 0.92 0.0
14 6 4 10.26 2.08 2.74 180.0
15 6 4 18.18 3.59 3.92 0.0
16 6 4 20.01 5.22 4.73 0.0
17 6 4 8.54 3.16 3.19 180.0
18 6 4 7.44 2.17 3.53 0.0
19 6 4 5.31 1.58 2.18 0.0
20 6 4 3.35 1.16 1.57 180.0
21 6 4 3.18 1.18 1.53 180.0
22 6 4 1.61 0.99 0.69 180.0
23 6 4 2.04 1.29 0.78 180.0
1 7 4 102.43 32.04 13.06 0.0
2 7 4 29.05 35.19 6.36 180.0
3 7 4 238.24 63.43 18.27 0.0
4 7 4 5.59 2.26 1.77 0.0
5 7 4 114.55 21.70 10.12 180.0
6 7 4 60.19 16.74 7.09 0.0
7 7 4 20.33 6.64 4.95 180.0
8 7 4 27.24 25.46 4.38 180.0
9 7 4 61.73 44.39 6.70 180.0
10 7 4 9.59 18.51 0.32 0.0
11 7 4 9.82 2.60 1.05 180.0
12 7 4 65.62 11.01 7.19 180.0
13 7 4 260.49 38.63 15.50 0.0
14 7 4 67.97 10.94 5.60 0.0
15 7 4 9.22 2.53 1.00 0.0
16 7 4 8.34 2.12 3.06 180.0
17 7 4 14.38 3.41 4.14 0.0
18 7 4 4.18 1.53 0.65 180.0
19 7 4 4.69 1.28 2.02 180.0
20 7 4 6.46 2.33 1.51 180.0
21 7 4 11.82 2.30 3.02 180.0
22 7 4 3.97 1.68 1.35 0.0
23 7 4 1.62 1.47 0.63 0.0
0 8 4 7947.12 3079.69 52.40 180.0
1 8 4 4532.80 1399.38 47.60 180.0
2 8 4 901.77 246.40 27.09 0.0
3 8 4 40.45 514.54 34.49 180.0
4 8 4 22.81 18.62 2.06 0.0
5 8 4 16.88 7.83 3.82 180.0
6 8 4 37.88 10.64 6.37 0.0
7 8 4 302.48 64.38 18.34 180.0
8 8 4 580.00 129.39 20.90 180.0
9 8 4 6050.46 3364.65 51.96 0.0
10 8 4 80.51 39.69 5.90 180.0
11 8 4 37.68 14.25 4.77 0.0
12 8 4 133.70 55.89 17.88 0.0
13 8 4 275.14 59.12 16.61 180.0
14 8 4 6.38 2.25 1.12 180.0
15 8 4 26.90 4.85 4.63 0.0
16 8 4 30.10 5.60 4.78 180.0
17 8 4 298.37 55.96 15.52 180.0
18 8 4 16.38 6.45 4.86 180.0
19 8 4 36.67 10.65 7.23 0.0
20 8 4 18.51 6.83 4.31 0.0
21 8 4 4.62 2.52 0.07 0.0
22 8 4 2.78 1.64 0.02 0.0
23 8 4 4.26 2.40 1.69 180.0
1 9 4 10.18 3.72 1.28 0.0
2 9 4 9.53 4.48 3.19 180.0
3 9 4 12.38 4.28 1.58 0.0
4 9 4 22.64 22.43 8.64 0.0
5 9 4 17.87 40.90 14.16 180.0
6 9 4 11.28 6.68 5.07 180.0
7 9 4 6.76 3.78 1.04 180.0
8 9 4 16.24 13.07 2.95 0.0
9 9 4 9.25 2.73 3.78 0.0
10 9 4 6.17 1.94 1.58 180.0
11 9 4 7.79 2.51 0.85 180.0
12 9 4 22.47 5.23 3.55 180.0
13 9 4 18.29 3.79 2.59 0.0
14 9 4 13.97 8.66 3.06 0.0
15 9 4 28.00 5.97 5.56 180.0
16 9 4 4.80 1.55 1.98 0.0
17 9 4 3.93 1.28 1.49 180.0
18 9 4 5.38 1.49 1.02 180.0
19 9 4 3.60 1.17 1.13 0.0
20 9 4 2.75 1.23 1.28 0.0
21 9 4 6.39 2.19 2.19 180.0
22 9 4 7.57 2.96 1.70 180.0
0 10 4 723.24 402.16 25.34 180.0
1 10 4 21.15 8.70 0.29 0.0
2 10 4 191.03 50.73 15.65 0.0
3 10 4 230.23 72.79 14.35 180.0
4 10 4 10.89 10.76 5.26 180.0
5 10 4 16.07 7.64 4.62 0.0
6 10 4 17.03 14.58 1.62 0.0
7 10 4 18.06 5.03 0.06 180.0
8 10 4 726.28 357.94 31.10 180.0
9 10 4 15.94 11.92 5.15 0.0
10 10 4 21.79 10.63 0.51 0.0
11 10 4 9.36 2.32 1.20 0.0
12 10 4 147.95 23.07 15.55 0.0
13 10 4 67.41 40.51 15.42 180.0
14 10 4 5.46 1.91 0.93 180.0
15 10 4 8.55 4.42 1.31 0.0
16 10 4 26.46 7.04 5.33 180.0
17 10 4 16.52 6.61 2.89 180.0
18 10 4 25.69 5.40 4.47 180.0
19 10 4 10.33 3.90 1.93 0.0
20 10 4 7.83 6.10 0.56 180.0
21 10 4 4.29 1.61 1.86 0.0
22 10 4 3.25 2.08 2.34 0.0
1 11 4 78.90 21.28 6.65 0.0
2 11 4 4.32 2.23 0.23 180.0
3 11 4 57.36 18.00 7.08 0.0
4 11 4 9.24 2.86 3.15 0.0
5 11 4 77.72 24.82 6.95 180.0
6 11 4 7.96 4.86 1.68 0.0
7 11 4 2.84 2.61 0.99 180.0
8 11 4 9.97 3.83 2.79 180.0
9 11 4 6.67 2.46 0.12 0.0
10 11 4 8.10 8.24 1.41 180.0
11 11 4 8.26 3.29 2.98 0.0
12 11 4 10.26 5.48 1.17 180.0
13 11 4 17.81 22.34 4.48 0.0
14 11 4 7.06 2.51 2.28 0.0
15 11 4 5.60 2.85 1.37 180.0
16 11 4 6.68 2.45 1.86 180.0
17 11 4 4.63 1.46 1.92 0.0
18 11 4 3.74 1.72 1.25 180.0
19 11 4 3.92 1.30 0.84 0.0
20 11 4 1.78 1.01 1.15 0.0
21 11 4 1.71 1.56 1.07 180.0
0 12 4 359.32 139.20 10.27 0.0
2 12 4 46.38 12.92 6.07 180.0
3 12 4 139.16 36.93 11.27 0.0
4 12 4 7.16 5.11 2.50 180.0
5 12 4 128.67 40.92 6.50 0.0
6 12 4 22.23 7.07 2.58 180.0
7 12 4 61.07 103.41 14.17 0.0
8 12 4 17.33 8.82 3.61 0.0
9 12 4 90.98 292.20 26.55 180.0
10 12 4 6.96 2.30 1.04 0.0
11 12 4 59.44 26.78 8.39 180.0
12 12 4 17.90 4.39 4.40 180.0
13 12 4 3.93 2.27 1.46 0.0
14 12 4 4.17 1.64 0.56 0.0
15 12 4 3.19 1.33 0.80 180.0
16 12 4 4.65 1.58 1.72 0.0
17 12 4 44.55 36.82 11.16 0.0
18 12 4 4.74 2.12 1.10 0.0
19 12 4 16.60 3.75 3.76 180.0
20 12 4 6.81 3.41 3.21 180.0
1 13 4 15.95 5.27 0.59 0.0
2 13 4 123.54 48.61 8.14 180.0
3 13 4 3.84 1.91 1.29 0.0
4 13 4 624.02 169.94 16.96 180.0
5 13 4 177.05 53.59 4.17 0.0
6 13 4 161.18 56.61 9.47 0.0
7 13 4 120.94 125.66 10.62 180.0
8 13 4 13.42 43.58 3.82 0.0
9 13 4 12.64 8.10 4.09 180.0
10 13 4 20.05 153.20 2.52 0.0
11 13 4 22.74 7.29 3.79 180.0
12 13 4 10.82 6.50 0.74 180.0
13 13 4 59.58 10.94 7.66 0.0
14 13 4 12.68 5.53 4.30 0.0
15 13 4 16.31 4.75 4.08 180.0
16 13 4 15.58 6.34 5.73 180.0
17 13 4 14.65 4.47 4.09 0.0
18 13 4 10.35 2.30 2.47 180.0
19 13 4 3.07 1.38 0.09 180.0
20 13 4 13.31 5.24 0.94 180.0
0 14 4 197.99 110.18 0.07 180.0
1 14 4 5.10 2.81 2.81 180.0
2 14 4 4.35 2.41 1.69 0.0
3 14 4 8.34 6.13 0.50 0.0
4 14 4 3.19 2.24 0.14 0.0
5 14 4 5.44 3.88 1.13 0.0
6 14 4 8.53 9.78 0.79 180.0
7 14 4 18.14 16.26 5.59 180.0
8 14 4 5.44 3.28 2.43 0.0
9 14 4 19.16 9.32 4.98 0.0
10 14 4 7.60 2.88 2.51 180.0
11 14 4 4.30 1.80 1.71 0.0
12 14 4 1.55 1.57 0.30 0.0
13 14 4 10.70 3.46 2.42 180.0
14 14 4 3.10 1.41 2.11 0.0
15 14 4 1.41 1.25 0.56 0.0
16 14 4 4.91 1.61 0.52 0.0
17 14 4 7.43 2.48 2.13 180.0
18 14 4 5.31 1.62 0.67 180.0
19 14 4 4.21 3.55 1.81 0.0
1 15 4 37.56 10.35 2.83 0.0
2 15 4 16.36 5.79 3.69 180.0
3 15 4 31.96 8.71 2.02 0.0
4 15 4 11.63 5.55 1.06 0.0
5 15 4 1193.55 328.90 20.36 180.0
6 15 4 70.09 19.18 5.29 180.0
7 15 4 32.84 25.23 0.39 180.0
8 15 4 165.50 64.11 7.12 0.0
9 15 4 8.94 5.24 1.72 180.0
10 15 4 5.13 3.34 1.84 0.0
11 15 4 5.89 2.06 2.14 180.0
12 15 4 3.16 1.64 0.29 0.0
13 15 4 14.22 3.55 0.60 0.0
14 15 4 5.60 1.71 1.19 180.0
15 15 4 12.68 3.29 3.37 180.0
16 15 4 4.06 1.43 0.88 180.0
17 15 4 3.27 1.59 2.07 0.0
18 15 4 3.93 2.32 0.57 0.0
0 16 4 321.09 124.09 9.81 180.0
1 16 4 354.10 110.78 6.82 180.0
2 16 4 16.40 15.67 1.04 180.0
3 16 4 10.68 4.03 0.53 0.0
4 16 4 16.21 4.72 2.64 0.0
5 16 4 3.15 2.75 0.77 180.0
6 16 4 3.30 6.50 0.87 180.0
7 16 4 43.18 29.11 3.12 0.0
8 16 4 231.59 63.54 9.64 0.0
9 16 4 27.17 17.41 0.43 0.0
10 16 4 6.06 3.37 3.99 180.0
11 16 4 16.84 5.33 4.49 180.0
12 16 4 21.66 17.94 5.77 180.0
13 16 4 3.71 1.83 1.39 0.0
14 16 4 3.80 1.49 2.31 0.0
15 16 4 3.51 1.50 1.43 180.0
16 16 4 10.40 2.96 3.31 180.0
17 16 4 8.94 3.17 2.58 0.0
1 17 4 6.89 5.04 1.66 180.0
2 17 4 4.73 3.51 0.04 0.0
3 17 4 7.93 7.50 3.57 180.0
4 17 4 6.07 2.89 1.19 180.0
5 17 4 6.63 5.59 1.60 0.0
6 17 4 1.74 3.19 0.86 180.0
7 17 4 4.96 2.78 0.39 0.0
8 17 4 23.57 6.81 1.72 0.0
9 17 4 13.74 4.80 0.62 0.0
10 17 4 12.08 9.60 0.82 0.0
11 17 4 0.11 1.72 0.69 0.0
12 17 4 4.80 1.91 1.39 0.0
13 17 4 8.22 2.80 3.54 180.0
14 17 4 6.95 2.70 2.69 180.0
15 17 4 2.11 1.69 0.56 0.0
16 17 4 2.66 2.35 0.93 0.0
0 18 4 124.10 50.33 3.97 0.0
1 18 4 176.23 47.88 8.40 0.0
2 18 4 194.16 50.76 5.05 180.0
3 18 4 110.61 42.80 6.60 0.0
4 18 4 1.89 2.92 1.38 0.0
5 18 4 10.77 3.48 1.28 0.0
6 18 4 5.94 2.35 0.26 180.0
7 18 4 20.32 14.86 4.17 0.0
8 18 4 75.32 35.02 7.49 0.0
9 18 4 230.63 71.22 11.53 180.0
10 18 4 8.26 16.34 0.89 180.0
11 18 4 3.38 4.28 2.16 180.0
12 18 4 16.04 10.69 5.62 180.0
13 18 4 4.63 2.34 2.51 0.0
14 18 4 0.39 1.77 0.01 180.0
15 18 4 4.78 4.95 1.59 180.0
1 19 4 9.80 3.73 1.49 180.0
2 19 4 4.86 2.16 0.12 180.0
3 19 4 12.29 7.07 0.65 180.0
4 19 4 0.30 1.81 0.36 0.0
5 19 4 36.97 10.48 2.99 0.0
6 19 4 5.16 2.68 0.68 0.0
7 19 4 2.85 1.92 1.12 0.0
8 19 4 0.45 2.61 0.58 180.0
9 19 4 6.43 3.59 0.59 180.0
10 19 4 0.90 2.17 0.42 0.0
11 19 4 2.46 2.15 0.18 0.0
12 19 4 2.07 2.25 0.88 180.0
13 19 4 6.87 5.28 1.54 180.0
14 19 4 1.33 3.30 0.05 0.0
0 20 4 39.21 15.19 0.03 180.0
1 20 4 36.25 10.79 3.58 0.0
2 20 4 4.17 4.76 0.06 0.0
3 20 4 9.70 6.11 2.20 0.0
4 20 4 0.81 3.55 0.73 0.0
5 20 4 2.22 2.46 1.57 0.0
6 20 4 8.65 8.08 0.95 0.0
7 20 4 6.37 3.40 0.58 180.0
8 20 4 4.31 2.07 0.74 0.0
9 20 4 1.28 1.88 1.17 180.0
10 20 4 1.83 16.18 0.26 0.0
11 20 4 2.09 2.35 0.09 0.0
12 20 4 0.56 2.62 0.56 0.0
1 21 4 6.26 2.79 0.28 0.0
2 21 4 12.07 4.19 1.05 0.0
3 21 4 6.95 2.98 2.29 0.0
4 21 4 14.63 5.30 1.53 0.0
5 21 4 57.39 32.18 3.79 180.0
6 21 4 7.43 8.48 2.84 180.0
7 21 4 2.72 2.01 0.05 0.0
8 21 4 16.44 4.64 1.63 0.0
9 21 4 4.81 2.54 1.00 180.0
10 21 4 0.00 2.39 0.84 180.0
0 22 4 29.94 12.02 2.43 180.0
1 22 4 8.03 3.15 2.00 180.0
2 22 4 3.10 2.02 1.66 0.0
3 22 4 4.80 2.09 1.38 180.0
4 22 4 0.92 1.79 0.07 0.0
5 22 4 3.20 2.06 0.28 0.0
6 22 4 5.16 4.73 0.33 180.0
7 22 4 0.00 2.72 0.63 180.0
8 22 4 0.74 3.13 0.66 0.0
1 23 4 4.24 2.51 0.16 0.0
2 23 4 2.85 2.99 0.74 0.0
3 23 4 1.84 2.32 0.21 180.0
1 0 5 2018.02 402.93 34.84 0.0
2 0 5 2129.69 551.12 43.73 180.0
3 0 5 3637.06 934.71 53.82 0.0
4 0 5 390.43 145.70 22.20 0.0
5 0 5 51.19 1069.04 8.16 180.0
6 0 5 1114.30 148.77 35.40 0.0
7 0 5 131.80 73.87 20.15 0.0
8 0 5 469.90 727.22 33.90 180.0
9 0 5 1119.59 223.10 23.61 180.0
10 0 5 44.39 18.13 6.12 0.0
11 0 5 19.27 40.22 0.04 180.0
12 0 5 1231.65 226.89 31.48 180.0
13 0 5 525.83 92.98 18.70 0.0
14 0 5 1592.77 284.80 34.94 0.0
15 0 5 2007.84 349.84 33.00 0.0
16 0 5 32.66 10.96 6.73 180.0
17 0 5 106.52 126.91 8.83 0.0
18 0 5 57.42 32.17 7.57 180.0
19 0 5 64.77 19.17 4.27 180.0
20 0 5 9.22 4.31 1.18 0.0
21 0 5 45.22 9.86 10.41 180.0
22 0 5 7.48 2.63 1.98 180.0
23 0 5 85.58 146.26 0.06 0.0
24 0 5 7.51 6.17 1.28 180.0
0 1 5 1212.43 276.24 28.15 180.0
1 1 5 169.18 26.04 12.36 180.0
2 1 5 35.60 8.36 2.97 0.0
3 1 5 49.55 6.29 8.58 0.0
4 1 5 13.36 3.91 0.37 180.0
5 1 5 25.02 4.36 3.76 180.0
6 1 5 69.07 8.67 8.52 0.0
7 1 5 29.79 4.34 4.34 0.0
8 1 5 231.21 28.30 14.87 0.0
9 1 5 34.11 10.71 5.49 180.0
10 1 5 35.55 7.44 3.26 180.0
11 1 5 22.99 3.47 4.79 180.0
12 1 5 13.00 2.38 1.26 0.0
13 1 5 69.48 10.09 10.28 0.0
14 1 5 30.51 3.96 6.27 180.0
15 1 5 17.87 2.88 3.08 0.0
16 1 5 9.31 4.68 0.78 180.0
17 1 5 8.63 3.19 0.96 0.0
18 1 5 9.41 3.30 1.81 180.0
19 1 5 3.99 1.43 0.78 180.0
20 1 5 24.14 3.30 4.42 0.0
21 1 5 7.35 3.40 3.43 180.0
22 1 5 4.10 1.53 1.14 0.0
23 1 5 2.03 1.50 0.58 0.0
24 1 5 2.86 1.95 1.35 0.0
1 2 5 105.35 19.64 11.47 0.0
2 2 5 68.05 12.26 7.92 180.0
3 2 5 474.48 112.99 18.96 0.0
4 2 5 156.83 36.20 13.73 180.0
5 2 5 66.56 10.34 7.35 180.0
6 2 5 5.79 1.73 1.55 180.0
7 2 5 7.26 1.97 2.09 0.0
8 2 5 11.33 2.74 2.82 0.0
9 2 5 123.10 15.76 8.85 180.0
10 2 5 19.95 2.81 5.29 0.0
11 2 5 9.30 3.26 2.37 180.0
12 2 5 33.75 9.80 7.36 0.0
13 2 5 134.44 17.11 11.51 0.0
14 2 5 7.48 1.41 2.73 180.0
15 2 5 83.86 9.09 7.25 0.0
16 2 5 22.50 6.70 7.05 180.0
17 2 5 9.02 1.91 3.12 0.0
18 2 5 2.92 0.99 0.96 180.0
19 2 5 10.76 2.46 2.95 180.0
20 2 5 2.61 1.19 0.69 0.0
21 2 5 8.27 2.10 3.14 180.0
22 2 5 7.27 3.54 2.99 0.0
23 2 5 4.92 2.30 0.92 0.0
24 2 5 3.02 3.50 1.25 180.0
0 3 5 7350.43 4319.17 61.55 0.0
1 3 5 132.13 39.36 10.27 180.0
2 3 5 259.21 70.79 20.19 180.0
3 3 5 144.02 27.00 11.28 180.0
4 3 5 61.24 13.44 6.10 180.0
5 3 5 12.56 4.26 0.05 0.0
6 3 5 31.85 7.82 2.47 180.0
7 3 5 70.61 16.77 6.80 180.0
8 3 5 447.28 96.75 19.91 180.0
9 3 5 369.54 48.44 17.50 0.0
10 3 5 481.95 61.70 20.55 0.0
11 3 5 8.19 2.50 1.98 180.0
12 3 5 15.04 4.17 4.05 180.0
13 3 5 139.20 15.84 10.40 180.0
14 3 5 19.23 4.56 3.32 0.0
15 3 5 15.81 3.06 3.46 0.0
16 3 5 3.74 1.62 1.06 180.0
17 3 5 9.94 2.43 3.50 180.0
18 3 5 3.78 1.74 0.45 0.0
19 3 5 21.74 5.34 5.68 0.0
20 3 5 22.91 5.74 6.14 180.0
21 3 5 9.02 2.40 3.74 180.0
22 3 5 2.59 1.40 2.01 0.0
23 3 5 6.22 2.39 3.08 180.0
1 4 5 17.12 3.45 3.56 180.0
2 4 5 31.86 6.62 5.56 0.0
3 4 5 19.92 16.36 0.23 180.0
4 4 5 24.36 4.44 4.60 180.0
5 4 5 177.90 29.19 14.78 180.0
6 4 5 9.94 3.04 1.91 0.0
7 4 5 13.50 4.00 1.69 180.0
8 4 5 30.27 5.56 3.62 0.0
9 4 5 10.12 2.50 2.03 0.0
10 4 5 11.01 2.67 2.01 0.0
11 4 5 7.52 1.87 2.66 180.0
12 4 5 10.58 4.49 1.01 0.0
13 4 5 21.12 3.71 4.19 0.0
14 4 5 45.65 6.79 8.51 180.0
15 4 5 44.64 5.19 7.38 180.0
16 4 5 15.31 2.26 4.01 0.0
17 4 5 5.72 1.33 1.54 180.0
18 4 5 2.85 1.24 0.78 180.0
19 4 5 2.11 1.19 1.07 180.0
20 4 5 1.81 1.37 2.28 0.0
21 4 5 1.87 1.41 0.81 180.0
22 4 5 0.74 1.25 0.53 0.0
23 4 5 2.36 2.20 1.59 0.0
0 5 5 32.52 495.89 10.72 0.0
1 5 5 234.90 53.89 9.65 0.0
2 5 5 77.96 44.36 2.31 180.0
3 5 5 696.88 149.08 25.98 180.0
4 5 5 38.18 39.82 6.78 0.0
5 5 5 95.26 13.19 10.59 0.0
6 5 5 32.58 41.62 2.63 0.0
7 5 5 20.47 5.32 4.20 180.0
8 5 5 2570.42 370.90 37.82 180.0
9 5 5 163.42 21.57 13.55 0.0
10 5 5 25.87 4.47 4.33 0.0
11 5 5 24.56 7.19 3.31 0.0
12 5 5 15.54 3.06 2.69 0.0
13 5 5 990.33 139.92 31.59 180.0
14 5 5 259.66 40.98 14.57 0.0
15 5 5 12.55 5.32 0.05 0.0
16 5 5 12.77 23.88 1.06 180.0
17 5 5 7.16 1.68 2.10 180.0
18 5 5 8.08 2.38 0.64 180.0
19 5 5 17.82 3.13 5.63 0.0
20 5 5 150.53 16.79 11.60 180.0
21 5 5 3.68 1.14 1.99 0.0
22 5 5 2.25 1.31 1.52 0.0
23 5 5 18.03 8.45 5.15 180.0
2 6 5 14.97 4.51 4.05 180.0
3 6 5 115.59 20.84 8.83 0.0
4 6 5 21.39 7.75 3.54 180.0
5 6 5 17.96 11.94 2.23 0.0
6 6 5 12.79 4.89 1.07 0.0
7 6 5 11.77 7.67 1.34 180.0
8 6 5 11.31 2.22 2.24 0.0
9 6 5 30.34 5.49 4.06 180.0
10 6 5 6.34 1.74 1.22 180.0
11 6 5 5.01 5.78 3.14 0.0
12 6 5 8.67 2.80 1.50 180.0
13 6 5 32.45 7.63 1.15 0.0
14 6 5 12.91 2.42 3.16 0.0
15 6 5 41.91 5.24 6.69 0.0
16 6 5 21.96 4.02 3.73 180.0
17 6 5 8.85 3.46 2.39 0.0
18 6 5 7.56 1.91 2.56 0.0
19 6 5 2.90 1.05 1.40 0.0
20 6 5 3.96 1.28 1.89 180.0
21 6 5 10.82 2.18 2.98 180.0
22 6 5 1.79 0.99 0.44 0.0
23 6 5 2.10 1.31 1.87 180.0
0 7 5 79.64 30.83 1.70 180.0
1 7 5 21.19 43.79 9.01 0.0
2 7 5 43.35 16.65 5.78 0.0
3 7 5 16.43 9.12 4.92 0.0
4 7 5 2.52 1.95 0.75 180.0
5 7 5 48.56 8.61 6.72 0.0
6 7 5 4.94 2.82 0.32 0.0
7 7 5 347.04 56.99 18.07 0.0
8 7 5 167.52 38.84 10.10 180.0
9 7 5 556.92 96.48 22.08 180.0
10 7 5 13.41 3.34 0.92 0.0
11 7 5 48.59 8.38 7.71 180.0
12 7 5 5.58 2.73 2.77 0.0
13 7 5 17.93 4.02 3.65 180.0
14 7 5 15.22 2.87 2.95 0.0
15 7 5 5.96 1.44 1.03 180.0
16 7 5 7.92 4.10 0.38 180.0
17 7 5 109.61 15.72 8.32 0.0
18 7 5 9.34 1.75 1.11 180.0
19 7 5 17.64 2.91 3.36 180.0
20 7 5 5.21 1.34 1.10 0.0
21 7 5 5.43 1.48 2.03 0.0
22 7 5 4.94 2.28 1.69 180.0
1 8 5 113.66 44.77 8.67 180.0
2 8 5 9.61 3.96 3.78 0.0
3 8 5 44.06 72.97 13.56 180.0
4 8 5 204.03 64.05 35.04 180.0
5 8 5 655.87 193.40 28.75 0.0
6 8 5 49.71 117.93 3.67 180.0
7 8 5 161.17 36.07 10.72 180.0
8 8 5 533.55 83.18 23.21 0.0
9 8 5 40.73 9.79 5.51 180.0
10 8 5 15.49 4.56 0.65 0.0
11 8 5 23.28 17.78 2.42 180.0
12 8 5 360.15 54.28 16.98 0.0
13 8 5 22.59 6.56 2.65 180.0
14 8 5 557.20 170.77 21.83 180.0
15 8 5 23.47 9.28 7.43 180.0
16 8 5 11.89 4.14 0.39 180.0
17 8 5 18.02 3.43 6.75 0.0
18 8 5 14.81 3.80 4.08 0.0
19 8 5 4.34 1.98 1.67 0.0
20 8 5 14.12 4.21 2.86 180.0
21 8 5 4.49 1.82 1.16 0.0
22 8 5 10.50 5.51 2.12 0.0
0 9 5 47.44 26.62 6.78 0.0
1 9 5 30.15 9.61 1.81 0.0
2 9 5 6.77 3.02 0.07 0.0
3 9 5 12.21 5.05 4.93 0.0
4 9 5 11.55 3.52 3.87 180.0
5 9 5 1.48 1.65 0.99 0.0
6 9 5 7.83 2.35 2.91 180.0
7 9 5 9.22 2.76 2.94 180.0
8 9 5 36.22 7.17 5.42 0.0
9 9 5 11.80 5.14 1.99 180.0
10 9 5 8.63 2.48 0.89 0.0
11 9 5 6.21 2.72 0.23 0.0
12 9 5 15.31 4.23 4.10 0.0
13 9 5 15.22 4.41 2.13 0.0
14 9 5 13.02 2.96 3.72 180.0
15 9 5 3.38 1.42 0.41 0.0
16 9 5 5.34 1.76 1.23 0.0
17 9 5 3.45 1.63 0.29 0.0
18 9 5 5.85 1.72 2.16 180.0
19 9 5 3.21 1.27 0.98 0.0
20 9 5 2.68 1.17 0.07 180.0
21 9 5 1.19 1.30 0.53 180.0
22 9 5 1.39 1.92 1.48 0.0
1 10 5 68.82 43.23 9.92 180.0
2 10 5 96.68 29.31 8.45 0.0
3 10 5 288.25 74.76 18.12 180.0
4 10 5 55.74 209.03 18.84 180.0
5 10 5 12.44 6.42 3.92 180.0
6 10 5 12.43 5.08 2.79 180.0
7 10 5 5.41 3.12 2.93 180.0
8 10 5 76.48 64.94 14.68 0.0
9 10 5 9.28 5.84 3.79 0.0
10 10 5 8.99 4.97 1.85 180.0
11 10 5 16.30 6.90 4.64 180.0
12 10 5 308.07 73.27 12.40 0.0
13 10 5 188.71 37.48 12.46 180.0
14 10 5 90.97 75.30 15.27 180.0
15 10 5 60.97 27.26 10.07 180.0
16 10 5 10.26 3.09 2.42 0.0
17 10 5 3.50 1.67 1.06 0.0
18 10 5 10.45 2.38 2.96 0.0
19 10 5 5.10 2.52 1.40 0.0
20 10 5 4.30 1.68 1.03 180.0
21 10 5 20.77 11.18 0.91 0.0
0 11 5 154.39 85.92 1.03 0.0
1 11 5 60.57 15.61 5.56 0.0
2 11 5 1.81 1.88 1.51 0.0
3 11 5 3.91 4.72 3.79 0.0
4 11 5 5.24 4.70 0.71 180.0
5 11 5 9.87 5.00 2.92 0.0
6 11 5 6.14 3.19 1.94 180.0
7 11 5 10.48 4.98 2.41 0.0
8 11 5 18.46 5.13 4.49 180.0
9 11 5 43.01 14.64 7.09 180.0
10 11 5 10.26 3.38 3.12 0.0
11 11 5 16.40 6.96 3.49 180.0
12 11 5 6.95 3.14 1.28 0.0
13 11 5 3.07 1.91 0.16 180.0
14 11 5 2.39 1.67 0.01 180.0
15 11 5 4.01 1.63 0.84 180.0
16 11 5 6.19 1.89 1.40 180.0
17 11 5 10.59 3.14 3.64 0.0
18 11 5 4.04 1.43 1.12 180.0
19 11 5 7.51 1.96 2.05 180.0
20 11 5 5.30 2.01 1.95 0.0
21 11 5 1.16 2.74 0.78 0.0
1 12 5 18.93 7.63 5.37 180.0
2 12 5 4.33 6.43 0.54 180.0
3 12 5 120.97 32.70 10.16 180.0
4 12 5 268.21 72.49 12.36 0.0
5 12 5 22.03 7.30 5.39 0.0
6 12 5 33.97 12.91 5.38 0.0
7 12 5 9.95 4.87 3.10 0.0
8 12 5 32.91 356.48 6.70 180.0
9 12 5 13.37 10.14 3.01 0.0
10 12 5 17.44 9.93 2.77 180.0
11 12 5 4.99 2.32 0.42 0.0
12 12 5 36.29 24.20 9.43 180.0
13 12 5 53.17 23.46 10.41 180.0
14 12 5 46.16 10.29 8.24 0.0
15 12 5 8.08 2.27 1.89 0.0
16 12 5 9.71 2.89 2.36 0.0
17 12 5 5.37 2.30 2.43 180.0
18 12 5 3.73 1.33 0.52 180.0
19 12 5 1.44 1.44 0.01 0.0
20 12 5 4.77 3.64 1.82 0.0
0 13 5 2195.37 1220.11 28.08 180.0
1 13 5 550.64 237.14 13.04 0.0
2 13 5 166.16 51.55 10.97 0.0
3 13 5 194.32 62.23 11.24 0.0
4 13 5 18.84 7.52 1.94 0.0
5 13 5 21.16 17.64 3.71 0.0
6 13 5 33.50 12.13 1.51 0.0
7 13 5 28.66 135.68 9.46 0.0
8 13 5 23.94 26.30 9.00 0.0
9 13 5 62.28 311.43 22.15 180.0
10 13 5 29.80 71.48 11.60 180.0
11 13 5 14.58 5.18 2.92 180.0
12 13 5 10.49 7.02 2.71 0.0
13 13 5 13.97 3.79 4.65 0.0
14 13 5 6.40 1.78 1.46 180.0
15 13 5 5.99 1.61 2.37 180.0
16 13 5 6.58 2.67 0.31 0.0
17 13 5 23.38 27.16 9.35 0.0
18 13 5 5.87 2.02 0.37 180.0
19 13 5 36.39 11.30 5.59 180.0
1 14 5 4.82 11.29 2.42 180.0
2 14 5 10.57 9.23 0.18 180.0
3 14 5 114.16 30.84 8.27 180.0
4 14 5 9.51 3.28 2.56 180.0
5 14 5 452.14 125.58 18.30 0.0
6 14 5 15.95 6.30 1.79 180.0
7 14 5 2.94 2.17 1.38 180.0
8 14 5 10.46 8.71 2.31 0.0
9 14 5 7.16 6.79 1.78 180.0
10 14 5 6.69 3.17 0.64 180.0
11 14 5 8.03 2.42 1.52 0.0
12 14 5 6.92 2.36 3.16 0.0
13 14 5 31.52 10.01 5.47 180.0
14 14 5 9.98 3.63 1.26 180.0
15 14 5 8.98 3.13 3.37 0.0
16 14 5 7.59 1.77 2.80 180.0
17 14 5 3.30 1.35 0.73 0.0
18 14 5 2.58 1.70 1.57 0.0
0 15 5 784.10 308.01 14.25 0.0
1 15 5 221.60 84.76 7.14 0.0
2 15 5 15.84 11.46 2.08 180.0
3 15 5 23.52 7.82 4.38 0.0
4 15 5 20.36 6.92 2.80 180.0
5 15 5 8.40 3.11 0.40 0.0
6 15 5 64.21 17.75 5.08 180.0
7 15 5 36.62 17.70 0.68 180.0
8 15 5 15.74 9.85 6.32 0.0
9 15 5 5.19 5.18 2.66 180.0
10 15 5 4.89 3.66 0.03 0.0
11 15 5 8.06 3.49 3.13 0.0
12 15 5 4.88 3.00 1.71 180.0
13 15 5 4.52 1.53 0.76 0.0
14 15 5 2.99 1.84 1.01 180.0
15 15 5 3.07 1.41 1.34 180.0
16 15 5 7.99 2.94 2.49 0.0
17 15 5 11.09 3.20 2.24 0.0
18 15 5 2.19 3.03 1.53 0.0
1 16 5 8.73 3.12 2.15 180.0
2 16 5 31.52 39.23 1.71 180.0
3 16 5 19.16 8.48 3.77 180.0
4 16 5 4.41 2.33 1.07 180.0
5 16 5 10.43 3.93 2.64 0.0
6 16 5 92.08 36.21 6.05 0.0
8 16 5 39.30 11.31 3.36 180.0
9 16 5 13.99 9.02 2.51 180.0
10 16 5 0.65 2.85 0.90 0.0
11 16 5 2.33 2.34 1.05 180.0
12 16 5 10.75 6.44 4.34 180.0
13 16 5 17.20 5.31 4.60 180.0
14 16 5 7.94 2.44 2.34 0.0
15 16 5 9.70 2.96 2.47 0.0
16 16 5 5.42 3.65 2.82 0.0
17 16 5 4.53 4.92 1.43 0.0
0 17 5 23.40 9.23 1.33 0.0
1 17 5 9.31 7.77 0.74 180.0
2 17 5 3.49 1.95 1.97 180.0
3 17 5 13.14 4.69 3.06 180.0
4 17 5 0.26 2.03 0.55 0.0
5 17 5 0.42 2.05 0.98 180.0
6 17 5 3.03 1.92 0.63 0.0
7 17 5 8.13 3.33 1.46 180.0
8 17 5 10.75 4.04 0.37 0.0
9 17 5 30.18 25.19 5.19 0.0
10 17 5 1.83 2.07 1.28 0.0
11 17 5 1.74 1.69 1.76 0.0
12 17 5 2.42 2.40 1.26 180.0
13 17 5 2.36 1.49 1.07 180.0
14 17 5 2.09 2.63 0.09 0.0
15 17 5 0.85 1.72 0.54 0.0
1 18 5 6.26 2.85 1.48 180.0
2 18 5 3.87 2.13 0.29 0.0
3 18 5 4.06 2.22 0.14 180.0
4 18 5 126.46 47.22 7.23 0.0
5 18 5 9.33 27.38 0.47 0.0
6 18 5 14.02 16.28 0.42 0.0
7 18 5 16.12 21.12 3.69 0.0
9 18 5 45.77 14.26 0.63 0.0
10 18 5 7.22 4.48 0.23 180.0
11 18 5 4.98 3.86 1.09 0.0
12 18 5 19.28 9.90 4.95 180.0
13 18 5 5.45 3.23 3.16 180.0
14 18 5 23.95 16.60 5.84 0.0
0 19 5 8.99 4.36 0.20 180.0
1 19 5 1.77 5.34 0.57 180.0
2 19 5 3.99 2.17 1.11 180.0
3 19 5 2.86 1.75 1.09 180.0
4 19 5 3.05 2.11 0.72 0.0
5 19 5 2.31 2.66 0.01 180.0
6 19 5 2.27 2.84 1.28 0.0
7 19 5 2.91 1.95 1.67 0.0
8 19 5 8.81 3.02 1.24 180.0
9 19 5 2.70 2.34 0.37 180.0
10 19 5 5.13 2.26 0.63 0.0
11 19 5 5.18 4.44 0.71 180.0
12 19 5 0.80 2.35 1.17 180.0
13 19 5 0.62 2.20 0.13 180.0
1 20 5 6.06 3.35 1.32 180.0
2 20 5 8.42 3.32 1.22 0.0
3 20 5 16.12 5.52 0.56 180.0
4 20 5 27.26 8.93 2.36 0.0
5 20 5 147.59 46.92 6.77 0.0
6 20 5 34.40 17.78 1.63 180.0
7 20 5 1.06 2.15 0.33 180.0
8 20 5 6.94 2.90 0.38 180.0
9 20 5 3.44 2.31 1.28 0.0
10 20 5 1.17 1.91 0.48 180.0
0 21 5 66.50 26.25 4.52 0.0
1 21 5 10.33 8.04 0.33 180.0
2 21 5 6.14 2.60 1.17 180.0
3 21 5 5.25 2.23 1.83 180.0
4 21 5 1.40 1.85 0.14 180.0
5 21 5 3.58 2.35 0.55 0.0
6 21 5 0.46 1.74 1.02 180.0
7 21 5 19.63 27.05 2.67 180.0
8 21 5 6.80 6.46 0.58 180.0
9 21 5 16.71 7.04 3.78 0.0
1 22 5 5.18 2.47 0.67 0.0
2 22 5 2.26 1.80 0.06 0.0
3 22 5 0.68 3.02 0.04 180.0
4 22 5 7.29 2.61 2.20 180.0
5 22 5 4.28 2.40 0.47 0.0
6 22 5 0.00 1.98 0.30 0.0
0 0 6 3383.60 1237.90 41.41 0.0
1 0 6 690.10 128.75 26.32 180.0
2 0 6 113.65 68.72 9.13 0.0
3 0 6 193.60 38.14 8.26 0.0
4 0 6 59.35 37.36 10.59 0.0
5 0 6 489.11 168.82 15.60 0.0
6 0 6 74.51 271.80 2.25 0.0
7 0 6 3405.70 869.40 47.75 0.0
8 0 6 6122.52 1300.68 55.95 180.0
9 0 6 1761.23 645.01 37.26 180.0
10 0 6 95.56 19.80 5.02 0.0
11 0 6 2054.48 348.77 42.03 180.0
12 0 6 49.90 59.10 6.65 0.0
13 0 6 27.11 23.52 2.17 0.0
14 0 6 552.09 88.50 24.36 0.0
15 0 6 13.73 14.38 0.40 0.0
16 0 6 95.34 16.29 9.87 0.0
17 0 6 357.90 65.04 17.43 0.0
18 0 6 23.46 14.56 1.83 180.0
19 0 6 116.74 39.12 12.00 180.0
20 0 6 354.30 97.16 15.05 180.0
21 0 6 7.53 8.35 0.04 0.0
22 0 6 12.57 15.88 2.00 180.0
23 0 6 13.99 20.71 1.05 180.0
1 1 6 11.35 2.83 1.52 180.0
2 1 6 7.31 2.92 2.91 180.0
3 1 6 728.16 113.39 27.83 0.0
4 1 6 94.44 19.66 9.49 0.0
5 1 6 41.55 5.49 5.17 180.0
6 1 6 12.76 5.31 4.55 0.0
7 1 6 32.72 13.93 7.44 180.0
8 1 6 100.24 11.47 10.05 180.0
9 1 6 13.94 4.27 2.04 0.0
10 1 6 7.19 1.38 1.73 180.0
11 1 6 31.36 8.19 5.28 180.0
12 1 6 27.42 4.56 5.21 180.0
13 1 6 486.30 51.25 23.08 0.0
14 1 6 44.37 6.00 8.31 0.0
15 1 6 16.12 3.85 4.26 180.0
16 1 6 7.64 2.00 2.69 0.0
17 1 6 6.34 2.14 1.92 180.0
18 1 6 6.98 1.33 1.51 180.0
19 1 6 5.20 1.79 1.63 0.0
20 1 6 2.97 1.01 2.25 180.0
21 1 6 4.16 2.85 1.66 180.0
22 1 6 2.79 2.07 0.99 180.0
23 1 6 5.35 4.29 2.77 0.0
0 2 6 64.08 18.74 7.84 0.0
1 2 6 234.57 45.58 14.20 0.0
2 2 6 34.14 8.27 6.23 0.0
3 2 6 26.86 4.08 0.31 0.0
4 2 6 5.26 1.23 1.72 0.0
5 2 6 47.44 6.21 6.53 0.0
6 2 6 14.22 3.68 3.26 180.0
7 2 6 59.87 7.67 9.01 0.0
8 2 6 69.25 15.42 10.73 180.0
9 2 6 227.66 31.50 16.60 180.0
10 2 6 10.89 3.95 1.34 0.0
11 2 6 18.31 2.88 3.08 180.0
12 2 6 9.24 2.11 2.32 0.0
13 2 6 9.89 1.95 2.61 180.0
14 2 6 57.43 7.55 8.30 0.0
15 2 6 6.58 1.60 1.00 180.0
16 2 6 9.29 2.82 0.49 0.0
17 2 6 17.13 2.96 4.08 0.0
18 2 6 6.38 1.76 0.25 180.0
19 2 6 4.33 1.14 0.28 180.0
20 2 6 12.62 2.78 3.36 180.0
21 2 6 3.77 1.06 0.05 0.0
22 2 6 4.99 2.48 1.55 180.0
23 2 6 0.00 3.08 1.21 180.0
1 3 6 321.56 58.60 16.00 0.0
2 3 6 27.00 6.68 4.51 0.0
3 3 6 25.98 14.62 3.42 0.0
4 3 6 3111.17 628.97 48.58 180.0
5 3 6 3191.66 491.08 46.19 180.0
6 3 6 46.62 22.64 8.81 0.0
7 3 6 43.57 25.57 6.43 0.0
8 3 6 441.77 65.15 17.56 0.0
9 3 6 12.57 2.47 3.27 0.0
10 3 6 6.03 4.06 2.09 0.0
11 3 6 15.08 4.22 1.96 0.0
12 3 6 245.81 28.40 14.29 0.0
13 3 6 46.71 13.76 6.50 180.0
14 3 6 445.21 49.86 19.63 180.0
15 3 6 11.01 1.95 0.78 0.0
16 3 6 5.70 2.10 1.81 0.0
17 3 6 5.70 1.76 1.47 0.0
18 3 6 12.51 2.31 4.01 0.0
19 3 6 4.95 1.55 1.82 180.0
20 3 6 7.20 1.91 3.81 180.0
21 3 6 6.99 2.06 2.33 180.0
22 3 6 1.27 1.17 1.53 0.0
23 3 6 3.05 1.95 2.86 180.0
0 4 6 78.94 24.53 10.63 0.0
1 4 6 26.13 5.70 6.09 0.0
2 4 6 8.68 5.58 0.55 180.0
3 4 6 19.13 7.30 3.48 0.0
4 4 6 23.47 6.48 5.83 180.0
5 4 6 9.73 4.90 1.68 180.0
6 4 6 29.15 11.70 4.70 180.0
7 4 6 11.24 2.85 3.01 180.0
8 4 6 16.37 4.97 2.22 0.0
9 4 6 20.18 4.40 1.20 0.0
10 4 6 4.64 1.60 2.43 0.0
11 4 6 15.60 5.11 3.99 0.0
12 4 6 14.64 2.46 4.30 0.0
13 4 6 17.92 6.71 1.23 0.0
14 4 6 12.06 1.93 2.85 180.0
15 4 6 3.56 1.45 1.50 180.0
16 4 6 3.62 1.79 0.07 180.0
17 4 6 3.80 1.06 0.96 180.0
18 4 6 7.90 1.69 3.46 180.0
19 4 6 4.03 1.14 2.30 0.0
20 4 6 3.25 1.09 0.89 0.0
21 4 6 0.77 1.46 0.13 0.0
22 4 6 0.98 1.60 0.73 0.0
23 4 6 1.39 2.40 0.17 0.0
1 5 6 7.27 1.83 1.44 180.0
2 5 6 145.57 71.35 12.83 0.0
3 5 6 4318.79 779.59 57.36 180.0
4 5 6 1244.78 174.02 34.06 180.0
5 5 6 33.64 38.35 0.05 180.0
6 5 6 97.96 38.40 10.47 180.0
7 5 6 29.34 8.15 4.74 0.0
8 5 6 1207.63 168.66 32.03 0.0
9 5 6 23.87 5.03 2.54 0.0
10 5 6 15.40 28.70 0.97 0.0
11 5 6 49.31 7.00 5.35 0.0
12 5 6 135.11 55.19 16.78 0.0
13 5 6 3749.81 555.84 45.25 180.0
14 5 6 144.94 194.41 29.35 180.0
15 5 6 65.30 14.53 7.23 0.0
16 5 6 17.74 5.29 1.72 180.0
17 5 6 8.53 7.80 1.44 180.0
18 5 6 33.56 6.51 7.79 0.0
19 5 6 12.83 3.47 4.00 180.0
20 5 6 5.69 1.55 1.43 0.0
21 5 6 3.80 1.11 1.61 0.0
22 5 6 5.60 1.92 2.26 0.0
23 5 6 33.92 12.78 6.33 180.0
0 6 6 23.06 482.78 10.10 180.0
1 6 6 3.00 2.57 0.79 0.0
2 6 6 275.43 111.69 4.46 0.0
3 6 6 11.00 3.90 2.56 180.0
4 6 6 15.97 4.74 4.84 0.0
5 6 6 9.55 2.65 1.86 0.0
6 6 6 9.80 4.94 1.59 180.0
7 6 6 13.82 2.72 1.54 0.0
8 6 6 13.53 2.61 1.67 0.0
9 6 6 14.47 3.27 2.13 180.0
10 6 6 32.12 9.58 4.40 180.0
11 6 6 9.44 7.07 1.27 0.0
12 6 6 5.95 2.44 1.68 180.0
13 6 6 41.50 6.57 7.93 180.0
14 6 6 16.31 5.34 4.18 0.0
15 6 6 5.08 2.24 1.76 0.0
16 6 6 5.03 1.53 0.13 180.0
17 6 6 4.13 1.34 1.51 0.0
18 6 6 5.69 1.37 3.00 0.0
19 6 6 5.88 1.57 2.43 180.0
20 6 6 4.52 1.32 2.07 180.0
21 6 6 4.25 1.09 2.39 0.0
22 6 6 3.54 1.51 1.48 180.0
2 7 6 9.33 3.37 2.82 180.0
3 7 6 48.28 10.70 6.60 180.0
4 7 6 117.90 50.24 10.90 0.0
5 7 6 91.42 28.91 8.15 0.0
6 7 6 20.47 5.21 3.01 0.0
7 7 6 44.01 13.58 5.81 180.0
8 7 6 12.69 7.25 1.77 180.0
9 7 6 11.23 2.47 4.14 0.0
10 7 6 13.82 2.49 2.28 180.0
11 7 6 9.54 1.94 1.34 180.0
12 7 6 108.42 16.29 10.28 180.0
13 7 6 34.18 6.68 3.54 180.0
14 7 6 32.54 5.73 6.02 0.0
15 7 6 9.78 2.71 4.07 180.0
16 7 6 4.30 1.42 1.20 0.0
17 7 6 11.64 2.29 2.99 180.0
18 7 6 4.10 1.23 0.98 0.0
19 7 6 4.34 1.16 0.22 180.0
20 7 6 10.90 2.93 2.64 0.0
21 7 6 12.30 2.69 4.70 0.0
22 7 6 11.29 4.33 2.96 180.0
1 8 6 28.49 1325.80 40.39 0.0
2 8 6 108.07 60.23 8.48 0.0
3 8 6 1.33 4.28 0.12 180.0
4 8 6 30.88 16.34 8.78 0.0
5 8 6 15.10 6.60 2.75 0.0
6 8 6 19.04 7.59 4.35 0.0
7 8 6 28.99 6.69 3.16 180.0
8 8 6 417.35 92.35 19.36 0.0
9 8 6 186.87 36.13 8.71 180.0
10 8 6 336.53 59.73 17.04 180.0
11 8 6 253.49 36.07 11.20 0.0
12 8 6 42.44 6.33 6.17 180.0
13 8 6 33.40 12.39 8.51 180.0
14 8 6 14.70 3.66 2.37 180.0
15 8 6 15.18 3.73 3.25 180.0
16 8 6 7.35 1.94 0.06 0.0
17 8 6 14.42 3.25 4.69 0.0
18 8 6 7.25 1.68 2.66 0.0
19 8 6 19.23 3.35 4.53 0.0
20 8 6 78.05 15.16 9.39 0.0
21 8 6 5.81 1.56 1.40 180.0
22 8 6 28.98 15.74 4.80 180.0
1 9 6 8.99 3.66 2.18 180.0
2 9 6 8.74 3.12 0.35 0.0
3 9 6 34.48 13.78 6.41 0.0
4 9 6 5.35 3.09 3.67 0.0
5 9 6 6.52 3.17 1.54 0.0
6 9 6 2.01 1.53 1.22 180.0
7 9 6 2.51 1.83 1.05 0.0
8 9 6 5.15 2.29 2.13 180.0
9 9 6 7.96 3.18 1.06 0.0
10 9 6 5.24 1.66 2.19 180.0
11 9 6 6.44 2.82 0.74 0.0
12 9 6 11.66 3.40 1.19 0.0
13 9 6 26.13 5.71 5.34 0.0
14 9 6 8.77 2.08 2.25 0.0
15 9 6 6.06 1.59 1.92 180.0
16 9 6 2.85 1.37 1.24 180.0
17 9 6 3.96 1.54 1.46 180.0
18 9 6 2.57 1.20 0.74 0.0
19 9 6 2.27 0.98 1.68 0.0
20 9 6 3.68 1.42 0.89 180.0
21 9 6 5.10 2.59 0.30 0.0
1 10 6 154.92 58.69 9.17 0.0
2 10 6 102.72 39.59 5.53 180.0
3 10 6 6.06 2.90 1.46 180.0
4 10 6 3.04 2.10 1.77 180.0
5 10 6 4.08 4.63 3.27 180.0
6 10 6 3.13 4.01 0.90 180.0
7 10 6 35.64 44.52 11.98 180.0
8 10 6 1229.73 301.03 26.66 0.0
9 10 6 74.87 16.64 8.43 0.0
10 10 6 53.51 13.73 8.57 180.0
11 10 6 374.73 75.08 16.99 0.0
12 10 6 77.59 17.63 8.08 180.0
13 10 6 8.95 2.84 1.94 180.0
14 10 6 86.73 19.56 8.47 180.0
15 10 6 2.94 1.47 0.11 0.0
16 10 6 6.94 1.62 0.79 180.0
17 10 6 17.06 5.69 4.63 180.0
18 10 6 15.47 4.31 4.11 0.0
19 10 6 6.71 2.44 3.20 0.0
20 10 6 15.38 5.54 4.31 0.0
21 10 6 23.79 12.83 2.92 0.0
1 11 6 5.12 2.69 1.98 180.0
2 11 6 11.67 3.64 2.89 0.0
3 11 6 24.79 23.11 7.02 180.0
4 11 6 5.14 4.73 0.61 0.0
5 11 6 11.21 4.89 2.57 0.0
6 11 6 11.10 7.69 3.77 0.0
7 11 6 11.46 9.85 1.23 180.0
8 11 6 5.45 2.14 2.88 180.0
9 11 6 7.89 2.89 1.21 0.0
10 11 6 10.05 2.84 2.40 180.0
11 11 6 0.44 2.58 0.37 0.0
12 11 6 12.97 5.54 1.16 180.0
13 11 6 21.87 14.79 4.91 180.0
14 11 6 4.52 1.86 0.23 0.0
15 11 6 5.37 3.10 1.25 180.0
16 11 6 7.09 2.56 2.86 0.0
17 11 6 5.02 1.52 1.35 180.0
18 11 6 2.50 1.49 0.23 180.0
19 11 6 1.63 1.62 0.49 0.0
20 11 6 2.37 3.11 0.41 0.0
0 12 6 67.20 37.62 6.14 180.0
1 12 6 670.42 213.40 20.66 180.0
2 12 6 20.88 8.41 3.35 180.0
3 12 6 8.28 5.05 0.20 0.0
4 12 6 0.99 2.19 0.72 0.0
5 12 6 10.62 3.98 2.60 180.0
6 12 6 9.20 5.06 3.22 0.0
7 12 6 14.22 7.23 2.63 180.0
8 12 6 9.83 5.21 5.73 0.0
9 12 6 70.35 48.73 12.43 0.0
10 12 6 9.88 4.12 2.46 180.0
11 12 6 10.54 4.04 3.63 180.0
12 12 6 3.16 1.94 2.60 180.0
13 12 6 13.25 4.95 5.28 0.0
14 12 6 3.14 2.78 2.29 180.0
15 12 6 3.66 1.54 1.75 0.0
16 12 6 3.77 2.11 0.91 180.0
17 12 6 9.63 5.25 4.36 180.0
18 12 6 7.62 2.48 2.02 0.0
19 12 6 5.56 2.48 1.50 180.0
1 13 6 239.57 65.29 12.21 180.0
2 13 6 8.23 2.96 1.44 0.0
4 13 6 2813.35 1097.26 32.57 0.0
5 13 6 115.02 772.22 28.99 0.0
6 13 6 26.70 21.49 4.38 180.0
7 13 6 9.90 26.05 4.62 180.0
8 13 6 93.24 141.38 13.45 180.0
9 13 6 12.21 13.03 1.65 0.0
10 13 6 32.73 15.90 3.78 180.0
11 13 6 4.21 2.04 1.88 180.0
12 13 6 38.77 57.68 15.24 180.0
13 13 6 14.75 6.06 1.89 0.0
14 13 6 40.90 128.74 16.67 0.0
15 13 6 5.81 5.72 2.85 180.0
16 13 6 5.15 2.09 2.17 0.0
17 13 6 6.17 2.26 3.25 180.0
18 13 6 3.98 1.58 1.53 180.0
19 13 6 2.85 3.19 1.59 0.0
0 14 6 604.99 232.53 20.21 180.0
1 14 6 13.44 4.82 1.13 180.0
2 14 6 12.47 3.95 3.28 0.0
3 14 6 4.87 2.79 2.77 180.0
4 14 6 25.84 7.38 4.27 0.0
5 14 6 22.37 6.43 0.16 0.0
6 14 6 14.62 5.41 3.44 0.0
7 14 6 9.79 4.05 0.78 180.0
8 14 6 14.02 16.75 6.42 0.0
9 14 6 6.71 3.66 2.39 0.0
10 14 6 28.01 14.31 6.65 180.0
11 14 6 0.18 1.84 0.65 180.0
12 14 6 7.97 3.07 3.30 180.0
13 14 6 3.98 1.84 0.72 0.0
14 14 6 2.72 1.32 1.52 0.0
15 14 6 1.34 1.15 0.50 180.0
16 14 6 5.77 1.86 2.33 180.0
17 14 6 4.36 4.45 1.05 180.0
1 15 6 1.78 3.08 0.13 180.0
2 15 6 5.53 2.61 0.06 180.0
3 15 6 53.55 16.14 3.63 0.0
4 15 6 167.01 50.02 8.29 0.0
5 15 6 91.06 27.28 5.49 0.0
6 15 6 13.46 5.52 2.20 180.0
7 15 6 23.09 12.61 5.97 0.0
8 15 6 6.30 3.73 3.18 180.0
9 15 6 4.08 2.50 0.42 0.0
10 15 6 4.17 1.99 0.61 180.0
11 15 6 7.51 2.50 2.41 0.0
12 15 6 17.30 4.77 3.79 180.0
13 15 6 2.82 2.21 0.11 0.0
14 15 6 13.15 5.88 4.74 0.0
15 15 6 1.63 1.46 0.63 0.0
16 15 6 3.00 1.89 1.21 180.0
17 15 6 0.39 1.93 1.34 0.0
0 16 6 25.20 15.65 1.51 0.0
1 16 6 38.37 12.21 4.90 180.0
2 16 6 5.53 3.57 1.25 180.0
3 16 6 5.24 7.45 0.86 0.0
4 16 6 9.47 4.34 0.73 0.0
5 16 6 6.85 2.57 0.58 180.0
6 16 6 0.67 1.69 0.55 0.0
7 16 6 44.40 11.91 4.63 0.0
8 16 6 4.44 3.17 0.07 0.0
9 16 6 7.73 3.32 1.60 180.0
10 16 6 4.29 2.86 2.50 180.0
11 16 6 8.52 4.49 3.38 180.0
12 16 6 3.41 1.94 1.32 180.0
13 16 6 7.99 3.85 3.47 0.0
14 16 6 5.48 2.56 1.23 0.0
15 16 6 0.29 1.90 0.59 180.0
16 16 6 4.09 2.60 2.36 0.0
1 17 6 13.70 3.91 2.40 0.0
2 17 6 1.18 2.28 0.36 0.0
3 17 6 4.55 8.43 0.85 0.0
4 17 6 42.92 13.85 4.68 180.0
5 17 6 9.31 4.14 2.14 180.0
6 17 6 9.30 5.81 0.80 0.0
7 17 6 7.06 2.56 2.02 0.0
8 17 6 13.61 5.10 2.03 0.0
9 17 6 3.09 3.76 0.27 0.0
10 17 6 0.79 1.59 0.24 0.0
11 17 6 1.87 1.55 0.02 180.0
12 17 6 2.79 2.66 2.45 0.0
13 17 6 1.55 2.03 0.27 180.0
14 17 6 10.42 3.84 3.63 180.0
15 17 6 0.00 3.58 1.70 0.0
0 18 6 69.31 27.20 4.09 0.0
1 18 6 166.08 53.30 8.93 180.0
2 18 6 12.58 6.89 1.71 180.0
3 18 6 2.63 1.90 0.03 180.0
4 18 6 3.75 1.82 0.10 180.0
5 18 6 6.79 2.73 1.29 180.0
6 18 6 3.54 1.99 0.11 0.0
7 18 6 13.76 6.69 0.37 180.0
8 18 6 5.36 2.11 2.05 180.0
9 18 6 19.67 13.77 3.54 0.0
10 18 6 8.76 3.85 1.76 0.0
11 18 6 2.09 1.79 2.18 180.0
12 18 6 0.61 1.59 0.62 0.0
13 18 6 1.77 10.04 2.72 0.0
1 19 6 3.80 1.86 0.44 0.0
2 19 6 1.25 1.91 0.28 180.0
3 19 6 3.98 3.36 1.34 0.0
4 19 6 5.50 3.78 1.82 180.0
5 19 6 16.70 5.60 2.80 180.0
6 19 6 7.34 2.68 1.46 0.0
7 19 6 4.69 3.00 0.12 180.0
8 19 6 0.93 2.58 0.20 0.0
9 19 6 2.40 1.91 0.20 0.0
10 19 6 3.61 2.27 0.03 180.0
11 19 6 0.98 1.94 0.82 180.0
12 19 6 0.00 3.29 0.23 180.0
0 20 6 52.51 36.30 4.87 180.0
1 20 6 3.48 2.06 0.46 180.0
2 20 6 4.86 2.04 1.83 0.0
3 20 6 0.00 3.69 0.98 180.0
4 20 6 2.43 1.66 0.60 0.0
5 20 6 2.42 1.70 0.65 180.0
6 20 6 2.19 1.97 1.21 0.0
7 20 6 10.29 3.89 1.60 180.0
8 20 6 6.45 6.67 0.72 180.0
9 20 6 11.36 3.60 2.10 0.0
10 20 6 0.85 2.67 0.07 0.0
1 21 6 2.36 2.82 0.75 0.0
2 21 6 1.42 2.02 0.16 180.0
3 21 6 5.14 2.46 0.75 180.0
4 21 6 12.63 5.56 2.50 180.0
5 21 6 2.30 4.04 0.35 180.0
6 21 6 11.30 9.91 2.07 180.0
7 21 6 21.18 6.94 2.17 0.0
8 21 6 38.89 22.13 3.53 0.0
0 22 6 0.51 3.67 0.29 180.0
1 22 6 6.85 4.46 1.55 0.0
2 22 6 0.35 1.82 0.79 0.0
3 22 6 0.58 1.74 0.94 180.0
4 22 6 2.78 2.39 0.26 180.0
1 0 7 12.10 15.24 0.40 180.0
2 0 7 354.00 200.52 11.35 180.0
3 0 7 2979.74 621.80 49.30 180.0
4 0 7 232.22 59.42 12.87 0.0
5 0 7 67.60 36.24 9.32 0.0
6 0 7 460.63 107.49 18.08 0.0
7 0 7 47.55 133.57 11.78 180.0
8 0 7 42.44 117.39 4.42 0.0
9 0 7 48.26 91.79 1.22 180.0
10 0 7 119.14 124.97 9.72 180.0
11 0 7 24.18 30.33 3.88 180.0
12 0 7 1152.30 225.90 28.90 180.0
13 0 7 1384.18 311.82 32.33 180.0
14 0 7 56.36 10.76 12.08 0.0
15 0 7 125.87 26.61 13.88 0.0
16 0 7 24.79 10.11 1.73 0.0
17 0 7 23.13 12.26 2.06 180.0
18 0 7 21.17 6.02 3.76 0.0
19 0 7 26.23 7.38 6.01 180.0
20 0 7 15.87 13.64 2.43 0.0
21 0 7 11.99 18.92 3.79 180.0
22 0 7 32.23 25.01 4.79 180.0
0 1 7 109.63 22.81 13.83 0.0
1 1 7 24.01 6.99 5.03 0.0
2 1 7 106.34 16.67 10.89 0.0
3 1 7 14.11 5.21 3.33 0.0
4 1 7 10.14 2.85 2.40 180.0
5 1 7 14.99 2.99 4.91 0.0
6 1 7 15.38 2.81 3.62 0.0
7 1 7 20.26 10.70 2.73 0.0
8 1 7 105.04 282.97 31.68 180.0
9 1 7 24.03 9.71 5.77 180.0
10 1 7 42.46 4.98 6.56 0.0
11 1 7 26.31 4.52 6.67 180.0
12 1 7 174.38 21.07 13.04 0.0
13 1 7 11.23 1.67 2.82 180.0
14 1 7 16.73 4.81 3.64 0.0
15 1 7 4.72 1.10 2.69 0.0
16 1 7 17.08 2.42 5.41 0.0
17 1 7 7.55 1.32 2.74 0.0
18 1 7 45.87 8.65 7.28 180.0
19 1 7 4.30 1.28 1.37 180.0
20 1 7 2.57 0.98 0.85 180.0
21 1 7 2.47 0.95 1.17 180.0
22 1 7 1.00 2.39 0.61 0.0
1 2 7 18.22 8.60 2.23 180.0
2 2 7 92.79 17.53 5.57 0.0
3 2 7 240.55 36.77 16.95 180.0
4 2 7 1045.12 164.41 26.57 0.0
5 2 7 57.92 14.99 9.17 0.0
6 2 7 102.68 36.70 9.13 180.0
7 2 7 13.05 3.66 3.72 180.0
8 2 7 15.06 5.43 1.35 180.0
9 2 7 9.03 2.13 1.62 0.0
10 2 7 63.59 7.44 8.54 180.0
11 2 7 11.03 4.97 3.27 0.0
12 2 7 44.73 5.75 7.42 180.0
13 2 7 134.73 17.77 10.97 180.0
14 2 7 23.91 4.94 4.92 0.0
15 2 7 7.00 2.13 1.88 0.0
16 2 7 3.64 1.36 2.00 0.0
17 2 7 4.63 1.49 0.75 180.0
18 2 7 5.41 1.52 2.85 0.0
19 2 7 4.40 1.34 1.83 180.0
20 2 7 5.97 3.29 1.78 0.0
21 2 7 4.22 1.12 1.59 0.0
22 2 7 9.48 2.69 3.79 180.0
23 2 7 5.64 5.32 2.61 180.0
1 3 7 318.86 76.36 15.00 180.0
2 3 7 385.31 75.69 19.08 180.0
3 3 7 33.74 23.99 7.89 180.0
4 3 7 34.72 8.36 6.81 180.0
5 3 7 14.28 4.49 3.05 180.0
6 3 7 234.53 43.46 13.26 180.0
7 3 7 81.82 14.01 9.54 180.0
8 3 7 139.05 31.82 8.97 0.0
9 3 7 565.03 86.02 22.16 0.0
10 3 7 33.38 19.33 6.94 0.0
11 3 7 28.80 5.23 3.71 0.0
12 3 7 246.72 29.06 14.24 180.0
13 3 7 72.37 9.05 7.30 180.0
14 3 7 11.10 2.72 2.99 0.0
15 3 7 4.18 1.09 0.54 0.0
16 3 7 3.81 0.90 0.87 0.0
17 3 7 14.71 2.46 3.13 180.0
18 3 7 9.28 2.09 2.81 0.0
19 3 7 11.78 4.11 3.22 0.0
20 3 7 4.54 1.41 2.46 180.0
21 3 7 5.26 1.78 1.63 0.0
22 3 7 2.37 1.64 2.08 180.0
1 4 7 7.74 9.18 2.99 0.0
2 4 7 70.20 25.24 6.69 0.0
3 4 7 61.82 32.18 10.87 0.0
4 4 7 32.48 12.79 6.22 180.0
5 4 7 17.79 26.42 0.86 180.0
6 4 7 8.89 2.57 2.45 0.0
7 4 7 10.82 4.15 5.13 180.0
8 4 7 31.48 13.65 5.20 180.0
9 4 7 10.99 2.40 2.38 0.0
10 4 7 4.24 1.48 0.73 180.0
11 4 7 8.05 2.34 1.47 0.0
12 4 7 50.87 11.35 7.53 0.0
13 4 7 67.68 17.61 9.59 0.0
14 4 7 9.81 2.99 2.58 180.0
15 4 7 8.79 1.81 1.86 180.0
16 4 7 5.11 1.46 1.33 0.0
17 4 7 3.26 1.22 1.81 180.0
18 4 7 5.16 1.24 0.98 180.0
19 4 7 2.29 1.06 1.08 0.0
20 4 7 1.39 0.93 1.60 180.0
21 4 7 1.93 1.21 1.02 0.0
22 4 7 1.07 1.53 0.57 0.0
0 5 7 188.75 40.81 8.50 0.0
1 5 7 23.58 5.83 3.58 0.0
2 5 7 982.92 188.72 34.94 180.0
3 5 7 19.67 16.18 5.52 180.0
4 5 7 17.66 75.90 1.69 180.0
5 5 7 82.46 13.79 9.29 180.0
6 5 7 165.55 25.91 13.21 180.0
7 5 7 603.74 100.05 17.90 180.0
8 5 7 4359.08 734.67 54.47 0.0
9 5 7 866.62 145.46 23.28 0.0
10 5 7 85.84 14.50 8.55 180.0
11 5 7 565.87 75.31 23.54 0.0
12 5 7 181.63 336.94 31.74 180.0
13 5 7 13.34 2.37 2.56 180.0
14 5 7 17.51 4.63 4.42 180.0
15 5 7 15.08 2.71 2.81 180.0
16 5 7 54.68 7.04 7.12 180.0
17 5 7 74.32 11.86 9.87 180.0
18 5 7 48.40 22.96 9.74 0.0
19 5 7 50.65 5.92 7.04 0.0
20 5 7 5.40 1.64 0.21 180.0
21 5 7 20.59 4.28 4.56 0.0
22 5 7 1.68 1.30 1.20 180.0
1 6 7 13.50 6.09 3.94 180.0
2 6 7 2.64 3.27 2.79 180.0
3 6 7 413.84 90.82 21.06 180.0
4 6 7 57.86 10.10 7.32 0.0
5 6 7 167.49 30.32 13.45 0.0
6 6 7 24.47 4.20 6.36 180.0
7 6 7 20.79 3.88 5.96 0.0
8 6 7 25.60 4.10 4.04 0.0
9 6 7 10.41 2.91 3.47 180.0
10 6 7 8.32 13.07 0.62 0.0
11 6 7 14.85 3.13 3.16 0.0
12 6 7 34.72 9.03 5.66 180.0
13 6 7 343.91 45.09 15.93 180.0
14 6 7 14.37 4.18 3.89 0.0
15 6 7 7.92 1.52 2.04 0.0
16 6 7 19.41 4.93 3.94 180.0
17 6 7 7.07 1.71 2.52 0.0
18 6 7 5.73 1.40 2.78 0.0
19 6 7 4.13 1.08 1.71 180.0
20 6 7 1.94 1.05 0.14 180.0
21 6 7 2.31 0.97 1.36 0.0
22 6 7 1.97 1.27 0.44 180.0
0 7 7 30.33 193.82 21.85 180.0
1 7 7 34.99 15.80 11.28 180.0
2 7 7 5.38 5.21 0.89 180.0
3 7 7 8.16 3.66 3.33 180.0
4 7 7 20.39 6.01 1.03 0.0
5 7 7 19.57 6.03 3.87 180.0
6 7 7 35.88 6.05 6.05 0.0
7 7 7 31.42 9.50 3.08 180.0
8 7 7 33.92 5.08 4.28 0.0
9 7 7 135.88 22.75 9.12 0.0
10 7 7 27.04 4.87 4.39 180.0
11 7 7 9.49 2.96 2.35 0.0
12 7 7 8.33 2.45 0.57 180.0
13 7 7 17.36 4.03 3.75 0.0
14 7 7 12.32 2.45 2.91 180.0
15 7 7 3.80 1.77 1.35 0.0
16 7 7 41.47 6.31 5.03 180.0
17 7 7 11.25 2.13 1.75 180.0
18 7 7 5.85 1.75 0.65 0.0
19 7 7 5.68 2.61 2.35 180.0
20 7 7 6.44 2.11 1.96 0.0
21 7 7 9.18 7.42 0.77 0.0
2 8 7 21.80 7.33 8.34 0.0
3 8 7 53.06 15.26 2.10 180.0
4 8 7 3115.49 666.68 47.02 0.0
5 8 7 881.55 338.17 28.86 0.0
6 8 7 937.27 212.47 24.36 180.0
7 8 7 10.01 3.31 2.12 0.0
8 8 7 99.24 21.38 7.60 180.0
9 8 7 13.29 6.14 2.41 180.0
10 8 7 20.75 24.45 2.29 180.0
11 8 7 15.32 29.10 2.24 180.0
12 8 7 96.98 15.08 9.15 180.0
13 8 7 16.70 6.18 0.41 0.0
14 8 7 28.38 5.44 3.96 0.0
15 8 7 13.61 2.94 2.76 180.0
16 8 7 23.43 6.17 5.97 0.0
17 8 7 6.59 2.17 0.34 180.0
18 8 7 6.10 1.57 1.40 0.0
19 8 7 6.24 1.66 2.59 0.0
20 8 7 45.45 6.93 5.76 0.0
21 8 7 13.47 12.70 4.33 0.0
1 9 7 0.83 3.15 0.14 180.0
2 9 7 86.17 33.01 4.32 0.0
3 9 7 4.13 3.63 0.74 180.0
4 9 7 3.39 2.47 1.17 0.0
5 9 7 7.42 2.84 2.09 0.0
6 9 7 6.33 2.16 2.52 0.0
7 9 7 4.96 1.76 1.33 180.0
8 9 7 19.49 5.35 4.25 180.0
9 9 7 8.51 3.30 0.98 0.0
10 9 7 9.99 3.04 0.99 180.0
11 9 7 13.22 3.09 2.93 180.0
12 9 7 18.19 3.77 3.98 0.0
13 9 7 6.34 1.70 0.14 0.0
14 9 7 3.80 1.48 1.55 180.0
15 9 7 2.96 1.26 1.65 0.0
16 9 7 3.47 1.45 0.40 0.0
17 9 7 3.41 1.15 1.49 180.0
18 9 7 4.29 1.36 0.93 0.0
19 9 7 1.95 1.12 0.62 0.0
20 9 7 0.93 1.46 0.17 180.0
1 10 7 38.20 15.27 3.26 180.0
2 10 7 6.91 4.78 2.99 0.0
3 10 7 27.56 38.06 12.35 0.0
4 10 7 10.35 11.67 3.20 0.0
5 10 7 24.99 17.59 9.74 0.0
6 10 7 20.37 13.31 4.46 180.0
7 10 7 78.75 23.17 10.39 0.0
8 10 7 15.16 4.68 5.01 180.0
9 10 7 6.54 3.17 0.55 180.0
10 10 7 20.86 16.21 1.49 0.0
11 10 7 15.34 7.30 2.01 0.0
12 10 7 69.73 14.10 5.60 0.0
13 10 7 81.18 17.06 6.84 0.0
14 10 7 8.01 1.90 1.79 0.0
15 10 7 8.61 2.54 3.26 180.0
16 10 7 7.63 1.76 0.98 180.0
17 10 7 8.49 2.45 3.31 0.0
18 10 7 2.24 1.39 1.03 180.0
19 10 7 3.04 2.00 2.71 0.0
20 10 7 2.63 1.86 1.16 180.0
0 11 7 40.84 23.00 4.70 180.0
1 11 7 126.99 49.82 9.46 180.0
2 11 7 25.41 7.97 1.65 180.0
3 11 7 4.90 3.22 0.40 0.0
4 11 7 0.12 2.05 0.16 180.0
5 11 7 2.66 2.64 0.25 180.0
6 11 7 1.23 2.13 1.85 0.0
7 11 7 4.55 2.20 1.32 180.0
8 11 7 18.20 4.98 2.16 0.0
9 11 7 13.83 4.34 4.25 0.0
10 11 7 7.84 2.23 2.07 180.0
11 11 7 10.83 4.14 2.12 180.0
12 11 7 6.19 2.86 0.38 0.0
13 11 7 6.77 1.95 3.47 0.0
14 11 7 9.11 2.39 3.77 180.0
15 11 7 4.11 1.97 0.79 0.0
16 11 7 3.49 1.19 0.36 0.0
17 11 7 3.76 1.59 1.57 180.0
18 11 7 2.63 1.13 0.03 180.0
19 11 7 3.10 1.74 0.92 0.0
1 12 7 14.31 4.94 3.09 0.0
2 12 7 103.76 39.41 6.10 180.0
3 12 7 29.05 15.92 2.95 0.0
4 12 7 116.16 535.63 24.91 180.0
5 12 7 30.58 19.94 1.51 180.0
6 12 7 18.20 81.26 11.86 0.0
7 12 7 7.39 5.30 2.68 0.0
8 12 7 6.71 4.45 2.49 0.0
9 12 7 4.81 3.62 1.27 180.0
10 12 7 16.44 7.68 4.86 0.0
11 12 7 4.69 1.98 1.63 180.0
12 12 7 20.58 24.64 6.35 0.0
13 12 7 8.86 3.26 0.86 0.0
14 12 7 7.89 2.19 1.93 180.0
15 12 7 12.11 3.67 2.73 0.0
16 12 7 7.88 2.21 2.99 180.0
17 12 7 3.47 1.49 2.45 0.0
18 12 7 9.36 3.42 3.07 180.0
19 12 7 0.99 2.93 0.12 180.0
0 13 7 459.89 255.78 30.74 180.0
1 13 7 56.93 17.67 3.19 0.0
2 13 7 826.43 246.36 9.47 0.0
3 13 7 41.95 14.26 4.67 0.0
4 13 7 11.33 4.74 2.74 0.0
5 13 7 2.57 2.57 0.12 0.0
6 13 7 24.42 62.02 10.26 0.0
7 13 7 12.68 6.69 2.81 0.0
8 13 7 23.02 8.11 3.85 180.0
9 13 7 39.73 47.74 8.95 180.0
10 13 7 13.22 17.19 4.76 180.0
11 13 7 8.60 5.38 2.52 180.0
12 13 7 22.86 26.70 9.41 0.0
13 13 7 7.14 6.41 6.91 0.0
14 13 7 9.65 5.17 3.91 180.0
15 13 7 5.09 2.77 1.35 0.0
16 13 7 5.72 3.60 2.22 180.0
17 13 7 4.70 5.64 1.49 0.0
18 13 7 14.70 5.69 3.23 180.0
1 14 7 11.58 4.41 2.70 180.0
2 14 7 3.05 3.05 2.29 180.0
3 14 7 31.10 10.26 3.75 180.0
4 14 7 36.10 9.98 4.78 0.0
5 14 7 16.23 9.59 5.76 0.0
6 14 7 12.50 10.76 4.44 180.0
7 14 7 4.42 2.50 1.15 0.0
8 14 7 6.13 4.16 1.73 0.0
9 14 7 4.94 2.43 1.76 180.0
10 14 7 1.03 1.61 0.90 0.0
11 14 7 4.89 1.96 1.61 180.0
12 14 7 1.81 1.52 1.11 180.0
13 14 7 5.53 2.04 3.40 180.0
14 14 7 1.66 1.25 0.17 0.0
15 14 7 3.31 1.49 1.56 0.0
16 14 7 1.18 1.80 0.54 0.0
17 14 7 1.02 4.46 1.52 0.0
0 15 7 288.89 160.79 9.95 180.0
1 15 7 15.31 5.42 1.74 180.0
2 15 7 22.33 18.77 3.99 0.0
3 15 7 10.95 3.96 0.94 180.0
4 15 7 10.25 17.21 1.50 0.0
5 15 7 0.00 1.79 0.29 180.0
6 15 7 7.90 3.67 3.39 0.0
7 15 7 8.48 3.78 1.68 0.0
8 15 7 11.33 23.05 3.92 0.0
9 15 7 4.87 3.03 2.08 180.0
10 15 7 4.71 2.68 0.30 180.0
11 15 7 7.55 3.47 3.42 180.0
12 15 7 3.62 2.22 0.36 0.0
13 15 7 2.12 1.31 0.94 0.0
14 15 7 3.10 1.30 0.63 180.0
15 15 7 0.54 1.28 0.20 0.0
16 15 7 1.88 2.44 2.40 180.0
1 16 7 0.00 2.14 0.19 0.0
2 16 7 6.90 2.64 1.91 180.0
3 16 7 7.00 3.07 2.94 0.0
4 16 7 12.23 7.07 3.20 180.0
5 16 7 8.39 4.65 0.01 0.0
6 16 7 57.79 18.50 5.85 0.0
7 16 7 1.20 1.72 0.09 0.0
8 16 7 2.77 2.22 1.88 180.0
9 16 7 2.46 2.65 0.99 180.0
10 16 7 2.66 2.19 0.56 0.0
11 16 7 2.61 1.63 1.62 180.0
12 16 7 8.14 5.02 1.69 180.0
13 16 7 3.58 2.41 1.80 0.0
14 16 7 5.28 2.20 1.95 0.0
15 16 7 5.02 9.64 2.43 0.0
0 17 7 123.04 48.49 8.42 0.0
1 17 7 11.48 4.06 0.34 180.0
2 17 7 6.13 3.59 2.18 180.0
3 17 7 0.00 1.82 0.02 0.0
4 17 7 3.63 2.30 0.55 180.0
5 17 7 3.85 1.92 0.58 0.0
6 17 7 0.88 2.05 0.39 180.0
7 17 7 0.00 1.49 0.32 180.0
8 17 7 1.48 2.05 0.80 180.0
9 17 7 15.86 17.25 0.60 0.0
10 17 7 4.64 1.88 2.11 0.0
11 17 7 2.94 1.69 1.01 180.0
12 17 7 1.39 1.68 1.75 180.0
13 17 7 3.32 1.96 2.16 180.0
14 17 7 0.94 2.67 0.49 0.0
1 18 7 11.15 5.46 3.26 0.0
2 18 7 18.72 6.34 2.05 180.0
3 18 7 7.51 3.00 0.10 0.0
4 18 7 331.90 128.22 10.95 180.0
5 18 7 47.52 15.07 5.05 180.0
6 18 7 76.22 21.08 4.82 0.0
7 18 7 6.09 3.73 0.17 180.0
8 18 7 11.33 7.90 1.85 0.0
9 18 7 3.30 2.36 1.06 180.0
10 18 7 5.33 4.66 1.66 0.0
11 18 7 1.42 1.93 0.49 0.0
12 18 7 12.35 3.74 3.44 0.0
0 19 7 13.12 25.57 4.31 0.0
1 19 7 8.95 3.22 1.72 180.0
2 19 7 1.93 2.00 1.09 180.0
3 19 7 3.20 2.26 0.27 0.0
4 19 7 2.02 1.78 0.31 180.0
5 19 7 0.59 1.50 0.15 180.0
6 19 7 1.97 1.49 0.49 180.0
7 19 7 1.75 1.60 0.40 180.0
8 19 7 5.35 5.19 2.03 180.0
9 19 7 1.84 2.54 0.88 0.0
10 19 7 3.16 2.74 1.52 0.0
1 20 7 4.08 1.86 0.76 0.0
2 20 7 4.45 2.25 0.24 0.0
3 20 7 3.92 2.13 0.55 180.0
4 20 7 4.96 3.06 1.21 180.0
5 20 7 11.85 4.67 1.72 180.0
6 20 7 23.11 7.63 2.63 180.0
7 20 7 12.86 7.73 3.01 180.0
8 20 7 4.21 2.52 1.42 0.0
9 20 7 28.34 16.17 0.56 180.0
0 21 7 4.54 11.90 1.34 180.0
1 21 7 56.27 15.23 2.20 0.0
2 21 7 1.78 2.38 0.81 180.0
3 21 7 0.33 2.27 1.38 180.0
4 21 7 2.14 1.77 1.08 0.0
5 21 7 1.82 2.10 0.41 180.0
6 21 7 0.25 3.21 1.54 180.0
0 0 8 4747.41 1741.61 62.27 180.0
1 0 8 5697.75 1067.92 59.21 180.0
2 0 8 479.98 102.92 12.69 180.0
3 0 8 169.93 86.13 12.47 0.0
4 0 8 25.24 25.38 1.23 180.0
5 0 8 82.80 24.16 3.48 180.0
6 0 8 72.65 44.15 4.15 180.0
7 0 8 280.41 52.68 0.82 180.0
8 0 8 86.29 1757.92 60.04 0.0
9 0 8 111.74 229.67 21.38 0.0
10 0 8 1252.63 414.53 37.89 180.0
11 0 8 133.26 28.18 12.04 180.0
12 0 8 457.65 105.81 18.17 180.0
13 0 8 68.53 65.54 14.46 0.0
14 0 8 54.74 34.37 7.99 180.0
15 0 8 4.67 7.26 1.35 0.0
16 0 8 135.31 21.64 9.25 180.0
17 0 8 29.49 41.83 4.36 180.0
18 0 8 83.80 17.36 9.58 0.0
19 0 8 11.25 10.94 2.12 180.0
20 0 8 10.83 29.30 3.59 180.0
21 0 8 78.76 17.69 7.81 0.0
22 0 8 70.38 37.22 0.72 0.0
1 1 8 16.36 4.65 3.10 0.0
2 1 8 9.90 2.66 2.03 0.0
3 1 8 39.22 20.83 0.03 0.0
4 1 8 15.30 3.31 2.87 0.0
5 1 8 35.37 9.16 6.17 180.0
6 1 8 12.33 3.22 0.05 0.0
7 1 8 59.08 18.92 11.58 180.0
8 1 8 19.89 8.86 4.67 0.0
9 1 8 11.35 2.17 0.27 180.0
10 1 8 15.81 4.19 3.99 180.0
11 1 8 21.65 3.27 5.54 180.0
12 1 8 11.92 2.44 2.57 180.0
13 1 8 34.08 6.96 7.38 0.0
14 1 8 11.05 1.82 2.85 180.0
15 1 8 8.23 2.17 0.54 0.0
16 1 8 4.56 1.51 0.68 180.0
17 1 8 7.68 2.37 2.53 180.0
18 1 8 5.62 1.04 3.35 0.0
19 1 8 2.60 0.99 1.64 180.0
20 1 8 0.87 0.56 0.15 0.0
21 1 8 5.26 1.55 2.24 180.0
22 1 8 2.54 2.18 0.17 0.0
0 2 8 421.07 76.82 20.67 180.0
1 2 8 21.61 5.71 1.49 0.0
2 2 8 116.77 20.66 4.73 180.0
3 2 8 38.05 7.39 7.88 0.0
4 2 8 29.84 17.90 0.00 180.0
5 2 8 10.08 4.32 2.55 0.0
6 2 8 14.87 10.08 0.34 0.0
7 2 8 29.82 6.25 6.74 180.0
8 2 8 496.84 67.35 18.15 0.0
9 2 8 12.34 2.27 1.69 0.0
10 2 8 68.90 8.93 8.53 180.0
11 2 8 7.67 1.72 1.21 180.0
12 2 8 51.81 5.57 6.71 180.0
13 2 8 15.22 2.19 3.66 0.0
14 2 8 17.63 3.37 2.64 180.0
15 2 8 2.52 0.64 1.55 0.0
16 2 8 18.58 4.63 4.60 180.0
17 2 8 3.85 0.79 0.54 0.0
18 2 8 17.49 5.32 4.14 0.0
19 2 8 2.89 0.81 0.20 180.0
20 2 8 3.89 1.15 1.06 180.0
21 2 8 1.55 1.04 0.17 0.0
22 2 8 2.30 1.59 0.91 0.0
1 3 8 44.18 8.65 7.22 0.0
2 3 8 15.79 11.88 2.88 180.0
3 3 8 33.20 5.17 5.69 180.0
4 3 8 10.06 3.25 0.53 180.0
5 3 8 11.58 4.99 3.45 180.0
6 3 8 13.83 5.06 5.18 0.0
7 3 8 227.99 33.35 12.60 0.0
8 3 8 4.77 4.72 1.16 0.0
9 3 8 3.02 4.85 2.30 180.0
10 3 8 2.06 0.80 1.03 180.0
11 3 8 17.86 3.48 5.25 0.0
12 3 8 15.53 2.77 4.28 180.0
13 3 8 80.07 11.03 8.32 180.0
14 3 8 5.35 4.48 0.73 0.0
15 3 8 14.44 2.66 3.58 0.0
16 3 8 3.54 0.81 0.68 0.0
17 3 8 11.18 1.66 3.52 0.0
18 3 8 5.47 1.52 2.38 0.0
19 3 8 4.54 1.49 1.81 180.0
20 3 8 3.39 1.40 1.14 0.0
21 3 8 2.90 1.29 1.92 0.0
22 3 8 8.63 5.34 1.48 180.0
0 4 8 7.96 15.06 0.84 0.0
1 4 8 24.41 8.26 3.35 0.0
2 4 8 25.63 14.86 7.24 0.0
3 4 8 11.21 2.82 3.09 180.0
4 4 8 5.06 2.68 0.37 180.0
5 4 8 3.78 2.12 0.45 0.0
6 4 8 10.83 2.75 2.95 0.0
7 4 8 28.54 6.28 6.34 180.0
8 4 8 122.59 24.08 9.35 180.0
9 4 8 9.55 2.63 2.71 0.0
10 4 8 9.21 2.37 2.59 0.0
11 4 8 16.95 3.69 1.72 0.0
12 4 8 21.13 3.85 4.75 0.0
13 4 8 7.98 2.36 1.59 180.0
14 4 8 1.74 1.16 0.10 180.0
15 4 8 3.57 1.17 1.73 0.0
16 4 8 4.50 1.37 1.81 0.0
17 4 8 7.91 2.72 1.22 180.0
18 4 8 5.36 1.57 0.29 180.0
19 4 8 4.78 1.30 1.22 180.0
20 4 8 1.41 1.21 1.11 0.0
21 4 8 3.05 1.48 1.63 180.0
1 5 8 28.44 67.15 5.63 0.0
2 5 8 19.09 26.57 3.69 180.0
3 5 8 10.09 21.98 3.87 0.0
4 5 8 5.10 3.79 3.53 0.0
5 5 8 65.36 12.43 4.61 0.0
6 5 8 50.65 25.96 4.45 180.0
7 5 8 1304.41 263.49 25.85 0.0
8 5 8 29.93 14.62 6.76 180.0
9 5 8 17.78 3.51 2.52 180.0
10 5 8 54.90 7.48 6.03 0.0
11 5 8 117.66 19.73 9.84 0.0
12 5 8 111.44 18.83 7.23 0.0
13 5 8 128.78 21.02 9.69 180.0
14 5 8 24.12 5.12 5.38 0.0
15 5 8 12.29 3.00 2.73 0.0
16 5 8 6.54 1.36 1.88 180.0
17 5 8 43.73 9.61 6.26 0.0
18 5 8 11.33 1.60 3.16 180.0
19 5 8 2.99 1.10 1.83 0.0
20 5 8 4.55 1.14 2.10 180.0
21 5 8 26.70 9.12 4.92 0.0
0 6 8 381.31 81.66 18.86 180.0
1 6 8 10.69 2.16 2.67 0.0
2 6 8 17.79 10.95 4.25 180.0
3 6 8 9.42 6.61 1.65 0.0
4 6 8 12.96 4.06 2.76 0.0
5 6 8 9.78 2.31 2.77 180.0
6 6 8 7.53 2.41 1.81 180.0
7 6 8 12.79 4.38 4.94 0.0
8 6 8 396.56 82.92 18.66 0.0
9 6 8 16.16 11.17 6.39 180.0
10 6 8 72.08 11.98 6.48 180.0
11 6 8 19.34 4.85 3.89 0.0
12 6 8 64.49 10.21 8.65 180.0
13 6 8 8.07 1.74 2.92 0.0
14 6 8 15.56 4.73 1.59 180.0
15 6 8 1.36 0.93 0.02 0.0
16 6 8 18.20 3.75 4.82 180.0
17 6 8 6.15 2.27 0.38 180.0
18 6 8 34.51 4.83 4.80 0.0
19 6 8 3.06 1.47 0.91 180.0
20 6 8 3.62 1.38 1.09 0.0
21 6 8 2.91 1.38 1.08 0.0
1 7 8 9.05 2.78 3.76 180.0
2 7 8 39.58 11.35 5.67 180.0
3 7 8 21.33 15.05 2.93 0.0
4 7 8 384.78 101.99 18.17 180.0
5 7 8 59.94 13.12 8.56 0.0
6 7 8 87.50 12.74 4.74 0.0
7 7 8 13.45 2.86 2.63 0.0
8 7 8 9.02 4.93 1.81 0.0
9 7 8 8.67 1.90 2.07 180.0
10 7 8 27.05 4.32 4.82 0.0
11 7 8 10.63 2.39 3.31 180.0
12 7 8 95.18 14.40 7.41 0.0
13 7 8 21.86 5.93 4.50 0.0
14 7 8 4.81 1.86 0.90 0.0
15 7 8 11.15 2.15 2.66 180.0
16 7 8 7.68 2.07 2.08 180.0
17 7 8 7.36 1.48 3.02 0.0
18 7 8 13.87 2.96 3.87 180.0
19 7 8 2.00 1.24 0.31 180.0
20 7 8 19.68 5.24 3.81 180.0
0 8 8 58.88 177.69 12.10 180.0
1 8 8 1343.74 447.57 42.88 0.0
2 8 8 2.82 6.67 3.27 0.0
3 8 8 18.93 13.08 5.93 0.0
4 8 8 7.53 5.37 3.69 0.0
5 8 8 10.52 5.94 2.19 0.0
6 8 8 67.59 27.57 9.64 0.0
7 8 8 16.71 10.52 0.92 180.0
8 8 8 113.65 16.14 9.71 180.0
9 8 8 479.24 71.35 20.85 180.0
10 8 8 26.31 4.80 2.21 0.0
11 8 8 65.60 8.99 6.13 0.0
12 8 8 106.95 15.50 8.32 0.0
13 8 8 7.93 2.30 0.75 0.0
14 8 8 14.21 5.01 2.63 180.0
15 8 8 5.03 1.28 0.39 0.0
16 8 8 10.35 2.75 1.00 180.0
17 8 8 46.04 6.46 5.48 0.0
18 8 8 5.40 1.69 3.21 180.0
19 8 8 33.48 5.86 4.21 0.0
20 8 8 6.05 2.70 1.00 0.0
1 9 8 0.00 9.22 0.69 180.0
2 9 8 0.00 4.61 0.87 0.0
3 9 8 1.25 3.56 1.71 0.0
4 9 8 3.17 2.48 1.00 0.0
5 9 8 22.65 5.91 3.79 180.0
6 9 8 11.19 5.62 1.49 180.0
7 9 8 9.84 3.15 1.99 180.0
8 9 8 15.00 4.27 2.36 0.0
9 9 8 9.99 2.51 1.31 180.0
10 9 8 10.56 2.50 0.76 180.0
11 9 8 12.02 3.15 3.20 180.0
12 9 8 2.95 1.46 0.73 0.0
13 9 8 4.37 1.29 0.34 0.0
14 9 8 9.99 2.04 2.99 180.0
15 9 8 5.13 1.49 1.47 0.0
16 9 8 3.39 1.23 0.76 0.0
17 9 8 2.56 1.07 0.52 180.0
18 9 8 2.44 1.07 0.30 0.0
19 9 8 2.09 1.34 1.15 0.0
20 9 8 0.66 2.96 0.11 0.0
1 10 8 19.15 404.45 23.92 0.0
2 10 8 61.53 23.13 6.24 0.0
3 10 8 10.10 85.44 2.98 180.0
4 10 8 2.43 3.11 2.44 0.0
5 10 8 8.03 3.40 1.87 0.0
6 10 8 9.06 2.89 4.54 0.0
7 10 8 17.94 6.56 5.42 0.0
8 10 8 345.67 71.15 13.79 180.0
9 10 8 532.26 131.45 18.11 180.0
10 10 8 265.87 47.75 13.24 0.0
11 10 8 22.01 6.38 2.65 0.0
12 10 8 14.24 4.55 4.40 0.0
13 10 8 9.76 2.16 2.62 180.0
14 10 8 8.49 2.19 2.69 0.0
15 10 8 3.38 1.18 1.09 0.0
16 10 8 5.05 1.44 1.52 0.0
17 10 8 10.81 3.69 4.20 0.0
18 10 8 4.88 1.81 1.11 180.0
19 10 8 5.81 3.75 3.02 180.0
1 11 8 8.67 3.44 1.35 180.0
2 11 8 8.03 7.57 1.40 180.0
3 11 8 12.78 11.96 5.00 0.0
4 11 8 14.98 22.99 10.67 180.0
5 11 8 7.00 7.75 3.37 0.0
6 11 8 14.53 7.19 5.77 0.0
7 11 8 4.57 2.09 3.04 180.0
8 11 8 1.59 2.17 0.70 0.0
9 11 8 2.64 1.94 0.17 180.0
10 11 8 4.68 5.46 1.03 0.0
11 11 8 9.38 2.41 0.59 180.0
12 11 8 11.32 2.98 3.81 0.0
13 11 8 12.02 3.16 3.78 0.0
14 11 8 5.21 2.40 1.91 180.0
15 11 8 2.53 1.16 1.00 0.0
16 11 8 2.49 1.28 0.06 0.0
17 11 8 4.05 1.57 1.18 180.0
18 11 8 1.90 1.46 1.41 180.0
0 12 8 208.24 115.89 8.61 0.0
1 12 8 346.09 135.93 13.66 180.0
2 12 8 6.80 4.24 2.47 0.0
3 12 8 9.34 9.58 4.49 180.0
4 12 8 6.91 3.16 0.10 0.0
5 12 8 4.21 3.97 2.06 180.0
6 12 8 3.81 2.51 1.95 180.0
7 12 8 7.77 6.15 4.07 0.0
8 12 8 10.29 6.80 2.70 180.0
9 12 8 15.47 11.11 2.91 0.0
10 12 8 6.47 4.04 0.55 0.0
11 12 8 7.46 2.40 2.51 180.0
12 12 8 5.16 1.71 0.66 180.0
13 12 8 2.74 1.40 0.33 0.0
14 12 8 8.39 2.56 3.04 0.0
15 12 8 2.15 1.32 0.59 180.0
16 12 8 15.06 4.07 4.17 0.0
17 12 8 4.30 1.88 2.21 180.0
18 12 8 5.53 4.04 0.18 180.0
1 13 8 41.53 24.51 2.70 180.0
2 13 8 0.18 8.20 0.95 180.0
3 13 8 30.42 35.12 4.96 0.0
4 13 8 47.15 63.48 10.35 180.0
5 13 8 12.43 17.01 1.53 0.0
6 13 8 14.18 15.30 0.26 180.0
7 13 8 22.22 28.43 8.33 180.0
8 13 8 2.81 2.26 0.84 0.0
9 13 8 6.20 7.37 0.95 0.0
10 13 8 7.76 19.66 3.69 0.0
11 13 8 17.35 9.79 5.48 180.0
12 13 8 32.17 30.15 8.10 0.0
13 13 8 59.31 39.81 10.21 0.0
14 13 8 8.83 4.61 1.69 180.0
15 13 8 13.76 2.86 3.17 180.0
16 13 8 7.47 3.72 2.43 180.0
17 13 8 14.01 5.46 1.64 180.0
1 14 8 87.71 23.46 5.07 0.0
2 14 8 9.89 4.96 2.46 180.0
3 14 8 22.04 23.81 1.42 0.0
4 14 8 2.12 2.91 1.08 0.0
5 14 8 2.96 2.45 0.14 180.0
6 14 8 2.32 2.15 0.16 0.0
7 14 8 4.26 2.33 0.95 0.0
8 14 8 4.31 2.57 1.36 180.0
9 14 8 8.74 3.31 2.71 180.0
10 14 8 3.09 1.86 0.62 180.0
11 14 8 1.38 1.48 0.39 0.0
12 14 8 1.57 1.37 0.77 180.0
13 14 8 1.24 1.43 1.02 0.0
14 14 8 0.91 1.50 1.47 0.0
15 14 8 1.21 2.03 1.73 180.0
16 14 8 6.20 2.49 1.72 0.0
1 15 8 8.43 3.00 1.21 180.0
2 15 8 3.87 2.31 0.42 180.0
3 15 8 17.19 6.04 2.78 180.0
4 15 8 26.87 8.66 2.77 180.0
5 15 8 22.64 15.20 4.80 180.0
6 15 8 8.72 5.33 1.44 180.0
7 15 8 4.38 3.34 1.65 0.0
8 15 8 5.06 2.25 0.55 0.0
9 15 8 3.08 1.51 0.24 0.0
10 15 8 3.67 1.91 2.01 0.0
11 15 8 4.98 2.26 1.80 180.0
12 15 8 7.04 2.78 0.83 0.0
13 15 8 11.19 4.97 3.32 180.0
14 15 8 0.19 1.63 1.58 180.0
15 15 8 0.00 2.29 1.09 180.0
0 16 8 34.49 13.30 1.35 180.0
1 16 8 41.70 15.84 3.53 180.0
2 16 8 7.22 17.82 0.80 0.0
3 16 8 11.64 7.84 0.05 0.0
4 16 8 3.08 1.85 0.92 0.0
5 16 8 0.00 1.90 0.35 180.0
6 16 8 0.00 1.75 1.05 0.0
7 16 8 6.07 3.44 2.55 0.0
8 16 8 11.15 4.10 0.31 0.0
9 16 8 2.94 2.47 1.01 180.0
10 16 8 7.15 5.61 0.94 180.0
11 16 8 2.00 1.42 2.10 180.0
12 16 8 2.74 2.12 0.02 180.0
13 16 8 4.69 2.81 1.22 0.0
14 16 8 4.16 2.85 1.11 0.0
1 17 8 4.75 2.47 0.93 0.0
2 17 8 3.38 1.81 1.44 0.0
3 17 8 6.59 2.74 0.27 180.0
4 17 8 17.45 12.31 1.08 0.0
5 17 8 17.29 7.17 3.08 180.0
6 17 8 5.62 2.59 0.47 0.0
7 17 8 0.85 1.74 0.28 0.0
8 17 8 7.90 4.19 0.05 0.0
9 17 8 3.13 2.07 0.29 0.0
10 17 8 1.82 1.48 1.40 180.0
11 17 8 3.12 2.10 0.23 0.0
12 17 8 4.33 9.34 0.98 180.0
0 18 8 33.36 18.88 2.54 0.0
1 18 8 215.15 68.47 7.50 180.0
2 18 8 5.10 2.31 0.33 180.0
3 18 8 2.10 8.21 0.44 180.0
4 18 8 2.61 2.19 0.13 0.0
5 18 8 2.03 2.30 0.68 180.0
6 18 8 7.43 4.85 3.01 180.0
7 18 8 6.08 4.02 0.61 0.0
8 18 8 33.45 12.99 2.33 0.0
9 18 8 21.54 6.20 3.18 0.0
10 18 8 6.92 2.49 1.42 180.0
11 18 8 0.00 3.38 0.56 180.0
1 19 8 2.45 1.90 0.66 0.0
2 19 8 0.00 2.35 0.24 0.0
3 19 8 2.89 3.69 0.28 180.0
4 19 8 3.80 1.89 1.60 180.0
5 19 8 1.76 2.79 0.20 0.0
6 19 8 1.18 1.87 1.39 0.0
7 19 8 0.81 1.95 0.21 180.0
8 19 8 1.43 1.85 0.05 0.0
9 19 8 5.80 4.11 0.36 180.0
0 20 8 15.61 15.57 2.11 0.0
1 20 8 19.53 6.59 1.58 0.0
2 20 8 8.17 3.94 0.20 180.0
3 20 8 3.21 2.00 0.49 0.0
4 20 8 0.01 1.97 0.29 180.0
5 20 8 0.00 1.92 0.08 180.0
6 20 8 3.49 2.22 1.53 180.0
7 20 8 45.84 25.83 2.51 180.0
1 21 8 5.63 2.43 0.02 0.0
2 21 8 4.14 2.45 0.04 180.0
1 0 9 331.71 65.61 16.06 180.0
2 0 9 642.88 137.21 23.97 180.0
3 0 9 329.46 83.15 5.17 180.0
4 0 9 2751.75 708.69 36.37 180.0
5 0 9 2546.98 638.80 41.68 0.0
6 0 9 1087.19 226.57 36.07 0.0
7 0 9 259.22 53.85 16.03 0.0
8 0 9 83.16 20.56 7.14 180.0
9 0 9 68.11 83.50 2.88 180.0
10 0 9 33.46 13.63 6.00 0.0
11 0 9 58.51 55.26 2.44 0.0
12 0 9 28.71 10.99 2.16 0.0
13 0 9 98.26 46.43 9.15 180.0
14 0 9 267.02 87.51 14.94 0.0
15 0 9 13.95 55.27 1.31 180.0
16 0 9 23.24 8.79 3.40 180.0
17 0 9 15.66 17.96 4.41 0.0
18 0 9 67.85 14.90 7.75 180.0
19 0 9 4.74 5.47 1.35 0.0
20 0 9 9.94 8.10 5.15 180.0
21 0 9 88.71 46.67 9.14 0.0
0 1 9 635.46 162.77 24.18 180.0
1 1 9 57.06 10.21 6.61 180.0
2 1 9 51.70 7.85 7.01 0.0
3 1 9 7.07 1.75 2.30 180.0
4 1 9 11.19 2.53 2.39 180.0
5 1 9 15.08 2.95 1.00 0.0
6 1 9 12.53 2.02 2.81 180.0
7 1 9 12.06 5.47 0.51 180.0
8 1 9 52.24 16.65 9.74 0.0
9 1 9 18.10 5.80 5.25 0.0
10 1 9 136.63 19.24 12.14 180.0
11 1 9 11.54 3.62 2.39 0.0
12 1 9 15.14 5.54 2.20 0.0
13 1 9 13.03 3.01 2.86 180.0
14 1 9 8.21 2.45 1.17 180.0
15 1 9 4.18 1.62 0.24 0.0
16 1 9 7.57 2.39 4.08 180.0
17 1 9 8.41 2.78 3.10 180.0
18 1 9 3.86 5.97 1.15 0.0
19 1 9 3.33 1.14 2.53 0.0
20 1 9 1.92 1.37 0.05 180.0
21 1 9 11.88 4.68 2.98 0.0
1 2 9 14.58 2.57 3.23 180.0
2 2 9 40.80 6.83 3.78 180.0
3 2 9 12.94 4.41 0.52 0.0
4 2 9 132.99 21.36 10.45 180.0
5 2 9 17.61 3.83 2.27 0.0
6 2 9 39.34 8.98 6.38 0.0
7 2 9 89.09 11.23 9.96 0.0
8 2 9 7.50 2.38 0.30 180.0
9 2 9 6.58 1.59 1.74 180.0
10 2 9 12.94 2.41 1.42 0.0
11 2 9 7.03 1.91 0.96 180.0
12 2 9 33.31 4.15 5.24 0.0
13 2 9 10.96 2.67 2.74 180.0
14 2 9 7.32 2.61 1.22 0.0
15 2 9 9.86 2.51 1.66 180.0
16 2 9 3.83 1.15 0.79 180.0
17 2 9 8.03 1.51 3.00 0.0
18 2 9 7.68 1.79 2.91 180.0
19 2 9 2.45 0.98 0.35 0.0
20 2 9 3.18 1.28 1.86 180.0
21 2 9 3.11 1.63 1.72 0.0
0 3 9 116.66 28.67 8.47 0.0
1 3 9 34.44 15.89 4.36 0.0
2 3 9 10.49 9.61 2.46 180.0
3 3 9 16.30 3.53 3.42 0.0
4 3 9 3.16 2.79 0.41 0.0
5 3 9 8.96 2.22 2.85 0.0
6 3 9 7.79 2.48 0.88 180.0
7 3 9 23.53 5.09 7.17 0.0
8 3 9 68.06 10.49 7.51 0.0
9 3 9 83.97 11.07 9.80 180.0
10 3 9 54.27 8.84 7.91 0.0
11 3 9 24.06 4.00 5.33 180.0
12 3 9 78.13 9.71 7.35 180.0
13 3 9 5.07 1.27 0.40 0.0
14 3 9 8.99 2.14 2.65 0.0
15 3 9 3.44 1.41 0.40 180.0
16 3 9 5.49 2.28 2.21 180.0
17 3 9 18.59 3.55 5.45 0.0
18 3 9 22.19 4.79 4.16 0.0
19 3 9 2.94 1.71 0.02 0.0
20 3 9 1.59 1.26 0.78 180.0
21 3 9 4.17 3.25 2.80 180.0
1 4 9 8.97 3.86 0.65 0.0
2 4 9 23.52 5.76 3.70 0.0
3 4 9 11.01 5.43 3.05 180.0
4 4 9 12.11 3.99 1.63 180.0
5 4 9 10.15 3.19 1.50 180.0
6 4 9 22.80 12.54 5.73 180.0
7 4 9 8.53 5.23 1.98 180.0
8 4 9 11.13 3.59 3.34 0.0
9 4 9 6.71 3.00 0.16 0.0
10 4 9 15.77 3.41 0.11 180.0
11 4 9 12.04 2.95 3.44 180.0
12 4 9 12.27 4.71 3.48 0.0
13 4 9 3.21 1.65 1.49 180.0
14 4 9 9.50 3.06 3.93 180.0
15 4 9 2.44 1.16 0.77 0.0
16 4 9 2.47 1.00 0.24 180.0
17 4 9 3.15 1.14 0.50 0.0
18 4 9 1.77 1.08 0.16 180.0
19 4 9 1.19 1.24 1.21 0.0
20 4 9 1.46 1.17 0.48 0.0
21 4 9 0.80 2.81 1.95 180.0
0 5 9 7626.03 2168.78 60.90 0.0
1 5 9 299.88 80.47 21.46 0.0
2 5 9 133.40 34.55 8.70 180.0
3 5 9 13.38 10.06 5.13 0.0
4 5 9 7.54 2.91 2.97 0.0
5 5 9 14.48 28.58 1.40 0.0
6 5 9 9.97 13.75 4.18 0.0
7 5 9 22.64 14.52 4.74 0.0
8 5 9 531.18 79.28 18.95 180.0
9 5 9 486.66 119.05 20.97 180.0
10 5 9 2195.61 520.43 34.00 0.0
11 5 9 15.78 5.66 3.99 180.0
12 5 9 94.52 25.88 8.93 180.0
13 5 9 17.05 3.83 3.38 0.0
14 5 9 34.34 6.11 5.87 0.0
15 5 9 8.17 3.79 0.95 0.0
16 5 9 54.01 7.63 7.27 0.0
17 5 9 21.30 5.55 4.72 0.0
18 5 9 13.84 3.42 1.44 0.0
19 5 9 7.22 1.68 3.13 180.0
20 5 9 6.16 2.41 2.13 0.0
1 6 9 18.41 4.76 3.37 180.0
2 6 9 7.39 2.40 2.99 180.0
3 6 9 10.67 7.24 3.04 0.0
4 6 9 45.73 14.13 7.55 0.0
5 6 9 68.82 29.30 3.91 0.0
6 6 9 10.20 3.23 1.99 180.0
7 6 9 18.26 3.85 4.83 0.0
8 6 9 42.19 11.96 5.57 180.0
9 6 9 7.22 3.25 1.48 180.0
10 6 9 25.90 5.21 4.48 0.0
11 6 9 9.31 2.02 1.70 0.0
12 6 9 13.46 2.76 2.96 180.0
13 6 9 14.30 17.62 1.50 180.0
14 6 9 35.18 9.81 6.33 0.0
15 6 9 9.95 2.10 1.70 180.0
16 6 9 2.26 0.95 0.02 0.0
17 6 9 4.64 1.20 2.17 0.0
18 6 9 2.60 1.03 2.19 180.0
19 6 9 1.74 0.76 0.87 0.0
20 6 9 2.44 1.55 1.38 180.0
0 7 9 9.92 2.81 2.58 180.0
1 7 9 27.71 4.87 2.00 180.0
2 7 9 11.60 5.52 4.10 0.0
3 7 9 9.81 4.94 2.84 180.0
4 7 9 25.19 4.89 4.65 0.0
5 7 9 10.69 4.84 1.37 180.0
6 7 9 24.04 5.07 3.79 0.0
7 7 9 18.95 3.29 3.68 0.0
8 7 9 63.57 10.97 5.83 180.0
9 7 9 11.15 2.34 3.83 180.0
10 7 9 23.08 4.35 2.90 0.0
11 7 9 6.34 2.89 0.06 0.0
12 7 9 7.96 3.99 1.97 180.0
13 7 9 4.07 1.42 1.85 0.0
14 7 9 13.10 2.23 3.82 0.0
15 7 9 3.83 1.10 0.79 180.0
16 7 9 16.62 2.34 3.71 0.0
17 7 9 7.45 2.25 1.13 180.0
18 7 9 8.20 2.52 2.47 180.0
19 7 9 7.77 1.94 2.88 180.0
1 8 9 4.65 3.37 1.53 0.0
2 8 9 159.51 33.21 13.32 0.0
3 8 9 25.83 20.11 7.94 0.0
4 8 9 176.86 61.28 10.50 0.0
5 8 9 102.45 31.39 9.82 180.0
6 8 9 605.36 119.11 20.89 180.0
7 8 9 66.69 24.70 7.63 180.0
8 8 9 10.66 19.10 1.38 180.0
9 8 9 14.99 3.21 2.24 0.0
10 8 9 7.80 5.98 1.08 0.0
11 8 9 17.95 6.06 2.93 180.0
12 8 9 272.83 44.27 12.32 0.0
13 8 9 99.88 14.95 8.69 0.0
14 8 9 71.03 10.84 6.99 180.0
15 8 9 11.25 2.53 1.68 0.0
16 8 9 8.28 1.95 2.60 0.0
17 8 9 44.78 8.19 5.59 180.0
18 8 9 3.29 1.52 0.70 180.0
19 8 9 1.26 1.59 0.11 0.0
0 9 9 10.47 10.72 3.01 180.0
1 9 9 3.14 3.47 0.77 180.0
2 9 9 7.02 5.93 1.72 0.0
3 9 9 8.60 5.75 0.43 0.0
4 9 9 7.65 3.07 0.38 180.0
5 9 9 6.15 2.79 0.61 0.0
6 9 9 23.64 6.85 2.84 180.0
7 9 9 4.53 2.21 0.51 180.0
8 9 9 8.68 3.49 1.72 0.0
9 9 9 5.60 1.84 2.06 0.0
10 9 9 54.12 7.98 7.60 180.0
11 9 9 4.64 1.43 1.11 0.0
12 9 9 10.79 2.09 3.57 0.0
13 9 9 5.09 1.42 2.28 180.0
14 9 9 3.57 1.29 0.03 0.0
15 9 9 1.49 1.01 0.23 180.0
16 9 9 7.48 1.55 0.77 0.0
17 9 9 1.95 1.05 1.02 180.0
18 9 9 4.16 1.71 0.51 0.0
1 10 9 5.46 10.30 6.15 0.0
2 10 9 2.09 5.72 8.30 0.0
3 10 9 2.99 4.21 0.21 0.0
4 10 9 13.61 66.24 18.84 0.0
5 10 9 722.57 238.96 18.52 180.0
6 10 9 317.78 85.34 14.10 180.0
7 10 9 45.57 11.26 4.73 180.0
8 10 9 10.57 4.16 2.75 180.0
9 10 9 7.52 2.10 2.07 0.0
10 10 9 6.14 2.24 2.03 180.0
11 10 9 8.21 2.67 0.98 180.0
12 10 9 11.94 2.49 2.74 180.0
13 10 9 8.87 3.56 2.56 0.0
14 10 9 5.06 1.55 1.73 180.0
15 10 9 4.66 1.53 1.15 180.0
16 10 9 15.31 5.95 3.24 0.0
17 10 9 3.61 1.61 1.28 180.0
18 10 9 2.99 2.39 0.06 0.0
1 11 9 0.34 6.44 4.18 180.0
2 11 9 15.92 9.66 2.79 0.0
3 11 9 5.24 6.61 2.71 180.0
4 11 9 3.94 2.93 2.15 0.0
5 11 9 0.08 1.73 0.10 180.0
6 11 9 3.27 2.07 1.30 0.0
7 11 9 7.12 2.46 0.38 180.0
8 11 9 45.53 10.36 6.51 180.0
9 11 9 13.75 4.11 4.12 0.0
10 11 9 4.16 1.51 0.32 0.0
11 11 9 7.44 4.02 0.91 180.0
12 11 9 16.20 5.09 4.52 0.0
13 11 9 4.07 1.26 1.94 180.0
14 11 9 3.01 1.39 1.80 0.0
15 11 9 1.41 0.99 0.44 180.0
16 11 9 6.23 1.73 2.55 0.0
17 11 9 1.46 1.46 0.59 180.0
1 12 9 1.46 2.27 1.10 0.0
2 12 9 14.55 6.37 3.88 180.0
3 12 9 8.29 9.83 2.78 180.0
4 12 9 23.79 58.68 7.35 0.0
5 12 9 1.17 3.01 2.10 0.0
6 12 9 4.54 2.44 1.67 0.0
7 12 9 2.22 2.54 3.02 180.0
8 12 9 4.81 2.72 1.56 180.0
9 12 9 7.39 3.15 0.49 180.0
10 12 9 9.02 5.90 1.75 180.0
11 12 9 5.35 3.05 0.84 0.0
12 12 9 80.13 13.70 9.11 180.0
13 12 9 4.49 2.50 0.83 180.0
14 12 9 17.24 4.60 5.34 0.0
15 12 9 2.05 1.19 0.33 0.0
16 12 9 2.49 1.77 0.38 180.0
0 13 9 38.13 15.34 2.85 180.0
1 13 9 76.03 29.36 4.63 180.0
2 13 9 7.45 8.64 4.69 0.0
3 13 9 32.82 10.06 4.95 180.0
4 13 9 5.41 3.61 0.35 0.0
5 13 9 5.38 5.72 3.11 180.0
6 13 9 2.63 2.72 0.32 180.0
7 13 9 5.95 7.23 2.91 180.0
8 13 9 13.40 33.26 9.21 180.0
9 13 9 32.01 24.68 7.23 0.0
10 13 9 9.18 2.68 3.87 180.0
11 13 9 13.70 8.29 5.19 0.0
12 13 9 12.92 14.95 5.07 0.0
13 13 9 3.50 1.36 0.75 180.0
14 13 9 2.55 2.33 1.39 0.0
15 13 9 1.58 1.52 1.37 180.0
1 14 9 4.04 3.60 0.47 0.0
2 14 9 6.03 2.59 0.84 180.0
3 14 9 6.21 3.37 2.55 0.0
4 14 9 13.38 11.85 5.24 0.0
5 14 9 9.14 4.10 2.06 180.0
6 14 9 7.50 5.39 1.80 180.0
7 14 9 0.96 1.82 0.19 0.0
8 14 9 1.77 1.81 0.53 180.0
9 14 9 0.77 1.21 0.64 180.0
10 14 9 2.27 1.55 1.04 180.0
11 14 9 1.57 1.61 0.26 0.0
12 14 9 2.26 1.51 1.42 180.0
13 14 9 3.58 1.58 2.84 0.0
14 14 9 2.85 2.53 1.66 0.0
0 15 9 85.85 47.90 1.33 0.0
1 15 9 5.54 2.28 0.88 180.0
2 15 9 12.00 4.19 2.82 180.0
3 15 9 0.00 3.08 0.17 0.0
4 15 9 0.52 1.62 1.53 180.0
5 15 9 4.71 2.02 1.68 180.0
6 15 9 9.77 4.00 3.47 180.0
7 15 9 2.36 2.50 0.52 180.0
8 15 9 3.23 2.44 0.39 0.0
9 15 9 1.42 1.48 2.53 0.0
10 15 9 5.79 3.22 4.05 180.0
11 15 9 4.21 2.12 2.28 0.0
12 15 9 1.79 1.96 0.84 180.0
13 15 9 0.00 1.42 0.83 0.0
1 16 9 3.31 3.50 0.63 180.0
2 16 9 6.15 5.04 0.98 180.0
3 16 9 15.74 4.54 2.65 180.0
4 16 9 3.56 2.40 0.28 0.0
5 16 9 9.77 3.66 1.86 0.0
6 16 9 24.95 6.87 2.69 0.0
7 16 9 6.28 2.78 0.81 0.0
8 16 9 3.36 5.42 2.21 180.0
9 16 9 1.31 1.58 0.48 0.0
10 16 9 2.94 1.59 0.35 180.0
11 16 9 2.33 1.47 0.10 0.0
12 16 9 9.00 3.84 2.74 180.0
0 17 9 9.03 5.88 2.52 0.0
1 17 9 5.76 2.48 0.22 180.0
2 17 9 9.79 3.70 1.77 180.0
3 17 9 4.75 2.44 0.58 0.0
4 17 9 5.71 2.75 1.19 180.0
5 17 9 3.11 1.78 0.82 0.0
6 17 9 3.32 2.02 1.19 180.0
7 17 9 1.53 2.43 1.11 180.0
8 17 9 3.12 2.56 0.68 0.0
9 17 9 9.51 8.44 1.52 0.0
10 17 9 1.81 1.43 0.67 0.0
11 17 9 1.74 2.99 0.14 180.0
1 18 9 1.21 1.79 0.90 180.0
2 18 9 17.84 5.79 2.02 180.0
3 18 9 15.02 6.72 2.36 180.0
4 18 9 26.25 8.58 2.11 0.0
5 18 9 27.32 7.70 3.40 0.0
6 18 9 27.51 22.05 3.46 0.0
7 18 9 14.64 5.10 2.35 0.0
8 18 9 19.36 14.24 1.26 180.0
9 18 9 10.80 6.78 1.22 180.0
0 19 9 36.67 20.82 1.77 180.0
1 19 9 4.07 2.42 0.61 180.0
2 19 9 0.89 2.89 0.54 0.0
3 19 9 0.00 1.96 0.17 180.0
4 19 9 0.00 1.59 0.09 0.0
5 19 9 2.62 2.48 0.12 0.0
6 19 9 2.97 2.45 0.20 180.0
7 19 9 4.38 3.93 0.45 0.0
1 20 9 1.23 3.89 0.45 180.0
2 20 9 0.43 2.27 0.85 0.0
0 0 10 208.81 76.56 18.25 0.0
1 0 10 1503.16 300.20 28.79 180.0
2 0 10 150.85 30.48 10.26 0.0
3 0 10 17.23 3.85 2.23 180.0
4 0 10 17.76 19.65 5.51 0.0
5 0 10 15.71 13.49 3.28 180.0
6 0 10 188.62 47.52 11.91 0.0
7 0 10 129.02 65.28 10.75 0.0
8 0 10 310.91 57.97 16.87 180.0
9 0 10 50.21 10.23 2.35 180.0
10 0 10 88.41 223.02 21.72 0.0
11 0 10 35.85 61.31 16.42 180.0
12 0 10 27.73 16.91 1.91 0.0
13 0 10 155.99 30.06 12.64 0.0
14 0 10 21.89 21.49 3.42 0.0
15 0 10 9.24 13.94 1.03 0.0
16 0 10 27.59 10.09 6.02 0.0
17 0 10 13.56 30.33 0.22 180.0
18 0 10 9.70 9.99 0.05 180.0
19 0 10 71.00 21.81 8.98 180.0
1 1 10 83.64 15.80 6.39 180.0
2 1 10 13.66 3.90 3.24 180.0
3 1 10 39.61 7.73 6.96 180.0
4 1 10 74.92 11.79 9.06 180.0
5 1 10 589.61 79.67 22.62 0.0
6 1 10 23.69 3.27 1.65 0.0
7 1 10 13.56 2.51 2.33 180.0
8 1 10 14.32 2.01 3.35 0.0
9 1 10 8.08 1.75 0.68 180.0
10 1 10 8.75 2.04 1.99 0.0
11 1 10 6.29 1.37 2.35 0.0
12 1 10 18.77 5.54 5.00 0.0
13 1 10 11.85 3.37 4.52 180.0
14 1 10 5.99 1.93 2.12 180.0
15 1 10 14.91 4.22 0.81 180.0
16 1 10 5.05 1.57 1.89 180.0
17 1 10 2.96 1.30 0.99 0.0
18 1 10 1.58 0.52 0.25 0.0
19 1 10 1.27 1.27 0.84 180.0
20 1 10 2.52 2.34 0.68 180.0
0 2 10 272.42 50.51 18.30 0.0
1 2 10 66.23 12.93 6.39 180.0
2 2 10 9.61 2.49 1.58 180.0
3 2 10 15.01 3.16 4.15 180.0
4 2 10 4.57 1.39 1.04 0.0
5 2 10 12.28 2.11 2.10 180.0
6 2 10 9.00 3.55 0.31 0.0
7 2 10 15.27 4.03 4.35 0.0
8 2 10 40.22 8.66 7.16 180.0
9 2 10 12.03 3.45 0.26 180.0
10 2 10 96.78 12.05 10.55 0.0
11 2 10 9.82 1.76 1.84 180.0
12 2 10 10.21 2.33 3.18 180.0
13 2 10 15.12 2.06 4.00 0.0
14 2 10 2.36 0.50 1.77 0.0
15 2 10 2.85 0.79 1.96 180.0
16 2 10 5.55 1.06 2.71 0.0
17 2 10 4.64 1.13 1.91 180.0
18 2 10 2.87 1.59 0.35 180.0
19 2 10 1.56 1.16 1.90 180.0
20 2 10 6.47 3.61 3.40 0.0
1 3 10 20.47 3.37 4.29 0.0
2 3 10 37.77 8.45 5.25 0.0
3 3 10 12.83 6.97 3.74 180.0
4 3 10 50.64 10.64 6.77 0.0
5 3 10 122.67 16.61 8.33 180.0
6 3 10 31.09 4.52 3.29 180.0
7 3 10 21.73 4.42 5.31 0.0
8 3 10 12.86 2.43 4.73 180.0
9 3 10 9.71 2.07 3.41 0.0
10 3 10 6.31 1.68 1.42 0.0
11 3 10 4.12 1.76 1.46 0.0
12 3 10 8.37 2.06 2.76 180.0
13 3 10 25.59 4.99 5.57 180.0
14 3 10 6.84 2.02 0.47 0.0
15 3 10 12.00 1.79 2.16 0.0
16 3 10 6.68 1.67 1.89 0.0
17 3 10 3.07 0.90 1.01 0.0
18 3 10 2.46 0.84 1.00 180.0
19 3 10 1.14 1.42 1.16 180.0
20 3 10 2.12 2.83 1.24 0.0
0 4 10 50.06 15.23 7.91 180.0
1 4 10 95.74 22.24 8.79 0.0
2 4 10 8.10 4.43 2.30 180.0
3 4 10 9.38 3.43 2.50 180.0
4 4 10 16.31 3.58 0.09 0.0
5 4 10 29.35 5.59 0.38 180.0
6 4 10 14.15 3.20 1.60 180.0
7 4 10 5.84 2.36 1.93 0.0
8 4 10 21.99 8.67 5.56 0.0
9 4 10 27.14 4.72 3.67 180.0
10 4 10 28.25 5.30 5.42 180.0
11 4 10 32.13 5.85 6.16 0.0
12 4 10 4.03 1.49 2.13 180.0
13 4 10 2.81 1.07 1.94 180.0
14 4 10 2.18 1.02 1.16 180.0
15 4 10 2.53 1.07 2.21 180.0
16 4 10 1.58 0.83 0.67 180.0
17 4 10 3.35 1.29 0.81 0.0
18 4 10 1.48 0.99 0.17 180.0
19 4 10 0.50 1.63 0.76 0.0
20 4 10 0.12 3.18 0.23 0.0
1 5 10 409.57 90.47 17.15 0.0
2 5 10 194.20 51.42 13.76 0.0
3 5 10 106.75 29.53 8.17 0.0
4 5 10 935.39 249.72 27.53 0.0
5 5 10 3672.78 720.71 48.23 180.0
6 5 10 58.29 74.00 16.33 180.0
7 5 10 45.91 9.99 5.25 0.0
8 5 10 60.74 10.87 8.55 180.0
9 5 10 56.60 9.06 7.51 0.0
10 5 10 11.65 5.05 3.41 180.0
11 5 10 10.49 8.12 2.33 180.0
12 5 10 45.91 16.88 8.45 180.0
13 5 10 21.96 6.96 1.54 0.0
14 5 10 10.28 2.35 2.30 0.0
15 5 10 7.48 4.53 2.49 0.0
16 5 10 3.78 2.07 2.50 0.0
17 5 10 3.86 1.41 0.09 180.0
18 5 10 2.58 1.77 0.80 0.0
19 5 10 1.89 1.35 1.22 0.0
0 6 10 138.52 41.79 14.07 0.0
1 6 10 11.30 11.42 3.04 0.0
2 6 10 8.96 9.13 0.92 180.0
3 6 10 12.76 3.15 4.45 0.0
4 6 10 17.53 3.76 1.61 0.0
5 6 10 15.28 5.96 1.94 180.0
6 6 10 10.47 3.23 2.84 0.0
7 6 10 17.28 10.06 1.30 0.0
8 6 10 62.44 26.29 9.95 180.0
9 6 10 19.75 6.35 3.53 180.0
10 6 10 27.06 8.68 6.15 0.0
11 6 10 7.96 2.70 2.19 180.0
12 6 10 8.92 3.61 1.53 0.0
13 6 10 9.32 3.20 1.93 0.0
14 6 10 6.12 1.82 2.10 0.0
15 6 10 3.60 1.47 0.32 0.0
16 6 10 7.25 1.91 3.08 0.0
17 6 10 5.60 2.31 1.47 0.0
18 6 10 5.13 2.01 1.02 180.0
19 6 10 2.38 1.76 2.10 180.0
1 7 10 10.25 2.56 2.73 180.0
2 7 10 6.36 4.31 1.86 0.0
3 7 10 16.97 6.11 1.86 0.0
4 7 10 285.72 49.00 16.24 0.0
5 7 10 33.86 7.78 2.65 0.0
6 7 10 33.75 5.48 3.96 180.0
7 7 10 19.91 4.41 2.54 180.0
8 7 10 18.74 3.86 4.57 180.0
9 7 10 6.20 2.30 0.45 180.0
10 7 10 11.01 3.55 1.98 180.0
11 7 10 10.32 2.03 2.36 180.0
12 7 10 162.08 31.40 8.77 180.0
13 7 10 18.02 7.55 5.46 0.0
14 7 10 14.26 2.77 2.87 0.0
15 7 10 17.20 2.78 3.88 180.0
16 7 10 6.98 3.41 2.26 0.0
17 7 10 8.47 3.50 2.06 0.0
18 7 10 4.40 2.52 0.17 180.0
0 8 10 133.20 30.02 10.77 0.0
1 8 10 181.87 50.13 13.56 0.0
2 8 10 16.35 3.59 2.55 180.0
3 8 10 10.17 9.04 0.51 180.0
4 8 10 8.66 3.87 0.02 180.0
5 8 10 15.60 4.97 1.87 180.0
6 8 10 20.72 5.42 3.39 180.0
7 8 10 362.16 61.90 15.55 180.0
8 8 10 124.22 36.27 8.73 180.0
9 8 10 77.94 12.97 7.21 0.0
10 8 10 33.10 8.47 3.58 180.0
11 8 10 331.19 59.20 13.49 0.0
12 8 10 31.28 11.66 4.40 0.0
13 8 10 30.04 5.95 4.58 180.0
14 8 10 15.27 2.90 3.12 0.0
15 8 10 10.61 2.10 0.99 0.0
16 8 10 30.82 5.54 4.53 0.0
17 8 10 89.90 13.84 8.42 180.0
18 8 10 22.24 10.21 4.47 180.0
1 9 10 1.72 2.60 0.70 180.0
2 9 10 2.58 2.00 0.85 180.0
3 9 10 5.64 2.83 1.44 180.0
4 9 10 8.69 12.66 3.70 180.0
5 9 10 67.66 18.34 7.42 0.0
6 9 10 11.64 2.59 2.21 0.0
7 9 10 12.12 3.90 2.34 180.0
8 9 10 9.91 2.24 2.38 0.0
9 9 10 6.98 1.74 2.07 180.0
10 9 10 3.93 1.36 1.70 180.0
11 9 10 9.09 2.90 2.58 0.0
12 9 10 6.46 2.37 1.24 0.0
13 9 10 4.25 1.75 1.05 180.0
14 9 10 2.32 1.27 0.65 180.0
15 9 10 11.82 2.23 2.93 0.0
16 9 10 3.83 1.33 1.48 180.0
17 9 10 1.75 1.56 1.01 180.0
0 10 10 1.93 3.35 2.96 0.0
1 10 10 46.44 37.72 13.82 0.0
2 10 10 10.95 4.85 6.21 180.0
3 10 10 11.62 6.84 3.00 0.0
4 10 10 8.52 3.77 4.40 180.0
5 10 10 0.00 3.55 0.54 0.0
6 10 10 57.59 17.42 7.35 180.0
7 10 10 12.20 5.19 1.78 180.0
8 10 10 4.88 2.29 0.03 0.0
9 10 10 31.13 5.90 3.87 180.0
10 10 10 40.15 6.52 5.98 180.0
11 10 10 45.32 12.71 6.58 0.0
12 10 10 6.20 2.32 0.19 0.0
13 10 10 6.21 2.01 2.07 180.0
14 10 10 2.10 1.08 0.97 180.0
15 10 10 1.12 0.92 0.44 180.0
16 10 10 4.14 2.42 1.11 180.0
1 11 10 0.00 2.72 1.25 0.0
2 11 10 0.00 3.85 0.77 180.0
3 11 10 0.11 3.24 2.09 180.0
4 11 10 0.00 3.48 0.12 0.0
5 11 10 11.20 14.38 1.77 0.0
6 11 10 4.11 2.40 0.79 0.0
7 11 10 17.75 7.54 3.30 180.0
8 11 10 9.74 6.10 2.00 0.0
9 11 10 4.15 1.72 1.28 180.0
10 11 10 5.15 1.64 1.75 180.0
11 11 10 3.66 1.26 1.01 0.0
12 11 10 6.46 1.51 2.09 180.0
13 11 10 4.59 2.99 1.18 0.0
14 11 10 2.92 1.00 0.47 180.0
15 11 10 3.10 2.39 1.36 0.0
16 11 10 1.76 1.75 0.66 180.0
0 12 10 0.00 4.01 10.95 180.0
1 12 10 0.00 4.17 2.19 0.0
2 12 10 0.00 10.00 1.25 0.0
3 12 10 2.84 7.78 3.33 0.0
4 12 10 0.00 2.18 1.32 180.0
5 12 10 2.23 2.87 2.45 0.0
6 12 10 1.38 1.65 0.06 0.0
7 12 10 21.25 8.12 4.59 0.0
8 12 10 18.39 4.81 4.73 0.0
9 12 10 39.82 28.02 6.29 180.0
10 12 10 11.88 2.94 2.86 180.0
11 12 10 26.11 6.67 4.28 180.0
12 12 10 2.67 1.97 0.69 0.0
13 12 10 3.44 2.36 1.18 0.0
14 12 10 9.11 2.65 2.43 180.0
15 12 10 2.05 1.83 0.66 0.0
1 13 10 1.16 2.73 2.56 180.0
2 13 10 3.56 2.76 3.13 180.0
3 13 10 1.15 2.21 0.99 0.0
4 13 10 4.43 5.72 2.71 0.0
5 13 10 3.73 28.26 8.36 0.0
6 13 10 5.80 5.57 0.35 180.0
7 13 10 18.13 12.67 5.73 180.0
8 13 10 4.09 2.59 2.52 0.0
9 13 10 7.16 2.67 2.66 180.0
10 13 10 3.26 1.72 1.19 180.0
11 13 10 2.64 1.49 1.11 180.0
12 13 10 12.26 4.92 2.76 180.0
13 13 10 25.22 21.48 5.32 0.0
14 13 10 5.82 2.70 0.63 0.0
0 14 10 4.65 3.55 2.18 0.0
1 14 10 5.18 3.41 0.21 0.0
2 14 10 2.89 2.58 0.22 0.0
3 14 10 0.00 1.90 0.55 0.0
4 14 10 5.26 2.76 0.50 180.0
5 14 10 1.65 1.87 0.97 0.0
6 14 10 0.00 1.82 0.02 180.0
7 14 10 1.15 1.57 1.09 180.0
8 14 10 0.62 1.09 0.45 180.0
9 14 10 1.51 1.25 0.01 0.0
10 14 10 4.61 1.52 2.41 0.0
11 14 10 1.13 1.51 1.55 180.0
12 14 10 0.73 1.85 0.26 180.0
13 14 10 1.03 1.69 1.14 0.0
1 15 10 0.00 1.57 0.33 180.0
2 15 10 5.73 5.35 1.45 180.0
3 15 10 17.84 4.97 1.98 0.0
4 15 10 4.42 2.80 0.11 180.0
5 15 10 2.68 1.86 1.24 0.0
6 15 10 0.00 7.43 2.97 0.0
7 15 10 0.00 1.53 0.27 0.0
8 15 10 0.25 1.46 0.17 0.0
9 15 10 2.84 1.74 2.22 180.0
10 15 10 1.40 1.88 0.20 180.0
11 15 10 2.10 1.93 0.31 0.0
12 15 10 7.05 4.28 1.39 180.0
0 16 10 5.33 4.10 1.68 180.0
1 16 10 6.29 3.00 0.45 180.0
2 16 10 4.44 2.45 0.30 180.0
3 16 10 7.98 4.29 1.30 0.0
4 16 10 0.21 1.76 1.25 180.0
5 16 10 2.84 1.79 0.09 0.0
6 16 10 4.23 2.13 0.14 180.0
7 16 10 7.23 5.19 2.59 0.0
8 16 10 4.84 2.32 1.39 0.0
9 16 10 12.52 8.88 4.09 180.0
10 16 10 0.48 2.69 0.29 0.0
1 17 10 3.39 2.17 1.75 0.0
2 17 10 0.00 1.76 0.45 0.0
3 17 10 3.85 2.36 1.73 180.0
4 17 10 6.87 2.46 2.77 180.0
5 17 10 11.60 8.36 1.05 180.0
6 17 10 4.87 2.05 0.20 0.0
7 17 10 11.19 5.05 0.89 0.0
8 17 10 2.15 1.73 0.98 0.0
0 18 10 10.71 4.52 3.42 180.0
1 18 10 5.43 3.97 1.05 180.0
2 18 10 5.22 3.41 0.19 180.0
3 18 10 9.88 5.06 2.36 0.0
4 18 10 3.66 2.51 0.01 0.0
5 18 10 4.26 3.41 0.79 0.0
1 19 10 5.06 3.98 0.22 180.0
1 0 11 239.11 50.53 15.67 0.0
2 0 11 71.02 108.62 1.67 0.0
3 0 11 562.80 108.87 17.34 0.0
4 0 11 630.98 163.21 18.73 0.0
5 0 11 3159.35 732.13 39.71 180.0
6 0 11 77.35 20.19 3.67 180.0
7 0 11 100.45 37.37 6.28 180.0
8 0 11 40.62 81.58 8.94 180.0
9 0 11 55.62 10.83 6.82 0.0
10 0 11 49.85 10.29 2.54 180.0
11 0 11 35.89 12.26 5.29 180.0
12 0 11 22.00 32.82 14.94 180.0
13 0 11 418.07 100.01 20.04 0.0
14 0 11 113.13 45.42 9.20 0.0
15 0 11 29.54 37.05 4.15 180.0
16 0 11 10.65 15.62 0.15 0.0
17 0 11 19.93 72.24 0.64 0.0
18 0 11 4.06 3.07 2.60 180.0
0 1 11 250.53 72.80 15.76 180.0
1 1 11 13.31 5.34 1.09 0.0
2 1 11 39.81 6.41 7.19 0.0
3 1 11 26.76 4.94 5.00 180.0
4 1 11 31.95 5.53 4.12 0.0
5 1 11 21.74 3.28 2.30 180.0
6 1 11 38.17 5.10 5.13 0.0
7 1 11 13.07 3.81 2.43 180.0
8 1 11 13.03 4.78 3.66 0.0
9 1 11 16.53 5.23 3.67 0.0
10 1 11 12.73 7.91 3.31 180.0
11 1 11 6.82 1.57 2.85 0.0
12 1 11 4.43 1.13 0.41 0.0
13 1 11 5.38 1.31 1.08 180.0
14 1 11 2.37 0.64 2.18 0.0
15 1 11 1.77 0.95 0.09 180.0
16 1 11 3.59 1.14 1.62 180.0
17 1 11 1.15 0.69 0.99 180.0
18 1 11 4.98 1.82 2.66 0.0
19 1 11 2.45 2.60 0.48 180.0
1 2 11 35.43 5.34 5.83 0.0
2 2 11 3.12 0.67 1.33 180.0
3 2 11 52.71 9.08 7.35 0.0
4 2 11 50.82 18.46 9.64 0.0
5 2 11 248.10 40.20 15.15 180.0
6 2 11 15.07 4.92 4.02 180.0
7 2 11 8.95 2.27 0.86 180.0
8 2 11 8.13 2.02 2.56 180.0
9 2 11 6.31 1.00 1.32 0.0
10 2 11 2.82 0.70 0.80 0.0
11 2 11 5.28 1.52 0.61 0.0
12 2 11 17.32 3.33 5.38 180.0
13 2 11 20.06 4.28 5.85 0.0
14 2 11 6.68 1.76 1.47 0.0
15 2 11 7.53 1.46 2.88 180.0
16 2 11 2.49 0.65 0.89 0.0
17 2 11 3.24 1.10 1.91 0.0
18 2 11 2.10 1.50 1.59 180.0
19 2 11 1.81 1.97 0.22 0.0
0 3 11 204.37 42.57 11.68 0.0
1 3 11 19.80 6.31 0.88 180.0
2 3 11 70.41 11.87 7.93 180.0
3 3 11 13.98 3.02 3.32 0.0
4 3 11 18.89 7.69 1.48 180.0
5 3 11 15.62 4.82 2.86 180.0
6 3 11 20.52 5.67 2.46 180.0
7 3 11 12.84 2.97 3.64 180.0
8 3 11 7.72 2.75 0.39 0.0
9 3 11 7.26 1.89 3.15 0.0
10 3 11 7.72 4.74 1.11 180.0
11 3 11 5.29 2.11 1.58 0.0
12 3 11 11.03 2.28 3.70 180.0
13 3 11 4.41 1.34 2.16 0.0
14 3 11 5.75 1.34 2.07 0.0
15 3 11 2.24 0.68 1.40 180.0
16 3 11 4.67 1.27 2.06 0.0
17 3 11 2.75 1.92 1.43 180.0
18 3 11 2.69 2.38 1.00 180.0
19 3 11 0.00 2.73 0.50 180.0
1 4 11 19.73 3.92 3.60 180.0
2 4 11 9.12 2.05 1.67 180.0
3 4 11 17.96 4.49 3.79 180.0
4 4 11 52.83 7.45 6.96 0.0
5 4 11 118.15 18.15 9.25 0.0
6 4 11 19.67 4.15 3.57 180.0
7 4 11 4.56 1.09 1.18 0.0
8 4 11 1.48 0.93 0.14 0.0
9 4 11 0.49 0.72 0.59 180.0
10 4 11 1.52 0.79 0.66 0.0
11 4 11 5.13 1.43 2.53 0.0
12 4 11 3.87 1.08 1.32 180.0
13 4 11 8.77 1.69 3.00 180.0
14 4 11 2.48 0.55 0.93 0.0
15 4 11 1.16 0.66 0.76 180.0
16 4 11 0.67 0.51 0.83 0.0
17 4 11 1.29 1.19 0.32 180.0
18 4 11 0.83 1.15 0.21 180.0
0 5 11 84.46 517.86 32.93 0.0
1 5 11 45.16 13.74 5.06 0.0
2 5 11 563.74 120.16 21.89 180.0
3 5 11 121.57 28.72 11.10 0.0
4 5 11 98.02 37.95 10.10 180.0
5 5 11 13.10 13.84 1.59 0.0
6 5 11 30.56 71.17 11.21 180.0
7 5 11 7.68 9.51 3.67 180.0
8 5 11 10.44 3.90 2.12 180.0
9 5 11 22.26 8.13 3.75 180.0
10 5 11 13.06 6.43 2.30 0.0
11 5 11 14.23 3.08 1.55 0.0
12 5 11 31.49 5.01 4.90 180.0
13 5 11 3.85 1.58 0.43 0.0
14 5 11 6.60 6.89 2.58 180.0
15 5 11 1.63 2.03 0.32 180.0
16 5 11 2.82 1.60 0.73 0.0
17 5 11 6.40 2.09 1.50 0.0
18 5 11 6.72 2.41 3.93 180.0
1 6 11 22.27 7.97 4.00 0.0
2 6 11 11.14 3.75 2.28 0.0
3 6 11 18.68 9.11 6.97 0.0
4 6 11 17.45 5.30 0.81 0.0
5 6 11 60.63 70.91 12.94 180.0
6 6 11 6.03 8.19 1.83 0.0
7 6 11 9.96 12.99 1.62 180.0
8 6 11 7.62 2.41 1.90 180.0
9 6 11 3.32 1.65 0.46 0.0
10 6 11 2.26 1.56 1.26 180.0
11 6 11 4.84 2.00 2.58 180.0
12 6 11 32.18 6.78 3.28 180.0
13 6 11 38.57 18.28 6.74 0.0
14 6 11 10.70 2.94 1.49 0.0
15 6 11 4.37 1.53 1.12 0.0
16 6 11 1.59 1.40 0.61 180.0
17 6 11 3.07 2.26 1.26 180.0
0 7 11 61.17 37.00 8.92 180.0
1 7 11 118.42 24.80 10.62 0.0
2 7 11 5.58 2.08 0.52 180.0
3 7 11 38.22 6.81 7.02 0.0
4 7 11 4.33 2.22 1.15 180.0
5 7 11 16.47 3.67 3.22 0.0
6 7 11 5.35 1.85 2.74 0.0
7 7 11 42.69 10.03 1.98 0.0
8 7 11 11.90 3.70 2.12 180.0
9 7 11 99.54 17.40 7.02 180.0
10 7 11 11.18 3.44 1.35 180.0
11 7 11 26.61 12.27 4.94 180.0
12 7 11 7.83 1.81 2.69 0.0
13 7 11 2.15 1.13 0.46 0.0
14 7 11 8.78 2.12 2.71 180.0
15 7 11 5.05 1.96 0.70 180.0
16 7 11 12.06 3.77 2.01 180.0
17 7 11 9.40 48.42 6.62 0.0
1 8 11 3.47 1.42 0.76 180.0
2 8 11 15.51 4.49 3.33 0.0
3 8 11 6.96 4.89 0.03 180.0
4 8 11 13.38 9.27 0.45 0.0
5 8 11 27.61 12.76 4.31 0.0
6 8 11 158.06 24.38 8.88 180.0
7 8 11 16.12 3.01 1.40 180.0
8 8 11 59.64 9.88 6.26 0.0
9 8 11 53.03 8.37 6.04 180.0
10 8 11 6.70 1.92 0.89 180.0
11 8 11 16.45 3.61 0.88 0.0
12 8 11 44.50 22.93 7.32 0.0
13 8 11 9.96 2.45 0.14 180.0
14 8 11 52.02 11.45 5.58 180.0
15 8 11 24.62 4.76 4.50 0.0
16 8 11 28.03 6.60 4.61 180.0
0 9 11 56.60 60.36 10.11 180.0
1 9 11 26.25 8.15 2.31 180.0
2 9 11 14.46 4.42 4.86 0.0
3 9 11 5.89 2.46 3.27 180.0
4 9 11 3.38 2.55 1.96 0.0
5 9 11 2.28 1.43 0.53 0.0
6 9 11 2.60 1.16 0.21 180.0
7 9 11 9.23 1.89 1.53 180.0
8 9 11 41.15 6.58 6.01 0.0
9 9 11 18.11 3.74 2.17 0.0
10 9 11 18.65 3.87 3.31 180.0
11 9 11 1.36 1.41 1.05 0.0
12 9 11 4.03 1.73 0.81 0.0
13 9 11 3.75 1.50 2.13 180.0
14 9 11 1.73 1.21 1.32 0.0
15 9 11 3.72 1.61 1.84 0.0
16 9 11 10.06 5.87 2.63 180.0
1 10 11 1.38 2.09 3.30 180.0
2 10 11 1.12 1.90 2.02 180.0
3 10 11 6.30 2.93 2.02 180.0
4 10 11 30.59 8.47 5.36 180.0
5 10 11 94.34 45.65 8.56 0.0
6 10 11 20.67 5.10 3.71 0.0
7 10 11 6.45 3.51 0.79 180.0
8 10 11 10.94 2.67 2.53 0.0
9 10 11 8.42 1.87 2.91 180.0
10 10 11 3.64 1.28 0.47 0.0
11 10 11 7.97 2.47 1.85 0.0
12 10 11 11.28 3.59 3.75 0.0
13 10 11 2.67 1.91 2.73 180.0
14 10 11 2.07 1.07 0.97 180.0
15 10 11 6.90 3.10 1.52 0.0
0 11 11 0.20 5.09 6.68 180.0
1 11 11 0.06 2.46 0.01 0.0
2 11 11 0.00 1.95 0.58 0.0
3 11 11 0.06 6.57 0.16 180.0
4 11 11 0.00 2.63 0.13 180.0
5 11 11 2.06 1.90 1.43 0.0
6 11 11 2.39 2.06 1.59 180.0
7 11 11 3.52 2.59 1.73 0.0
8 11 11 7.21 2.53 2.47 0.0
9 11 11 5.94 3.71 1.97 180.0
10 11 11 9.02 3.17 2.19 180.0
11 11 11 5.39 1.73 0.86 180.0
12 11 11 4.24 1.34 0.30 0.0
13 11 11 0.83 1.16 0.16 180.0
14 11 11 1.08 1.57 1.01 180.0
1 12 11 0.02 2.15 2.03 180.0
2 12 11 0.47 2.97 0.86 180.0
3 12 11 0.71 2.79 2.65 180.0
4 12 11 1.99 3.07 2.00 180.0
5 12 11 0.00 1.71 2.85 0.0
6 12 11 16.04 7.77 4.56 0.0
7 12 11 2.36 1.58 1.03 0.0
8 12 11 7.22 3.26 1.54 180.0
9 12 11 10.83 3.59 2.64 0.0
10 12 11 3.17 1.81 0.30 180.0
11 12 11 4.81 2.32 0.00 180.0
12 12 11 5.76 2.41 0.64 180.0
13 12 11 5.35 3.05 1.97 180.0
2 13 11 1.26 8.40 5.54 0.0
3 13 11 3.76 38.27 1.01 0.0
4 13 11 4.73 5.48 0.40 0.0
5 13 11 2.07 2.36 3.26 0.0
6 13 11 6.03 4.54 3.59 0.0
7 13 11 5.46 2.77 3.69 0.0
8 13 11 10.64 3.21 2.43 0.0
9 13 11 17.14 16.16 6.49 180.0
10 13 11 7.81 5.13 0.89 180.0
11 13 11 14.83 9.29 3.08 180.0
12 13 11 16.88 5.81 2.49 0.0
1 14 11 0.02 2.87 0.29 0.0
2 14 11 0.00 2.38 0.90 0.0
3 14 11 2.02 2.05 0.19 0.0
4 14 11 0.00 2.38 0.61 180.0
5 14 11 1.63 2.87 2.56 180.0
6 14 11 2.72 2.36 0.80 180.0
7 14 11 2.75 1.89 1.46 0.0
8 14 11 0.00 1.41 0.43 180.0
9 14 11 1.55 1.25 1.01 0.0
10 14 11 1.66 1.51 0.33 0.0
11 14 11 1.81 2.76 0.16 180.0
0 15 11 17.05 9.99 2.54 180.0
1 15 11 5.28 2.48 0.55 180.0
2 15 11 33.39 10.45 3.95 0.0
3 15 11 3.07 3.43 1.02 0.0
4 15 11 1.97 1.95 0.70 0.0
5 15 11 2.45 4.83 1.39 0.0
6 15 11 2.15 2.37 1.52 0.0
7 15 11 2.97 2.16 1.23 0.0
8 15 11 6.23 4.17 3.09 0.0
9 15 11 14.58 8.68 2.07 180.0
10 15 11 15.32 8.17 0.87 0.0
1 16 11 3.02 2.07 0.39 0.0
2 16 11 1.86 2.52 0.30 180.0
3 16 11 4.14 3.89 1.16 0.0
4 16 11 12.96 7.51 1.48 0.0
5 16 11 4.70 6.26 1.72 180.0
6 16 11 4.67 3.36 1.56 0.0
7 16 11 3.84 2.25 1.03 180.0
8 16 11 5.92 3.68 2.70 180.0
0 17 11 20.14 11.63 2.69 0.0
1 17 11 5.87 3.11 1.53 180.0
2 17 11 4.58 3.07 0.09 180.0
3 17 11 1.93 1.87 0.63 180.0
4 17 11 1.27 1.72 0.15 0.0
0 0 12 304.37 112.05 18.74 0.0
1 0 12 193.19 63.05 0.34 180.0
2 0 12 67.83 22.25 5.33 180.0
3 0 12 252.73 47.63 13.04 0.0
4 0 12 110.96 26.36 13.07 180.0
5 0 12 27.40 9.02 4.89 0.0
6 0 12 143.25 32.98 11.55 180.0
7 0 12 32.78 38.81 4.26 0.0
8 0 12 388.80 85.59 14.58 180.0
9 0 12 232.21 88.58 10.75 180.0
10 0 12 30.32 21.17 0.34 0.0
11 0 12 82.37 40.06 6.90 180.0
12 0 12 54.74 39.87 10.15 0.0
13 0 12 11.38 21.23 3.08 0.0
14 0 12 8.87 19.86 4.00 180.0
15 0 12 10.69 13.62 0.16 0.0
16 0 12 11.23 8.37 2.19 0.0
17 0 12 16.05 9.75 5.06 0.0
1 1 12 10.92 2.54 0.25 0.0
2 1 12 7.86 2.72 0.16 0.0
3 1 12 17.23 7.15 0.53 0.0
4 1 12 35.61 5.68 2.71 0.0
5 1 12 13.90 2.91 0.82 0.0
6 1 12 32.33 4.04 5.73 180.0
7 1 12 7.20 2.12 0.25 0.0
8 1 12 7.42 1.56 1.88 0.0
9 1 12 6.05 1.29 1.19 180.0
10 1 12 5.13 1.46 0.34 180.0
11 1 12 7.53 1.45 2.28 180.0
12 1 12 3.98 1.15 0.03 0.0
13 1 12 12.32 3.35 2.47 0.0
14 1 12 2.14 0.82 0.07 180.0
15 1 12 4.21 1.75 0.56 0.0
16 1 12 2.15 1.94 1.23 180.0
17 1 12 3.61 1.55 1.72 0.0
0 2 12 38.97 11.12 6.50 0.0
1 2 12 30.83 5.55 6.34 0.0
2 2 12 8.38 1.96 1.86 180.0
3 2 12 16.54 2.88 4.35 0.0
4 2 12 12.70 2.29 3.85 180.0
5 2 12 8.13 3.49 1.55 0.0
6 2 12 12.03 2.54 2.91 180.0
7 2 12 10.55 2.18 1.49 0.0
8 2 12 12.08 2.52 2.84 180.0
9 2 12 40.43 4.85 4.79 180.0
10 2 12 5.37 1.27 1.20 0.0
11 2 12 11.11 2.75 3.78 180.0
12 2 12 5.01 1.24 2.86 0.0
13 2 12 3.26 1.00 1.09 0.0
14 2 12 3.56 1.09 1.43 180.0
15 2 12 1.68 0.85 0.75 180.0
16 2 12 1.57 1.50 0.42 180.0
17 2 12 22.26 7.67 4.76 0.0
1 3 12 7.24 1.55 0.38 0.0
2 3 12 13.69 2.47 3.54 180.0
3 3 12 8.25 1.84 0.41 180.0
4 3 12 24.61 4.26 4.86 180.0
5 3 12 10.78 4.93 1.31 180.0
6 3 12 8.82 4.75 2.28 0.0
7 3 12 7.33 1.57 1.69 0.0
8 3 12 4.43 1.02 0.76 0.0
9 3 12 8.93 1.46 3.33 180.0
10 3 12 3.38 1.04 1.87 0.0
11 3 12 3.21 0.73 1.41 180.0
12 3 12 3.67 0.82 1.90 0.0
13 3 12 5.95 1.03 1.93 180.0
14 3 12 5.08 1.34 2.31 0.0
15 3 12 15.22 2.78 4.40 0.0
16 3 12 7.99 2.73 3.56 180.0
17 3 12 1.20 1.40 0.14 0.0
0 4 12 21.90 4.42 3.24 180.0
1 4 12 77.30 11.94 7.87 0.0
2 4 12 4.97 1.43 1.09 0.0
3 4 12 3.63 1.17 0.17 0.0
4 4 12 4.80 1.20 2.05 0.0
5 4 12 3.93 0.84 0.30 0.0
6 4 12 3.54 0.95 2.71 0.0
7 4 12 3.57 1.00 0.04 0.0
8 4 12 6.35 2.10 2.43 0.0
9 4 12 4.56 2.05 2.97 180.0
10 4 12 3.23 2.35 1.90 0.0
11 4 12 2.85 1.31 0.43 180.0
12 4 12 2.40 0.84 0.38 180.0
13 4 12 2.07 0.66 0.32 0.0
14 4 12 1.27 0.78 0.13 0.0
15 4 12 1.15 1.14 0.51 0.0
16 4 12 2.78 1.45 0.83 180.0
17 4 12 1.23 1.56 1.50 0.0
1 5 12 5.19 2.57 2.01 180.0
2 5 12 38.25 13.81 5.00 180.0
3 5 12 46.94 35.49 5.09 180.0
4 5 12 104.79 33.08 9.36 180.0
5 5 12 29.26 8.36 0.41 180.0
6 5 12 123.38 27.11 9.02 0.0
7 5 12 24.14 5.15 3.31 0.0
8 5 12 5.16 2.88 1.50 0.0
9 5 12 2.35 1.70 0.98 180.0
10 5 12 5.20 5.23 0.82 0.0
11 5 12 23.01 5.67 4.34 0.0
12 5 12 13.58 4.08 3.63 0.0
13 5 12 61.46 17.57 9.65 180.0
14 5 12 12.11 4.64 4.24 0.0
15 5 12 16.52 5.46 3.06 0.0
16 5 12 8.56 4.91 3.31 180.0
17 5 12 7.05 4.25 4.04 180.0
0 6 12 16.73 10.04 4.64 0.0
1 6 12 30.05 5.74 7.42 180.0
2 6 12 8.24 2.72 1.73 180.0
3 6 12 6.81 2.67 1.69 0.0
4 6 12 7.70 3.91 2.96 180.0
5 6 12 6.10 13.97 1.25 0.0
6 6 12 3.33 1.76 2.55 180.0
7 6 12 2.95 1.76 0.04 180.0
8 6 12 12.17 3.22 3.25 180.0
9 6 12 4.92 2.42 1.04 0.0
10 6 12 4.21 2.15 0.60 0.0
11 6 12 3.88 1.60 1.27 180.0
12 6 12 7.76 2.14 1.66 0.0
13 6 12 2.95 1.79 1.22 180.0
14 6 12 2.02 1.61 0.24 180.0
15 6 12 2.02 1.47 1.28 0.0
16 6 12 1.05 1.89 0.87 180.0
1 7 12 16.16 8.71 2.23 180.0
2 7 12 4.54 2.74 2.18 0.0
3 7 12 5.92 10.31 0.37 180.0
4 7 12 8.99 2.98 2.34 180.0
5 7 12 11.07 3.54 1.65 0.0
6 7 12 36.23 7.82 3.92 0.0
7 7 12 10.84 2.71 3.24 180.0
8 7 12 2.91 1.48 0.99 180.0
9 7 12 9.61 2.35 3.45 0.0
10 7 12 3.08 1.96 1.44 180.0
11 7 12 2.51 1.99 1.62 180.0
12 7 12 6.97 2.33 2.16 0.0
13 7 12 6.33 1.85 1.41 0.0
14 7 12 5.75 2.25 1.87 180.0
15 7 12 6.61 2.29 1.32 180.0
0 8 12 28.88 23.60 6.29 180.0
1 8 12 182.30 34.38 10.79 0.0
2 8 12 8.29 7.39 0.49 0.0
3 8 12 9.35 8.49 2.05 180.0
4 8 12 11.01 5.47 2.82 0.0
5 8 12 4.53 6.55 1.63 0.0
6 8 12 5.55 2.88 0.46 0.0
7 8 12 10.56 2.60 1.08 180.0
8 8 12 105.58 19.06 6.86 0.0
9 8 12 11.32 3.41 2.21 180.0
10 8 12 11.65 10.30 1.24 180.0
11 8 12 38.96 11.01 5.25 0.0
12 8 12 17.33 6.85 3.64 180.0
13 8 12 70.06 13.13 5.65 180.0
14 8 12 2.97 1.89 1.18 0.0
1 9 12 4.71 1.47 0.89 180.0
2 9 12 2.68 1.51 0.33 180.0
3 9 12 4.53 3.06 2.72 180.0
4 9 12 7.79 3.06 1.50 180.0
5 9 12 8.75 3.06 3.02 0.0
6 9 12 5.67 1.45 2.41 180.0
7 9 12 11.43 2.11 2.82 0.0
8 9 12 2.92 1.42 1.44 0.0
9 9 12 1.94 1.22 1.44 180.0
10 9 12 2.28 1.39 0.62 0.0
11 9 12 1.46 1.13 1.18 0.0
12 9 12 4.19 2.29 1.08 0.0
13 9 12 17.80 4.59 3.76 180.0
14 9 12 4.15 6.20 0.09 180.0
0 10 12 3.77 2.40 3.47 180.0
1 10 12 7.85 3.82 1.84 180.0
2 10 12 10.49 3.02 3.89 0.0
3 10 12 21.82 8.03 5.65 180.0
4 10 12 9.05 2.46 3.74 0.0
5 10 12 4.03 1.62 1.11 180.0
6 10 12 12.63 2.89 4.52 0.0
7 10 12 4.72 1.41 0.11 0.0
8 10 12 21.85 4.04 3.86 0.0
9 10 12 22.84 3.55 3.28 0.0
10 10 12 21.41 3.61 2.33 0.0
11 10 12 7.51 2.52 1.81 0.0
12 10 12 7.67 4.03 2.07 180.0
13 10 12 4.84 2.17 1.78 180.0
1 11 12 2.81 1.86 2.49 180.0
2 11 12 0.00 1.65 1.17 180.0
3 11 12 3.03 4.16 1.09 180.0
4 11 12 0.53 1.52 1.05 0.0
5 11 12 30.05 7.01 4.02 0.0
6 11 12 5.50 2.34 0.10 180.0
7 11 12 2.36 1.56 0.27 180.0
8 11 12 2.52 1.29 0.59 180.0
9 11 12 2.72 1.25 0.00 180.0
10 11 12 2.53 1.16 0.71 0.0
11 11 12 0.68 1.31 0.42 0.0
12 11 12 1.64 1.50 0.03 0.0
0 12 12 0.00 3.41 2.96 0.0
1 12 12 1.53 2.46 7.85 180.0
2 12 12 0.00 2.81 0.07 0.0
3 12 12 0.00 3.77 0.95 180.0
4 12 12 0.22 2.56 0.02 180.0
5 12 12 1.30 1.93 1.39 180.0
6 12 12 0.00 2.59 1.29 0.0
7 12 12 1.94 1.72 0.64 180.0
8 12 12 7.27 2.58 2.05 180.0
9 12 12 11.94 6.54 3.39 0.0
10 12 12 10.17 4.42 2.54 0.0
11 12 12 3.06 2.40 0.48 180.0
12 12 12 5.40 3.55 0.64 0.0
1 13 12 0.00 2.23 2.52 180.0
2 13 12 0.00 4.91 3.38 0.0
3 13 12 1.59 7.63 1.06 180.0
4 13 12 3.14 8.71 3.19 0.0
5 13 12 0.00 2.73 3.48 0.0
6 13 12 5.18 13.62 0.57 180.0
7 13 12 0.34 1.96 0.96 180.0
8 13 12 2.90 1.70 1.96 180.0
9 13 12 17.14 12.21 4.85 0.0
10 13 12 7.66 4.51 1.95 180.0
0 14 12 0.00 2.72 3.05 0.0
1 14 12 0.38 3.62 0.76 180.0
2 14 12 0.00 7.73 1.80 180.0
3 14 12 0.00 2.97 0.59 0.0
4 14 12 0.00 1.81 0.67 180.0
5 14 12 0.00 2.35 0.69 180.0
6 14 12 0.66 1.74 0.22 180.0
7 14 12 1.49 1.20 1.17 180.0
8 14 12 1.11 1.57 0.62 180.0
9 14 12 2.73 2.12 1.54 0.0
1 15 12 0.92 2.02 0.44 0.0
2 15 12 5.29 9.75 2.97 0.0
3 15 12 18.25 10.63 1.28 180.0
4 15 12 0.00 2.15 0.05 0.0
5 15 12 2.13 4.30 0.58 0.0
7 15 12 1.49 1.92 1.95 0.0
1 0 13 27.44 6.48 4.15 180.0
2 0 13 55.97 13.74 4.29 180.0
3 0 13 28.50 12.66 2.33 180.0
4 0 13 120.45 43.07 6.14 180.0
5 0 13 59.16 19.97 1.20 0.0
6 0 13 241.17 87.98 14.35 0.0
7 0 13 94.47 25.30 8.89 180.0
8 0 13 9.40 5.38 1.53 180.0
9 0 13 34.16 78.83 2.05 0.0
10 0 13 43.36 13.94 2.90 180.0
11 0 13 18.09 16.76 1.05 0.0
12 0 13 21.98 19.93 0.06 0.0
13 0 13 22.49 9.97 2.12 0.0
14 0 13 11.00 11.12 7.66 0.0
15 0 13 21.78 23.55 5.08 180.0
16 0 13 4.39 3.94 1.90 180.0
0 1 13 12.31 6.04 1.00 180.0
1 1 13 31.67 5.62 4.91 0.0
2 1 13 10.09 8.78 0.96 180.0
3 1 13 5.04 1.97 0.09 0.0
4 1 13 4.85 2.05 0.33 180.0
5 1 13 9.65 1.93 1.34 0.0
6 1 13 7.42 1.44 1.52 180.0
7 1 13 7.16 1.36 0.99 0.0
8 1 13 15.85 3.11 2.71 180.0
9 1 13 18.28 3.37 4.41 180.0
10 1 13 4.62 1.45 1.40 180.0
11 1 13 5.12 1.75 2.69 0.0
12 1 13 3.44 1.26 0.12 180.0
13 1 13 1.59 0.82 1.20 180.0
14 1 13 1.51 1.17 0.93 0.0
15 1 13 1.62 1.36 0.83 180.0
16 1 13 2.41 2.29 0.60 0.0
1 2 13 1.38 0.41 1.02 180.0
2 2 13 1.75 0.76 0.49 0.0
3 2 13 4.76 1.38 1.64 180.0
4 2 13 7.25 2.65 1.56 180.0
5 2 13 7.04 2.64 0.73 180.0
6 2 13 25.79 4.24 4.57 0.0
7 2 13 4.10 2.31 1.08 180.0
8 2 13 3.85 1.06 1.06 180.0
9 2 13 5.33 0.90 2.19 0.0
10 2 13 6.73 1.22 2.59 180.0
11 2 13 2.98 0.85 0.03 180.0
12 2 13 3.73 1.22 0.35 0.0
13 2 13 2.54 0.88 1.45 180.0
14 2 13 1.62 1.27 1.19 0.0
15 2 13 1.08 1.31 0.17 180.0
16 2 13 3.23 2.13 2.35 0.0
0 3 13 12.55 2.78 0.73 180.0
1 3 13 9.69 2.09 2.72 180.0
2 3 13 6.12 2.64 0.87 0.0
3 3 13 3.63 1.19 1.42 180.0
4 3 13 2.03 0.93 1.09 0.0
5 3 13 2.92 1.11 1.09 180.0
6 3 13 3.58 1.30 0.56 0.0
7 3 13 6.60 2.36 2.01 0.0
8 3 13 12.61 3.57 3.73 0.0
9 3 13 5.74 1.37 1.42 180.0
10 3 13 4.28 0.92 1.18 180.0
11 3 13 2.02 0.61 1.74 0.0
12 3 13 10.75 1.95 4.02 180.0
13 3 13 4.28 1.41 1.70 0.0
14 3 13 5.13 1.71 1.83 0.0
15 3 13 1.00 1.66 1.16 180.0
16 3 13 0.55 3.59 0.31 0.0
1 4 13 5.10 1.42 1.19 0.0
2 4 13 6.93 1.37 3.01 0.0
3 4 13 3.33 1.02 1.60 0.0
4 4 13 4.81 1.51 1.73 0.0
5 4 13 10.05 2.64 3.05 180.0
6 4 13 5.36 1.26 1.71 180.0
7 4 13 3.64 0.92 1.52 0.0
8 4 13 4.06 0.88 1.44 180.0
9 4 13 1.57 0.39 1.08 0.0
10 4 13 1.80 0.53 1.30 180.0
11 4 13 0.96 0.48 1.25 180.0
12 4 13 2.39 0.90 1.16 0.0
13 4 13 0.97 1.13 0.59 0.0
14 4 13 4.00 1.54 2.20 180.0
15 4 13 2.16 1.35 1.24 0.0
0 5 13 16.93 8.14 1.75 0.0
1 5 13 187.27 31.45 11.69 180.0
2 5 13 12.78 12.41 2.37 0.0
3 5 13 20.84 4.97 4.07 180.0
4 5 13 6.67 3.10 2.70 0.0
5 5 13 10.98 3.01 3.07 180.0
6 5 13 9.07 2.54 2.34 0.0
7 5 13 4.34 2.05 0.19 180.0
8 5 13 81.40 26.11 9.74 0.0
9 5 13 19.09 8.53 6.16 0.0
10 5 13 8.78 3.59 4.30 0.0
11 5 13 3.65 2.05 0.75 0.0
12 5 13 19.28 4.14 6.41 180.0
13 5 13 6.40 2.11 3.07 0.0
14 5 13 3.11 1.47 2.49 0.0
15 5 13 0.00 2.65 0.60 0.0
1 6 13 8.98 2.38 2.28 180.0
2 6 13 4.07 3.35 0.65 180.0
3 6 13 15.25 5.27 1.12 180.0
4 6 13 31.08 13.70 6.35 180.0
5 6 13 25.36 7.14 2.27 0.0
6 6 13 7.80 6.92 4.10 0.0
7 6 13 4.52 2.36 0.81 180.0
8 6 13 3.13 1.87 0.56 0.0
9 6 13 2.78 1.40 0.01 0.0
10 6 13 1.91 1.65 1.05 0.0
11 6 13 4.61 1.90 1.29 0.0
12 6 13 2.50 1.26 0.83 0.0
13 6 13 2.46 1.77 0.77 180.0
14 6 13 1.93 1.62 0.39 0.0
15 6 13 0.00 3.29 2.52 180.0
0 7 13 17.73 5.50 1.73 0.0
1 7 13 52.36 18.69 8.39 180.0
2 7 13 11.45 3.92 3.16 0.0
3 7 13 8.02 2.28 2.38 180.0
4 7 13 3.29 1.77 1.23 180.0
5 7 13 3.21 1.90 0.89 180.0
6 7 13 3.06 1.81 0.63 0.0
7 7 13 20.30 6.69 4.99 180.0
8 7 13 11.68 6.91 3.29 180.0
9 7 13 121.62 19.78 8.67 0.0
10 7 13 7.66 2.74 0.87 0.0
11 7 13 2.60 1.53 1.05 0.0
12 7 13 10.48 2.91 3.68 0.0
13 7 13 4.22 2.19 0.43 0.0
1 8 13 6.37 5.86 0.29 180.0
2 8 13 11.71 4.24 3.37 0.0
3 8 13 14.52 6.65 3.40 180.0
4 8 13 67.04 11.20 6.41 0.0
5 8 13 24.70 9.24 1.42 0.0
6 8 13 79.54 31.60 7.67 180.0
7 8 13 51.50 10.25 5.67 0.0
8 8 13 2.37 1.66 1.03 0.0
9 8 13 6.43 4.63 1.36 0.0
10 8 13 2.49 1.26 1.11 0.0
11 8 13 10.67 3.22 2.55 0.0
12 8 13 3.86 3.17 0.01 0.0
0 9 13 2.30 1.83 0.89 180.0
1 9 13 5.10 2.05 2.68 0.0
2 9 13 5.36 2.13 2.26 180.0
3 9 13 1.30 1.24 0.91 180.0
4 9 13 1.89 1.47 1.19 0.0
5 9 13 2.83 1.19 1.44 180.0
6 9 13 3.32 1.12 0.84 180.0
7 9 13 4.96 1.57 2.20 0.0
8 9 13 4.81 1.34 1.06 0.0
9 9 13 8.65 3.07 2.28 180.0
10 9 13 1.64 1.03 0.95 180.0
11 9 13 4.70 1.72 2.23 0.0
12 9 13 2.44 2.32 2.60 180.0
1 10 13 6.16 2.29 1.83 0.0
2 10 13 9.83 2.46 1.62 0.0
3 10 13 5.23 2.33 0.10 0.0
4 10 13 0.33 2.65 0.45 180.0
5 10 13 5.38 2.35 0.89 0.0
6 10 13 15.86 4.88 4.12 180.0
7 10 13 8.69 2.55 3.53 0.0
8 10 13 5.13 1.49 0.53 0.0
9 10 13 2.57 1.24 0.85 0.0
10 10 13 3.81 1.57 1.17 0.0
11 10 13 3.44 2.21 0.03 0.0
0 11 13 6.78 2.78 0.69 0.0
1 11 13 2.64 1.73 1.78 0.0
2 11 13 0.36 1.47 0.23 180.0
3 11 13 0.26 1.04 0.91 180.0
4 11 13 1.85 1.25 1.25 0.0
5 11 13 0.99 1.27 1.46 180.0
6 11 13 7.47 2.89 2.33 0.0
7 11 13 1.56 1.47 0.42 0.0
8 11 13 5.74 1.59 1.87 180.0
9 11 13 2.94 1.49 0.47 0.0
10 11 13 2.72 1.90 1.11 0.0
1 12 13 0.00 1.56 1.04 0.0
2 12 13 0.00 1.35 1.38 180.0
3 12 13 5.07 9.88 4.52 0.0
4 12 13 5.52 3.39 2.80 180.0
5 12 13 7.76 2.69 3.32 180.0
6 12 13 1.68 1.56 1.15 0.0
7 12 13 4.87 2.24 1.59 180.0
8 12 13 1.57 1.72 0.31 180.0
10 12 13 3.16 3.10 0.77 0.0
0 13 13 0.00 2.65 1.83 0.0
1 13 13 0.00 1.56 1.45 180.0
2 13 13 0.00 1.73 0.01 0.0
3 13 13 0.97 3.91 0.08 180.0
4 13 13 0.00 6.00 1.20 180.0
5 13 13 0.55 2.77 0.01 180.0
6 13 13 0.00 1.46 0.98 0.0
7 13 13 19.46 10.21 3.90 180.0
1 14 13 0.28 2.36 0.48 0.0
3 14 13 0.21 2.81 1.57 0.0
0 0 14 251.99 347.64 12.82 180.0
1 0 14 355.84 73.41 15.16 180.0
2 0 14 58.86 15.44 8.45 0.0
3 0 14 17.98 4.31 3.23 180.0
4 0 14 14.04 5.55 0.40 0.0
5 0 14 48.96 12.32 2.62 180.0
6 0 14 43.86 11.31 5.78 0.0
7 0 14 21.91 7.59 1.97 180.0
8 0 14 92.39 79.96 5.12 0.0
9 0 14 86.14 19.59 8.20 0.0
10 0 14 19.52 17.12 2.22 0.0
11 0 14 16.75 20.57 0.57 0.0
12 0 14 6.36 45.98 1.08 0.0
13 0 14 9.58 8.85 5.06 0.0
14 0 14 37.60 25.64 3.30 180.0
1 1 14 11.39 2.86 2.45 180.0
2 1 14 5.62 2.23 0.62 0.0
3 1 14 8.83 2.26 0.13 180.0
4 1 14 10.06 2.70 3.16 0.0
5 1 14 6.22 2.78 1.39 0.0
6 1 14 4.59 0.96 1.26 180.0
7 1 14 6.37 1.20 0.97 180.0
8 1 14 3.87 0.97 0.06 180.0
9 1 14 4.66 1.03 1.43 180.0
10 1 14 3.36 1.16 0.33 0.0
11 1 14 2.30 1.27 0.13 0.0
12 1 14 3.95 1.39 0.06 180.0
13 1 14 3.29 1.51 1.21 0.0
14 1 14 4.33 8.41 0.21 0.0
0 2 14 13.81 6.53 1.62 180.0
1 2 14 41.06 7.08 7.42 180.0
2 2 14 4.03 1.63 0.87 0.0
3 2 14 1.72 0.44 0.88 180.0
4 2 14 1.25 1.22 0.31 180.0
5 2 14 2.33 0.59 0.02 180.0
6 2 14 2.34 1.58 1.29 0.0
7 2 14 3.93 1.32 2.66 180.0
8 2 14 5.44 1.24 1.62 0.0
9 2 14 22.50 3.69 4.50 0.0
10 2 14 2.73 2.23 0.18 0.0
11 2 14 2.88 0.79 0.34 0.0
12 2 14 1.76 1.21 0.18 0.0
13 2 14 1.27 1.21 1.30 0.0
14 2 14 1.36 2.55 1.83 180.0
1 3 14 5.21 1.12 0.15 180.0
2 3 14 3.16 1.11 0.19 0.0
3 3 14 13.87 2.27 2.63 180.0
4 3 14 19.09 9.64 3.96 0.0
5 3 14 16.81 3.47 4.28 0.0
6 3 14 5.13 2.68 2.29 180.0
7 3 14 20.63 3.16 3.67 0.0
8 3 14 7.54 1.62 2.19 180.0
9 3 14 2.20 1.17 0.12 180.0
10 3 14 1.99 1.71 1.86 0.0
11 3 14 2.64 0.95 0.12 0.0
12 3 14 5.60 1.85 2.72 180.0
13 3 14 10.64 4.69 4.46 180.0
0 4 14 24.35 5.64 6.30 0.0
1 4 14 4.16 1.11 0.58 180.0
2 4 14 4.57 1.21 2.52 180.0
3 4 14 2.58 0.62 0.88 0.0
4 4 14 3.05 0.83 1.03 180.0
5 4 14 2.18 0.80 0.74 0.0
6 4 14 2.97 0.76 1.02 180.0
7 4 14 2.97 0.80 1.38 180.0
8 4 14 5.55 1.13 3.48 180.0
9 4 14 2.61 1.09 1.05 0.0
10 4 14 2.68 1.34 0.47 180.0
11 4 14 1.08 1.40 0.31 180.0
12 4 14 0.52 1.05 0.63 0.0
13 4 14 1.68 1.75 1.10 180.0
1 5 14 10.69 3.94 5.13 0.0
2 5 14 4.79 3.90 0.62 180.0
3 5 14 5.49 13.49 0.47 180.0
4 5 14 4.10 2.80 0.14 180.0
5 5 14 6.12 2.76 0.23 0.0
6 5 14 6.64 2.97 2.83 180.0
7 5 14 38.40 6.83 7.26 0.0
8 5 14 3.72 1.99 1.67 180.0
9 5 14 3.35 3.39 0.20 180.0
10 5 14 2.30 3.27 2.99 0.0
11 5 14 1.00 1.72 1.23 0.0
12 5 14 5.76 5.38 2.41 180.0
13 5 14 2.13 2.59 4.18 180.0
0 6 14 32.01 13.42 3.61 180.0
1 6 14 16.55 5.89 3.47 180.0
2 6 14 6.78 2.92 0.88 0.0
3 6 14 5.37 4.50 1.27 180.0
4 6 14 7.11 9.18 1.22 0.0
5 6 14 3.70 2.02 2.12 180.0
6 6 14 5.62 2.52 2.22 0.0
7 6 14 2.67 1.55 0.31 0.0
8 6 14 9.24 3.15 1.35 0.0
9 6 14 6.40 2.62 3.29 0.0
10 6 14 6.01 3.77 1.07 0.0
11 6 14 1.42 1.70 0.46 180.0
12 6 14 3.54 3.13 1.28 180.0
1 7 14 1.77 1.37 2.40 0.0
2 7 14 3.04 2.04 0.23 0.0
3 7 14 9.40 5.96 2.37 0.0
4 7 14 43.42 43.34 7.35 180.0
5 7 14 10.08 3.95 0.51 0.0
6 7 14 4.38 2.45 1.35 180.0
7 7 14 9.31 2.49 4.01 180.0
8 7 14 10.67 7.33 3.27 0.0
9 7 14 5.25 3.33 1.29 180.0
10 7 14 2.61 1.64 1.10 0.0
11 7 14 0.00 4.23 0.12 0.0
0 8 14 141.24 51.77 7.24 0.0
1 8 14 8.09 4.91 3.67 0.0
2 8 14 10.89 8.38 4.70 180.0
3 8 14 9.19 7.85 0.12 180.0
4 8 14 8.54 9.09 0.12 0.0
5 8 14 5.02 2.73 1.06 180.0
6 8 14 2.07 1.35 1.42 180.0
7 8 14 26.63 7.09 2.48 180.0
8 8 14 6.87 3.25 1.22 0.0
10 8 14 6.64 2.20 1.91 0.0
1 9 14 2.93 2.70 0.76 180.0
2 9 14 1.79 1.41 1.55 180.0
3 9 14 5.81 1.70 1.73 0.0
4 9 14 15.62 4.78 3.84 0.0
5 9 14 11.18 2.36 2.73 180.0
6 9 14 3.25 1.77 0.71 180.0
7 9 14 1.96 1.28 1.12 0.0
8 9 14 2.23 1.41 0.74 180.0
9 9 14 0.77 1.19 1.05 180.0
0 10 14 9.15 2.78 2.31 0.0
1 10 14 12.91 3.07 3.10 0.0
2 10 14 27.02 7.89 3.86 180.0
3 10 14 1.60 2.61 0.37 0.0
4 10 14 4.09 1.47 0.10 0.0
5 10 14 2.87 1.58 0.40 0.0
6 10 14 4.86 1.49 1.63 180.0
7 10 14 2.49 1.07 0.75 0.0
8 10 14 3.71 1.61 1.65 180.0
1 11 14 1.52 1.22 1.09 0.0
2 11 14 1.02 1.09 0.90 180.0
3 11 14 5.98 2.60 2.48 0.0
4 11 14 1.89 1.79 1.57 0.0
5 11 14 6.06 2.28 2.43 180.0
6 11 14 4.55 2.28 1.58 180.0
7 11 14 4.91 4.01 0.52 180.0
0 12 14 2.25 2.85 0.72 0.0
1 12 14 2.95 2.08 1.28 0.0
2 12 14 1.08 2.24 0.93 0.0
3 12 14 0.00 1.86 0.46 0.0
4 12 14 3.08 6.84 0.43 180.0
1 0 15 33.78 7.18 0.08 180.0
2 0 15 35.10 7.64 1.96 180.0
3 0 15 39.35 14.23 3.09 0.0
4 0 15 34.64 109.10 5.14 180.0
5 0 15 53.11 12.43 6.36 0.0
6 0 15 22.62 19.77 3.14 180.0
7 0 15 19.21 21.08 3.53 0.0
8 0 15 15.88 6.31 0.44 180.0
9 0 15 17.55 28.85 1.85 0.0
10 0 15 19.31 6.09 4.39 0.0
11 0 15 39.32 14.96 1.87 180.0
0 1 15 19.68 4.77 2.52 180.0
1 1 15 6.04 1.92 2.17 0.0
2 1 15 5.88 2.13 0.28 0.0
3 1 15 3.23 1.08 0.45 0.0
4 1 15 3.41 1.37 1.01 0.0
5 1 15 3.65 1.10 0.66 180.0
6 1 15 3.39 0.90 1.98 0.0
7 1 15 4.36 1.16 1.07 180.0
8 1 15 9.31 1.90 0.45 0.0
9 1 15 3.51 1.21 1.35 0.0
10 1 15 2.65 1.38 1.74 0.0
11 1 15 3.50 2.24 0.07 180.0
1 2 15 1.04 0.44 0.05 180.0
2 2 15 3.01 0.86 0.03 0.0
3 2 15 4.21 1.47 1.22 0.0
4 2 15 17.62 4.20 4.84 180.0
5 2 15 5.58 1.58 1.85 0.0
6 2 15 2.03 1.34 0.72 180.0
7 2 15 1.24 0.46 0.58 0.0
8 2 15 1.15 1.12 1.41 0.0
9 2 15 1.92 1.48 0.96 180.0
10 2 15 5.41 1.95 2.03 0.0
11 2 15 1.66 1.97 0.09 180.0
0 3 15 3.45 0.83 1.75 180.0
1 3 15 1.76 0.81 1.09 0.0
2 3 15 6.95 1.23 2.13 180.0
3 3 15 5.90 1.45 2.24 0.0
4 3 15 1.66 0.39 1.22 0.0
5 3 15 1.18 0.65 0.18 180.0
6 3 15 3.09 1.21 1.00 0.0
7 3 15 6.00 2.03 2.05 0.0
8 3 15 9.56 4.89 2.84 0.0
9 3 15 3.88 2.65 3.02 180.0
10 3 15 1.50 2.66 1.20 180.0
11 3 15 15.74 3.93 2.77 180.0
1 4 15 2.28 0.62 0.54 0.0
2 4 15 2.27 0.82 0.22 0.0
3 4 15 3.35 1.32 0.24 0.0
4 4 15 5.26 1.54 2.38 180.0
5 4 15 4.56 1.81 1.36 180.0
6 4 15 1.76 1.26 1.42 0.0
7 4 15 1.71 1.55 2.43 180.0
8 4 15 2.92 2.03 1.82 0.0
9 4 15 0.95 2.58 0.87 180.0
10 4 15 1.30 2.17 0.40 180.0
11 4 15 0.00 2.48 0.02 180.0
0 5 15 19.82 6.82 4.61 0.0
1 5 15 2.43 1.59 0.02 180.0
2 5 15 12.08 5.08 3.77 180.0
3 5 15 4.94 1.50 2.26 0.0
4 5 15 1.72 2.85 0.70 0.0
5 5 15 2.26 1.25 0.54 0.0
6 5 15 2.65 1.53 2.81 180.0
7 5 15 14.56 10.82 5.37 0.0
8 5 15 5.45 6.91 0.47 180.0
9 5 15 69.44 24.26 5.97 180.0
10 5 15 3.69 13.29 2.78 180.0
1 6 15 1.01 0.96 0.59 0.0
2 6 15 2.96 3.21 1.38 180.0
3 6 15 4.65 1.84 1.45 0.0
4 6 15 3.17 1.63 0.27 180.0
5 6 15 3.66 1.90 0.90 180.0
6 6 15 1.62 1.29 0.55 0.0
7 6 15 1.32 1.18 1.51 0.0
8 6 15 1.12 1.35 0.57 180.0
9 6 15 0.32 2.85 0.80 0.0
0 7 15 2.13 7.71 2.60 180.0
1 7 15 16.88 4.18 2.68 0.0
2 7 15 5.94 2.70 2.16 0.0
3 7 15 7.48 2.54 2.13 180.0
4 7 15 3.85 2.05 0.69 0.0
5 7 15 3.33 1.70 0.30 0.0
6 7 15 6.26 2.23 1.23 180.0
7 7 15 3.43 1.86 0.48 180.0
1 8 15 13.55 7.79 2.59 0.0
2 8 15 4.01 8.17 0.21 180.0
3 8 15 35.86 14.13 2.49 0.0
4 8 15 38.25 13.59 4.30 180.0
5 8 15 100.96 36.13 8.71 180.0
6 8 15 13.56 5.07 0.54 0.0
0 9 15 8.93 5.13 3.39 0.0
1 9 15 1.72 3.61 2.36 0.0
2 9 15 0.41 1.08 0.47 180.0
3 9 15 1.70 1.23 1.14 0.0
4 9 15 1.80 2.14 0.36 180.0
4 10 15 1.34 3.81 0.02 180.0
5 10 15 5.14 4.26 2.33 180.0
0 0 16 95.83 38.93 3.47 180.0
1 0 16 43.60 11.94 2.75 0.0
2 0 16 19.88 5.78 0.22 0.0
3 0 16 16.60 17.49 1.19 180.0
4 0 16 8.13 5.09 2.33 0.0
5 0 16 12.52 4.15 0.48 180.0
7 0 16 33.10 12.98 5.00 0.0
8 0 16 20.19 12.53 4.77 180.0
1 1 16 1.98 2.22 0.02 180.0
2 1 16 15.45 6.71 0.91 0.0
3 1 16 3.67 1.40 1.86 0.0
4 1 16 3.47 2.30 0.48 180.0
5 1 16 7.17 5.29 1.23 180.0
6 1 16 5.79 1.59 0.52 180.0
7 1 16 4.66 2.18 2.13 0.0
8 1 16 7.26 4.22 1.13 180.0
0 2 16 4.41 3.88 1.71 180.0
1 2 16 1.93 2.36 1.01 0.0
2 2 16 2.48 2.36 0.64 0.0
3 2 16 2.39 2.62 1.37 180.0
4 2 16 2.46 1.15 1.57 0.0
5 2 16 3.57 4.60 0.60 180.0
6 2 16 1.20 2.63 0.50 180.0
7 2 16 4.60 2.00 1.11 0.0
8 2 16 1.68 2.13 0.29 180.0
1 3 16 1.32 1.86 0.44 180.0
2 3 16 2.72 2.49 0.99 180.0
3 3 16 0.49 3.23 0.03 180.0
4 3 16 0.31 5.71 0.08 180.0
5 3 16 2.58 5.96 2.66 180.0
6 3 16 9.54 5.52 4.07 0.0
7 3 16 4.93 5.16 1.11 0.0
0 4 16 1.19 1.55 0.96 180.0
1 4 16 1.45 0.77 0.95 180.0
2 4 16 2.95 2.58 1.46 0.0
3 4 16 0.68 2.53 1.32 180.0
4 4 16 0.68 1.67 0.18 180.0
5 4 16 0.00 3.21 0.15 0.0
6 4 16 2.18 3.52 1.14 180.0
7 4 16 1.79 3.46 0.78 180.0
1 5 16 2.58 0.78 0.85 180.0
2 5 16 13.65 7.71 3.11 180.0
3 5 16 3.35 5.85 2.75 180.0
6 5 16 7.00 6.09 7.10 0.0
0 6 16 7.74 3.45 2.54 0.0
1 6 16 0.20 2.03 0.28 0.0
2 6 16 0.00 3.33 0.08 180.0
3 6 16 0.35 3.02 0.88 0.0
4 6 16 0.32 2.48 0.99 180.0
5 6 16 0.00 2.48 0.53 0.0
2 7 16 1.54 4.49 0.19 180.0
3 7 16 1.96 5.17 2.75 180.0
4 7 16 22.16 63.84 4.79 0.0
 
