# Supplementary material for: Automated serial rotation electron diffraction combined with cluster analysis: an efficient multi-crystal workflow for structure determination
Source: IUCrJ. 2019 Jul 12;6(Pt 5):854–67. doi: 10.1107/S2052252519007681 (PMC6760450; doi:10.1107/S2052252519007681)
Supplement: Supplementary file 4 [file m-06-00854-zsm5_mixed_phasesup4.hkl]

#
# h,k,l, Fo-squared, sigma(Fo-squared), Fc and phi(calc)
#
data_zsm5_mixed_phase
_shelx_title ' shelx_a.res in Pnma'
_shelx_refln_list_code          6
_shelx_F_calc_maximum      265.75
_exptl_crystal_F_000       939.25
_reflns_d_resolution_high  0.7883

loop_
 _space_group_symop_operation_xyz
 'x, y, z'
 '-x+1/2, -y, z+1/2'
 '-x, y+1/2, -z'
 'x+1/2, -y+1/2, -z+1/2'
 '-x, -y, -z'
 'x-1/2, y, -z-1/2'
 'x, -y-1/2, z'
 '-x-1/2, y-1/2, z-1/2'

_cell_length_a    20.3900
_cell_length_b    20.0800
_cell_length_c    13.5700
_cell_angle_alpha  90.000
_cell_angle_beta   90.000
_cell_angle_gamma  90.000

loop_
 _refln_index_h
 _refln_index_k
 _refln_index_l
 _refln_F_squared_meas
 _refln_F_squared_sigma
 _refln_F_calc
 _refln_phase_calc
4 0 0 6907.12 1116.92 85.47 180.0
6 0 0 10970.85 2341.79 94.75 180.0
8 0 0 24349.06 5155.60 106.88 180.0
10 0 0 24740.75 3945.10 153.53 0.0
12 0 0 435.27 98.39 2.71 180.0
14 0 0 282.82 60.87 16.09 0.0
16 0 0 8624.11 3698.96 62.34 0.0
18 0 0 378.24 90.38 24.59 180.0
20 0 0 473.80 102.69 15.30 180.0
22 0 0 13.54 4.17 1.49 180.0
24 0 0 10.02 4.84 0.58 0.0
2 1 0 490.40 100.52 23.32 0.0
4 1 0 478.38 68.89 25.27 0.0
6 1 0 569.00 70.75 22.26 180.0
8 1 0 7.47 2.26 2.51 0.0
10 1 0 122.11 40.37 8.62 180.0
12 1 0 68.50 12.67 6.18 0.0
14 1 0 58.25 10.76 7.99 180.0
16 1 0 20.85 4.37 2.97 180.0
18 1 0 10.41 2.98 3.11 0.0
20 1 0 6.86 2.06 2.61 0.0
22 1 0 6.47 3.76 0.42 0.0
24 1 0 3.52 3.27 3.97 180.0
2 2 0 759.75 188.41 17.24 180.0
4 2 0 74.81 27.42 11.32 180.0
6 2 0 64.55 8.54 8.16 180.0
8 2 0 1785.89 221.12 37.40 180.0
10 2 0 929.88 132.81 28.69 0.0
12 2 0 87.96 16.09 4.36 0.0
14 2 0 53.10 7.44 9.13 0.0
16 2 0 171.48 22.54 14.62 0.0
18 2 0 107.15 12.08 8.78 180.0
20 2 0 8.80 2.08 0.94 180.0
22 2 0 2.33 2.22 2.36 180.0
24 2 0 3.44 2.20 1.59 0.0
2 3 0 1379.65 215.81 34.33 180.0
4 3 0 6070.98 790.91 60.02 0.0
6 3 0 3151.79 454.02 46.34 0.0
8 3 0 310.51 44.46 19.11 180.0
10 3 0 127.41 16.12 12.49 180.0
12 3 0 2914.56 416.78 48.97 180.0
14 3 0 562.53 69.69 22.26 0.0
16 3 0 438.37 62.93 20.87 0.0
18 3 0 14.65 11.04 1.59 180.0
20 3 0 6.39 2.95 2.21 0.0
22 3 0 65.97 7.88 9.14 180.0
24 3 0 12.05 5.13 3.29 0.0
0 4 0 7268.68 1388.36 106.62 180.0
2 4 0 470.41 97.30 21.74 0.0
4 4 0 44.90 10.22 6.43 0.0
6 4 0 20.72 3.03 4.70 0.0
8 4 0 34.42 6.00 4.88 0.0
10 4 0 288.38 41.39 18.69 180.0
12 4 0 9.33 2.97 2.20 0.0
14 4 0 3.12 3.04 1.88 0.0
16 4 0 217.18 27.11 13.03 180.0
18 4 0 59.21 8.21 4.90 0.0
20 4 0 2.72 3.51 0.52 0.0
22 4 0 0.32 3.53 0.47 180.0
24 4 0 1.62 2.79 0.88 0.0
2 5 0 2930.16 370.71 45.59 180.0
4 5 0 798.54 99.48 24.69 180.0
6 5 0 2422.61 301.85 40.55 0.0
8 5 0 10.38 3.12 3.01 0.0
10 5 0 44.40 7.66 2.52 180.0
12 5 0 127.52 18.71 10.75 180.0
14 5 0 276.96 39.82 17.87 0.0
16 5 0 491.49 85.91 19.19 0.0
18 5 0 47.95 6.93 6.32 180.0
20 5 0 61.08 12.42 8.03 180.0
22 5 0 2.37 4.12 2.22 180.0
0 6 0 11776.89 2095.80 101.54 0.0
2 6 0 85.52 12.76 8.43 180.0
4 6 0 62.33 9.28 8.17 180.0
6 6 0 123.57 25.65 12.00 180.0
8 6 0 346.98 38.06 15.81 180.0
10 6 0 340.14 41.85 17.26 0.0
12 6 0 60.67 10.11 10.28 0.0
14 6 0 4.40 3.10 2.53 180.0
16 6 0 227.64 40.52 14.35 0.0
18 6 0 58.18 11.50 6.99 180.0
20 6 0 6.15 3.85 2.51 180.0
22 6 0 1.61 3.83 0.64 0.0
2 7 0 57.85 19.52 7.48 0.0
4 7 0 2944.47 384.52 43.30 180.0
6 7 0 26.46 7.63 6.36 180.0
8 7 0 35.89 6.46 7.42 0.0
10 7 0 27.67 3.92 5.98 0.0
12 7 0 1003.14 116.72 31.25 0.0
14 7 0 174.61 23.55 13.38 180.0
16 7 0 9.10 3.79 0.84 0.0
18 7 0 25.69 5.76 5.19 180.0
20 7 0 21.14 14.34 4.43 180.0
22 7 0 13.48 8.35 5.77 0.0
0 8 0 17592.19 4556.22 87.38 180.0
2 8 0 997.26 143.94 29.58 0.0
4 8 0 139.21 17.90 14.25 0.0
6 8 0 195.60 28.29 12.49 0.0
8 8 0 2210.02 446.25 42.16 180.0
10 8 0 77.71 10.57 7.06 180.0
12 8 0 192.94 21.26 13.45 0.0
14 8 0 6.11 2.72 1.69 180.0
16 8 0 68.15 9.85 7.00 180.0
18 8 0 77.86 12.01 6.84 180.0
20 8 0 215.54 31.05 13.24 0.0
2 9 0 16.54 5.54 5.20 0.0
4 9 0 36.40 5.10 4.91 0.0
6 9 0 11.23 3.07 3.32 180.0
8 9 0 17.02 3.62 4.74 180.0
10 9 0 5.00 2.19 1.60 0.0
12 9 0 8.41 2.49 1.49 180.0
14 9 0 4.85 2.05 2.01 180.0
16 9 0 6.19 2.84 0.26 180.0
18 9 0 1.51 2.29 1.49 0.0
20 9 0 0.76 3.29 1.19 180.0
22 9 0 2.62 4.89 0.92 0.0
0 10 0 29377.18 5267.04 185.44 180.0
2 10 0 1112.70 234.34 31.16 0.0
4 10 0 92.07 10.96 10.18 0.0
6 10 0 205.48 32.44 15.17 0.0
8 10 0 33.08 5.30 6.84 0.0
10 10 0 3247.38 658.72 43.41 180.0
12 10 0 16.10 3.81 3.86 0.0
14 10 0 54.61 10.35 6.40 180.0
16 10 0 806.77 87.99 24.41 180.0
18 10 0 25.38 4.04 4.84 0.0
20 10 0 19.79 4.89 4.98 0.0
2 11 0 5.34 2.17 0.54 0.0
4 11 0 112.81 51.00 8.74 180.0
6 11 0 21.89 9.03 3.25 180.0
8 11 0 25.60 8.67 5.96 0.0
10 11 0 26.58 5.70 5.33 0.0
12 11 0 18.81 3.87 2.92 0.0
14 11 0 11.19 3.68 3.65 180.0
16 11 0 11.72 4.90 1.40 180.0
18 11 0 5.05 2.22 1.45 0.0
20 11 0 3.78 2.82 1.70 180.0
0 12 0 938.80 139.14 4.33 0.0
2 12 0 180.24 26.47 12.83 180.0
4 12 0 87.18 13.72 10.73 180.0
6 12 0 64.16 9.10 6.13 180.0
8 12 0 631.32 156.66 24.81 0.0
10 12 0 6.37 4.21 1.33 0.0
12 12 0 210.36 43.16 11.37 180.0
14 12 0 71.69 10.76 7.45 180.0
16 12 0 48.48 6.54 6.47 180.0
18 12 0 53.16 7.01 6.19 0.0
20 12 0 18.66 5.77 3.91 180.0
2 13 0 201.77 32.34 15.34 0.0
4 13 0 2998.74 838.99 51.92 180.0
6 13 0 639.90 88.99 26.22 180.0
8 13 0 285.37 40.96 17.83 0.0
10 13 0 160.05 23.47 12.48 0.0
12 13 0 5046.85 791.30 55.39 0.0
14 13 0 1077.28 169.89 27.94 180.0
16 13 0 491.93 90.51 19.72 180.0
18 13 0 5.79 5.12 1.72 180.0
20 13 0 59.47 22.23 6.22 180.0
0 14 0 375.74 67.15 4.94 0.0
2 14 0 17.49 3.46 5.07 180.0
4 14 0 3.34 2.46 2.60 180.0
6 14 0 33.68 4.72 6.76 0.0
8 14 0 24.60 10.54 4.00 0.0
10 14 0 38.91 6.95 7.30 0.0
12 14 0 23.91 4.75 4.33 180.0
14 14 0 24.35 6.72 4.58 180.0
16 14 0 2.93 2.38 0.27 180.0
18 14 0 2.91 3.04 0.86 180.0
20 14 0 33.95 13.70 5.13 0.0
2 15 0 27.12 4.15 4.44 180.0
4 15 0 631.79 99.51 24.34 180.0
6 15 0 98.64 12.20 10.36 0.0
8 15 0 23.06 5.75 4.51 180.0
10 15 0 67.68 9.62 9.53 0.0
12 15 0 17.17 3.92 4.02 0.0
14 15 0 24.60 5.09 3.79 180.0
16 15 0 120.74 44.44 5.76 180.0
18 15 0 11.40 7.48 4.77 180.0
0 16 0 7803.69 2018.40 57.11 0.0
2 16 0 190.23 26.01 11.96 180.0
4 16 0 183.70 22.84 12.00 180.0
6 16 0 174.95 23.79 12.37 180.0
8 16 0 264.09 36.06 16.36 180.0
10 16 0 521.05 91.96 19.11 0.0
12 16 0 10.95 3.40 0.93 180.0
14 16 0 2.69 2.26 1.20 0.0
16 16 0 12.86 4.91 0.22 0.0
18 16 0 14.08 7.67 1.62 180.0
2 17 0 69.86 8.99 9.56 180.0
4 17 0 5.08 2.71 1.02 180.0
6 17 0 50.06 11.28 7.30 0.0
8 17 0 8.48 2.29 1.83 0.0
10 17 0 6.67 3.76 0.08 0.0
12 17 0 152.99 22.40 12.40 180.0
14 17 0 9.64 3.78 3.47 0.0
16 17 0 2.81 3.17 0.26 0.0
18 17 0 0.51 5.10 0.07 0.0
0 18 0 767.92 198.97 30.38 0.0
2 18 0 96.19 13.39 7.01 180.0
4 18 0 52.70 12.43 7.17 180.0
6 18 0 65.93 45.44 6.01 180.0
8 18 0 37.25 13.86 7.60 0.0
10 18 0 45.35 8.41 7.35 0.0
12 18 0 5.00 2.03 0.17 0.0
14 18 0 7.11 2.76 1.36 180.0
2 19 0 4.87 2.10 1.79 180.0
4 19 0 3.70 2.33 1.50 0.0
6 19 0 2.88 1.98 1.70 0.0
8 19 0 3.04 1.24 1.43 0.0
10 19 0 1.84 1.37 1.44 180.0
12 19 0 16.99 5.07 1.71 180.0
14 19 0 5.22 3.65 0.40 0.0
0 20 0 365.94 93.88 9.15 180.0
2 20 0 10.85 2.40 2.45 0.0
4 20 0 12.27 2.52 3.42 0.0
6 20 0 41.85 6.05 5.50 0.0
8 20 0 101.42 11.93 10.73 0.0
10 20 0 5.15 2.67 1.03 180.0
12 20 0 7.76 3.11 1.85 0.0
14 20 0 12.75 4.69 2.57 180.0
2 21 0 11.65 3.06 3.38 180.0
4 21 0 6.81 3.08 2.03 0.0
6 21 0 46.93 8.18 7.04 0.0
8 21 0 39.89 10.67 6.88 180.0
10 21 0 1.67 2.20 0.74 180.0
12 21 0 27.41 11.56 6.85 180.0
0 22 0 28.26 8.35 2.03 180.0
2 22 0 9.36 3.14 2.94 0.0
4 22 0 8.39 17.41 0.97 0.0
6 22 0 1.82 2.15 0.95 0.0
8 22 0 6.54 4.14 2.82 180.0
10 22 0 2.01 3.66 0.33 180.0
2 23 0 5.01 4.30 2.12 180.0
4 23 0 43.29 26.64 9.72 0.0
6 23 0 13.07 7.41 2.41 0.0
8 23 0 9.34 4.54 3.50 180.0
0 24 0 22.18 9.92 7.82 0.0
2 24 0 7.77 9.19 0.12 180.0
4 24 0 15.35 96.08 0.85 180.0
6 24 0 2.64 6.02 2.11 180.0
3 0 1 11401.07 1993.52 100.72 0.0
5 0 1 29155.57 7222.87 265.75 180.0
6 0 1 383.02 249.93 24.82 180.0
7 0 1 744.71 186.41 27.07 0.0
8 0 1 14.03 4.30 6.29 0.0
9 0 1 135.43 36.13 15.05 0.0
10 0 1 35.95 8.10 8.31 0.0
11 0 1 334.78 79.20 17.40 0.0
12 0 1 108.10 19.33 10.99 0.0
13 0 1 550.65 61.22 24.87 0.0
14 0 1 54.96 7.03 7.52 180.0
15 0 1 120.55 25.12 10.60 0.0
16 0 1 1420.28 217.68 32.56 0.0
17 0 1 70.36 8.68 7.35 180.0
18 0 1 107.37 16.52 9.80 180.0
19 0 1 3.12 2.59 0.51 0.0
20 0 1 16.33 6.87 5.28 180.0
21 0 1 141.28 20.84 11.96 180.0
22 0 1 12.86 3.43 3.88 180.0
23 0 1 3.90 1.79 0.14 180.0
24 0 1 30.27 8.26 3.14 0.0
25 0 1 139.62 46.03 14.37 0.0
2 1 1 100.08 19.49 0.88 180.0
3 1 1 77.66 12.61 5.17 180.0
4 1 1 88.44 11.84 9.59 180.0
5 1 1 103.27 42.79 8.49 0.0
6 1 1 85.64 8.50 9.55 180.0
7 1 1 125.54 13.25 11.20 180.0
8 1 1 837.88 78.53 26.01 180.0
9 1 1 21.52 5.23 5.19 180.0
10 1 1 260.78 24.61 15.16 0.0
11 1 1 52.68 6.71 8.19 0.0
12 1 1 67.50 5.54 8.60 0.0
13 1 1 25.54 3.26 5.79 180.0
14 1 1 15.48 2.24 3.19 0.0
15 1 1 5.20 1.54 1.77 180.0
16 1 1 211.36 20.30 14.26 0.0
17 1 1 8.83 1.89 1.86 0.0
18 1 1 48.50 4.79 6.14 180.0
19 1 1 13.15 2.26 3.06 0.0
20 1 1 4.04 1.26 1.77 180.0
21 1 1 3.88 1.34 1.30 180.0
22 1 1 2.88 1.20 0.98 180.0
23 1 1 1.54 1.14 0.01 0.0
24 1 1 1.89 1.42 0.33 180.0
25 1 1 5.98 2.15 2.88 180.0
2 2 1 24.19 9.62 5.48 180.0
3 2 1 768.84 134.45 24.05 0.0
4 2 1 6378.66 671.44 65.37 180.0
5 2 1 1344.06 155.02 32.94 180.0
6 2 1 186.44 29.73 14.20 0.0
7 2 1 22.74 3.02 5.58 180.0
8 2 1 90.62 14.63 8.26 0.0
9 2 1 15.25 2.94 4.54 0.0
10 2 1 77.43 9.85 8.78 0.0
11 2 1 12.97 2.59 3.98 180.0
12 2 1 261.67 26.81 15.88 0.0
13 2 1 207.93 18.86 14.41 0.0
14 2 1 58.68 6.02 8.75 180.0
15 2 1 8.88 2.38 1.38 0.0
16 2 1 28.47 4.40 4.52 0.0
17 2 1 14.62 2.99 2.27 180.0
18 2 1 20.29 3.21 4.43 180.0
19 2 1 4.59 1.76 0.90 180.0
20 2 1 15.82 2.21 4.24 180.0
21 2 1 7.09 1.92 2.33 180.0
22 2 1 11.23 2.40 3.13 0.0
23 2 1 4.55 1.93 1.37 0.0
24 2 1 6.40 3.34 2.70 0.0
25 2 1 3.60 1.64 1.91 0.0
0 3 1 6245.46 1598.74 77.07 180.0
1 3 1 4719.93 990.35 58.48 180.0
2 3 1 12.67 3.52 2.68 180.0
3 3 1 481.14 56.84 22.91 0.0
4 3 1 224.61 23.46 16.48 0.0
5 3 1 73.46 7.85 9.18 0.0
6 3 1 7.46 2.53 0.60 0.0
7 3 1 1667.24 161.84 38.83 0.0
8 3 1 81.32 9.10 6.67 0.0
9 3 1 242.76 28.21 15.65 180.0
10 3 1 90.63 9.51 11.36 180.0
11 3 1 1663.63 154.45 39.20 180.0
12 3 1 200.33 24.93 13.83 180.0
13 3 1 183.26 22.61 15.73 0.0
14 3 1 20.40 3.84 5.38 0.0
15 3 1 10.97 2.33 1.79 180.0
16 3 1 175.42 16.24 14.10 180.0
17 3 1 157.27 13.16 13.39 0.0
18 3 1 47.39 5.25 6.84 0.0
19 3 1 14.48 2.61 3.88 180.0
20 3 1 8.89 2.27 1.74 0.0
21 3 1 9.65 2.19 2.40 180.0
22 3 1 8.21 1.97 2.83 180.0
23 3 1 4.45 1.88 1.99 0.0
24 3 1 1.31 1.77 0.37 180.0
25 3 1 12.03 5.22 3.41 180.0
1 4 1 334.03 60.90 16.36 180.0
2 4 1 16.02 41.35 0.65 180.0
3 4 1 42.82 7.14 7.60 180.0
4 4 1 6.78 2.56 1.89 180.0
5 4 1 550.05 61.34 22.50 0.0
6 4 1 5.77 1.73 2.71 0.0
7 4 1 6.86 2.35 0.34 0.0
8 4 1 21.30 8.64 1.24 180.0
9 4 1 8.31 2.42 3.43 180.0
10 4 1 4.46 1.58 1.45 0.0
11 4 1 6.39 1.65 2.09 180.0
12 4 1 72.73 8.47 1.90 180.0
13 4 1 12.70 2.38 2.94 180.0
14 4 1 8.40 5.19 0.31 180.0
15 4 1 15.45 5.60 2.73 180.0
16 4 1 72.51 7.29 7.60 180.0
17 4 1 8.15 2.56 2.95 0.0
18 4 1 13.98 2.77 1.29 0.0
19 4 1 3.98 2.06 1.36 180.0
20 4 1 2.46 2.24 0.77 0.0
21 4 1 8.12 2.62 1.80 0.0
22 4 1 3.31 2.53 1.97 0.0
23 4 1 1.66 4.19 0.28 180.0
24 4 1 2.50 2.25 0.69 180.0
25 4 1 0.00 2.81 1.84 180.0
0 5 1 67815.31 17583.85 244.61 180.0
1 5 1 20565.51 3046.06 107.93 180.0
2 5 1 20.06 4.13 1.30 0.0
3 5 1 371.85 47.12 21.10 0.0
4 5 1 469.51 46.00 19.85 0.0
5 5 1 12.25 2.46 3.20 180.0
6 5 1 290.44 27.34 16.71 0.0
7 5 1 155.89 17.35 10.15 0.0
8 5 1 198.79 19.35 9.44 0.0
9 5 1 156.30 28.15 14.22 0.0
10 5 1 1465.84 162.16 34.38 180.0
11 5 1 959.44 101.75 31.57 180.0
12 5 1 267.53 27.09 16.11 180.0
13 5 1 512.28 48.00 23.00 0.0
14 5 1 9.03 2.74 1.04 180.0
15 5 1 19.92 4.04 4.47 0.0
16 5 1 2152.05 251.98 39.20 180.0
17 5 1 63.03 9.81 4.54 180.0
18 5 1 102.14 10.01 9.15 0.0
19 5 1 11.61 2.50 2.55 180.0
20 5 1 15.08 2.64 3.59 0.0
21 5 1 5.10 2.24 0.53 180.0
22 5 1 9.96 10.51 1.21 0.0
23 5 1 7.35 4.36 2.67 0.0
1 6 1 145.18 44.51 13.19 0.0
2 6 1 10.99 15.22 0.51 0.0
3 6 1 166.63 25.53 14.29 0.0
4 6 1 10.11 1.84 3.09 180.0
5 6 1 588.02 62.54 22.57 180.0
6 6 1 18.41 3.98 4.31 180.0
7 6 1 25.49 3.31 7.21 180.0
8 6 1 7.92 2.23 2.15 180.0
9 6 1 5.76 1.93 2.43 0.0
10 6 1 14.20 2.99 3.62 0.0
11 6 1 22.38 2.75 3.79 0.0
12 6 1 22.08 3.75 5.80 0.0
13 6 1 43.05 5.32 6.95 0.0
14 6 1 3.39 2.08 0.58 180.0
15 6 1 10.69 2.81 2.13 0.0
16 6 1 42.61 4.49 5.07 0.0
17 6 1 26.18 3.78 5.31 180.0
18 6 1 9.39 2.32 3.55 180.0
19 6 1 7.36 3.07 2.68 0.0
20 6 1 3.58 2.08 1.38 180.0
21 6 1 13.48 4.04 3.50 180.0
22 6 1 1.53 2.89 0.03 0.0
23 6 1 2.59 6.03 1.12 0.0
0 7 1 2716.90 571.27 42.13 180.0
1 7 1 75.67 27.45 6.56 0.0
2 7 1 10.04 2.89 1.73 0.0
3 7 1 46.20 13.35 3.42 180.0
4 7 1 55.88 6.05 9.21 180.0
5 7 1 21.13 2.99 4.08 180.0
6 7 1 8.31 1.55 0.87 180.0
7 7 1 244.25 26.18 16.96 180.0
8 7 1 137.21 11.75 11.04 0.0
9 7 1 161.17 15.59 13.28 0.0
10 7 1 30.69 3.70 4.75 180.0
11 7 1 30.83 3.56 6.02 0.0
12 7 1 10.63 1.76 2.27 0.0
13 7 1 46.39 5.67 3.12 0.0
14 7 1 31.51 3.82 5.46 180.0
15 7 1 6.46 2.46 1.74 180.0
16 7 1 126.29 14.43 11.68 180.0
17 7 1 27.90 4.40 5.23 180.0
18 7 1 5.95 1.77 0.18 0.0
19 7 1 9.49 2.66 2.74 0.0
20 7 1 5.93 2.27 0.57 180.0
21 7 1 7.86 2.24 2.12 180.0
22 7 1 7.56 3.00 3.67 0.0
1 8 1 273.31 34.83 15.87 180.0
2 8 1 8.20 1.93 1.71 0.0
3 8 1 193.27 23.18 16.86 0.0
4 8 1 870.93 79.36 24.84 180.0
5 8 1 211.52 20.55 14.11 0.0
6 8 1 17.73 11.73 3.98 180.0
7 8 1 513.95 46.71 24.36 180.0
8 8 1 49.59 6.04 8.60 180.0
9 8 1 9.87 3.02 1.95 180.0
10 8 1 36.05 3.81 5.86 0.0
11 8 1 33.02 7.19 5.49 180.0
12 8 1 539.57 56.06 24.40 0.0
13 8 1 501.35 50.45 21.07 0.0
14 8 1 30.37 4.37 4.37 0.0
15 8 1 314.25 29.47 15.54 180.0
16 8 1 219.73 24.38 15.39 180.0
17 8 1 24.75 3.65 0.66 180.0
18 8 1 32.21 3.79 5.85 180.0
19 8 1 21.10 2.60 2.36 0.0
20 8 1 27.46 7.44 4.88 180.0
21 8 1 14.20 9.63 2.90 0.0
22 8 1 80.84 13.52 9.13 0.0
0 9 1 119.74 25.51 15.88 0.0
1 9 1 258.64 25.22 18.97 0.0
2 9 1 14.19 6.07 1.46 180.0
3 9 1 18.26 2.39 4.22 180.0
4 9 1 3.29 1.12 0.44 180.0
5 9 1 5.33 1.86 1.33 180.0
6 9 1 2.34 1.36 1.07 180.0
7 9 1 20.82 2.39 5.67 0.0
8 9 1 92.03 19.38 10.54 0.0
9 9 1 87.20 9.70 9.80 180.0
10 9 1 8.50 1.83 1.85 0.0
11 9 1 43.27 4.95 6.97 0.0
12 9 1 3.24 1.57 2.20 180.0
13 9 1 21.82 3.28 4.59 180.0
14 9 1 8.36 2.31 2.31 180.0
15 9 1 7.81 3.80 0.61 180.0
16 9 1 12.37 3.06 2.36 0.0
17 9 1 17.82 4.43 3.44 0.0
18 9 1 6.65 2.04 2.29 0.0
19 9 1 3.41 1.73 1.23 180.0
20 9 1 6.09 2.27 1.49 0.0
21 9 1 3.05 1.93 0.35 0.0
22 9 1 0.75 2.50 0.15 0.0
1 10 1 634.17 68.11 24.46 180.0
2 10 1 8.32 2.33 0.92 0.0
3 10 1 204.74 20.63 15.43 180.0
4 10 1 32.31 3.37 6.58 0.0
5 10 1 1885.27 165.76 39.06 0.0
6 10 1 11.34 1.83 2.29 180.0
7 10 1 33.12 7.31 5.39 180.0
8 10 1 92.72 10.83 10.90 180.0
9 10 1 16.94 2.42 3.11 180.0
10 10 1 8.73 1.83 1.04 0.0
11 10 1 70.13 8.99 6.65 180.0
12 10 1 11.73 2.58 2.24 180.0
13 10 1 21.10 5.14 4.17 180.0
14 10 1 41.37 8.06 6.10 0.0
15 10 1 54.14 6.92 7.33 180.0
16 10 1 240.04 43.25 15.92 180.0
17 10 1 12.25 2.41 2.68 0.0
18 10 1 6.67 2.59 1.65 0.0
19 10 1 3.85 1.81 0.29 0.0
20 10 1 6.00 2.07 0.84 0.0
21 10 1 39.47 10.48 1.85 0.0
22 10 1 5.78 4.20 2.00 0.0
0 11 1 845.47 113.42 30.18 180.0
1 11 1 15.82 2.38 2.69 180.0
2 11 1 6.87 1.83 3.03 180.0
3 11 1 13.77 5.49 1.97 0.0
4 11 1 4.77 1.19 2.17 0.0
5 11 1 17.50 5.30 2.40 180.0
6 11 1 25.80 2.86 5.11 0.0
7 11 1 8.18 1.48 3.54 180.0
8 11 1 36.68 15.17 6.06 0.0
9 11 1 23.97 9.51 5.65 0.0
10 11 1 25.98 2.58 3.96 180.0
11 11 1 6.91 1.46 2.69 0.0
12 11 1 11.29 2.06 3.44 180.0
13 11 1 30.91 4.59 3.44 180.0
14 11 1 20.18 2.50 4.56 180.0
15 11 1 8.30 2.34 0.38 0.0
16 11 1 40.44 4.42 6.76 180.0
17 11 1 8.68 1.97 2.34 180.0
18 11 1 14.63 3.09 2.62 0.0
19 11 1 3.78 2.41 2.39 0.0
20 11 1 1.28 2.26 2.03 0.0
21 11 1 3.15 2.56 0.05 180.0
22 11 1 5.46 4.40 1.61 0.0
1 12 1 36.39 4.21 6.04 0.0
2 12 1 10.32 1.93 1.74 0.0
3 12 1 107.46 11.16 9.34 180.0
4 12 1 1427.93 243.71 40.22 0.0
5 12 1 118.20 11.68 12.25 180.0
6 12 1 116.29 12.74 10.71 180.0
7 12 1 138.63 12.97 12.23 0.0
8 12 1 20.93 3.44 3.18 180.0
9 12 1 13.17 1.84 3.07 0.0
10 12 1 42.87 4.02 5.97 180.0
11 12 1 48.63 5.12 5.51 0.0
12 12 1 397.43 40.09 20.52 180.0
13 12 1 268.68 25.46 14.96 180.0
14 12 1 40.34 5.06 5.14 0.0
15 12 1 13.48 2.05 2.81 0.0
16 12 1 12.83 2.01 3.16 0.0
17 12 1 6.42 1.95 0.51 0.0
18 12 1 22.55 2.56 4.27 0.0
19 12 1 2.41 1.98 0.11 180.0
20 12 1 18.40 3.43 5.03 0.0
0 13 1 179.64 28.46 14.77 0.0
1 13 1 432.14 42.33 23.04 0.0
2 13 1 17.11 2.24 3.46 0.0
3 13 1 138.31 15.44 13.79 180.0
4 13 1 142.71 16.54 11.08 180.0
5 13 1 50.25 5.18 5.28 180.0
6 13 1 7.36 1.37 1.76 0.0
7 13 1 1061.14 93.56 29.80 180.0
8 13 1 44.82 5.36 5.84 0.0
9 13 1 375.01 34.89 19.08 0.0
10 13 1 25.67 8.10 4.51 0.0
11 13 1 1039.79 94.30 29.38 0.0
12 13 1 143.44 13.02 12.14 0.0
13 13 1 130.98 11.27 10.95 180.0
14 13 1 94.47 8.86 9.32 180.0
15 13 1 5.65 3.10 1.21 0.0
16 13 1 18.48 2.83 4.47 0.0
17 13 1 307.98 31.45 16.91 180.0
18 13 1 27.61 3.91 4.33 180.0
19 13 1 43.98 6.91 6.34 0.0
20 13 1 17.41 8.18 2.03 180.0
21 13 1 14.78 7.44 0.48 0.0
1 14 1 2.84 1.11 0.49 0.0
2 14 1 6.69 1.99 2.76 180.0
3 14 1 6.89 1.97 0.41 0.0
4 14 1 6.92 2.54 1.13 0.0
5 14 1 6.55 2.45 1.84 180.0
6 14 1 8.39 10.53 1.27 180.0
7 14 1 8.26 2.11 1.79 180.0
8 14 1 6.65 1.88 1.65 0.0
9 14 1 32.07 3.62 6.53 0.0
10 14 1 4.01 1.77 0.02 180.0
11 14 1 6.60 2.00 1.44 180.0
12 14 1 8.69 2.01 0.22 0.0
13 14 1 10.29 2.11 2.15 0.0
14 14 1 2.09 1.51 1.49 0.0
15 14 1 11.90 2.37 3.49 180.0
16 14 1 3.69 1.61 0.11 0.0
17 14 1 4.00 1.91 1.40 180.0
18 14 1 0.84 2.23 0.82 180.0
19 14 1 1.19 2.90 0.59 0.0
20 14 1 4.76 3.19 0.41 0.0
0 15 1 29.21 4.36 6.09 0.0
1 15 1 16.90 2.37 4.34 180.0
2 15 1 21.03 2.76 4.77 0.0
3 15 1 98.64 10.68 10.08 180.0
4 15 1 1.45 1.78 0.04 0.0
5 15 1 15.04 4.50 4.37 180.0
6 15 1 12.93 8.25 0.32 0.0
7 15 1 74.72 7.74 9.04 0.0
8 15 1 967.93 80.61 28.44 0.0
9 15 1 11.94 12.12 0.94 180.0
10 15 1 6.53 1.82 0.21 180.0
11 15 1 16.22 4.94 2.22 0.0
12 15 1 4.95 1.91 0.28 0.0
13 15 1 2.17 1.66 0.67 180.0
14 15 1 11.38 2.06 3.54 180.0
15 15 1 6.71 3.08 1.64 180.0
16 15 1 12.16 3.29 2.74 0.0
17 15 1 8.76 2.27 0.73 0.0
18 15 1 53.96 7.47 6.25 0.0
19 15 1 41.31 15.90 4.81 180.0
1 16 1 146.26 14.90 13.03 0.0
2 16 1 5.14 1.76 1.79 0.0
3 16 1 154.13 16.48 11.72 0.0
4 16 1 477.18 46.58 21.18 0.0
5 16 1 2414.55 286.05 40.04 180.0
6 16 1 115.05 12.18 10.09 180.0
7 16 1 91.05 9.56 8.28 0.0
8 16 1 40.92 6.16 5.20 180.0
9 16 1 15.35 2.59 2.95 0.0
10 16 1 9.20 2.14 1.50 180.0
11 16 1 5.20 1.83 2.32 0.0
12 16 1 50.87 5.00 6.67 180.0
13 16 1 23.08 2.65 2.85 0.0
14 16 1 37.73 4.16 6.86 0.0
15 16 1 8.52 1.83 1.97 180.0
16 16 1 6.27 3.20 2.20 0.0
17 16 1 4.49 3.12 1.24 0.0
18 16 1 2.91 3.61 0.43 180.0
19 16 1 4.08 4.91 1.42 180.0
0 17 1 7.20 1.97 0.89 180.0
1 17 1 124.76 11.84 11.89 180.0
2 17 1 7.44 1.88 2.60 0.0
3 17 1 12.55 2.74 2.33 180.0
4 17 1 28.23 3.48 4.60 0.0
5 17 1 6.85 2.01 0.00 0.0
6 17 1 8.74 2.06 1.03 0.0
7 17 1 39.50 4.17 6.29 0.0
8 17 1 11.87 11.67 1.21 180.0
9 17 1 11.99 4.55 1.70 0.0
10 17 1 5.71 1.67 1.05 180.0
11 17 1 44.03 6.31 6.58 180.0
12 17 1 4.79 2.77 0.35 180.0
13 17 1 9.10 2.08 0.98 0.0
14 17 1 6.20 1.82 3.07 0.0
15 17 1 1.48 1.60 0.85 180.0
16 17 1 6.67 2.94 1.93 0.0
17 17 1 10.87 4.35 1.27 0.0
18 17 1 4.70 3.88 1.35 0.0
1 18 1 37.40 4.08 5.88 0.0
2 18 1 3.79 1.61 0.34 0.0
3 18 1 15.33 3.72 0.37 0.0
4 18 1 278.08 31.16 15.97 0.0
5 18 1 169.17 18.05 11.45 180.0
6 18 1 5.63 1.85 0.99 180.0
7 18 1 23.75 2.73 4.47 0.0
8 18 1 5.14 1.13 0.80 180.0
9 18 1 6.73 1.52 1.74 0.0
10 18 1 22.42 2.63 4.99 180.0
11 18 1 13.73 3.05 3.00 0.0
12 18 1 210.41 24.87 14.71 180.0
13 18 1 14.24 10.74 3.57 180.0
14 18 1 9.14 2.73 3.86 0.0
15 18 1 15.40 4.93 5.26 0.0
16 18 1 128.66 47.91 8.26 0.0
17 18 1 24.61 10.33 2.50 180.0
0 19 1 4.55 2.30 1.38 0.0
1 19 1 13.20 1.99 3.71 180.0
2 19 1 0.69 1.26 0.15 0.0
3 19 1 4.54 1.49 1.09 0.0
4 19 1 1.86 2.46 0.27 180.0
5 19 1 4.48 1.57 1.87 0.0
6 19 1 2.53 1.54 0.44 0.0
7 19 1 6.90 2.62 0.84 180.0
8 19 1 31.74 5.20 4.69 180.0
9 19 1 9.91 3.28 2.51 0.0
10 19 1 3.74 1.51 0.69 0.0
11 19 1 11.49 2.36 3.86 180.0
12 19 1 3.18 1.92 1.44 0.0
13 19 1 1.69 1.38 1.28 0.0
14 19 1 1.01 2.33 1.02 0.0
15 19 1 0.00 5.28 0.80 180.0
16 19 1 4.04 3.66 1.16 0.0
1 20 1 12.10 1.94 3.21 180.0
2 20 1 1.74 1.47 0.07 180.0
3 20 1 6.91 2.46 1.22 180.0
4 20 1 23.15 2.95 5.29 0.0
5 20 1 119.64 13.06 10.82 0.0
6 20 1 3.75 1.63 1.52 0.0
7 20 1 15.76 2.90 3.93 180.0
8 20 1 6.85 1.65 2.21 0.0
9 20 1 4.38 1.53 1.19 0.0
10 20 1 8.57 1.80 3.35 180.0
11 20 1 3.71 1.58 1.14 0.0
12 20 1 15.15 5.30 4.65 180.0
13 20 1 3.72 2.40 0.79 0.0
14 20 1 5.48 3.13 1.77 0.0
0 21 1 67.99 8.83 6.60 180.0
1 21 1 21.45 4.02 5.06 180.0
2 21 1 3.16 1.33 0.51 0.0
3 21 1 6.56 2.02 0.04 180.0
4 21 1 5.37 1.59 1.19 0.0
5 21 1 3.57 1.88 0.08 180.0
6 21 1 4.37 1.88 1.19 0.0
7 21 1 48.15 5.52 6.86 0.0
8 21 1 53.49 6.44 8.36 0.0
9 21 1 43.85 5.14 6.26 180.0
10 21 1 8.77 2.35 3.14 180.0
11 21 1 9.07 3.90 4.05 180.0
12 21 1 7.24 4.96 3.05 180.0
13 21 1 9.88 4.68 4.69 0.0
1 22 1 1.14 1.23 0.78 180.0
2 22 1 1.01 1.15 0.91 0.0
3 22 1 9.47 1.75 2.56 0.0
4 22 1 4.28 1.49 2.30 0.0
5 22 1 3.24 1.59 0.25 180.0
6 22 1 2.21 1.54 1.61 180.0
7 22 1 6.79 2.86 2.33 180.0
8 22 1 2.46 1.32 1.74 180.0
9 22 1 3.55 1.83 1.20 0.0
10 22 1 3.65 2.56 0.66 0.0
11 22 1 0.45 4.05 0.24 180.0
0 23 1 6.29 2.40 1.22 180.0
1 23 1 4.45 1.30 1.58 180.0
2 23 1 0.59 1.45 0.58 180.0
3 23 1 5.35 1.79 2.51 0.0
4 23 1 4.89 2.19 1.72 0.0
5 23 1 15.70 40.61 0.29 180.0
6 23 1 0.95 2.80 1.00 180.0
7 23 1 14.86 6.04 4.01 0.0
8 23 1 4.11 2.79 2.24 180.0
9 23 1 12.17 3.83 2.92 180.0
1 24 1 0.49 2.83 1.27 0.0
2 24 1 0.00 2.26 1.93 0.0
3 24 1 6.71 2.94 3.31 0.0
4 24 1 7.76 3.72 2.79 0.0
5 24 1 19.93 13.87 4.62 180.0
6 24 1 2.58 3.54 1.25 180.0
4 0 2 13.62 11.09 5.10 180.0
6 0 2 182.39 46.20 11.88 180.0
7 0 2 90.58 16.81 13.96 180.0
8 0 2 2238.96 555.03 26.31 0.0
9 0 2 540.02 94.68 19.36 180.0
10 0 2 4618.24 1007.80 19.62 0.0
11 0 2 111.69 116.72 14.74 0.0
12 0 2 3422.95 486.32 48.89 180.0
13 0 2 72.08 66.62 11.91 0.0
14 0 2 18.30 3.55 2.02 180.0
15 0 2 9.98 14.12 1.09 0.0
16 0 2 2026.63 277.98 42.59 180.0
17 0 2 22.33 16.43 1.31 0.0
18 0 2 130.30 17.39 12.95 0.0
19 0 2 35.62 4.80 6.01 0.0
20 0 2 6.55 6.71 1.36 0.0
21 0 2 27.33 10.03 9.91 180.0
22 0 2 7.34 2.74 1.90 0.0
23 0 2 0.71 1.58 0.76 0.0
24 0 2 1.93 1.83 1.52 0.0
25 0 2 0.43 1.60 1.26 0.0
1 1 2 258.29 59.31 18.68 0.0
2 1 2 229.84 99.67 16.45 0.0
3 1 2 3229.45 702.91 46.62 0.0
4 1 2 118.18 19.07 8.60 0.0
5 1 2 1911.80 434.24 38.27 180.0
6 1 2 397.41 48.62 20.76 180.0
7 1 2 229.08 28.62 16.12 180.0
8 1 2 14.19 5.16 5.70 0.0
9 1 2 5.53 2.96 2.33 180.0
10 1 2 8.98 2.34 1.90 180.0
11 1 2 14.23 2.98 4.52 180.0
12 1 2 102.37 12.03 11.44 0.0
13 1 2 541.32 97.99 26.25 0.0
14 1 2 85.22 12.43 9.23 180.0
15 1 2 13.22 2.59 2.98 180.0
16 1 2 76.69 11.60 8.74 0.0
17 1 2 2.85 1.58 1.25 180.0
18 1 2 3.93 1.83 1.26 180.0
19 1 2 3.18 1.48 0.04 0.0
20 1 2 3.63 1.57 0.68 0.0
21 1 2 14.61 2.45 3.40 180.0
22 1 2 3.08 1.27 1.52 180.0
23 1 2 4.28 1.64 2.08 0.0
24 1 2 2.61 1.68 1.64 180.0
25 1 2 0.43 1.71 0.59 180.0
0 2 2 3365.00 1071.96 65.79 180.0
1 2 2 959.46 204.50 32.13 180.0
2 2 2 56.38 33.31 1.95 180.0
3 2 2 79.99 16.45 9.35 180.0
4 2 2 10.81 2.71 2.22 180.0
5 2 2 168.53 70.72 12.38 180.0
6 2 2 92.43 11.39 11.58 0.0
7 2 2 59.18 9.36 7.40 180.0
8 2 2 52.59 7.41 5.13 0.0
9 2 2 331.73 31.24 19.12 0.0
10 2 2 23.89 5.01 3.65 180.0
11 2 2 14.17 3.59 1.48 0.0
12 2 2 46.98 7.95 6.75 180.0
13 2 2 26.17 2.89 3.94 0.0
14 2 2 11.97 1.92 2.90 180.0
15 2 2 4.10 1.57 1.05 0.0
16 2 2 111.74 11.15 10.24 180.0
17 2 2 22.10 4.27 4.47 180.0
18 2 2 8.66 2.05 0.71 0.0
19 2 2 4.37 1.65 0.11 180.0
20 2 2 6.16 1.46 1.58 0.0
21 2 2 3.86 1.45 1.48 180.0
22 2 2 3.45 1.17 1.10 0.0
23 2 2 1.97 0.98 0.92 0.0
24 2 2 6.60 2.68 2.05 0.0
25 2 2 3.35 3.17 3.46 0.0
2 3 2 857.14 426.90 30.56 180.0
4 3 2 1153.81 1880.13 72.93 180.0
5 3 2 653.99 93.68 22.87 0.0
6 3 2 5371.01 612.96 63.17 0.0
7 3 2 461.32 61.44 20.55 0.0
8 3 2 32.89 10.54 6.90 180.0
9 3 2 79.19 9.97 8.43 180.0
10 3 2 10.09 1.90 1.43 0.0
11 3 2 45.13 7.61 7.42 0.0
12 3 2 11.90 2.96 0.25 0.0
13 3 2 892.54 107.30 28.02 180.0
14 3 2 46.46 5.12 4.76 0.0
15 3 2 7.11 2.67 0.82 0.0
16 3 2 52.73 7.99 7.97 180.0
17 3 2 48.66 5.82 7.39 0.0
18 3 2 8.56 2.17 2.97 180.0
19 3 2 5.42 1.62 2.21 180.0
20 3 2 5.27 1.61 0.00 180.0
21 3 2 15.17 2.64 4.63 0.0
22 3 2 13.44 2.36 3.56 0.0
23 3 2 15.38 3.01 4.07 180.0
24 3 2 9.29 4.48 2.27 0.0
25 3 2 1.23 2.85 2.11 180.0
3 4 2 11.61 3.69 0.15 0.0
4 4 2 2.62 5.24 2.24 0.0
5 4 2 15.03 9.21 2.25 0.0
6 4 2 4.08 2.89 2.07 0.0
7 4 2 26.83 22.39 0.98 0.0
8 4 2 121.59 12.88 14.54 0.0
9 4 2 12.62 8.14 1.95 0.0
10 4 2 78.11 9.33 8.33 180.0
11 4 2 6.26 2.06 0.63 180.0
12 4 2 10.07 2.59 2.74 0.0
13 4 2 151.85 19.11 3.07 180.0
14 4 2 1.29 2.04 0.26 180.0
15 4 2 6.74 2.40 1.23 180.0
16 4 2 22.89 4.67 4.30 0.0
17 4 2 10.36 2.23 1.71 180.0
18 4 2 9.03 2.49 3.11 0.0
19 4 2 4.35 1.80 0.16 0.0
20 4 2 4.67 1.93 0.87 180.0
21 4 2 6.32 2.15 1.79 0.0
22 4 2 0.00 1.82 0.51 180.0
23 4 2 4.64 4.83 0.45 0.0
24 4 2 0.47 2.25 0.66 0.0
25 4 2 0.90 3.17 0.19 0.0
1 5 2 1764.14 451.36 35.94 180.0
2 5 2 1405.66 254.92 34.74 180.0
3 5 2 12686.64 2050.30 83.94 180.0
4 5 2 184.33 24.74 15.66 180.0
5 5 2 9396.16 1711.84 71.92 0.0
6 5 2 2643.15 307.54 42.57 0.0
7 5 2 185.67 52.69 13.67 0.0
8 5 2 221.25 33.30 15.28 180.0
9 5 2 44.77 5.82 5.54 180.0
10 5 2 25.56 5.95 2.20 180.0
11 5 2 212.72 37.62 3.84 0.0
12 5 2 322.49 59.29 17.41 180.0
13 5 2 3477.71 366.15 51.54 180.0
14 5 2 536.26 51.95 23.66 0.0
15 5 2 50.44 16.71 7.03 0.0
16 5 2 869.48 114.00 30.21 180.0
17 5 2 7.13 4.03 1.42 0.0
18 5 2 8.61 2.88 2.71 0.0
19 5 2 21.08 3.50 3.54 180.0
20 5 2 7.46 2.24 2.20 0.0
21 5 2 74.13 31.22 8.51 0.0
22 5 2 16.01 4.32 4.18 0.0
23 5 2 16.43 4.10 5.34 180.0
24 5 2 4.11 4.44 1.33 0.0
25 5 2 11.51 5.58 0.54 180.0
0 6 2 833.77 172.92 23.99 180.0
1 6 2 81.14 14.34 8.56 0.0
2 6 2 107.11 22.59 8.14 180.0
3 6 2 7.14 3.33 1.77 0.0
4 6 2 6.64 2.45 1.18 0.0
5 6 2 60.37 27.02 5.65 180.0
6 6 2 3.84 2.08 0.76 0.0
7 6 2 20.63 4.11 3.76 180.0
8 6 2 23.51 6.49 4.01 180.0
9 6 2 19.45 20.50 3.93 180.0
10 6 2 5.24 3.74 0.51 180.0
11 6 2 19.85 4.34 4.67 0.0
12 6 2 7.14 2.28 2.25 0.0
13 6 2 104.26 11.78 8.10 0.0
14 6 2 36.84 4.34 6.04 180.0
15 6 2 7.23 2.43 1.34 180.0
16 6 2 46.81 8.97 6.53 180.0
17 6 2 7.14 2.12 2.07 180.0
18 6 2 4.60 3.95 0.33 180.0
19 6 2 8.63 2.44 1.09 180.0
20 6 2 2.57 1.91 1.15 0.0
21 6 2 5.61 1.57 0.71 180.0
22 6 2 8.97 2.49 3.18 0.0
23 6 2 11.85 4.87 1.21 0.0
1 7 2 53.96 14.22 6.14 180.0
2 7 2 83.75 13.17 9.96 0.0
3 7 2 170.34 27.30 14.44 180.0
4 7 2 2248.18 474.78 41.90 0.0
5 7 2 85.07 12.43 8.38 0.0
6 7 2 287.17 32.29 18.17 180.0
7 7 2 28.38 3.86 5.75 180.0
8 7 2 13.65 2.19 3.04 180.0
9 7 2 26.70 4.49 4.12 0.0
10 7 2 15.96 2.46 4.02 180.0
11 7 2 25.49 7.62 5.60 0.0
12 7 2 169.30 19.32 12.42 180.0
13 7 2 40.58 4.72 4.53 180.0
14 7 2 4.29 2.27 1.42 0.0
15 7 2 20.92 2.92 3.82 180.0
16 7 2 8.99 13.73 0.60 0.0
17 7 2 33.24 5.26 5.24 180.0
18 7 2 9.54 3.24 2.92 0.0
19 7 2 4.44 2.06 2.18 180.0
20 7 2 28.96 4.76 5.91 0.0
21 7 2 20.58 3.23 4.73 0.0
22 7 2 23.99 6.93 6.29 180.0
23 7 2 2.21 1.94 0.30 0.0
0 8 2 114.90 23.99 6.97 180.0
1 8 2 247.47 176.40 2.28 180.0
2 8 2 426.86 68.65 22.53 0.0
3 8 2 26.00 23.80 3.59 0.0
4 8 2 65.11 15.46 10.02 180.0
5 8 2 52.54 6.57 6.56 180.0
6 8 2 29.81 7.19 6.02 0.0
7 8 2 60.52 7.30 9.14 180.0
8 8 2 96.33 11.56 10.20 180.0
9 8 2 93.88 9.57 10.09 180.0
10 8 2 15.86 5.50 0.92 0.0
11 8 2 140.78 13.92 11.81 0.0
12 8 2 666.33 63.63 28.27 0.0
13 8 2 107.50 15.98 13.40 0.0
14 8 2 132.26 12.51 10.64 180.0
15 8 2 9.99 2.57 2.56 0.0
16 8 2 29.16 41.07 5.02 0.0
17 8 2 82.90 16.83 10.05 180.0
18 8 2 92.35 8.93 9.35 180.0
19 8 2 95.12 11.08 10.74 180.0
20 8 2 43.80 5.72 4.92 0.0
21 8 2 14.61 3.94 4.57 0.0
22 8 2 28.42 5.59 4.11 0.0
23 8 2 14.44 5.98 3.47 0.0
1 9 2 8.45 2.89 1.86 0.0
2 9 2 24.56 5.31 3.33 0.0
3 9 2 45.77 18.27 6.82 0.0
4 9 2 28.91 25.77 0.56 180.0
5 9 2 74.76 9.59 6.77 180.0
6 9 2 5.47 1.62 1.87 180.0
7 9 2 12.00 1.85 3.03 0.0
8 9 2 15.53 2.01 3.51 0.0
9 9 2 7.37 1.85 1.97 0.0
10 9 2 3.09 1.78 0.76 180.0
11 9 2 5.67 1.50 0.45 0.0
12 9 2 10.63 2.43 1.74 0.0
13 9 2 16.78 2.75 2.87 0.0
14 9 2 13.41 3.36 3.00 180.0
15 9 2 21.97 3.62 4.95 180.0
16 9 2 23.46 3.58 3.62 0.0
17 9 2 5.44 2.37 1.48 0.0
18 9 2 11.55 2.80 1.06 0.0
19 9 2 5.14 2.16 2.36 0.0
20 9 2 4.18 2.58 0.29 180.0
21 9 2 2.40 2.03 1.47 0.0
22 9 2 1.57 3.06 0.13 180.0
0 10 2 3569.58 923.79 36.49 0.0
1 10 2 44.54 12.98 6.26 180.0
2 10 2 296.07 37.67 20.70 0.0
3 10 2 8.91 2.58 0.35 0.0
4 10 2 17.58 2.90 3.31 180.0
5 10 2 7.42 1.64 0.61 0.0
6 10 2 9.76 1.67 1.56 180.0
7 10 2 8.15 1.89 2.71 0.0
8 10 2 191.12 19.43 14.14 0.0
9 10 2 27.19 4.03 5.08 180.0
10 10 2 21.61 3.52 5.25 180.0
11 10 2 8.69 1.96 2.62 180.0
12 10 2 447.66 45.24 19.81 0.0
13 10 2 13.14 3.74 1.04 0.0
14 10 2 9.47 2.43 2.45 180.0
15 10 2 15.48 12.18 0.32 180.0
16 10 2 325.36 34.03 17.85 0.0
17 10 2 7.71 2.36 0.68 180.0
18 10 2 12.69 4.62 1.10 180.0
19 10 2 22.19 3.22 5.22 180.0
20 10 2 8.02 4.52 2.30 180.0
21 10 2 5.62 3.41 2.52 0.0
1 11 2 33.35 5.09 5.63 180.0
2 11 2 5.63 2.12 2.25 0.0
3 11 2 152.19 20.27 11.66 180.0
4 11 2 99.15 37.22 9.57 0.0
5 11 2 54.71 8.16 7.93 0.0
6 11 2 29.47 3.79 5.63 180.0
7 11 2 21.22 4.49 6.13 0.0
8 11 2 6.29 1.73 0.48 180.0
9 11 2 18.30 2.59 4.88 0.0
10 11 2 4.18 1.42 0.49 0.0
11 11 2 7.12 1.70 1.18 0.0
12 11 2 33.30 3.44 5.58 180.0
13 11 2 115.37 13.00 11.46 180.0
14 11 2 7.42 3.10 1.35 0.0
15 11 2 12.59 3.17 2.29 180.0
16 11 2 11.55 4.00 2.28 180.0
17 11 2 1.20 2.08 0.06 180.0
18 11 2 9.32 2.90 3.85 0.0
19 11 2 11.08 6.51 2.51 0.0
20 11 2 1.25 2.69 0.60 0.0
21 11 2 12.91 6.07 2.44 0.0
22 11 2 4.17 3.74 1.69 180.0
0 12 2 2971.39 622.95 47.97 0.0
1 12 2 630.93 78.45 26.52 0.0
2 12 2 104.02 22.30 11.51 180.0
3 12 2 23.60 5.21 5.26 0.0
4 12 2 8.10 2.02 2.61 0.0
5 12 2 41.21 4.04 6.41 0.0
6 12 2 51.72 5.45 7.59 180.0
7 12 2 52.25 6.51 7.47 0.0
8 12 2 25.81 5.27 4.71 180.0
9 12 2 241.43 22.10 15.63 180.0
10 12 2 123.38 13.01 11.41 0.0
11 12 2 5.89 1.66 1.85 180.0
12 12 2 43.03 8.56 7.27 180.0
13 12 2 29.42 3.94 5.93 180.0
14 12 2 44.78 5.73 6.40 0.0
15 12 2 12.09 2.30 2.66 180.0
16 12 2 36.96 4.17 5.37 0.0
17 12 2 70.10 6.90 7.65 0.0
18 12 2 9.59 3.00 2.34 0.0
19 12 2 7.79 2.52 3.52 0.0
20 12 2 6.78 2.62 3.05 180.0
1 13 2 8.32 2.27 0.99 0.0
2 13 2 193.40 30.77 16.20 0.0
3 13 2 128.34 17.44 10.70 0.0
4 13 2 5201.88 843.67 59.94 0.0
5 13 2 78.16 12.16 3.28 180.0
6 13 2 2261.96 212.98 41.58 180.0
7 13 2 206.20 25.89 14.02 180.0
8 13 2 19.96 5.24 2.55 0.0
9 13 2 92.91 9.98 9.81 0.0
10 13 2 46.43 4.69 7.56 180.0
11 13 2 13.97 2.32 3.75 180.0
12 13 2 90.08 8.68 9.74 180.0
13 13 2 366.53 31.33 17.25 0.0
14 13 2 11.85 2.37 0.12 180.0
15 13 2 13.10 5.78 1.62 180.0
16 13 2 73.77 9.87 8.35 0.0
17 13 2 126.06 10.75 10.68 180.0
18 13 2 30.69 4.68 6.04 0.0
19 13 2 3.94 2.41 1.78 0.0
20 13 2 7.97 5.21 4.24 0.0
0 14 2 233.52 48.59 17.53 0.0
1 14 2 10.26 3.18 1.55 0.0
2 14 2 20.10 4.31 3.56 180.0
3 14 2 3.01 1.72 1.22 180.0
4 14 2 12.94 2.54 3.99 180.0
5 14 2 7.19 2.86 2.56 180.0
6 14 2 3.81 1.33 2.19 0.0
7 14 2 6.38 1.77 2.54 0.0
8 14 2 492.96 53.92 21.02 180.0
9 14 2 8.81 2.05 2.58 180.0
10 14 2 113.69 10.93 11.25 0.0
11 14 2 4.77 1.87 2.07 0.0
12 14 2 5.40 1.60 2.55 0.0
13 14 2 2.77 1.59 1.29 0.0
14 14 2 3.62 1.59 1.07 0.0
15 14 2 1.64 1.40 0.25 180.0
16 14 2 8.30 1.64 2.51 0.0
17 14 2 6.90 1.89 0.85 0.0
18 14 2 72.79 10.32 7.50 180.0
19 14 2 2.38 3.34 2.14 180.0
20 14 2 1.73 4.15 1.87 0.0
1 15 2 3.73 1.95 1.60 0.0
2 15 2 10.04 1.99 2.70 180.0
3 15 2 19.58 22.40 0.66 180.0
4 15 2 60.09 6.54 6.69 0.0
5 15 2 35.02 3.56 5.69 0.0
6 15 2 21.92 9.55 5.34 0.0
7 15 2 43.77 4.59 5.24 0.0
8 15 2 12.11 2.04 1.42 0.0
9 15 2 25.02 3.86 3.93 0.0
10 15 2 11.95 2.36 3.77 180.0
11 15 2 19.17 3.66 4.42 0.0
12 15 2 38.02 3.79 6.75 180.0
13 15 2 11.71 2.32 1.27 180.0
14 15 2 10.01 2.84 2.50 0.0
15 15 2 5.08 2.46 0.06 0.0
16 15 2 82.23 8.85 8.71 0.0
17 15 2 2.78 1.97 0.16 180.0
18 15 2 7.07 5.96 0.21 180.0
19 15 2 0.00 4.85 1.26 0.0
0 16 2 396.73 63.47 20.29 0.0
1 16 2 727.69 116.68 25.36 0.0
2 16 2 23.35 3.08 4.77 180.0
3 16 2 40.68 5.52 6.97 0.0
4 16 2 17.44 2.69 4.49 180.0
5 16 2 20.38 8.03 2.76 0.0
6 16 2 31.81 3.69 6.53 180.0
7 16 2 10.42 1.81 2.28 0.0
8 16 2 124.01 12.13 12.35 0.0
9 16 2 377.07 39.37 17.90 180.0
10 16 2 63.68 7.64 5.77 0.0
11 16 2 8.26 1.76 1.55 0.0
12 16 2 69.31 7.39 8.24 180.0
13 16 2 11.25 1.90 2.04 0.0
14 16 2 3.04 1.67 1.82 0.0
15 16 2 2.78 1.45 0.91 0.0
16 16 2 6.63 3.70 1.83 180.0
17 16 2 33.32 6.09 5.87 0.0
18 16 2 45.41 19.58 6.16 0.0
1 17 2 6.10 3.00 2.49 0.0
2 17 2 30.08 3.88 5.16 180.0
3 17 2 9.12 2.64 1.61 180.0
4 17 2 57.45 10.75 7.42 180.0
5 17 2 19.24 2.71 3.75 0.0
6 17 2 48.44 5.08 6.79 0.0
7 17 2 10.96 4.47 0.45 0.0
8 17 2 3.26 1.13 0.94 0.0
9 17 2 4.50 1.48 1.72 180.0
10 17 2 2.39 1.31 0.07 0.0
11 17 2 1.15 1.47 0.18 0.0
12 17 2 8.98 2.27 2.62 0.0
13 17 2 8.70 2.82 2.19 180.0
14 17 2 8.25 2.50 1.87 0.0
15 17 2 2.75 2.05 3.19 0.0
16 17 2 4.25 3.79 1.29 180.0
17 17 2 7.23 3.32 2.51 0.0
0 18 2 42.26 5.63 6.55 0.0
1 18 2 87.19 9.42 9.67 0.0
2 18 2 29.96 3.80 6.10 180.0
3 18 2 17.71 2.66 3.93 0.0
4 18 2 24.35 3.41 2.76 0.0
5 18 2 16.38 2.48 3.83 0.0
6 18 2 8.26 1.59 2.45 180.0
7 18 2 25.39 2.86 4.73 0.0
8 18 2 11.65 4.43 1.75 180.0
9 18 2 75.31 6.64 8.94 180.0
10 18 2 7.50 2.20 0.93 0.0
11 18 2 22.92 2.90 4.62 180.0
12 18 2 49.84 5.31 8.39 180.0
13 18 2 7.69 2.25 2.72 180.0
14 18 2 18.30 8.43 5.09 0.0
15 18 2 6.33 3.86 0.58 180.0
16 18 2 14.99 6.21 0.14 180.0
1 19 2 0.81 1.04 0.46 180.0
2 19 2 3.80 1.42 0.52 0.0
3 19 2 2.56 1.64 0.26 0.0
4 19 2 2.92 1.79 1.58 180.0
5 19 2 7.59 1.70 0.48 0.0
6 19 2 6.45 1.30 1.84 0.0
7 19 2 2.93 0.96 0.92 180.0
8 19 2 3.93 1.08 1.01 180.0
9 19 2 2.21 0.94 0.66 180.0
10 19 2 3.32 1.57 0.61 180.0
11 19 2 1.12 1.35 0.69 180.0
12 19 2 4.83 2.40 0.48 0.0
13 19 2 1.95 1.87 0.88 0.0
14 19 2 2.22 2.72 0.74 180.0
15 19 2 1.48 2.82 1.69 0.0
0 20 2 10.26 2.27 2.50 180.0
1 20 2 5.07 1.25 1.89 0.0
2 20 2 8.92 1.80 1.11 180.0
3 20 2 9.26 2.38 2.17 0.0
4 20 2 4.65 1.63 1.37 0.0
5 20 2 6.63 1.70 2.11 0.0
6 20 2 4.06 1.99 2.23 0.0
7 20 2 5.58 1.52 2.38 0.0
8 20 2 383.13 37.41 19.27 180.0
9 20 2 12.98 1.99 3.47 180.0
10 20 2 4.71 1.25 2.42 0.0
11 20 2 1.42 1.29 0.53 180.0
12 20 2 3.58 2.44 2.38 0.0
13 20 2 4.46 4.46 1.62 180.0
14 20 2 2.28 4.26 1.98 0.0
1 21 2 5.48 1.33 2.15 180.0
2 21 2 9.72 1.53 3.18 180.0
3 21 2 12.54 2.28 2.74 180.0
4 21 2 51.44 11.59 7.79 180.0
5 21 2 42.11 5.67 5.30 0.0
6 21 2 81.82 9.34 9.53 0.0
7 21 2 11.88 2.46 3.30 0.0
8 21 2 4.40 1.26 1.22 180.0
9 21 2 2.34 1.00 0.89 180.0
10 21 2 0.00 1.05 0.38 180.0
11 21 2 1.48 2.81 0.69 0.0
12 21 2 6.25 2.76 0.94 180.0
13 21 2 14.62 7.76 5.69 180.0
0 22 2 17.54 4.87 4.17 180.0
1 22 2 7.72 1.26 3.01 0.0
2 22 2 3.40 0.94 1.74 0.0
3 22 2 3.35 1.03 2.01 0.0
4 22 2 2.66 1.70 1.63 180.0
5 22 2 2.44 1.45 0.61 180.0
6 22 2 1.44 1.20 0.25 180.0
7 22 2 1.96 1.43 0.08 180.0
8 22 2 0.10 1.30 0.02 180.0
9 22 2 7.98 3.16 3.81 180.0
10 22 2 5.46 3.03 1.50 180.0
11 22 2 0.00 2.88 0.99 0.0
1 23 2 1.55 1.06 1.12 0.0
2 23 2 8.55 1.41 1.61 180.0
3 23 2 6.87 8.92 1.77 180.0
4 23 2 106.77 18.69 10.39 180.0
5 23 2 3.17 2.38 0.67 180.0
6 23 2 9.20 3.96 4.45 0.0
7 23 2 3.95 3.88 1.22 0.0
8 23 2 1.64 1.62 0.27 0.0
9 23 2 1.41 4.22 2.18 180.0
0 24 2 3.21 3.75 1.51 180.0
1 24 2 21.89 13.95 5.18 0.0
2 24 2 5.93 3.69 0.87 0.0
3 24 2 5.54 3.90 2.88 0.0
4 24 2 1.00 2.97 0.07 0.0
5 24 2 1.44 2.91 0.88 0.0
6 24 2 0.19 3.88 0.87 180.0
6 0 3 74.17 24.86 35.73 180.0
8 0 3 382.62 140.57 21.02 180.0
9 0 3 50.30 9.93 9.45 0.0
10 0 3 119.19 30.35 11.72 180.0
11 0 3 383.37 67.52 21.68 0.0
12 0 3 50.89 9.68 3.10 0.0
13 0 3 26517.44 4640.34 118.59 180.0
14 0 3 30.96 6.55 3.68 180.0
15 0 3 231.26 73.97 4.71 0.0
16 0 3 102.85 59.07 9.44 180.0
17 0 3 97.74 17.32 8.11 0.0
18 0 3 24.27 4.01 5.73 0.0
19 0 3 7.59 2.26 2.17 180.0
20 0 3 10.65 7.14 3.56 0.0
21 0 3 328.43 39.22 17.58 0.0
22 0 3 2.72 1.81 2.37 0.0
23 0 3 189.71 92.54 10.87 180.0
24 0 3 176.89 62.13 14.11 180.0
25 0 3 5.57 2.98 1.73 0.0
3 1 3 111.88 38.06 2.82 180.0
6 1 3 2.99 5.10 5.87 0.0
8 1 3 145.27 53.45 14.39 180.0
9 1 3 34.61 5.87 1.04 0.0
10 1 3 9.00 2.04 1.42 180.0
11 1 3 50.32 7.51 8.37 0.0
12 1 3 13.53 4.55 4.85 0.0
13 1 3 17.15 35.73 2.26 0.0
14 1 3 3.98 1.28 1.04 180.0
15 1 3 5.59 2.01 1.74 180.0
16 1 3 72.12 9.50 8.90 180.0
17 1 3 9.01 2.08 1.06 180.0
18 1 3 11.01 3.22 3.03 180.0
19 1 3 16.85 2.75 3.31 0.0
20 1 3 12.67 1.86 4.16 0.0
21 1 3 7.06 1.27 2.67 180.0
22 1 3 2.52 1.06 1.26 0.0
23 1 3 0.98 1.16 0.52 0.0
24 1 3 0.95 1.73 0.17 180.0
25 1 3 2.48 3.21 1.49 180.0
1 2 3 656.92 105.82 22.78 180.0
2 2 3 5.45 10.43 1.34 180.0
3 2 3 2527.64 478.74 41.76 180.0
4 2 3 956.55 289.84 30.25 0.0
5 2 3 1670.61 280.49 41.85 0.0
6 2 3 15.24 6.85 1.16 0.0
7 2 3 33.83 6.61 4.93 0.0
8 2 3 63.04 9.76 10.50 180.0
9 2 3 26.39 3.92 6.25 0.0
10 2 3 17.11 2.72 3.60 180.0
11 2 3 9.39 3.02 2.78 180.0
12 2 3 137.95 24.05 13.30 180.0
13 2 3 400.15 38.03 21.21 180.0
14 2 3 74.65 16.92 7.81 0.0
15 2 3 11.34 4.33 1.75 180.0
16 2 3 4.99 1.93 1.01 0.0
17 2 3 19.35 7.62 0.91 180.0
18 2 3 2.49 1.89 1.43 0.0
19 2 3 3.44 1.48 0.44 0.0
20 2 3 7.91 2.39 0.71 0.0
21 2 3 22.84 3.64 5.37 0.0
22 2 3 6.45 1.64 2.43 180.0
23 2 3 5.15 1.55 2.11 180.0
24 2 3 3.84 3.91 2.36 180.0
25 2 3 0.42 3.52 0.05 180.0
0 3 3 2566.75 824.16 41.39 0.0
1 3 3 26078.55 5589.83 130.39 180.0
2 3 3 381.68 94.75 22.94 180.0
3 3 3 757.25 157.75 26.09 180.0
4 3 3 30.26 6.31 1.02 0.0
5 3 3 67.50 15.34 9.52 180.0
6 3 3 31.53 8.23 6.59 180.0
7 3 3 27.41 34.78 1.97 180.0
8 3 3 1459.38 193.39 38.35 0.0
9 3 3 2321.69 253.90 45.04 0.0
10 3 3 76.54 15.78 1.91 0.0
11 3 3 122.34 13.63 13.57 180.0
12 3 3 244.91 24.36 16.25 180.0
13 3 3 37.71 7.59 7.25 0.0
14 3 3 9.20 2.10 2.29 0.0
15 3 3 6.48 1.77 1.27 180.0
16 3 3 26.98 8.88 1.74 0.0
17 3 3 113.07 25.29 11.52 180.0
18 3 3 41.69 4.53 6.93 0.0
19 3 3 34.83 6.94 5.25 180.0
20 3 3 4.66 1.47 1.54 180.0
21 3 3 38.16 4.62 5.94 0.0
22 3 3 4.25 1.21 0.65 180.0
23 3 3 5.71 1.65 2.76 0.0
24 3 3 5.43 4.24 2.67 0.0
25 3 3 4.58 3.78 2.07 0.0
1 4 3 46.97 11.00 3.65 180.0
2 4 3 7.99 4.43 3.35 180.0
3 4 3 338.55 139.74 22.80 0.0
4 4 3 46.79 8.02 8.85 0.0
5 4 3 43.07 20.08 1.13 180.0
6 4 3 15.85 7.38 5.15 180.0
7 4 3 23.20 4.43 1.53 180.0
8 4 3 20.07 8.80 4.29 0.0
9 4 3 5.93 1.59 1.21 180.0
10 4 3 5.46 3.09 0.83 180.0
11 4 3 20.62 5.02 4.66 180.0
12 4 3 9.70 1.66 1.88 180.0
13 4 3 126.47 19.50 13.47 0.0
14 4 3 10.80 2.10 3.21 0.0
15 4 3 13.04 2.37 3.68 180.0
16 4 3 11.64 3.41 1.52 0.0
17 4 3 6.72 2.33 1.71 0.0
18 4 3 2.61 1.57 0.05 0.0
19 4 3 3.97 1.64 1.38 0.0
20 4 3 1.88 1.54 0.07 0.0
21 4 3 5.84 1.67 0.64 180.0
22 4 3 2.37 1.58 1.05 180.0
23 4 3 4.16 1.78 0.87 0.0
24 4 3 4.61 2.39 2.30 0.0
25 4 3 1.92 3.35 1.80 180.0
5 5 3 34.41 7.92 7.93 0.0
6 5 3 32.14 5.08 4.71 180.0
7 5 3 338.34 61.64 19.98 0.0
8 5 3 2370.70 317.02 45.63 0.0
9 5 3 45.65 6.24 5.22 0.0
10 5 3 108.83 13.52 8.83 180.0
11 5 3 408.42 54.69 22.64 180.0
12 5 3 88.24 11.18 11.02 180.0
13 5 3 22.28 4.59 1.36 0.0
14 5 3 102.76 12.26 8.60 0.0
15 5 3 8.65 2.79 2.41 180.0
16 5 3 763.49 106.36 26.73 0.0
17 5 3 84.78 39.34 2.07 180.0
18 5 3 237.97 78.32 4.71 0.0
19 5 3 118.08 12.48 9.29 180.0
20 5 3 47.38 9.93 8.26 180.0
21 5 3 114.60 13.81 9.16 0.0
22 5 3 6.24 2.46 2.68 180.0
23 5 3 12.53 14.54 2.03 0.0
24 5 3 10.67 15.31 4.06 0.0
4 6 3 94.50 23.85 10.61 0.0
5 6 3 85.58 22.28 9.10 0.0
6 6 3 56.26 10.57 6.90 180.0
7 6 3 28.37 4.54 4.84 0.0
8 6 3 52.14 6.57 7.20 180.0
9 6 3 15.78 2.90 2.88 0.0
10 6 3 3.34 1.49 1.50 0.0
11 6 3 11.60 3.05 3.40 0.0
12 6 3 6.12 3.31 0.99 0.0
13 6 3 201.83 25.04 16.25 180.0
14 6 3 8.79 3.15 2.46 0.0
15 6 3 4.51 2.52 1.29 0.0
16 6 3 17.36 3.22 3.86 180.0
17 6 3 7.10 2.60 2.71 180.0
18 6 3 3.78 2.25 2.02 180.0
19 6 3 4.86 2.05 2.18 0.0
20 6 3 3.32 1.96 1.95 0.0
21 6 3 7.69 4.49 2.31 0.0
22 6 3 1.40 2.13 0.29 0.0
23 6 3 2.28 2.65 0.55 180.0
2 7 3 12.44 7.04 5.16 0.0
3 7 3 116.96 34.39 10.22 0.0
4 7 3 21.37 4.90 3.97 0.0
5 7 3 90.64 19.26 9.85 0.0
6 7 3 19.07 6.18 4.44 180.0
7 7 3 63.72 15.60 8.17 0.0
8 7 3 115.12 50.48 9.28 180.0
9 7 3 381.00 44.90 22.05 180.0
10 7 3 31.26 5.86 5.62 0.0
11 7 3 11.88 3.06 2.87 180.0
12 7 3 15.08 2.33 3.30 0.0
13 7 3 33.74 4.63 5.13 180.0
14 7 3 39.43 7.40 6.32 0.0
15 7 3 24.00 3.75 5.35 180.0
16 7 3 10.45 2.71 2.90 0.0
17 7 3 109.47 17.67 11.64 0.0
18 7 3 8.60 2.85 3.10 180.0
19 7 3 5.84 2.14 2.65 0.0
20 7 3 3.40 1.86 1.40 0.0
21 7 3 3.34 3.80 1.94 180.0
22 7 3 2.49 2.89 1.30 180.0
23 7 3 1.71 4.09 0.98 180.0
1 8 3 64.54 17.10 8.21 180.0
2 8 3 19.14 10.26 3.17 0.0
3 8 3 396.54 83.44 20.17 0.0
4 8 3 6630.12 1707.42 65.44 0.0
5 8 3 250.27 41.72 14.20 0.0
6 8 3 175.73 122.73 24.11 180.0
7 8 3 759.83 106.11 27.67 180.0
8 8 3 169.95 21.58 18.23 180.0
9 8 3 73.07 14.10 8.16 0.0
10 8 3 8.76 2.78 2.71 180.0
11 8 3 10.74 2.53 0.43 180.0
12 8 3 328.64 47.89 20.25 180.0
13 8 3 750.66 91.15 27.11 0.0
14 8 3 795.02 86.51 27.82 0.0
15 8 3 37.70 8.34 4.98 180.0
16 8 3 10.11 2.66 1.01 0.0
17 8 3 237.81 31.89 12.21 180.0
18 8 3 13.23 5.11 5.50 180.0
19 8 3 11.26 4.50 1.08 0.0
20 8 3 13.07 2.93 0.11 180.0
21 8 3 6.35 2.86 2.26 0.0
22 8 3 13.55 12.92 4.34 180.0
23 8 3 25.11 11.28 4.33 0.0
0 9 3 52.86 13.95 1.89 180.0
1 9 3 53.09 9.94 6.17 0.0
2 9 3 9.21 3.69 2.64 0.0
3 9 3 18.58 4.35 3.17 180.0
4 9 3 5.44 4.89 3.49 180.0
5 9 3 6.58 2.27 2.24 180.0
6 9 3 3.99 1.94 2.34 180.0
7 9 3 9.94 3.38 1.91 0.0
8 9 3 109.64 14.64 12.12 180.0
9 9 3 3.81 2.06 1.22 180.0
10 9 3 31.56 4.03 6.01 0.0
11 9 3 40.97 4.83 6.67 0.0
12 9 3 7.10 2.88 3.41 0.0
13 9 3 25.06 5.92 4.05 180.0
14 9 3 7.56 2.91 1.87 180.0
15 9 3 4.56 1.97 0.09 180.0
16 9 3 9.33 2.42 3.21 180.0
17 9 3 3.64 2.26 1.83 0.0
18 9 3 15.82 5.08 2.20 180.0
19 9 3 0.91 1.95 0.64 180.0
20 9 3 2.73 2.54 2.78 0.0
21 9 3 4.66 2.74 1.64 0.0
22 9 3 0.64 4.56 0.38 0.0
1 10 3 124.12 20.24 11.13 0.0
2 10 3 35.47 5.60 7.09 180.0
3 10 3 2970.68 434.85 47.38 0.0
4 10 3 123.58 74.23 7.93 0.0
5 10 3 435.43 99.37 19.28 180.0
6 10 3 30.06 8.66 4.66 180.0
7 10 3 170.54 46.38 13.70 180.0
8 10 3 44.18 16.38 4.15 0.0
9 10 3 13.06 4.22 0.46 0.0
10 10 3 18.02 2.84 2.20 0.0
11 10 3 20.81 4.73 3.78 180.0
12 10 3 14.31 2.87 5.93 180.0
13 10 3 2190.00 266.72 39.68 0.0
14 10 3 65.22 15.91 9.39 0.0
15 10 3 11.00 2.75 0.85 0.0
16 10 3 36.80 6.41 5.55 0.0
17 10 3 19.81 6.51 3.66 180.0
18 10 3 10.59 2.29 3.62 180.0
19 10 3 3.04 2.00 1.85 0.0
20 10 3 3.27 3.26 0.34 0.0
21 10 3 12.70 18.83 5.07 180.0
22 10 3 14.78 8.23 3.48 180.0
0 11 3 206.07 46.31 16.55 0.0
1 11 3 41.24 8.14 6.86 0.0
2 11 3 30.51 5.06 2.03 180.0
3 11 3 13.10 2.58 3.21 0.0
4 11 3 6.97 3.15 1.99 180.0
5 11 3 8.36 3.98 0.69 0.0
6 11 3 9.48 4.84 1.84 180.0
7 11 3 9.76 9.26 0.16 180.0
8 11 3 33.61 26.78 6.32 0.0
9 11 3 10.45 2.96 1.76 180.0
10 11 3 37.67 6.59 5.41 0.0
11 11 3 8.75 4.17 1.12 180.0
12 11 3 4.67 1.83 1.18 180.0
13 11 3 20.98 3.50 4.76 180.0
14 11 3 7.73 2.28 2.29 180.0
15 11 3 3.86 1.96 1.56 0.0
16 11 3 10.04 1.84 2.44 0.0
17 11 3 8.72 2.56 2.99 0.0
18 11 3 7.65 4.65 1.19 0.0
19 11 3 5.51 2.26 2.19 0.0
20 11 3 0.76 3.06 1.39 0.0
21 11 3 0.00 5.86 2.12 180.0
1 12 3 201.12 29.84 15.14 0.0
2 12 3 15.87 6.28 3.56 0.0
3 12 3 118.99 21.85 10.77 0.0
4 12 3 471.73 92.19 21.56 180.0
5 12 3 545.37 112.48 25.49 180.0
6 12 3 13.98 9.41 0.36 0.0
7 12 3 63.50 10.19 8.55 0.0
8 12 3 49.33 7.15 7.39 0.0
9 12 3 34.34 4.96 4.98 180.0
10 12 3 8.50 2.68 3.00 0.0
11 12 3 6.12 2.36 2.67 0.0
12 12 3 261.16 27.77 16.83 0.0
13 12 3 12.08 2.19 1.60 0.0
14 12 3 157.25 16.42 13.31 180.0
15 12 3 37.07 4.56 5.97 0.0
16 12 3 1.80 1.94 0.78 180.0
17 12 3 36.29 6.40 5.62 0.0
18 12 3 2.29 1.76 0.34 0.0
19 12 3 1.86 2.13 1.01 180.0
20 12 3 0.23 3.35 0.17 180.0
21 12 3 0.00 5.46 5.42 180.0
0 13 3 225.18 80.27 11.95 180.0
1 13 3 8291.33 1469.79 84.36 0.0
2 13 3 171.38 27.62 12.66 0.0
3 13 3 544.99 114.68 21.55 0.0
4 13 3 7.08 2.30 0.48 180.0
5 13 3 149.03 21.97 13.17 0.0
6 13 3 17.36 3.14 3.53 0.0
7 13 3 36.25 11.84 6.61 0.0
8 13 3 1187.99 132.50 30.50 180.0
9 13 3 2834.12 355.98 47.26 180.0
10 13 3 13.91 6.28 0.04 180.0
11 13 3 26.44 6.81 5.08 0.0
12 13 3 264.38 26.98 13.58 0.0
13 13 3 44.25 5.73 7.40 180.0
14 13 3 9.78 2.18 1.12 0.0
15 13 3 8.28 3.26 0.64 180.0
16 13 3 13.10 2.33 1.56 0.0
17 13 3 324.73 29.88 20.13 0.0
18 13 3 96.71 14.15 8.79 180.0
19 13 3 74.50 14.28 7.73 0.0
20 13 3 0.00 6.10 2.29 0.0
1 14 3 22.72 4.62 5.61 0.0
2 14 3 8.07 4.46 1.00 0.0
3 14 3 31.08 5.26 4.43 0.0
4 14 3 5.35 2.39 0.85 180.0
5 14 3 113.66 16.21 9.08 180.0
6 14 3 20.68 5.92 2.45 0.0
7 14 3 94.60 11.45 8.81 180.0
8 14 3 37.24 5.24 6.09 180.0
9 14 3 2.93 1.83 0.28 180.0
10 14 3 5.32 1.74 2.43 0.0
11 14 3 8.09 1.81 1.93 180.0
12 14 3 4.98 2.08 1.24 180.0
13 14 3 94.25 11.28 8.64 0.0
14 14 3 6.83 1.84 2.08 0.0
15 14 3 7.61 2.96 1.60 0.0
16 14 3 2.27 1.44 0.81 0.0
17 14 3 2.58 1.90 2.26 180.0
18 14 3 4.78 2.55 1.36 180.0
19 14 3 3.10 4.61 2.47 180.0
20 14 3 0.00 5.68 2.10 180.0
1 15 3 129.87 23.02 13.58 0.0
2 15 3 13.54 2.69 0.97 180.0
3 15 3 55.76 7.54 5.37 0.0
4 15 3 21.20 4.41 4.43 180.0
5 15 3 18.30 3.22 4.09 0.0
6 15 3 18.02 4.55 4.70 180.0
7 15 3 61.54 8.66 7.20 0.0
8 15 3 336.16 41.09 17.73 180.0
9 15 3 206.86 22.09 14.19 180.0
10 15 3 17.35 2.80 3.99 0.0
11 15 3 4.68 1.78 0.50 180.0
12 15 3 3.66 1.76 1.24 0.0
13 15 3 2.97 1.42 0.30 180.0
14 15 3 2.44 1.45 0.94 0.0
15 15 3 1.71 1.90 1.77 0.0
16 15 3 9.21 3.54 3.88 180.0
17 15 3 80.39 13.04 8.30 0.0
18 15 3 3.72 6.46 2.62 180.0
19 15 3 0.23 2.75 1.62 180.0
1 16 3 10.76 2.79 1.69 180.0
2 16 3 22.44 4.15 4.05 0.0
3 16 3 108.05 17.41 8.87 180.0
4 16 3 445.17 65.19 20.25 0.0
5 16 3 61.29 8.77 6.79 0.0
6 16 3 93.31 58.73 13.61 180.0
7 16 3 183.65 29.83 12.53 0.0
8 16 3 14.69 5.14 1.29 180.0
9 16 3 5.23 1.50 1.27 180.0
10 16 3 5.10 1.32 2.26 180.0
11 16 3 17.20 2.80 3.81 0.0
12 16 3 2.76 1.43 0.25 180.0
13 16 3 147.72 15.09 13.09 180.0
14 16 3 12.49 2.76 2.46 0.0
15 16 3 4.84 2.02 1.53 0.0
16 16 3 6.96 3.24 1.29 0.0
17 16 3 12.85 10.43 5.66 0.0
18 16 3 0.00 5.56 0.75 0.0
0 17 3 34.69 42.57 0.76 180.0
1 17 3 99.18 14.64 11.62 180.0
2 17 3 37.04 29.85 1.35 180.0
3 17 3 3.46 3.05 0.49 180.0
4 17 3 8.11 2.73 2.39 180.0
5 17 3 2.97 2.37 0.52 0.0
6 17 3 5.08 2.27 1.55 180.0
7 17 3 6.92 2.60 1.90 180.0
8 17 3 29.09 5.87 5.15 0.0
9 17 3 20.53 3.20 5.68 0.0
10 17 3 10.72 2.03 2.38 180.0
11 17 3 4.23 2.05 2.65 180.0
12 17 3 7.21 1.64 2.98 180.0
13 17 3 19.43 2.64 3.65 0.0
14 17 3 2.19 1.86 0.57 180.0
15 17 3 6.38 2.84 3.43 0.0
16 17 3 0.00 2.86 0.52 180.0
17 17 3 4.41 5.41 4.22 180.0
1 18 3 9.12 2.43 1.53 0.0
2 18 3 3.77 2.78 0.75 0.0
3 18 3 30.39 5.69 4.65 180.0
4 18 3 99.19 18.14 9.92 180.0
5 18 3 16.41 6.18 2.92 180.0
6 18 3 10.37 2.73 2.42 0.0
7 18 3 71.36 7.66 8.39 0.0
8 18 3 9.11 1.96 2.33 0.0
9 18 3 12.84 2.36 4.47 180.0
10 18 3 4.42 1.40 1.03 0.0
11 18 3 4.18 1.42 0.60 180.0
12 18 3 43.54 6.61 7.17 0.0
13 18 3 110.43 13.33 9.94 180.0
14 18 3 35.14 5.11 7.54 180.0
15 18 3 13.03 4.88 3.06 0.0
16 18 3 0.00 6.48 0.34 0.0
0 19 3 12.90 4.13 3.74 180.0
1 19 3 18.74 3.64 3.94 180.0
2 19 3 5.76 2.15 0.97 180.0
3 19 3 3.21 2.23 0.87 0.0
4 19 3 2.11 1.92 1.17 0.0
5 19 3 1.89 1.96 0.78 0.0
6 19 3 2.35 1.40 1.25 0.0
7 19 3 8.59 2.39 3.21 180.0
8 19 3 26.40 4.22 4.38 0.0
9 19 3 10.94 3.75 3.18 0.0
10 19 3 5.87 2.75 2.01 180.0
11 19 3 11.10 1.94 3.04 180.0
12 19 3 3.14 1.53 1.90 180.0
13 19 3 2.46 4.39 2.78 0.0
14 19 3 1.05 2.97 0.75 0.0
15 19 3 1.18 2.93 0.48 0.0
1 20 3 2.52 1.81 0.35 180.0
2 20 3 3.25 2.30 0.90 0.0
3 20 3 15.65 3.29 4.40 0.0
4 20 3 23.03 3.46 5.18 180.0
5 20 3 21.09 3.77 5.42 180.0
6 20 3 7.94 2.21 3.51 0.0
7 20 3 54.01 4.90 7.51 180.0
8 20 3 8.12 2.71 3.37 180.0
9 20 3 9.26 1.98 3.21 180.0
10 20 3 2.24 1.14 1.08 0.0
11 20 3 18.13 4.27 4.83 180.0
12 20 3 5.09 3.28 2.00 0.0
13 20 3 99.32 36.69 10.10 0.0
0 21 3 19.29 5.32 2.56 0.0
1 21 3 107.95 17.40 10.41 180.0
2 21 3 6.02 2.54 1.48 180.0
3 21 3 7.89 2.38 1.82 180.0
4 21 3 2.77 1.71 0.62 0.0
5 21 3 2.79 1.66 0.37 180.0
6 21 3 2.52 2.29 0.63 180.0
7 21 3 11.05 2.69 3.53 0.0
8 21 3 3.32 1.61 1.19 180.0
9 21 3 3.36 3.80 1.57 0.0
10 21 3 6.96 2.87 1.87 180.0
11 21 3 2.01 3.56 1.02 180.0
12 21 3 4.15 3.69 0.54 180.0
1 22 3 7.04 2.24 2.39 180.0
2 22 3 1.81 1.64 0.62 180.0
3 22 3 2.97 1.66 0.20 0.0
4 22 3 26.26 4.05 6.59 0.0
5 22 3 7.47 2.35 2.05 0.0
6 22 3 8.34 3.09 3.41 180.0
7 22 3 3.30 1.71 1.70 180.0
8 22 3 4.23 2.34 3.29 180.0
9 22 3 0.19 2.85 0.19 180.0
10 22 3 1.10 2.32 0.72 0.0
0 23 3 3.00 2.81 2.25 0.0
1 23 3 98.69 53.76 13.57 180.0
2 23 3 9.65 14.32 0.69 180.0
3 23 3 16.89 4.14 4.07 180.0
4 23 3 2.30 2.67 0.17 180.0
5 23 3 9.90 3.32 3.03 180.0
6 23 3 6.26 4.96 2.41 180.0
7 23 3 1.94 2.22 2.66 180.0
8 23 3 9.46 4.49 5.29 0.0
1 24 3 0.59 3.26 1.45 180.0
2 24 3 2.11 4.23 0.37 0.0
3 24 3 6.10 3.16 1.62 180.0
4 24 3 50.58 9.78 8.04 0.0
5 24 3 10.15 7.84 3.79 0.0
3 0 4 280.09 92.77 14.56 180.0
8 0 4 7340.68 1819.67 114.50 0.0
9 0 4 901.44 223.70 17.02 180.0
11 0 4 137.88 32.10 13.57 0.0
12 0 4 3439.93 602.68 49.23 180.0
13 0 4 1867.94 462.86 34.54 180.0
14 0 4 77.81 14.38 6.65 0.0
15 0 4 19.55 6.96 4.14 0.0
16 0 4 130.05 33.12 13.16 0.0
17 0 4 26.84 9.58 0.78 180.0
18 0 4 401.85 70.83 18.96 0.0
19 0 4 20.50 14.70 6.20 0.0
20 0 4 29.06 5.44 4.23 180.0
21 0 4 27.47 4.73 3.65 0.0
22 0 4 55.54 31.63 5.08 180.0
24 0 4 81.12 18.58 7.21 0.0
25 0 4 11.65 4.58 2.94 180.0
2 1 4 75.70 26.66 6.92 0.0
8 1 4 61.06 12.37 1.99 0.0
9 1 4 17.63 5.64 6.16 0.0
11 1 4 5.94 1.72 1.42 180.0
12 1 4 35.36 10.34 7.38 0.0
13 1 4 125.43 22.55 10.31 180.0
14 1 4 33.15 4.46 7.25 180.0
15 1 4 80.61 14.81 9.22 180.0
16 1 4 15.05 2.62 3.42 180.0
17 1 4 4.86 1.99 1.27 180.0
18 1 4 4.66 1.55 1.23 0.0
19 1 4 3.04 1.99 0.24 180.0
20 1 4 3.70 1.42 0.93 0.0
21 1 4 24.64 4.04 5.54 0.0
22 1 4 2.73 1.16 1.49 0.0
23 1 4 5.03 1.98 1.92 0.0
24 1 4 5.59 3.29 3.19 180.0
25 1 4 1.61 2.29 3.29 180.0
0 2 4 46.76 17.01 4.65 0.0
1 2 4 1190.21 389.61 42.49 0.0
2 2 4 29.27 13.35 5.85 180.0
3 2 4 116.85 25.79 11.14 0.0
4 2 4 29.79 7.43 5.92 0.0
5 2 4 157.27 34.63 14.32 0.0
6 2 4 12.20 3.25 3.37 0.0
7 2 4 403.30 74.30 23.41 0.0
8 2 4 191.96 69.19 13.29 0.0
9 2 4 1497.47 279.93 37.33 180.0
10 2 4 47.65 11.60 5.33 180.0
11 2 4 51.97 8.02 8.43 180.0
12 2 4 51.55 6.58 8.00 180.0
13 2 4 17.21 4.90 5.05 180.0
14 2 4 12.07 2.61 3.75 0.0
15 2 4 18.94 6.37 3.06 0.0
16 2 4 20.57 6.28 3.69 0.0
17 2 4 143.20 23.68 12.54 0.0
18 2 4 10.87 2.82 2.08 0.0
19 2 4 13.07 3.08 2.82 180.0
20 2 4 4.14 1.73 0.42 0.0
21 2 4 2.82 2.03 1.15 180.0
22 2 4 3.91 2.00 1.45 180.0
23 2 4 2.86 2.43 2.91 180.0
24 2 4 4.41 3.29 1.98 0.0
1 3 4 302.65 52.40 13.53 0.0
2 3 4 351.41 78.74 19.51 180.0
3 3 4 257.42 52.41 11.77 0.0
4 3 4 2239.68 447.24 41.02 180.0
5 3 4 832.11 141.51 24.55 180.0
6 3 4 356.50 47.78 18.12 0.0
7 3 4 326.76 54.32 18.41 0.0
8 3 4 57.47 7.26 8.66 0.0
9 3 4 15.58 2.92 3.50 0.0
10 3 4 23.81 4.10 4.87 0.0
11 3 4 16.94 4.24 4.13 0.0
12 3 4 13.62 7.74 2.76 0.0
13 3 4 6.17 2.46 0.35 0.0
14 3 4 6.88 1.71 1.79 0.0
15 3 4 67.83 8.43 7.52 0.0
16 3 4 21.97 3.38 4.54 180.0
17 3 4 6.06 1.78 1.74 180.0
18 3 4 11.43 2.06 3.75 180.0
19 3 4 3.32 1.80 0.51 180.0
20 3 4 4.06 1.39 1.84 180.0
21 3 4 2.78 1.39 0.88 180.0
22 3 4 5.42 1.58 2.48 0.0
23 3 4 1.61 1.32 0.74 0.0
24 3 4 51.02 17.50 7.48 0.0
0 4 4 1790.27 541.51 18.86 180.0
1 4 4 718.64 177.81 1.99 180.0
2 4 4 324.99 69.77 5.95 0.0
3 4 4 52.56 9.77 6.17 0.0
4 4 4 32.90 14.21 0.47 0.0
5 4 4 12.03 3.22 1.83 180.0
6 4 4 17.15 5.34 3.43 0.0
7 4 4 23.19 7.69 0.42 180.0
8 4 4 343.84 52.22 20.24 180.0
9 4 4 69.05 48.14 4.16 180.0
10 4 4 26.40 34.41 3.09 0.0
11 4 4 10.83 6.62 0.46 0.0
12 4 4 44.70 5.05 5.85 0.0
13 4 4 23.96 5.81 5.16 0.0
14 4 4 5.45 6.68 0.38 0.0
15 4 4 13.08 4.44 2.52 0.0
16 4 4 30.63 14.47 4.04 180.0
17 4 4 7.58 3.53 0.41 0.0
18 4 4 16.67 6.90 2.72 180.0
19 4 4 2.26 1.19 0.69 180.0
20 4 4 5.66 1.47 1.93 0.0
21 4 4 2.96 1.12 1.09 180.0
22 4 4 1.48 1.34 0.39 0.0
23 4 4 0.77 1.94 0.24 180.0
24 4 4 3.62 3.69 1.24 180.0
1 5 4 531.13 158.63 34.61 0.0
2 5 4 320.52 138.07 24.49 180.0
3 5 4 965.84 292.67 50.42 0.0
4 5 4 47.96 24.70 0.51 0.0
5 5 4 277.91 54.98 9.21 180.0
6 5 4 53.29 17.03 7.81 0.0
8 5 4 55.95 342.52 8.50 0.0
9 5 4 138.45 28.95 12.14 180.0
10 5 4 15.73 3.34 2.81 0.0
11 5 4 19.81 7.73 2.73 180.0
12 5 4 117.46 12.58 14.04 180.0
13 5 4 774.48 73.22 27.48 0.0
14 5 4 268.07 31.22 15.48 0.0
15 5 4 1435.16 133.95 32.53 0.0
16 5 4 19.83 3.99 2.77 0.0
17 5 4 12.81 10.59 0.92 180.0
18 5 4 22.39 3.17 5.21 180.0
19 5 4 17.59 5.86 0.67 180.0
20 5 4 5.28 1.28 0.19 180.0
21 5 4 175.05 31.87 11.33 180.0
22 5 4 14.20 11.84 1.80 180.0
23 5 4 5.35 2.15 0.36 0.0
4 6 4 7.70 3.11 2.27 0.0
6 6 4 27.12 11.29 3.01 180.0
7 6 4 12.39 7.41 1.86 0.0
8 6 4 150.81 23.89 12.07 0.0
9 6 4 42.65 12.55 7.19 180.0
10 6 4 12.20 4.53 2.70 180.0
11 6 4 6.91 2.33 1.62 0.0
12 6 4 24.89 3.57 0.79 180.0
13 6 4 8.55 2.19 1.04 180.0
14 6 4 7.76 2.15 1.61 180.0
15 6 4 14.50 3.01 4.13 180.0
16 6 4 34.36 7.87 5.60 0.0
17 6 4 10.62 2.37 3.24 0.0
18 6 4 8.29 2.74 2.03 0.0
19 6 4 8.33 2.33 1.41 180.0
20 6 4 2.62 1.77 1.53 180.0
21 6 4 3.67 1.69 1.54 0.0
22 6 4 0.85 1.42 0.12 0.0
23 6 4 0.75 1.87 0.70 0.0
24 6 4 0.42 3.23 0.83 180.0
5 7 4 190.67 94.97 11.84 180.0
6 7 4 92.96 24.29 7.83 180.0
7 7 4 26.85 14.69 4.91 180.0
8 7 4 25.12 4.36 4.82 0.0
9 7 4 53.16 7.55 7.62 180.0
10 7 4 8.52 3.02 0.01 180.0
11 7 4 5.83 1.93 2.98 180.0
12 7 4 86.50 10.04 7.79 0.0
13 7 4 289.93 32.16 18.73 0.0
14 7 4 55.30 10.49 7.85 180.0
15 7 4 11.66 2.47 1.47 0.0
16 7 4 13.81 3.10 2.98 0.0
17 7 4 25.88 4.31 4.49 0.0
18 7 4 5.81 2.05 0.37 0.0
19 7 4 4.42 2.09 0.84 180.0
20 7 4 4.69 2.20 2.51 0.0
21 7 4 9.32 4.02 4.20 180.0
22 7 4 9.15 23.01 1.01 180.0
23 7 4 1.98 3.64 1.34 0.0
5 8 4 32.25 12.24 7.30 0.0
6 8 4 87.96 18.36 9.07 0.0
7 8 4 329.38 84.60 23.02 0.0
8 8 4 558.41 69.52 22.64 180.0
9 8 4 4195.43 564.16 62.62 180.0
10 8 4 89.49 18.25 8.61 180.0
11 8 4 36.67 5.67 6.12 180.0
12 8 4 429.83 50.52 19.26 0.0
13 8 4 272.13 31.89 16.28 0.0
14 8 4 3.67 2.08 1.73 180.0
15 8 4 29.91 3.91 3.92 180.0
16 8 4 42.74 7.48 5.52 180.0
17 8 4 373.46 55.91 19.75 0.0
18 8 4 39.37 5.73 5.83 180.0
19 8 4 49.24 8.45 8.78 180.0
20 8 4 23.51 3.97 3.64 0.0
21 8 4 3.14 2.15 0.51 180.0
22 8 4 4.06 3.91 0.75 0.0
2 9 4 14.44 7.37 4.74 0.0
3 9 4 15.94 7.69 3.32 0.0
4 9 4 77.38 16.32 10.05 180.0
5 9 4 250.30 54.81 16.00 180.0
6 9 4 35.15 7.91 4.36 0.0
7 9 4 7.47 2.86 2.34 180.0
8 9 4 23.00 20.21 1.84 180.0
9 9 4 10.60 3.88 2.35 0.0
10 9 4 3.35 2.26 1.35 0.0
11 9 4 4.70 2.09 0.20 180.0
12 9 4 41.12 8.03 3.45 0.0
13 9 4 18.05 3.48 4.98 0.0
14 9 4 28.60 7.69 4.28 180.0
15 9 4 34.98 4.93 5.68 180.0
16 9 4 3.09 2.21 1.75 180.0
17 9 4 4.74 1.78 1.73 180.0
18 9 4 5.90 2.03 1.51 0.0
19 9 4 2.83 2.02 0.61 0.0
20 9 4 2.21 2.14 1.89 180.0
21 9 4 10.23 4.20 2.92 180.0
22 9 4 5.67 5.04 2.12 0.0
1 10 4 14.65 7.34 3.13 180.0
2 10 4 203.26 52.37 16.43 0.0
3 10 4 219.49 45.93 15.80 0.0
4 10 4 21.51 6.19 4.89 180.0
5 10 4 28.75 8.19 6.51 180.0
6 10 4 70.47 17.57 1.75 0.0
7 10 4 13.72 8.71 4.11 0.0
8 10 4 787.99 433.78 36.93 180.0
9 10 4 35.56 14.15 7.32 180.0
10 10 4 39.94 10.77 0.51 180.0
11 10 4 12.80 2.58 2.67 180.0
12 10 4 287.44 32.87 16.88 0.0
13 10 4 242.37 58.83 16.06 0.0
14 10 4 5.65 2.31 2.08 180.0
15 10 4 7.56 2.92 3.92 180.0
16 10 4 50.91 6.04 7.19 180.0
17 10 4 28.40 9.79 5.55 0.0
18 10 4 32.49 8.56 5.31 180.0
19 10 4 9.49 2.88 2.12 180.0
20 10 4 18.83 3.42 0.48 180.0
21 10 4 2.15 4.10 1.12 180.0
1 11 4 49.19 10.81 6.99 0.0
2 11 4 10.76 4.57 0.77 0.0
3 11 4 48.78 11.96 8.88 0.0
4 11 4 17.62 4.81 2.91 180.0
5 11 4 139.01 35.71 8.68 180.0
6 11 4 17.64 3.91 3.20 180.0
7 11 4 19.92 8.81 3.97 180.0
8 11 4 10.55 3.02 2.90 0.0
9 11 4 4.84 3.04 0.06 180.0
10 11 4 6.52 2.57 1.94 0.0
11 11 4 18.18 3.52 4.63 0.0
12 11 4 7.33 2.53 1.66 0.0
13 11 4 48.76 10.74 5.99 0.0
14 11 4 16.92 5.67 2.38 180.0
15 11 4 4.26 1.67 0.74 180.0
16 11 4 6.79 1.94 1.79 0.0
17 11 4 4.61 2.15 0.04 180.0
18 11 4 4.63 2.52 1.42 0.0
19 11 4 3.28 1.88 0.67 0.0
20 11 4 2.37 1.87 1.15 180.0
21 11 4 0.00 6.53 0.64 180.0
0 12 4 103.34 26.90 14.16 0.0
1 12 4 606.41 109.95 25.28 180.0
2 12 4 41.01 6.37 6.78 180.0
3 12 4 225.25 34.12 15.07 180.0
4 12 4 17.65 4.11 4.78 180.0
5 12 4 79.07 16.43 8.99 180.0
6 12 4 25.82 6.73 4.62 180.0
7 12 4 563.79 96.54 21.49 180.0
8 12 4 74.58 11.50 6.00 0.0
9 12 4 1835.67 473.21 38.22 0.0
10 12 4 11.02 2.81 1.71 0.0
11 12 4 63.59 9.59 10.09 0.0
12 12 4 37.18 6.51 6.11 180.0
13 12 4 2.30 1.90 1.46 180.0
14 12 4 1.70 2.26 0.43 0.0
15 12 4 2.00 1.80 0.44 0.0
16 12 4 5.96 1.86 0.95 0.0
17 12 4 208.07 20.87 16.17 180.0
18 12 4 10.63 7.34 1.83 0.0
19 12 4 38.13 6.80 5.68 0.0
20 12 4 10.21 8.60 3.70 180.0
21 12 4 0.00 5.09 0.28 0.0
1 13 4 14.54 3.96 0.78 180.0
2 13 4 163.69 24.28 11.54 0.0
3 13 4 19.73 3.99 2.63 0.0
4 13 4 919.58 226.05 25.34 0.0
5 13 4 55.56 11.37 5.66 0.0
6 13 4 234.05 42.67 15.22 180.0
7 13 4 293.90 46.20 15.75 180.0
8 13 4 29.21 4.85 4.06 180.0
9 13 4 37.24 14.93 5.77 180.0
10 13 4 12.54 3.12 3.34 180.0
11 13 4 23.79 5.40 6.09 180.0
12 13 4 10.70 2.97 0.97 0.0
13 13 4 107.01 11.71 10.27 0.0
14 13 4 52.79 10.13 4.81 180.0
15 13 4 38.69 5.01 5.56 180.0
16 13 4 40.76 5.08 6.07 0.0
17 13 4 25.42 5.23 4.61 0.0
18 13 4 12.33 3.12 3.39 0.0
19 13 4 0.00 6.33 0.21 180.0
20 13 4 15.08 7.12 2.89 0.0
0 14 4 4.46 3.05 2.09 180.0
1 14 4 12.53 3.01 2.04 0.0
2 14 4 12.40 4.94 2.99 0.0
3 14 4 10.81 3.44 3.26 0.0
4 14 4 2.23 1.18 0.18 0.0
5 14 4 3.32 2.63 0.67 180.0
6 14 4 2.80 2.49 0.74 180.0
7 14 4 15.59 3.74 3.59 0.0
8 14 4 16.24 7.92 2.45 0.0
9 14 4 84.86 22.90 6.49 180.0
10 14 4 8.26 2.98 3.58 180.0
11 14 4 6.21 2.00 2.48 180.0
12 14 4 4.05 2.76 0.31 180.0
13 14 4 16.53 2.76 2.93 0.0
14 14 4 5.47 2.10 2.67 0.0
15 14 4 2.69 1.65 0.96 0.0
16 14 4 5.40 1.57 1.56 0.0
17 14 4 12.59 4.08 1.26 0.0
18 14 4 2.97 2.70 1.14 180.0
19 14 4 3.11 3.12 1.97 180.0
1 15 4 40.36 6.47 5.98 0.0
2 15 4 21.60 4.91 5.02 0.0
3 15 4 85.99 161.65 7.06 0.0
4 15 4 31.26 7.94 3.70 180.0
5 15 4 1789.60 304.06 34.57 180.0
6 15 4 81.05 14.97 7.82 0.0
7 15 4 16.65 6.47 1.31 180.0
8 15 4 53.29 6.66 8.27 180.0
9 15 4 13.51 4.92 3.23 180.0
10 15 4 7.68 1.97 2.01 180.0
11 15 4 8.21 2.17 3.50 180.0
12 15 4 4.78 2.32 0.55 180.0
13 15 4 26.10 3.38 4.18 0.0
14 15 4 5.52 8.34 1.51 0.0
15 15 4 29.58 3.93 5.33 180.0
16 15 4 4.52 2.16 0.74 0.0
17 15 4 4.42 2.75 2.44 0.0
18 15 4 1.29 3.24 0.16 180.0
19 15 4 0.00 3.10 1.33 180.0
0 16 4 315.98 66.83 18.05 180.0
1 16 4 153.94 20.97 10.93 0.0
2 16 4 6.86 3.67 1.91 180.0
3 16 4 8.77 3.02 1.75 0.0
4 16 4 12.63 3.31 3.85 0.0
5 16 4 2.76 1.46 1.15 0.0
6 16 4 6.31 2.83 1.65 0.0
7 16 4 39.75 9.45 6.74 180.0
8 16 4 177.40 18.53 14.28 0.0
9 16 4 8.04 2.43 0.44 0.0
10 16 4 58.27 8.38 7.84 180.0
11 16 4 32.65 5.12 6.09 0.0
12 16 4 75.61 10.46 8.93 180.0
13 16 4 9.58 3.62 2.70 180.0
14 16 4 6.03 1.82 2.24 0.0
15 16 4 3.96 2.10 1.64 0.0
16 16 4 13.59 3.40 4.01 180.0
17 16 4 14.15 11.47 5.39 180.0
18 16 4 28.68 12.70 6.71 0.0
1 17 4 9.76 2.76 1.88 180.0
2 17 4 20.34 7.88 1.15 180.0
3 17 4 36.25 13.29 5.25 180.0
4 17 4 8.48 3.06 0.19 0.0
5 17 4 6.17 2.90 1.57 0.0
6 17 4 9.21 2.21 3.15 0.0
7 17 4 3.04 2.41 0.82 0.0
8 17 4 5.94 2.23 1.95 180.0
9 17 4 4.57 2.01 0.98 0.0
10 17 4 3.20 2.07 1.86 180.0
11 17 4 2.62 1.28 1.43 0.0
12 17 4 12.49 2.17 2.56 180.0
13 17 4 27.72 4.05 5.81 180.0
14 17 4 30.87 5.22 4.98 0.0
15 17 4 3.91 1.97 0.96 0.0
16 17 4 0.48 3.43 1.56 180.0
17 17 4 1.95 3.86 2.04 180.0
0 18 4 196.27 141.67 7.29 0.0
1 18 4 228.42 32.86 12.96 180.0
3 18 4 133.41 28.48 11.72 180.0
4 18 4 5.29 2.19 0.51 0.0
5 18 4 8.13 3.29 3.29 180.0
6 18 4 4.94 1.96 1.02 180.0
7 18 4 46.41 6.65 7.79 180.0
8 18 4 170.90 28.04 12.31 0.0
9 18 4 371.24 48.43 21.14 0.0
10 18 4 8.85 2.44 1.96 180.0
11 18 4 13.59 4.26 3.96 0.0
12 18 4 73.74 9.54 8.22 180.0
13 18 4 10.94 2.60 3.96 180.0
14 18 4 1.04 2.75 0.30 0.0
15 18 4 4.20 3.72 1.87 0.0
16 18 4 0.87 3.88 1.24 0.0
1 19 4 7.62 2.88 1.79 180.0
2 19 4 1.62 1.80 1.57 180.0
3 19 4 17.38 3.43 3.69 180.0
4 19 4 6.48 2.40 0.06 180.0
5 19 4 44.29 7.06 6.11 0.0
6 19 4 7.46 3.07 1.20 180.0
7 19 4 4.98 2.39 2.19 0.0
8 19 4 1.85 2.01 0.75 0.0
9 19 4 2.22 1.76 0.06 0.0
10 19 4 1.24 1.14 0.17 0.0
11 19 4 1.79 1.83 1.37 0.0
12 19 4 5.86 1.66 1.48 0.0
13 19 4 25.58 7.43 4.47 180.0
14 19 4 1.99 2.89 0.16 180.0
15 19 4 0.00 4.32 0.02 0.0
0 20 4 55.31 12.27 0.21 180.0
1 20 4 55.55 27.40 7.12 180.0
2 20 4 4.60 2.01 0.87 0.0
3 20 4 7.78 2.10 3.13 180.0
4 20 4 6.74 2.04 1.77 0.0
5 20 4 6.72 2.26 2.27 180.0
6 20 4 4.13 1.51 1.89 0.0
7 20 4 3.87 2.38 0.47 180.0
8 20 4 9.45 4.01 0.55 180.0
9 20 4 9.31 5.38 2.68 0.0
10 20 4 6.15 1.90 0.87 0.0
11 20 4 3.09 2.36 0.90 180.0
13 20 4 4.00 6.93 3.19 0.0
1 21 4 7.43 2.47 2.84 0.0
2 21 4 8.32 2.75 2.18 180.0
3 21 4 16.36 3.67 4.09 0.0
4 21 4 19.10 3.52 2.81 180.0
5 21 4 63.63 8.36 9.01 180.0
6 21 4 38.10 5.62 6.88 0.0
7 21 4 4.52 2.44 0.67 0.0
8 21 4 14.38 5.64 3.36 180.0
9 21 4 3.90 4.00 2.12 180.0
10 21 4 0.68 1.72 0.70 0.0
11 21 4 4.86 3.70 2.38 180.0
12 21 4 12.20 7.22 3.02 180.0
0 22 4 33.85 13.37 4.96 180.0
1 22 4 17.07 3.20 4.34 0.0
2 22 4 5.45 2.24 2.10 0.0
3 22 4 8.17 2.44 2.84 0.0
4 22 4 2.68 2.52 1.81 0.0
5 22 4 0.61 2.73 0.57 180.0
6 22 4 0.00 2.20 0.75 0.0
7 22 4 3.73 1.95 1.15 0.0
8 22 4 1.33 4.49 0.69 180.0
9 22 4 32.05 13.76 5.76 180.0
10 22 4 0.00 3.55 1.58 180.0
1 23 4 2.66 3.23 0.67 0.0
2 23 4 7.62 3.50 0.52 180.0
3 23 4 0.60 3.60 0.49 180.0
4 23 4 9.30 3.66 4.72 180.0
5 23 4 9.46 7.16 0.06 0.0
6 23 4 7.89 3.17 2.08 0.0
7 23 4 2.30 5.20 1.39 0.0
0 24 4 40.61 12.12 5.77 180.0
1 24 4 49.63 19.62 4.97 0.0
2 24 4 0.38 5.08 1.01 0.0
2 0 5 1414.13 496.81 39.96 0.0
3 0 5 4731.31 1552.53 56.37 0.0
10 0 5 8.62 7.09 5.17 180.0
11 0 5 8.05 4.04 1.99 180.0
14 0 5 1491.48 260.28 37.48 180.0
15 0 5 1997.58 495.14 35.17 0.0
16 0 5 36.75 11.40 7.34 0.0
17 0 5 109.76 31.62 6.93 0.0
18 0 5 50.26 10.91 6.45 0.0
19 0 5 48.35 13.24 4.26 180.0
20 0 5 4.14 4.15 1.48 180.0
21 0 5 88.22 22.92 9.99 180.0
22 0 5 25.23 8.12 3.43 0.0
24 0 5 4.70 2.82 1.24 0.0
2 1 5 99.97 33.45 6.25 0.0
10 1 5 34.96 8.05 4.02 180.0
11 1 5 8.62 2.92 4.11 0.0
13 1 5 153.55 56.49 9.60 180.0
14 1 5 28.16 4.47 4.02 180.0
15 1 5 14.31 3.51 2.35 180.0
16 1 5 2.19 5.13 0.79 180.0
17 1 5 3.64 3.07 1.96 180.0
18 1 5 7.79 8.64 1.92 180.0
19 1 5 4.00 1.88 1.96 0.0
20 1 5 29.30 6.15 3.72 0.0
21 1 5 3.48 1.84 2.30 0.0
22 1 5 1.89 1.37 1.27 0.0
23 1 5 1.44 1.32 0.28 180.0
24 1 5 10.84 5.49 2.34 0.0
3 2 5 455.43 226.89 18.26 0.0
7 2 5 31.42 12.72 1.35 180.0
10 2 5 4.85 4.63 2.65 180.0
11 2 5 2.84 2.96 1.82 180.0
13 2 5 133.17 28.11 12.76 0.0
14 2 5 12.11 4.71 1.21 0.0
15 2 5 92.23 10.67 9.32 0.0
16 2 5 26.61 9.25 6.58 0.0
17 2 5 9.76 2.47 2.45 0.0
18 2 5 6.21 1.93 1.14 0.0
19 2 5 8.38 3.37 2.33 180.0
20 2 5 1.85 1.24 0.13 180.0
21 2 5 8.08 2.34 3.17 180.0
22 2 5 8.91 3.04 2.74 180.0
23 2 5 5.80 3.73 1.20 0.0
0 3 5 5309.27 955.93 58.63 0.0
1 3 5 129.14 27.20 15.08 0.0
2 3 5 299.23 50.68 17.98 180.0
3 3 5 152.85 23.06 13.65 0.0
4 3 5 50.60 37.91 5.37 180.0
5 3 5 5.24 2.71 1.31 180.0
6 3 5 52.45 14.09 5.17 180.0
7 3 5 106.20 63.40 8.44 0.0
8 3 5 355.95 47.98 20.38 180.0
9 3 5 403.18 60.50 20.88 180.0
10 3 5 165.75 80.42 20.02 0.0
11 3 5 10.61 3.48 0.69 0.0
12 3 5 20.91 7.84 4.30 180.0
13 3 5 84.71 28.49 11.23 0.0
14 3 5 14.97 2.77 4.50 0.0
15 3 5 15.10 3.10 3.93 180.0
16 3 5 6.89 2.28 1.59 180.0
17 3 5 11.63 2.56 3.83 0.0
18 3 5 3.84 1.99 0.17 0.0
19 3 5 26.42 4.05 4.80 180.0
20 3 5 27.71 8.70 6.47 180.0
21 3 5 7.38 1.97 2.36 0.0
22 3 5 4.28 1.74 1.67 0.0
23 3 5 5.36 2.33 3.34 0.0
24 3 5 1.95 3.88 0.39 0.0
1 4 5 10.93 3.00 4.56 180.0
2 4 5 29.56 5.79 5.72 180.0
3 4 5 5.94 2.54 1.62 0.0
4 4 5 32.58 27.78 4.93 0.0
5 4 5 181.16 40.86 15.13 180.0
6 4 5 8.49 3.77 2.60 180.0
7 4 5 4.07 2.41 2.03 180.0
8 4 5 22.11 5.42 5.05 180.0
9 4 5 7.15 2.35 1.29 0.0
10 4 5 4.57 1.81 1.59 0.0
11 4 5 3.31 1.76 1.77 180.0
12 4 5 6.07 1.63 3.07 180.0
13 4 5 21.98 5.77 4.49 0.0
14 4 5 44.86 5.84 7.95 0.0
15 4 5 53.26 9.86 7.10 180.0
16 4 5 10.82 2.23 3.34 180.0
17 4 5 3.02 1.48 1.74 180.0
18 4 5 2.73 1.26 0.36 180.0
19 4 5 1.12 1.35 0.86 180.0
20 4 5 1.32 1.40 1.31 180.0
21 4 5 4.57 1.40 0.68 180.0
22 4 5 1.34 1.19 0.82 180.0
23 4 5 1.63 2.52 1.83 0.0
24 4 5 0.51 3.26 0.41 180.0
0 5 5 1461.18 443.08 9.04 0.0
1 5 5 379.55 80.93 10.07 180.0
2 5 5 267.02 56.84 6.04 180.0
3 5 5 198.88 49.60 25.37 0.0
4 5 5 91.77 17.30 7.98 0.0
5 5 5 75.87 18.76 9.81 180.0
6 5 5 27.47 14.83 3.81 0.0
7 5 5 106.77 19.40 7.82 0.0
8 5 5 1593.30 243.57 41.99 180.0
9 5 5 227.42 31.56 15.67 180.0
10 5 5 49.67 6.67 3.30 0.0
11 5 5 27.98 12.91 5.60 180.0
12 5 5 23.37 7.34 2.15 180.0
13 5 5 1037.94 205.52 28.92 0.0
14 5 5 213.15 22.91 13.78 0.0
15 5 5 10.44 2.20 1.41 180.0
16 5 5 21.24 10.32 0.31 180.0
17 5 5 11.18 3.56 3.08 0.0
18 5 5 11.60 13.31 0.38 0.0
19 5 5 22.14 2.68 5.23 180.0
20 5 5 155.47 16.66 11.31 180.0
21 5 5 10.93 4.23 1.42 180.0
22 5 5 2.77 1.51 0.89 180.0
23 5 5 34.54 6.36 5.13 0.0
24 5 5 31.74 11.47 2.79 180.0
1 6 5 30.12 8.60 7.14 0.0
2 6 5 12.08 5.05 3.88 0.0
3 6 5 101.29 36.78 10.41 0.0
4 6 5 28.52 9.36 5.23 0.0
5 6 5 20.62 7.93 3.27 0.0
6 6 5 3.66 4.53 1.42 180.0
7 6 5 29.00 9.85 3.49 180.0
8 6 5 1.55 4.02 0.90 180.0
9 6 5 58.61 18.32 6.67 180.0
10 6 5 9.09 3.00 0.19 180.0
11 6 5 7.95 3.16 2.67 0.0
12 6 5 10.64 2.60 0.97 0.0
13 6 5 32.14 5.22 5.17 0.0
14 6 5 12.07 2.55 2.66 180.0
15 6 5 34.53 11.05 6.61 0.0
16 6 5 11.67 2.23 3.59 0.0
17 6 5 5.79 1.45 1.59 0.0
18 6 5 3.30 1.17 2.10 180.0
19 6 5 2.40 1.28 0.62 0.0
20 6 5 5.84 1.80 2.83 0.0
21 6 5 15.20 2.62 3.63 180.0
22 6 5 3.33 1.69 0.92 180.0
23 6 5 0.00 3.47 1.08 180.0
1 7 5 492.20 245.13 15.46 180.0
3 7 5 159.73 69.40 8.28 180.0
4 7 5 2.47 8.80 0.76 180.0
5 7 5 75.91 20.76 7.77 180.0
6 7 5 29.11 9.25 2.49 0.0
7 7 5 343.31 132.88 20.53 180.0
8 7 5 345.96 90.24 15.52 180.0
9 7 5 795.26 186.22 29.07 0.0
10 7 5 25.38 12.76 1.19 0.0
11 7 5 31.89 13.14 6.36 0.0
12 7 5 11.58 3.31 1.97 0.0
13 7 5 17.75 12.98 2.86 0.0
14 7 5 15.87 2.85 3.66 0.0
15 7 5 3.38 1.83 0.60 0.0
16 7 5 10.47 1.91 2.01 0.0
17 7 5 131.31 19.42 11.09 180.0
18 7 5 10.65 3.73 3.09 180.0
19 7 5 26.63 9.75 4.65 0.0
20 7 5 6.39 1.66 1.22 0.0
21 7 5 3.35 1.90 1.69 180.0
22 7 5 6.46 6.78 2.04 180.0
23 7 5 0.00 2.95 1.70 0.0
5 8 5 1429.37 712.20 33.19 0.0
7 8 5 234.35 77.78 11.30 180.0
8 8 5 562.13 138.16 24.17 180.0
9 8 5 42.91 8.12 6.42 180.0
10 8 5 13.97 9.52 5.00 180.0
11 8 5 11.17 7.10 3.57 180.0
12 8 5 333.47 69.90 18.38 180.0
13 8 5 26.41 16.85 3.79 180.0
14 8 5 574.15 63.99 23.38 0.0
15 8 5 114.99 13.08 8.35 180.0
16 8 5 14.65 6.18 1.38 0.0
17 8 5 49.85 7.19 6.21 0.0
18 8 5 19.03 3.00 3.36 180.0
19 8 5 4.17 1.57 1.54 0.0
20 8 5 18.10 6.18 3.97 0.0
21 8 5 7.42 8.07 0.09 0.0
22 8 5 9.64 3.07 3.36 180.0
6 9 5 24.06 8.55 4.08 180.0
7 9 5 2.06 3.72 1.56 180.0
8 9 5 13.49 4.73 4.69 0.0
9 9 5 14.53 7.29 2.40 0.0
10 9 5 19.36 11.10 1.44 0.0
11 9 5 4.65 2.14 0.87 0.0
12 9 5 29.91 6.90 4.87 0.0
13 9 5 13.80 7.26 3.34 180.0
14 9 5 12.51 2.77 3.59 180.0
15 9 5 3.46 2.05 0.78 0.0
16 9 5 4.62 1.87 0.85 0.0
17 9 5 6.79 1.87 2.46 180.0
18 9 5 8.75 1.84 2.08 180.0
19 9 5 3.65 2.04 0.17 180.0
20 9 5 3.02 1.82 0.81 180.0
21 9 5 1.82 1.78 0.50 0.0
2 10 5 75.57 37.68 10.06 180.0
6 10 5 44.93 9.98 6.29 0.0
7 10 5 14.25 5.07 2.66 180.0
8 10 5 255.23 52.85 16.45 180.0
9 10 5 16.89 4.45 2.94 0.0
10 10 5 10.24 3.39 3.88 0.0
11 10 5 19.52 8.49 4.82 180.0
12 10 5 311.39 55.01 16.40 180.0
13 10 5 213.64 28.36 15.13 180.0
14 10 5 412.88 55.59 17.30 0.0
15 10 5 203.73 23.73 12.22 180.0
16 10 5 9.40 2.48 3.39 180.0
17 10 5 3.72 1.68 0.35 0.0
18 10 5 14.45 3.30 2.60 180.0
19 10 5 5.44 1.79 1.34 0.0
20 10 5 6.00 2.76 2.62 0.0
21 10 5 18.76 7.59 0.24 180.0
4 11 5 3.18 4.56 1.12 180.0
5 11 5 7.59 3.32 3.85 180.0
6 11 5 15.08 3.71 3.53 180.0
7 11 5 38.89 7.12 5.18 180.0
8 11 5 119.74 29.08 9.29 180.0
9 11 5 61.88 16.53 8.66 0.0
10 11 5 21.47 4.17 4.77 0.0
11 11 5 22.23 3.61 4.34 0.0
12 11 5 5.84 2.50 2.87 0.0
13 11 5 6.67 3.41 0.16 0.0
14 11 5 1.81 1.98 0.72 180.0
15 11 5 5.61 2.08 1.08 0.0
16 11 5 3.79 1.63 2.18 180.0
17 11 5 18.50 5.33 5.57 180.0
18 11 5 5.61 3.08 1.83 180.0
19 11 5 14.18 3.38 1.99 0.0
20 11 5 11.32 5.28 1.98 0.0
21 11 5 0.83 2.46 0.34 180.0
2 12 5 7.25 5.49 1.75 0.0
3 12 5 157.90 31.42 13.36 180.0
4 12 5 243.65 62.47 18.10 180.0
5 12 5 41.55 8.04 6.69 0.0
6 12 5 41.41 11.40 5.88 180.0
7 12 5 30.39 10.48 4.80 0.0
8 12 5 69.42 22.69 7.85 0.0
9 12 5 7.94 4.45 3.35 0.0
10 12 5 16.80 3.47 4.22 0.0
11 12 5 5.69 2.74 1.27 0.0
12 12 5 157.76 25.11 13.20 0.0
13 12 5 191.09 29.81 13.07 180.0
14 12 5 81.71 16.12 10.80 180.0
15 12 5 9.70 2.68 1.66 0.0
16 12 5 14.04 4.60 3.33 180.0
17 12 5 13.83 2.67 3.04 180.0
18 12 5 2.74 3.09 0.46 0.0
20 12 5 4.34 4.20 2.47 180.0
0 13 5 1652.33 598.76 33.55 180.0
1 13 5 332.63 85.52 22.74 180.0
2 13 5 218.58 56.36 13.28 0.0
3 13 5 266.12 50.95 16.65 180.0
4 13 5 11.65 5.17 2.34 0.0
5 13 5 45.42 8.68 5.44 180.0
6 13 5 39.09 10.86 4.65 0.0
7 13 5 276.11 45.51 14.95 180.0
8 13 5 83.18 31.02 6.89 0.0
9 13 5 1449.63 374.90 34.86 0.0
10 13 5 144.52 55.93 13.28 180.0
11 13 5 18.61 8.89 4.00 0.0
12 13 5 21.40 7.51 4.42 0.0
13 13 5 44.30 7.42 6.53 180.0
14 13 5 7.30 3.09 2.27 180.0
15 13 5 8.37 2.66 2.91 0.0
16 13 5 7.58 7.25 2.04 0.0
17 13 5 154.35 20.76 14.04 180.0
18 13 5 26.74 8.14 2.25 180.0
19 13 5 31.43 12.54 6.66 0.0
1 14 5 19.19 8.00 2.52 180.0
2 14 5 7.99 4.69 1.20 0.0
3 14 5 153.74 32.39 13.49 180.0
4 14 5 40.38 8.42 4.44 0.0
5 14 5 847.15 154.18 25.41 0.0
6 14 5 11.92 5.08 3.51 0.0
7 14 5 4.35 3.30 1.17 180.0
8 14 5 18.65 4.15 3.34 180.0
9 14 5 3.44 3.55 1.64 180.0
10 14 5 8.09 4.40 1.69 180.0
11 14 5 3.13 2.01 1.83 0.0
12 14 5 11.22 4.57 3.61 180.0
13 14 5 66.15 18.98 9.13 180.0
14 14 5 9.82 2.38 1.98 0.0
15 14 5 19.14 3.33 4.20 0.0
16 14 5 9.87 2.77 3.34 0.0
17 14 5 1.15 2.13 1.60 0.0
18 14 5 0.00 3.02 0.19 180.0
19 14 5 1.23 3.13 1.51 180.0
0 15 5 774.19 265.39 25.85 0.0
1 15 5 165.44 29.37 13.15 180.0
2 15 5 16.69 7.37 2.96 180.0
3 15 5 31.36 5.30 4.70 180.0
4 15 5 18.85 4.29 4.68 180.0
5 15 5 3.11 3.04 0.62 180.0
6 15 5 58.71 13.50 8.06 180.0
7 15 5 8.14 3.04 2.07 180.0
8 15 5 38.59 23.86 6.81 0.0
9 15 5 26.44 6.85 5.89 0.0
10 15 5 8.76 2.71 3.08 0.0
11 15 5 17.00 4.30 3.18 180.0
12 15 5 10.15 4.79 1.07 180.0
13 15 5 7.07 17.41 0.26 180.0
14 15 5 1.04 1.57 1.46 180.0
15 15 5 2.66 2.06 2.62 0.0
16 15 5 11.03 2.62 4.26 0.0
17 15 5 11.03 4.68 4.03 180.0
18 15 5 3.54 3.77 1.26 0.0
1 16 5 7.32 2.49 3.39 180.0
2 16 5 15.23 3.34 2.73 0.0
3 16 5 18.69 3.69 4.11 180.0
4 16 5 9.42 2.66 1.88 0.0
5 16 5 16.12 29.92 3.26 0.0
6 16 5 104.22 21.88 10.08 180.0
7 16 5 43.91 11.97 6.24 0.0
8 16 5 19.47 4.10 4.83 0.0
9 16 5 6.72 2.54 2.73 180.0
10 16 5 5.51 4.04 0.21 0.0
11 16 5 7.37 2.34 3.53 180.0
12 16 5 21.54 4.22 6.55 0.0
13 16 5 41.98 9.26 5.97 180.0
14 16 5 18.69 3.46 4.94 180.0
15 16 5 6.85 4.22 4.08 0.0
16 16 5 12.59 5.15 4.40 180.0
17 16 5 1.40 3.24 2.47 0.0
0 17 5 13.58 4.82 2.40 0.0
1 17 5 9.49 3.82 1.10 0.0
2 17 5 4.86 2.19 3.69 180.0
3 17 5 16.14 3.57 4.34 0.0
4 17 5 2.98 2.06 1.12 0.0
5 17 5 5.66 1.96 1.67 0.0
6 17 5 6.02 4.59 0.67 0.0
7 17 5 10.27 2.73 3.61 0.0
8 17 5 7.46 5.40 1.96 0.0
9 17 5 112.39 22.89 9.15 180.0
10 17 5 5.71 1.88 2.13 0.0
11 17 5 6.49 2.07 2.07 180.0
12 17 5 2.29 2.39 1.62 180.0
13 17 5 7.94 4.23 1.68 0.0
14 17 5 0.81 1.55 0.39 180.0
15 17 5 0.85 6.26 0.89 180.0
16 17 5 1.41 3.62 1.21 180.0
1 18 5 8.14 2.34 0.86 180.0
2 18 5 3.32 2.14 0.80 180.0
3 18 5 5.66 3.21 0.28 180.0
4 18 5 145.24 45.04 11.98 180.0
5 18 5 22.44 4.89 1.13 0.0
6 18 5 22.49 7.12 2.27 180.0
7 18 5 33.54 9.73 5.42 0.0
8 18 5 112.60 23.92 8.51 0.0
9 18 5 1.72 1.90 1.19 0.0
10 18 5 4.29 1.73 1.93 0.0
11 18 5 3.63 1.95 1.75 0.0
12 18 5 36.26 10.91 8.47 0.0
13 18 5 21.92 5.02 4.66 180.0
14 18 5 50.15 19.62 9.98 180.0
15 18 5 8.62 7.75 5.10 0.0
0 19 5 5.11 3.04 0.89 180.0
1 19 5 3.22 1.95 1.50 0.0
2 19 5 3.73 1.98 0.58 180.0
3 19 5 4.28 1.93 1.48 180.0
4 19 5 1.48 1.96 0.55 0.0
5 19 5 2.45 2.39 1.18 180.0
6 19 5 4.66 1.79 1.49 0.0
7 19 5 4.16 2.41 0.06 0.0
8 19 5 3.77 2.38 0.92 180.0
9 19 5 8.45 2.91 0.87 0.0
10 19 5 3.75 1.71 1.21 0.0
11 19 5 2.70 1.73 1.51 0.0
12 19 5 0.70 2.83 2.07 180.0
13 19 5 0.00 2.70 0.83 0.0
14 19 5 0.00 2.91 1.31 0.0
1 20 5 7.26 2.11 2.93 180.0
2 20 5 4.82 2.35 1.65 180.0
3 20 5 16.61 5.50 2.94 180.0
4 20 5 30.75 7.53 4.53 180.0
5 20 5 292.55 52.08 15.38 0.0
6 20 5 20.29 8.62 3.67 0.0
7 20 5 6.51 2.80 1.17 180.0
8 20 5 3.48 2.18 0.18 180.0
9 20 5 7.23 2.69 2.57 0.0
10 20 5 0.69 1.79 0.94 180.0
11 20 5 13.75 4.42 4.55 0.0
12 20 5 0.31 2.64 1.63 0.0
13 20 5 0.00 4.73 1.98 180.0
0 21 5 61.06 13.47 8.70 0.0
1 21 5 12.95 2.85 0.29 180.0
2 21 5 10.83 2.69 1.31 180.0
3 21 5 4.53 2.09 3.30 0.0
4 21 5 4.15 1.98 0.85 180.0
5 21 5 2.15 3.06 0.12 180.0
6 21 5 6.55 2.58 2.59 180.0
7 21 5 34.27 8.10 5.82 0.0
8 21 5 14.97 7.72 0.82 0.0
9 21 5 54.24 20.93 7.67 180.0
10 21 5 3.51 2.68 0.75 180.0
11 21 5 51.06 20.04 4.89 180.0
1 22 5 2.93 2.26 0.71 0.0
2 22 5 3.11 2.58 0.09 0.0
3 22 5 6.56 7.00 0.69 0.0
4 22 5 16.17 5.95 4.94 0.0
5 22 5 3.33 3.45 1.69 0.0
6 22 5 3.96 3.72 0.77 180.0
7 22 5 0.20 1.60 0.92 180.0
8 22 5 4.43 4.34 2.61 180.0
9 22 5 0.00 4.75 0.26 180.0
0 23 5 72.51 27.64 5.33 0.0
1 23 5 51.64 24.45 5.78 0.0
2 23 5 7.39 4.62 2.07 180.0
3 23 5 20.34 5.83 5.55 0.0
5 23 5 1.57 4.51 1.76 0.0
6 23 5 2.84 5.46 0.71 180.0
12 0 6 18.90 8.93 7.22 0.0
13 0 6 11.15 4.85 4.74 180.0
16 0 6 130.34 27.77 10.83 0.0
17 0 6 339.75 54.09 17.16 180.0
18 0 6 36.04 10.57 5.14 180.0
19 0 6 66.40 17.60 11.38 0.0
20 0 6 304.37 76.18 14.81 180.0
21 0 6 15.76 6.23 0.47 0.0
2 1 6 35.38 16.04 2.38 0.0
3 1 6 1078.16 250.98 28.10 0.0
5 1 6 61.54 21.58 3.74 180.0
6 1 6 23.84 7.63 3.68 180.0
12 1 6 88.96 16.71 6.10 0.0
13 1 6 597.80 104.01 24.46 0.0
16 1 6 12.02 4.17 1.80 180.0
17 1 6 5.17 1.67 1.91 180.0
18 1 6 7.54 2.14 1.68 0.0
19 1 6 0.55 2.90 0.24 0.0
20 1 6 2.80 3.07 0.77 0.0
21 1 6 3.02 3.00 1.40 180.0
22 1 6 11.10 4.27 1.61 0.0
23 1 6 9.62 3.72 2.73 0.0
24 1 6 1.80 2.06 1.47 0.0
1 2 6 320.29 105.92 15.02 180.0
6 2 6 23.18 10.18 3.07 180.0
7 2 6 112.62 38.07 5.86 180.0
8 2 6 239.26 79.51 14.70 180.0
12 2 6 16.15 5.83 2.83 0.0
13 2 6 14.22 3.99 0.18 0.0
16 2 6 5.24 3.13 1.27 0.0
17 2 6 27.78 6.66 4.22 180.0
18 2 6 7.06 1.65 1.50 180.0
19 2 6 2.70 1.31 0.78 0.0
20 2 6 12.66 2.98 3.18 180.0
21 2 6 2.48 1.31 0.11 0.0
22 2 6 2.21 1.13 1.60 180.0
23 2 6 0.00 1.05 0.89 0.0
1 3 6 166.39 38.45 17.47 0.0
2 3 6 26.51 11.30 2.30 180.0
3 3 6 19.00 6.85 0.95 0.0
4 3 6 3486.07 782.45 54.46 0.0
5 3 6 2627.24 463.71 45.58 180.0
6 3 6 86.72 16.34 10.70 180.0
7 3 6 48.19 11.36 6.49 0.0
8 3 6 343.92 53.38 19.98 180.0
9 3 6 3.35 1.39 1.55 0.0
10 3 6 25.83 5.04 5.29 180.0
11 3 6 9.61 7.96 2.30 0.0
12 3 6 99.75 32.03 12.43 180.0
13 3 6 260.17 58.63 9.18 180.0
14 3 6 344.65 148.42 22.03 0.0
15 3 6 11.07 3.90 0.99 0.0
16 3 6 6.77 1.79 1.41 180.0
17 3 6 6.13 2.30 2.00 0.0
18 3 6 21.67 7.73 4.27 180.0
19 3 6 9.96 2.32 1.94 180.0
20 3 6 10.27 2.84 3.93 0.0
21 3 6 5.97 2.53 3.22 180.0
22 3 6 4.53 4.11 2.43 180.0
0 4 6 84.09 16.15 11.16 0.0
1 4 6 16.74 3.24 4.75 180.0
2 4 6 8.26 2.84 1.13 180.0
3 4 6 11.26 2.54 2.35 180.0
4 4 6 19.76 3.37 4.33 180.0
5 4 6 2.83 2.14 0.76 180.0
6 4 6 23.15 4.99 3.91 180.0
7 4 6 12.81 6.08 2.51 0.0
8 4 6 25.12 9.01 1.42 0.0
9 4 6 9.44 3.75 1.31 180.0
10 4 6 8.52 3.17 3.56 0.0
11 4 6 5.08 2.47 2.84 180.0
12 4 6 5.62 2.52 3.86 0.0
13 4 6 21.49 7.71 0.13 0.0
14 4 6 9.23 6.76 2.27 180.0
15 4 6 1.74 1.56 0.18 0.0
16 4 6 2.66 1.43 0.02 0.0
17 4 6 2.11 1.36 0.36 180.0
18 4 6 7.20 1.99 3.31 180.0
19 4 6 4.20 1.70 1.74 180.0
20 4 6 2.33 1.49 0.89 0.0
21 4 6 0.81 1.45 0.57 180.0
22 4 6 0.00 1.94 0.89 0.0
23 4 6 0.82 3.35 0.44 0.0
1 5 6 28.15 8.26 3.76 180.0
2 5 6 108.65 23.36 13.42 180.0
3 5 6 6462.82 1020.92 59.07 180.0
4 5 6 988.94 165.35 32.80 0.0
5 5 6 19.39 9.34 0.25 180.0
6 5 6 93.02 14.78 10.92 0.0
7 5 6 108.18 30.64 10.32 0.0
8 5 6 970.45 163.05 31.11 180.0
9 5 6 6.35 4.94 1.70 0.0
10 5 6 13.97 7.82 0.50 180.0
11 5 6 54.34 46.59 3.54 0.0
12 5 6 226.09 35.27 16.51 180.0
13 5 6 3318.89 556.26 52.68 180.0
14 5 6 820.97 121.34 29.09 0.0
15 5 6 116.65 16.09 7.21 0.0
16 5 6 7.40 1.99 0.31 180.0
17 5 6 11.30 4.44 0.68 0.0
18 5 6 69.77 7.29 7.31 180.0
19 5 6 27.61 6.75 3.56 180.0
20 5 6 5.32 2.08 0.16 0.0
21 5 6 16.35 7.96 0.10 0.0
22 5 6 7.03 2.21 2.55 180.0
23 5 6 51.61 17.75 8.54 180.0
0 6 6 106.57 32.88 10.99 180.0
1 6 6 269.82 57.95 1.36 180.0
2 6 6 226.20 47.95 4.15 0.0
3 6 6 41.73 9.68 2.06 0.0
4 6 6 35.85 15.98 4.57 0.0
5 6 6 9.07 2.78 1.09 0.0
6 6 6 12.13 5.76 2.15 180.0
7 6 6 24.29 11.71 1.93 180.0
8 6 6 76.49 15.21 2.16 180.0
9 6 6 27.97 17.55 1.33 0.0
10 6 6 38.10 8.15 5.83 180.0
11 6 6 20.61 8.57 2.34 180.0
12 6 6 6.98 2.62 0.37 180.0
13 6 6 32.72 3.53 6.57 0.0
14 6 6 16.80 2.70 3.29 0.0
15 6 6 4.73 2.21 1.07 180.0
16 6 6 5.20 3.11 0.66 0.0
17 6 6 6.18 2.34 1.37 180.0
18 6 6 5.75 1.82 1.99 0.0
19 6 6 7.65 1.89 1.70 0.0
20 6 6 7.61 2.00 2.60 180.0
21 6 6 5.38 1.61 1.45 180.0
22 6 6 3.41 2.38 1.29 180.0
23 6 6 2.27 3.90 1.62 0.0
1 7 6 74.56 15.56 10.60 180.0
2 7 6 40.01 9.35 1.90 0.0
3 7 6 44.23 10.20 6.75 180.0
4 7 6 339.30 71.69 17.89 180.0
5 7 6 255.93 101.46 10.04 0.0
6 7 6 16.36 11.59 0.60 180.0
7 7 6 35.07 8.07 6.58 180.0
8 7 6 13.62 3.89 3.05 0.0
9 7 6 12.38 4.17 2.53 0.0
10 7 6 7.36 4.43 2.87 0.0
11 7 6 11.20 3.61 2.57 180.0
12 7 6 125.15 13.76 12.29 0.0
13 7 6 36.58 20.99 2.96 180.0
14 7 6 51.30 9.70 7.03 180.0
15 7 6 18.97 3.53 3.74 180.0
16 7 6 5.61 1.69 1.96 180.0
17 7 6 12.19 1.92 3.20 180.0
18 7 6 3.42 1.46 1.11 180.0
19 7 6 5.08 1.93 1.53 180.0
20 7 6 17.76 5.16 3.80 180.0
21 7 6 24.77 4.91 4.42 0.0
22 7 6 28.21 7.66 4.18 0.0
0 8 6 2478.54 745.30 47.46 180.0
1 8 6 3599.03 706.01 52.17 180.0
2 8 6 206.11 85.37 7.98 0.0
3 8 6 157.46 38.62 4.10 180.0
4 8 6 59.12 13.40 8.51 0.0
5 8 6 90.98 35.89 0.61 180.0
6 8 6 57.24 11.84 5.91 0.0
7 8 6 43.73 10.16 4.11 0.0
8 8 6 507.84 113.14 19.09 0.0
9 8 6 272.87 48.27 15.18 0.0
10 8 6 236.93 58.33 17.23 180.0
11 8 6 263.60 48.35 16.68 180.0
12 8 6 30.58 7.03 5.93 180.0
13 8 6 65.06 7.84 9.42 0.0
14 8 6 18.70 3.23 3.35 180.0
15 8 6 25.05 4.56 4.74 0.0
16 8 6 7.89 2.02 1.72 0.0
17 8 6 32.67 4.36 5.04 180.0
18 8 6 5.45 1.82 1.79 0.0
19 8 6 38.34 9.20 5.64 180.0
20 8 6 128.60 14.37 9.60 0.0
21 8 6 11.31 3.18 1.44 0.0
6 9 6 89.74 31.24 3.25 0.0
8 9 6 26.37 11.88 1.71 0.0
9 9 6 8.94 7.46 2.56 0.0
10 9 6 10.18 8.61 2.28 180.0
11 9 6 3.64 4.45 0.53 0.0
12 9 6 17.51 5.91 3.37 0.0
13 9 6 71.93 14.28 5.45 0.0
14 9 6 10.35 9.16 3.60 180.0
15 9 6 5.02 2.22 2.45 180.0
16 9 6 7.69 2.33 1.28 0.0
17 9 6 5.18 1.86 2.19 180.0
18 9 6 3.10 1.63 0.54 0.0
19 9 6 3.93 1.65 1.77 0.0
20 9 6 2.08 1.88 1.13 180.0
21 9 6 4.98 2.71 1.10 0.0
6 10 6 13.89 7.23 2.56 180.0
7 10 6 85.87 30.04 12.86 0.0
9 10 6 57.91 46.46 7.33 180.0
10 10 6 95.17 23.98 9.20 180.0
11 10 6 360.40 88.62 19.72 180.0
12 10 6 32.77 8.09 8.15 180.0
13 10 6 11.75 3.11 3.57 0.0
14 10 6 65.61 19.49 8.89 180.0
15 10 6 5.45 2.47 0.22 180.0
16 10 6 5.58 1.81 1.38 180.0
17 10 6 24.38 8.82 4.67 0.0
18 10 6 30.37 10.75 4.69 0.0
19 10 6 15.20 3.02 3.08 180.0
20 10 6 32.17 11.61 4.74 0.0
2 11 6 5.81 3.12 0.94 180.0
7 11 6 18.27 6.69 1.28 180.0
8 11 6 8.01 3.57 2.14 0.0
9 11 6 1.89 1.70 1.36 0.0
10 11 6 11.11 3.23 2.84 0.0
11 11 6 5.49 3.81 0.80 0.0
12 11 6 17.71 3.36 3.43 0.0
13 11 6 63.55 10.50 5.38 180.0
14 11 6 15.52 3.69 1.94 180.0
15 11 6 7.59 7.24 1.55 180.0
16 11 6 9.14 3.23 3.20 180.0
17 11 6 4.38 1.87 2.44 180.0
18 11 6 4.55 1.79 0.33 0.0
19 11 6 4.37 3.47 1.58 0.0
20 11 6 2.21 2.40 1.78 180.0
7 12 6 18.84 9.79 2.37 0.0
8 12 6 70.99 31.55 7.99 0.0
9 12 6 282.75 51.02 17.03 180.0
10 12 6 12.82 3.59 2.79 180.0
11 12 6 25.09 5.19 5.42 0.0
12 12 6 9.93 2.39 3.10 180.0
13 12 6 27.43 3.69 5.56 180.0
14 12 6 9.03 2.87 2.14 180.0
15 12 6 5.16 2.17 2.47 180.0
16 12 6 3.98 1.96 2.03 180.0
17 12 6 29.72 7.31 5.39 0.0
18 12 6 10.59 2.75 2.79 0.0
19 12 6 8.88 3.83 2.36 0.0
20 12 6 7.11 4.96 2.70 180.0
3 13 6 27.54 10.34 5.94 180.0
5 13 6 2253.99 816.63 39.70 0.0
6 13 6 30.34 13.03 8.45 0.0
7 13 6 51.19 16.61 7.56 180.0
8 13 6 349.08 72.80 19.08 0.0
9 13 6 4.71 3.63 2.26 0.0
10 13 6 53.25 21.17 7.89 0.0
11 13 6 12.69 3.87 2.51 180.0
12 13 6 156.08 103.25 20.20 0.0
13 13 6 21.54 3.85 5.19 0.0
14 13 6 394.14 119.46 23.46 180.0
15 13 6 8.99 4.31 3.65 180.0
16 13 6 12.21 4.93 3.70 180.0
17 13 6 6.07 3.02 4.56 180.0
18 13 6 1.64 3.95 1.75 0.0
19 13 6 2.16 2.90 1.63 0.0
3 14 6 8.90 4.34 1.46 0.0
4 14 6 15.87 8.55 5.50 0.0
5 14 6 3.12 4.32 0.11 0.0
6 14 6 24.69 6.45 4.94 0.0
7 14 6 12.86 3.72 4.67 0.0
8 14 6 93.10 16.78 9.15 0.0
9 14 6 24.21 5.31 3.59 180.0
10 14 6 69.09 15.00 8.72 180.0
11 14 6 3.51 1.53 0.12 0.0
12 14 6 18.69 6.57 4.74 180.0
13 14 6 6.70 2.79 2.32 180.0
14 14 6 3.50 2.20 2.16 0.0
15 14 6 0.53 2.05 0.28 0.0
16 14 6 5.22 2.45 2.68 180.0
17 14 6 11.96 6.75 3.79 0.0
18 14 6 21.52 6.60 4.19 0.0
1 15 6 0.00 5.46 0.46 0.0
2 15 6 3.92 6.00 1.96 0.0
3 15 6 33.35 53.28 3.23 0.0
4 15 6 151.96 61.03 13.37 180.0
5 15 6 93.28 22.06 7.99 0.0
6 15 6 17.42 6.76 4.38 0.0
7 15 6 88.22 16.14 8.10 0.0
8 15 6 9.30 4.14 3.55 0.0
9 15 6 9.70 2.63 2.85 0.0
10 15 6 0.93 2.44 0.41 180.0
11 15 6 29.43 6.86 4.74 0.0
12 15 6 20.72 6.23 6.49 0.0
13 15 6 9.71 2.47 0.87 180.0
14 15 6 42.96 6.80 6.01 180.0
15 15 6 3.39 2.97 0.03 180.0
16 15 6 1.38 2.18 1.54 0.0
17 15 6 4.48 3.30 1.48 0.0
0 16 6 6.65 6.13 3.29 0.0
1 16 6 34.52 8.38 6.68 0.0
2 16 6 11.65 4.08 1.64 180.0
3 16 6 13.53 5.07 1.46 180.0
4 16 6 5.00 2.57 1.58 0.0
5 16 6 3.91 2.45 1.19 180.0
6 16 6 1.89 2.99 1.52 0.0
7 16 6 38.40 15.69 6.35 180.0
8 16 6 31.28 24.32 0.25 180.0
9 16 6 26.81 4.68 3.99 0.0
10 16 6 26.73 17.82 2.88 180.0
11 16 6 38.91 11.97 5.62 0.0
12 16 6 3.35 1.97 1.95 180.0
13 16 6 18.34 3.86 4.71 180.0
14 16 6 5.14 2.70 3.20 0.0
15 16 6 0.00 3.18 0.04 0.0
16 16 6 7.48 3.03 4.31 0.0
17 16 6 2.37 4.72 2.43 180.0
1 17 6 14.85 3.37 3.14 0.0
2 17 6 0.56 3.57 0.87 180.0
3 17 6 13.39 11.66 1.28 0.0
4 17 6 67.10 13.00 8.53 0.0
5 17 6 15.20 5.19 4.41 180.0
6 17 6 19.80 4.48 1.25 180.0
7 17 6 18.05 6.30 4.38 0.0
8 17 6 12.76 3.82 3.09 180.0
9 17 6 4.28 2.11 1.66 0.0
10 17 6 4.87 2.40 1.05 180.0
11 17 6 3.93 2.65 0.20 0.0
12 17 6 11.49 6.65 4.17 180.0
13 17 6 5.07 3.63 1.41 180.0
14 17 6 33.67 12.54 5.93 0.0
15 17 6 2.82 2.65 1.93 0.0
16 17 6 0.00 4.08 1.36 180.0
0 18 6 61.60 23.40 4.93 0.0
1 18 6 268.45 48.53 14.96 0.0
2 18 6 8.10 2.66 2.31 180.0
3 18 6 5.77 2.37 1.56 0.0
4 18 6 3.75 2.20 0.05 0.0
5 18 6 4.74 1.55 1.39 0.0
6 18 6 2.70 2.66 0.21 180.0
7 18 6 8.18 5.38 0.50 180.0
8 18 6 5.58 2.60 1.20 180.0
9 18 6 33.18 7.04 5.44 180.0
10 18 6 26.86 7.30 1.73 0.0
11 18 6 12.98 6.69 4.02 0.0
12 18 6 11.42 4.88 0.99 0.0
13 18 6 20.64 9.89 4.63 180.0
14 18 6 0.28 4.50 1.62 0.0
1 19 6 5.65 2.73 1.84 0.0
2 19 6 7.62 6.82 1.78 180.0
3 19 6 7.37 1.99 2.36 0.0
4 19 6 6.07 2.41 3.35 0.0
5 19 6 26.48 4.19 4.76 180.0
6 19 6 12.26 4.92 3.75 180.0
7 19 6 1.94 2.28 0.98 180.0
8 19 6 1.41 2.14 0.32 0.0
9 19 6 0.99 2.34 0.78 180.0
10 19 6 2.63 2.25 1.96 0.0
11 19 6 0.93 2.93 1.40 180.0
12 19 6 4.32 3.46 0.47 180.0
13 19 6 25.23 7.84 3.28 0.0
0 20 6 109.14 23.33 12.34 180.0
1 20 6 4.00 2.02 1.03 0.0
2 20 6 9.59 2.45 3.42 0.0
3 20 6 3.33 2.30 0.52 0.0
4 20 6 2.54 2.30 1.47 0.0
5 20 6 3.32 1.54 1.60 0.0
6 20 6 5.05 2.49 2.46 0.0
7 20 6 11.65 3.32 4.67 0.0
8 20 6 10.90 7.11 0.39 0.0
9 20 6 34.96 18.41 5.42 180.0
10 20 6 3.89 8.39 0.87 180.0
11 20 6 1.69 1.93 0.44 0.0
1 21 6 4.35 1.83 0.77 0.0
2 21 6 6.52 3.81 0.07 180.0
3 21 6 12.58 9.15 3.19 180.0
4 21 6 20.99 5.50 4.30 0.0
5 21 6 8.61 4.39 0.37 0.0
6 21 6 35.96 8.94 4.71 0.0
7 21 6 27.88 6.91 5.92 0.0
8 21 6 47.07 10.55 6.42 180.0
9 21 6 2.63 2.93 1.02 180.0
10 21 6 0.20 4.52 0.94 180.0
0 22 6 1.54 3.03 1.74 180.0
1 22 6 11.30 3.17 2.97 180.0
2 22 6 4.00 2.78 2.16 0.0
3 22 6 4.76 2.79 1.59 0.0
4 22 6 2.50 4.31 0.06 180.0
5 22 6 1.79 2.70 1.40 0.0
6 22 6 2.20 2.52 1.73 180.0
1 23 6 2.79 4.65 1.91 0.0
3 0 7 4411.80 2196.40 46.63 180.0
4 0 7 438.49 144.39 14.25 180.0
5 0 7 138.89 46.42 7.90 0.0
14 0 7 40.29 14.07 12.23 180.0
15 0 7 71.06 20.74 10.91 0.0
16 0 7 56.72 15.83 3.15 180.0
19 0 7 24.11 6.24 6.24 180.0
20 0 7 12.42 3.95 1.07 180.0
21 0 7 34.14 12.71 5.77 180.0
3 1 7 10.21 11.40 2.61 180.0
14 1 7 5.06 6.14 4.12 0.0
15 1 7 0.86 3.56 0.16 0.0
16 1 7 17.87 5.50 5.44 0.0
19 1 7 1.62 1.53 0.16 0.0
20 1 7 5.04 1.77 1.06 180.0
21 1 7 2.09 1.75 0.93 0.0
2 2 7 55.12 15.36 6.98 180.0
4 2 7 1258.23 626.92 30.96 180.0
7 2 7 24.51 11.44 3.06 180.0
9 2 7 3.48 7.00 1.96 0.0
14 2 7 16.12 6.77 5.32 180.0
15 2 7 15.19 4.33 0.22 0.0
16 2 7 42.08 8.67 2.70 180.0
18 2 7 18.51 7.25 2.16 180.0
19 2 7 4.72 2.36 1.85 180.0
20 2 7 8.67 2.13 2.26 180.0
21 2 7 5.22 1.74 0.47 0.0
22 2 7 16.59 4.31 4.37 0.0
23 2 7 8.72 3.42 2.37 180.0
4 3 7 70.48 24.00 8.39 180.0
8 3 7 323.07 107.01 13.52 0.0
9 3 7 657.31 216.35 22.87 180.0
10 3 7 29.02 8.92 6.06 0.0
13 3 7 35.51 17.72 9.55 0.0
14 3 7 8.00 5.11 3.25 0.0
15 3 7 2.40 3.28 2.28 0.0
16 3 7 9.94 3.82 0.33 0.0
17 3 7 11.70 8.88 3.07 0.0
18 3 7 26.36 8.26 4.27 0.0
19 3 7 19.64 4.55 4.65 180.0
20 3 7 9.87 2.16 2.43 180.0
21 3 7 4.77 1.42 1.92 180.0
22 3 7 4.40 1.60 2.79 180.0
23 3 7 0.64 1.23 1.38 0.0
1 4 7 5.21 2.66 1.81 0.0
2 4 7 20.29 5.07 6.91 180.0
3 4 7 128.80 20.40 12.36 0.0
4 4 7 30.24 11.86 6.38 0.0
5 4 7 9.93 5.32 1.07 180.0
6 4 7 8.51 2.07 1.25 180.0
7 4 7 31.41 5.82 3.86 180.0
8 4 7 16.96 3.16 3.79 0.0
9 4 7 10.73 3.90 1.31 0.0
10 4 7 5.12 2.13 0.05 180.0
11 4 7 7.18 2.04 1.00 0.0
12 4 7 49.20 13.22 6.49 180.0
13 4 7 120.51 30.03 10.84 0.0
14 4 7 9.48 3.10 3.13 0.0
15 4 7 5.36 2.54 2.86 180.0
16 4 7 3.11 2.51 0.98 180.0
17 4 7 3.65 1.94 1.67 180.0
18 4 7 4.08 1.78 0.34 0.0
19 4 7 1.02 0.95 1.05 0.0
20 4 7 2.90 2.00 0.77 0.0
21 4 7 7.24 2.94 1.08 0.0
22 4 7 3.46 1.70 0.06 180.0
0 5 7 147.29 27.50 12.66 0.0
1 5 7 15.33 3.51 3.61 180.0
2 5 7 1581.83 230.55 36.68 180.0
3 5 7 11.01 9.64 3.32 0.0
4 5 7 20.59 6.01 3.03 180.0
5 5 7 85.18 15.18 10.42 0.0
6 5 7 382.51 179.86 12.53 180.0
7 5 7 236.08 158.52 15.28 0.0
8 5 7 7459.39 1518.73 65.95 0.0
9 5 7 376.85 180.11 20.78 180.0
10 5 7 112.70 17.09 7.43 180.0
11 5 7 410.20 57.44 20.21 180.0
12 5 7 1584.27 219.55 34.87 180.0
13 5 7 11.43 3.17 3.48 0.0
14 5 7 26.24 9.48 5.77 180.0
15 5 7 8.07 4.33 2.44 0.0
16 5 7 65.20 8.75 8.09 180.0
17 5 7 101.87 23.21 8.90 0.0
18 5 7 145.99 23.99 12.63 0.0
19 5 7 42.99 10.99 6.21 180.0
20 5 7 4.15 2.12 0.09 0.0
21 5 7 28.33 7.45 4.39 180.0
22 5 7 2.02 1.56 1.19 180.0
1 6 7 28.97 7.05 5.32 180.0
2 6 7 10.50 3.95 2.88 0.0
3 6 7 361.70 64.04 19.40 180.0
4 6 7 99.71 17.26 9.68 180.0
5 6 7 158.03 24.81 11.73 0.0
6 6 7 56.29 11.46 7.77 0.0
7 6 7 23.18 4.63 6.49 0.0
8 6 7 16.04 3.61 2.99 180.0
9 6 7 10.48 5.02 2.25 180.0
10 6 7 3.57 3.08 2.24 180.0
11 6 7 13.03 4.96 0.74 0.0
12 6 7 41.49 6.38 6.11 0.0
13 6 7 329.85 52.42 16.24 180.0
14 6 7 26.39 6.19 4.91 180.0
15 6 7 7.09 1.77 2.08 0.0
16 6 7 13.66 2.54 3.79 0.0
17 6 7 6.80 1.57 1.74 0.0
18 6 7 6.83 2.26 2.49 180.0
19 6 7 2.58 1.15 0.59 180.0
20 6 7 0.92 1.20 0.50 180.0
21 6 7 4.48 1.48 1.16 0.0
22 6 7 0.88 2.45 0.35 0.0
0 7 7 326.92 99.54 22.52 180.0
1 7 7 103.95 22.54 12.04 0.0
2 7 7 99.84 21.66 1.26 180.0
3 7 7 41.53 11.70 3.94 0.0
4 7 7 30.66 10.16 2.01 0.0
5 7 7 20.44 6.35 3.97 0.0
6 7 7 40.54 8.24 5.17 0.0
7 7 7 66.69 20.43 3.09 0.0
8 7 7 52.03 9.63 6.62 0.0
9 7 7 128.62 23.33 9.95 180.0
10 7 7 45.62 10.41 4.84 180.0
11 7 7 15.80 8.34 1.23 180.0
12 7 7 15.18 7.35 0.15 180.0
13 7 7 13.65 3.31 3.57 180.0
14 7 7 13.17 2.64 2.49 180.0
15 7 7 4.25 1.68 1.13 180.0
16 7 7 46.83 6.29 6.61 180.0
17 7 7 15.60 4.61 2.61 0.0
18 7 7 9.38 2.51 0.59 0.0
19 7 7 1.66 1.29 1.75 0.0
20 7 7 4.67 1.57 1.70 0.0
21 7 7 3.67 1.86 0.86 180.0
22 7 7 2.01 3.27 2.08 0.0
1 8 7 184.03 39.45 14.17 180.0
2 8 7 341.60 72.25 12.89 180.0
3 8 7 99.27 30.40 1.02 0.0
4 8 7 6045.92 1265.09 61.70 180.0
5 8 7 615.10 130.91 27.49 0.0
6 8 7 1615.27 324.34 33.29 0.0
7 8 7 41.30 33.48 1.17 0.0
8 8 7 97.35 26.83 9.26 0.0
9 8 7 28.45 8.51 2.09 180.0
10 8 7 49.72 13.48 3.15 0.0
11 8 7 114.61 65.90 2.02 180.0
12 8 7 291.41 72.04 10.41 0.0
13 8 7 50.18 10.88 3.85 0.0
14 8 7 33.80 15.39 6.29 180.0
15 8 7 12.39 3.47 2.83 180.0
16 8 7 44.63 9.88 4.45 180.0
17 8 7 9.65 3.92 0.49 180.0
18 8 7 8.65 2.23 2.36 180.0
19 8 7 5.21 1.59 2.63 0.0
20 8 7 45.87 13.56 9.27 180.0
21 8 7 25.21 10.72 4.73 0.0
22 8 7 74.91 25.33 7.96 0.0
0 9 7 54.59 17.26 7.93 180.0
1 9 7 3.93 20.28 0.49 180.0
2 9 7 9.07 4.06 4.36 0.0
3 9 7 8.61 5.02 1.78 0.0
4 9 7 8.05 3.71 1.87 0.0
5 9 7 3.73 3.35 0.56 180.0
6 9 7 4.36 2.23 2.89 0.0
7 9 7 6.68 4.58 0.72 180.0
8 9 7 17.95 8.95 4.86 180.0
9 9 7 8.31 3.84 0.16 0.0
10 9 7 9.19 4.00 1.63 180.0
11 9 7 7.66 4.91 2.55 0.0
12 9 7 15.37 10.36 5.11 0.0
13 9 7 3.53 3.26 0.89 180.0
14 9 7 2.24 1.82 0.93 180.0
15 9 7 1.89 1.60 0.67 0.0
16 9 7 5.14 2.51 1.08 180.0
17 9 7 3.15 2.21 1.24 0.0
18 9 7 6.85 2.87 0.83 0.0
19 9 7 2.54 1.47 0.65 180.0
20 9 7 2.05 2.38 0.42 0.0
7 10 7 134.81 47.00 9.42 0.0
8 10 7 11.72 6.20 4.67 0.0
9 10 7 15.41 16.80 0.29 0.0
13 10 7 107.22 24.10 8.61 0.0
14 10 7 9.57 6.34 1.81 180.0
15 10 7 9.54 5.17 2.93 180.0
16 10 7 9.21 3.58 2.07 0.0
18 10 7 13.43 5.29 0.52 0.0
19 10 7 1.82 1.66 3.18 0.0
20 10 7 1.44 2.44 0.25 0.0
2 11 7 9.84 5.04 0.03 0.0
7 11 7 33.91 17.15 0.16 180.0
8 11 7 153.11 76.38 4.14 0.0
11 11 7 13.70 5.03 2.72 0.0
12 11 7 9.44 7.65 1.22 0.0
13 11 7 4.03 4.22 3.73 180.0
14 11 7 10.69 5.93 2.98 180.0
15 11 7 1.30 1.93 0.37 180.0
16 11 7 3.13 1.72 0.01 180.0
17 11 7 3.56 1.81 1.45 0.0
18 11 7 1.72 1.94 0.47 180.0
19 11 7 0.92 1.78 0.31 180.0
2 12 7 98.01 48.86 7.91 0.0
8 12 7 25.43 9.10 3.46 180.0
10 12 7 47.62 18.47 5.90 180.0
11 12 7 6.66 6.68 2.12 180.0
12 12 7 75.98 32.75 8.64 180.0
13 12 7 7.26 3.38 1.11 0.0
14 12 7 11.56 5.16 3.25 0.0
15 12 7 10.99 3.26 3.83 0.0
16 12 7 16.15 2.90 3.54 0.0
17 12 7 4.96 2.84 3.07 0.0
18 12 7 4.89 6.10 3.34 0.0
19 12 7 0.54 2.30 0.47 0.0
8 13 7 81.17 28.70 6.22 180.0
9 13 7 182.88 54.94 12.56 0.0
11 13 7 20.35 5.25 3.17 0.0
12 13 7 160.81 33.17 13.80 0.0
13 13 7 61.83 10.31 9.76 180.0
14 13 7 20.72 8.90 5.04 180.0
15 13 7 7.65 4.19 2.88 180.0
16 13 7 14.95 3.97 3.33 180.0
17 13 7 13.79 45.46 1.52 180.0
18 13 7 3.87 4.40 5.00 180.0
8 14 7 3.03 2.33 0.29 0.0
9 14 7 4.59 1.87 2.39 180.0
10 14 7 1.77 2.95 1.23 0.0
11 14 7 3.62 2.42 1.77 180.0
12 14 7 4.33 2.31 1.02 180.0
13 14 7 29.95 6.17 3.54 180.0
14 14 7 2.48 2.20 0.42 180.0
15 14 7 4.80 1.92 2.52 0.0
16 14 7 0.00 3.06 1.47 180.0
17 14 7 6.87 6.86 2.23 0.0
3 15 7 6.56 3.66 2.48 0.0
6 15 7 19.87 9.10 4.49 0.0
7 15 7 2.75 5.14 1.18 180.0
8 15 7 93.21 49.00 7.85 0.0
9 15 7 10.56 2.57 1.39 0.0
10 15 7 19.54 4.47 1.45 180.0
11 15 7 24.93 6.31 2.82 0.0
12 15 7 11.37 4.39 0.04 0.0
13 15 7 6.00 3.60 1.81 180.0
14 15 7 9.17 3.76 2.24 180.0
15 15 7 2.86 2.71 0.47 180.0
16 15 7 23.86 12.49 5.31 180.0
17 15 7 4.57 4.47 0.29 0.0
4 16 7 26.55 10.98 3.55 0.0
5 16 7 1.22 5.12 1.74 0.0
6 16 7 66.15 17.39 9.27 180.0
7 16 7 3.82 2.84 0.19 180.0
8 16 7 11.00 3.19 2.88 0.0
9 16 7 6.92 2.47 2.36 180.0
10 16 7 1.87 1.52 1.34 0.0
11 16 7 10.50 3.43 1.00 180.0
12 16 7 5.40 4.73 2.41 0.0
13 16 7 31.33 91.80 3.14 0.0
14 16 7 12.88 5.32 3.19 180.0
15 16 7 8.54 3.87 3.22 0.0
16 16 7 0.20 3.73 0.26 0.0
2 17 7 4.15 4.98 3.13 180.0
3 17 7 1.45 5.30 0.18 180.0
4 17 7 7.03 3.02 1.96 180.0
5 17 7 1.09 3.77 0.47 0.0
6 17 7 11.34 3.67 0.57 180.0
7 17 7 6.82 2.96 0.66 0.0
8 17 7 3.54 3.22 0.47 180.0
9 17 7 7.44 2.44 1.93 180.0
10 17 7 8.46 2.27 3.28 0.0
11 17 7 6.99 5.69 0.13 0.0
12 17 7 10.12 3.50 3.37 180.0
13 17 7 7.16 4.66 3.63 0.0
14 17 7 5.66 4.34 0.34 0.0
1 18 7 17.57 8.52 3.92 0.0
2 18 7 3.89 3.57 4.53 0.0
3 18 7 3.83 3.83 0.88 180.0
4 18 7 356.85 78.31 19.63 0.0
5 18 7 29.86 16.38 7.87 180.0
6 18 7 91.43 20.82 9.17 180.0
7 18 7 6.84 2.48 1.28 0.0
8 18 7 8.82 2.76 2.45 180.0
9 18 7 3.04 3.30 1.25 180.0
10 18 7 10.63 2.78 2.54 180.0
11 18 7 1.47 2.36 0.49 0.0
12 18 7 57.22 21.98 6.26 180.0
13 18 7 0.69 4.95 1.62 180.0
0 19 7 47.16 12.79 8.42 0.0
1 19 7 2.70 2.89 2.77 0.0
2 19 7 5.81 3.17 1.02 180.0
3 19 7 5.72 3.63 0.38 0.0
4 19 7 2.17 3.18 1.60 180.0
5 19 7 2.36 1.21 0.37 0.0
6 19 7 2.88 2.26 1.01 180.0
7 19 7 0.00 2.18 0.49 180.0
8 19 7 13.06 4.83 5.01 180.0
9 19 7 4.94 5.31 1.95 180.0
10 19 7 10.09 3.06 2.77 0.0
11 19 7 1.74 1.90 0.02 0.0
12 19 7 0.00 3.55 0.47 180.0
1 20 7 3.56 2.52 0.63 0.0
2 20 7 2.60 2.42 2.25 180.0
3 20 7 8.42 8.33 0.72 0.0
4 20 7 6.68 3.81 3.04 0.0
5 20 7 18.96 5.26 4.32 180.0
6 20 7 21.86 5.59 4.89 0.0
7 20 7 36.89 10.22 5.17 180.0
8 20 7 4.28 3.41 1.27 180.0
9 20 7 6.71 4.02 1.81 180.0
10 20 7 1.51 3.58 1.74 180.0
0 21 7 10.29 6.32 2.60 180.0
1 21 7 20.68 5.41 4.65 180.0
2 21 7 7.89 4.31 2.91 180.0
3 21 7 2.89 5.54 1.54 0.0
4 21 7 5.03 3.44 0.47 0.0
5 21 7 4.63 2.10 1.14 0.0
6 21 7 5.88 3.54 1.85 180.0
7 21 7 10.19 6.74 1.61 0.0
8 21 7 175.21 65.23 12.88 0.0
1 22 7 2.56 2.83 0.58 180.0
2 22 7 3.41 5.91 0.51 180.0
3 22 7 2.47 3.95 1.29 180.0
3 0 8 97.77 48.74 11.39 180.0
16 0 8 104.89 27.81 8.84 180.0
17 0 8 12.12 4.82 4.30 0.0
18 0 8 46.74 13.16 9.89 0.0
21 0 8 90.12 33.21 8.37 180.0
3 1 8 117.63 58.62 1.42 0.0
4 1 8 32.06 82.30 2.38 180.0
7 1 8 120.23 40.64 9.87 180.0
8 1 8 86.44 29.69 4.07 180.0
16 1 8 2.69 5.01 0.87 0.0
17 1 8 7.75 3.07 1.78 180.0
18 1 8 7.22 3.58 2.72 180.0
21 1 8 7.30 2.28 2.73 180.0
4 2 8 3.16 1.60 1.61 180.0
7 2 8 25.80 10.99 5.43 0.0
8 2 8 544.07 179.56 22.13 0.0
9 2 8 37.89 14.87 0.11 0.0
16 2 8 34.02 8.20 5.06 180.0
17 2 8 5.65 2.94 0.06 180.0
18 2 8 20.70 5.15 3.55 0.0
21 2 8 3.32 2.84 0.07 180.0
2 3 8 177.10 88.24 7.38 0.0
5 3 8 28.99 14.59 5.70 180.0
10 3 8 16.79 9.80 1.05 180.0
16 3 8 2.62 4.81 0.18 180.0
17 3 8 15.64 3.66 4.21 0.0
18 3 8 14.66 4.39 2.39 180.0
20 3 8 4.80 1.81 2.71 180.0
21 3 8 10.53 3.79 3.26 0.0
22 3 8 1.71 1.19 1.39 0.0
0 4 8 5.06 5.94 0.03 180.0
1 4 8 8.98 4.74 3.81 180.0
2 4 8 20.03 5.71 5.60 0.0
3 4 8 18.58 6.92 3.54 0.0
4 4 8 3.42 3.54 2.17 0.0
5 4 8 4.40 1.95 1.35 0.0
6 4 8 12.51 7.40 2.07 0.0
7 4 8 34.37 9.60 6.09 0.0
8 4 8 54.25 33.32 10.85 180.0
9 4 8 14.26 4.11 2.97 180.0
10 4 8 10.28 2.40 2.37 0.0
11 4 8 6.70 3.62 3.15 180.0
12 4 8 15.74 3.31 4.09 0.0
13 4 8 4.39 1.33 0.95 0.0
14 4 8 1.04 2.40 1.34 0.0
15 4 8 1.92 1.22 0.49 0.0
16 4 8 12.78 3.37 0.88 0.0
17 4 8 2.43 2.37 1.46 0.0
18 4 8 6.44 5.31 0.93 180.0
19 4 8 0.35 5.35 0.61 0.0
20 4 8 1.38 1.27 1.32 0.0
21 4 8 2.83 1.27 1.81 0.0
1 5 8 55.95 48.94 8.16 0.0
2 5 8 5.40 2.16 2.54 0.0
3 5 8 29.38 26.50 3.42 0.0
4 5 8 6.18 3.14 3.40 180.0
5 5 8 27.56 20.15 0.99 0.0
6 5 8 17.81 4.66 3.20 0.0
7 5 8 942.56 126.87 28.60 0.0
8 5 8 53.92 8.59 8.65 0.0
9 5 8 4.51 4.68 2.24 0.0
10 5 8 36.15 16.26 5.79 180.0
11 5 8 143.92 28.80 13.38 0.0
12 5 8 62.02 11.16 6.38 180.0
13 5 8 94.20 14.32 9.23 180.0
14 5 8 19.31 3.71 5.29 180.0
15 5 8 8.18 2.82 1.68 0.0
16 5 8 3.06 2.59 2.18 0.0
17 5 8 24.69 3.53 5.45 0.0
18 5 8 6.26 2.23 2.89 0.0
19 5 8 3.42 1.86 2.06 0.0
20 5 8 5.84 2.45 2.48 0.0
22 5 8 14.25 6.38 3.01 180.0
0 6 8 347.46 67.97 20.66 180.0
1 6 8 28.32 5.78 4.56 180.0
2 6 8 22.15 4.22 3.65 180.0
3 6 8 11.25 3.41 2.47 180.0
4 6 8 9.94 3.17 2.83 0.0
5 6 8 4.22 3.66 2.43 0.0
6 6 8 22.25 31.61 1.95 0.0
7 6 8 48.19 10.38 5.78 180.0
8 6 8 386.51 70.74 20.03 0.0
9 6 8 89.86 21.54 8.64 0.0
10 6 8 56.82 9.80 6.81 180.0
11 6 8 17.23 4.52 4.14 180.0
12 6 8 47.08 9.14 6.90 180.0
13 6 8 7.78 2.83 2.61 180.0
14 6 8 12.02 3.17 3.15 180.0
15 6 8 2.04 2.22 0.19 0.0
16 6 8 22.19 3.91 5.11 180.0
17 6 8 2.88 2.01 0.35 180.0
18 6 8 30.09 13.61 5.02 0.0
19 6 8 5.11 1.65 1.34 0.0
20 6 8 2.65 1.25 1.82 0.0
21 6 8 2.33 1.45 1.74 180.0
1 7 8 36.60 17.69 4.07 180.0
2 7 8 33.94 11.14 5.95 0.0
3 7 8 15.37 5.40 1.91 0.0
4 7 8 489.57 90.25 23.85 0.0
5 7 8 150.72 25.39 9.57 0.0
6 7 8 76.61 13.60 7.94 180.0
7 7 8 17.42 25.91 2.41 0.0
8 7 8 7.19 2.70 1.10 180.0
9 7 8 4.56 2.66 0.73 180.0
10 7 8 25.43 11.13 4.74 180.0
11 7 8 6.31 3.17 1.52 180.0
12 7 8 101.85 20.04 10.15 180.0
13 7 8 21.08 3.69 3.84 0.0
14 7 8 6.74 2.07 0.23 0.0
15 7 8 5.59 2.06 2.31 180.0
16 7 8 4.56 1.93 2.86 0.0
17 7 8 2.31 1.48 1.77 0.0
18 7 8 11.22 2.52 3.89 0.0
19 7 8 1.50 1.39 0.38 180.0
20 7 8 43.92 7.96 5.72 0.0
21 7 8 18.53 5.40 2.61 0.0
0 8 8 57.40 17.99 8.66 180.0
1 8 8 1844.42 391.59 50.01 180.0
2 8 8 37.04 12.57 3.70 0.0
3 8 8 115.72 25.07 9.23 180.0
4 8 8 46.55 12.10 4.52 0.0
5 8 8 27.44 7.45 5.54 180.0
6 8 8 40.10 9.31 7.93 0.0
7 8 8 83.35 20.76 5.45 0.0
8 8 8 179.44 63.47 13.77 180.0
9 8 8 286.63 49.10 21.45 0.0
10 8 8 48.25 14.21 5.18 0.0
11 8 8 83.20 17.41 7.87 180.0
12 8 8 51.02 12.60 10.82 0.0
13 8 8 9.49 4.64 0.48 0.0
14 8 8 5.16 2.31 2.27 180.0
15 8 8 74.57 22.86 0.46 180.0
16 8 8 6.72 2.24 1.89 180.0
17 8 8 30.77 5.94 5.71 180.0
18 8 8 13.00 2.49 3.38 180.0
19 8 8 28.49 6.18 5.33 180.0
20 8 8 4.11 2.27 0.58 0.0
21 8 8 18.87 7.70 7.79 0.0
1 9 8 21.91 11.06 1.40 180.0
2 9 8 0.00 3.23 0.18 180.0
3 9 8 10.15 4.04 2.33 0.0
4 9 8 3.68 3.50 0.19 180.0
5 9 8 10.07 4.23 3.09 180.0
6 9 8 4.48 3.76 0.43 180.0
7 9 8 12.59 2.77 2.92 180.0
8 9 8 6.13 3.98 2.34 180.0
9 9 8 11.55 3.33 1.99 180.0
10 9 8 5.42 3.65 1.97 0.0
11 9 8 10.94 4.09 3.10 180.0
12 9 8 6.02 3.32 0.53 180.0
13 9 8 14.22 5.93 1.43 0.0
14 9 8 6.57 3.35 2.70 0.0
15 9 8 7.04 6.95 1.64 0.0
16 9 8 3.23 1.84 0.96 180.0
17 9 8 3.58 1.48 0.57 180.0
18 9 8 1.01 1.39 0.25 0.0
19 9 8 1.73 1.84 1.02 0.0
20 9 8 0.70 2.57 0.13 180.0
0 10 8 284.31 122.70 13.88 0.0
1 10 8 735.76 189.86 29.11 180.0
2 10 8 42.41 14.47 6.39 0.0
3 10 8 56.61 18.36 3.27 0.0
4 10 8 12.62 8.39 2.12 0.0
5 10 8 15.32 7.96 1.66 180.0
6 10 8 34.76 10.15 2.37 0.0
7 10 8 44.38 10.56 5.17 180.0
8 10 8 386.63 102.44 19.18 180.0
9 10 8 305.80 52.11 18.91 0.0
10 10 8 238.74 36.84 15.78 0.0
11 10 8 32.40 6.66 4.91 180.0
12 10 8 58.83 13.04 6.69 0.0
13 10 8 8.68 3.52 3.23 0.0
14 10 8 19.11 5.92 3.76 0.0
15 10 8 9.20 3.84 0.01 180.0
16 10 8 8.99 2.71 0.21 180.0
17 10 8 16.20 16.56 4.82 180.0
18 10 8 14.50 5.56 1.06 180.0
19 10 8 27.58 10.62 1.99 0.0
1 11 8 26.43 10.87 1.25 180.0
2 11 8 22.65 9.76 4.26 0.0
3 11 8 21.27 9.32 3.04 0.0
4 11 8 158.70 61.12 13.79 0.0
5 11 8 75.20 23.75 10.03 0.0
6 11 8 33.62 14.44 6.69 180.0
7 11 8 27.14 10.26 5.27 180.0
8 11 8 7.09 2.94 2.26 180.0
9 11 8 5.18 4.67 2.22 180.0
10 11 8 10.19 12.45 1.16 180.0
11 11 8 0.00 4.85 2.02 0.0
12 11 8 6.95 5.45 4.13 180.0
13 11 8 11.34 5.96 4.14 0.0
14 11 8 14.37 4.92 2.60 0.0
15 11 8 6.62 4.08 1.64 0.0
16 11 8 5.30 3.67 0.75 0.0
17 11 8 4.32 3.24 1.56 180.0
2 12 8 27.20 13.62 1.86 0.0
8 12 8 48.02 16.99 5.28 180.0
9 12 8 36.33 12.91 4.94 180.0
10 12 8 7.94 3.68 0.37 0.0
11 12 8 6.42 2.90 3.93 0.0
13 12 8 8.09 5.48 0.16 180.0
14 12 8 7.51 3.25 4.36 0.0
15 12 8 4.68 4.01 0.02 0.0
16 12 8 33.55 13.03 5.94 0.0
17 12 8 16.02 6.83 2.50 0.0
18 12 8 1.55 2.85 0.09 180.0
2 13 8 18.81 9.49 1.55 180.0
8 13 8 26.11 13.31 0.87 180.0
9 13 8 8.91 3.50 0.45 0.0
12 13 8 362.28 133.43 15.05 180.0
13 13 8 145.49 29.47 12.30 0.0
14 13 8 53.46 20.44 3.48 0.0
15 13 8 24.22 11.28 4.03 180.0
16 13 8 29.97 11.84 3.84 0.0
3 14 8 23.07 11.59 3.70 180.0
9 14 8 8.58 3.46 3.82 0.0
10 14 8 28.86 14.65 0.71 0.0
11 14 8 4.78 9.16 0.86 0.0
12 14 8 2.17 3.65 1.03 180.0
13 14 8 7.41 4.78 1.30 180.0
14 14 8 2.49 2.94 0.85 0.0
15 14 8 3.48 3.72 0.02 0.0
16 14 8 4.97 3.86 3.43 0.0
3 15 8 50.25 25.09 3.49 180.0
9 15 8 6.25 3.77 0.11 0.0
10 15 8 5.65 2.11 2.25 180.0
11 15 8 10.36 5.95 3.12 180.0
12 15 8 14.55 10.46 3.88 180.0
13 15 8 28.06 8.11 5.64 180.0
14 15 8 6.86 3.49 2.64 0.0
15 15 8 11.63 4.36 1.49 180.0
3 16 8 3.41 2.13 0.33 0.0
9 16 8 20.38 8.22 2.49 0.0
10 16 8 11.64 10.87 1.87 180.0
11 16 8 7.30 3.37 3.40 0.0
12 16 8 2.50 1.87 1.03 180.0
14 16 8 4.15 3.07 1.69 0.0
4 17 8 8.78 4.61 2.29 180.0
7 17 8 9.92 6.10 0.65 0.0
8 17 8 0.00 4.65 1.21 180.0
9 17 8 1.42 4.52 0.08 180.0
10 17 8 3.74 2.02 0.22 0.0
11 17 8 3.46 3.65 0.29 180.0
12 17 8 5.60 5.66 2.32 0.0
13 17 8 4.11 3.22 1.61 180.0
4 18 8 5.12 2.96 0.64 180.0
5 18 8 1.92 4.45 2.00 0.0
6 18 8 16.94 8.35 3.64 180.0
7 18 8 6.45 5.30 2.48 180.0
8 18 8 6.65 3.82 3.70 0.0
9 18 8 11.34 4.94 2.90 180.0
10 18 8 6.94 4.25 1.47 180.0
11 18 8 8.34 3.89 0.54 0.0
3 19 8 2.30 4.53 0.70 180.0
4 19 8 11.65 4.99 2.75 0.0
5 19 8 7.63 9.08 0.00 0.0
6 19 8 4.97 5.16 0.70 180.0
7 19 8 0.00 5.20 0.33 180.0
8 19 8 0.63 5.11 1.30 180.0
9 19 8 1.27 2.78 0.03 0.0
10 19 8 1.48 2.06 1.97 180.0
4 20 8 1.42 4.71 0.43 180.0
5 20 8 2.56 1.19 0.09 0.0
6 20 8 3.43 5.37 2.40 180.0
7 20 8 28.50 12.03 6.20 0.0
8 20 8 105.20 39.37 9.23 180.0
2 21 8 0.00 4.65 1.15 180.0
3 21 8 12.62 7.43 3.01 180.0
4 21 8 73.92 28.05 8.47 180.0
6 0 9 1126.66 370.09 37.14 180.0
19 0 9 0.00 5.39 1.28 0.0
3 1 9 25.86 12.94 0.20 0.0
4 1 9 10.69 11.58 0.50 180.0
5 1 9 17.93 7.87 1.92 180.0
8 1 9 134.38 45.11 9.88 0.0
19 1 9 2.68 3.98 2.44 180.0
3 2 9 32.70 7.26 2.15 180.0
5 2 9 102.56 51.14 2.32 0.0
8 2 9 18.46 6.48 0.29 0.0
9 2 9 8.36 7.40 0.94 0.0
2 3 9 38.40 13.20 3.65 180.0
5 3 9 14.01 7.25 2.94 180.0
10 3 9 107.51 36.64 9.78 0.0
11 3 9 45.60 16.72 4.45 0.0
12 3 9 43.05 16.95 7.68 180.0
2 4 9 45.98 22.92 2.48 180.0
5 4 9 7.24 4.06 1.12 180.0
10 4 9 12.94 8.33 0.87 180.0
12 4 9 25.33 11.92 3.89 180.0
13 4 9 4.90 3.80 1.55 180.0
14 4 9 7.88 10.07 3.40 0.0
15 4 9 1.79 1.49 1.15 0.0
16 4 9 0.43 1.51 0.59 0.0
17 4 9 1.49 1.08 0.89 0.0
18 4 9 0.88 3.13 1.15 0.0
19 4 9 2.85 6.65 0.27 0.0
20 4 9 7.80 8.64 0.52 180.0
0 5 9 7112.11 1590.76 67.83 0.0
1 5 9 410.58 65.40 19.33 180.0
2 5 9 148.71 21.15 9.17 180.0
3 5 9 20.54 3.75 5.65 180.0
4 5 9 1.07 1.71 0.91 180.0
5 5 9 6.27 4.58 1.10 180.0
6 5 9 9.34 11.67 0.39 0.0
7 5 9 8.51 2.73 3.01 180.0
8 5 9 643.43 96.15 24.38 180.0
9 5 9 215.54 122.61 18.09 0.0
10 5 9 1614.09 224.83 38.79 0.0
11 5 9 20.32 9.07 3.57 0.0
12 5 9 57.67 8.98 6.52 180.0
13 5 9 20.76 6.25 4.42 180.0
14 5 9 27.32 4.69 5.75 0.0
15 5 9 3.64 1.87 0.79 180.0
16 5 9 23.48 9.62 5.83 0.0
17 5 9 12.39 7.27 4.83 180.0
18 5 9 0.51 2.77 0.60 0.0
19 5 9 4.80 3.42 3.09 0.0
20 5 9 0.11 4.06 1.55 0.0
21 5 9 26.05 10.05 7.57 0.0
1 6 9 17.79 3.39 3.50 180.0
2 6 9 6.56 2.30 2.34 0.0
3 6 9 6.60 2.88 3.22 0.0
4 6 9 43.71 6.74 7.38 180.0
5 6 9 34.31 5.17 5.51 0.0
6 6 9 11.99 3.29 2.37 0.0
7 6 9 20.92 6.11 4.33 0.0
8 6 9 36.20 13.10 4.91 0.0
9 6 9 27.73 20.15 0.67 0.0
10 6 9 15.73 5.67 3.45 180.0
11 6 9 8.73 6.32 3.56 0.0
12 6 9 8.41 4.80 3.07 0.0
13 6 9 3.58 2.52 0.60 180.0
14 6 9 31.22 4.96 5.43 180.0
15 6 9 3.03 2.04 3.00 180.0
16 6 9 1.45 1.81 0.49 0.0
17 6 9 0.95 2.36 0.94 0.0
18 6 9 1.44 2.57 1.09 0.0
19 6 9 0.58 3.07 1.12 0.0
20 6 9 0.00 3.83 2.00 0.0
0 7 9 31.76 15.00 3.42 180.0
1 7 9 35.90 8.22 4.68 0.0
2 7 9 21.44 5.29 4.01 0.0
3 7 9 7.18 3.00 2.36 0.0
4 7 9 16.10 3.27 3.83 0.0
5 7 9 10.26 4.18 1.56 0.0
6 7 9 35.49 7.88 6.24 0.0
7 7 9 9.18 3.09 1.97 180.0
8 7 9 69.29 11.34 8.74 180.0
9 7 9 6.59 3.00 2.10 0.0
10 7 9 18.02 4.50 3.89 0.0
11 7 9 4.60 2.55 0.59 180.0
12 7 9 5.86 2.74 1.27 180.0
13 7 9 5.93 2.69 1.96 180.0
14 7 9 7.07 2.47 3.72 0.0
15 7 9 0.71 1.94 0.47 180.0
16 7 9 20.01 3.85 3.82 0.0
17 7 9 3.47 2.07 2.52 0.0
18 7 9 4.77 2.51 2.77 180.0
19 7 9 6.32 2.58 2.58 0.0
20 7 9 25.04 6.82 5.44 0.0
1 8 9 23.83 13.91 3.35 0.0
2 8 9 329.91 93.54 18.69 180.0
3 8 9 84.96 51.72 9.04 0.0
4 8 9 109.93 22.24 7.85 180.0
5 8 9 277.65 53.59 14.86 180.0
6 8 9 688.86 101.43 23.87 0.0
7 8 9 25.64 4.57 8.23 180.0
8 8 9 7.62 4.73 0.65 0.0
9 8 9 6.51 3.01 1.67 0.0
10 8 9 6.12 2.90 1.94 180.0
11 8 9 2.36 4.30 0.46 180.0
12 8 9 367.20 61.92 16.77 180.0
13 8 9 59.98 12.20 8.51 0.0
14 8 9 94.61 18.54 10.40 0.0
15 8 9 10.52 4.76 0.51 0.0
16 8 9 4.34 2.28 1.21 180.0
17 8 9 25.77 6.84 6.14 180.0
18 8 9 1.86 2.56 0.22 180.0
19 8 9 2.82 2.99 0.32 0.0
0 9 9 265.23 80.28 4.24 180.0
1 9 9 71.15 15.89 3.72 0.0
2 9 9 36.07 8.78 2.88 0.0
3 9 9 20.70 6.80 2.38 180.0
4 9 9 15.29 5.77 0.65 180.0
5 9 9 14.14 5.34 2.20 180.0
6 9 9 35.33 9.61 3.17 180.0
7 9 9 16.33 3.84 2.51 0.0
8 9 9 42.94 8.53 1.73 0.0
9 9 9 22.94 6.52 3.93 180.0
10 9 9 121.83 22.13 8.16 180.0
11 9 9 9.12 2.98 0.69 0.0
12 9 9 15.27 4.96 3.57 0.0
13 9 9 2.90 2.75 2.46 0.0
14 9 9 3.92 2.63 0.17 0.0
15 9 9 1.58 2.30 1.24 180.0
16 9 9 8.91 3.80 2.13 0.0
17 9 9 2.86 2.71 0.81 0.0
18 9 9 1.72 2.32 0.19 0.0
19 9 9 0.00 3.33 1.88 180.0
1 10 9 71.58 15.62 7.77 0.0
2 10 9 102.18 58.90 9.77 180.0
3 10 9 152.17 31.94 2.27 0.0
4 10 9 332.16 70.44 21.57 180.0
5 10 9 1165.87 241.50 27.54 180.0
6 10 9 239.30 50.92 16.92 0.0
7 10 9 43.49 14.86 5.52 180.0
8 10 9 15.67 7.72 1.77 0.0
9 10 9 15.84 6.03 0.95 0.0
10 10 9 19.05 5.64 1.76 0.0
11 10 9 90.17 27.82 0.75 180.0
12 10 9 12.25 4.85 2.46 0.0
13 10 9 141.27 42.67 2.79 0.0
14 10 9 116.98 39.24 3.03 0.0
15 10 9 5.93 5.94 1.65 180.0
16 10 9 27.70 15.83 4.16 180.0
17 10 9 4.92 2.89 2.20 180.0
18 10 9 0.36 4.46 0.41 180.0
0 11 9 24.04 13.43 2.12 180.0
1 11 9 66.36 17.29 7.32 0.0
2 11 9 20.78 7.63 4.41 0.0
3 11 9 21.85 8.39 4.82 0.0
4 11 9 7.24 5.42 2.75 0.0
5 11 9 8.29 5.64 1.61 0.0
6 11 9 3.05 4.27 0.88 180.0
7 11 9 1.21 3.83 0.16 0.0
8 11 9 36.66 9.95 6.32 180.0
9 11 9 24.23 13.62 6.93 180.0
10 11 9 9.97 4.59 1.96 180.0
11 11 9 1.55 1.65 0.87 0.0
12 11 9 24.03 6.00 5.55 0.0
13 11 9 6.05 4.97 1.95 0.0
14 11 9 1.92 4.23 2.53 0.0
15 11 9 0.17 6.16 0.29 0.0
16 11 9 7.82 7.75 2.21 0.0
1 12 9 3.50 1.92 0.41 0.0
2 12 9 37.11 9.12 4.66 0.0
3 12 9 50.02 12.17 3.19 180.0
4 12 9 99.53 21.38 10.97 180.0
5 12 9 8.58 4.52 3.56 0.0
6 12 9 31.50 8.48 2.88 180.0
7 12 9 8.61 4.28 2.94 180.0
8 12 9 7.99 3.34 2.39 0.0
9 12 9 1.86 1.68 1.91 180.0
10 12 9 6.43 3.40 2.23 0.0
11 12 9 27.88 12.02 0.18 180.0
12 12 9 157.41 34.74 13.00 0.0
13 12 9 8.57 8.38 0.73 180.0
14 12 9 82.81 36.90 6.51 180.0
2 13 9 28.07 14.04 5.58 0.0
9 13 9 263.85 92.98 11.95 180.0
10 13 9 9.26 5.27 5.37 180.0
11 13 9 101.32 50.62 7.34 180.0
14 13 9 3.88 7.00 1.54 0.0
2 14 9 6.04 3.25 0.66 180.0
9 14 9 4.03 2.90 1.37 0.0
10 14 9 1.23 1.65 1.66 0.0
13 14 9 8.41 6.91 1.85 0.0
3 15 9 4.15 2.33 0.09 0.0
9 15 9 6.79 4.06 3.71 180.0
10 15 9 37.16 13.11 3.39 180.0
11 15 9 21.02 10.91 1.92 180.0
12 15 9 11.66 6.19 1.00 180.0
3 16 9 33.11 16.59 4.40 180.0
10 16 9 0.00 2.16 0.45 0.0
3 17 9 3.31 2.10 0.20 0.0
4 17 9 1.74 1.50 1.81 180.0
10 17 9 1.43 2.44 0.79 0.0
11 17 9 11.60 6.36 0.19 180.0
4 18 9 42.90 21.45 5.45 180.0
10 18 9 2.20 2.59 1.49 0.0
4 19 9 6.53 3.58 0.41 0.0
5 19 9 1.76 1.74 1.31 0.0
4 20 9 35.72 17.95 4.56 180.0
4 0 10 22.85 11.51 4.53 0.0
6 0 10 158.41 52.98 12.24 0.0
8 0 10 553.01 182.29 22.84 180.0
4 1 10 50.55 25.27 7.11 0.0
5 1 10 1965.52 978.60 26.79 0.0
8 1 10 12.40 8.12 1.67 180.0
9 1 10 5.57 4.49 0.44 0.0
3 2 10 29.80 14.91 5.17 0.0
5 2 10 8.86 3.36 1.12 0.0
8 2 10 166.34 55.81 8.88 180.0
2 3 10 32.63 11.43 5.56 180.0
3 3 10 47.73 23.83 1.79 180.0
10 3 10 24.67 10.84 2.17 180.0
11 3 10 26.22 11.47 0.31 180.0
12 3 10 28.24 9.09 2.43 0.0
13 3 10 46.21 17.09 5.47 180.0
6 4 10 41.87 14.79 2.43 180.0
12 4 10 4.58 6.10 1.78 180.0
13 4 10 7.84 9.48 0.91 0.0
14 4 10 4.88 7.56 0.14 180.0
15 4 10 4.25 6.64 1.94 0.0
1 5 10 384.97 79.06 21.82 0.0
2 5 10 162.29 32.21 14.31 180.0
3 5 10 73.98 15.53 9.43 0.0
4 5 10 548.05 319.76 23.02 180.0
5 5 10 4905.67 994.67 59.81 180.0
6 5 10 95.98 64.52 14.52 0.0
7 5 10 19.76 11.90 2.92 0.0
8 5 10 34.56 8.76 7.04 0.0
9 5 10 47.36 13.56 6.56 0.0
10 5 10 8.04 4.63 1.83 0.0
11 5 10 11.63 4.63 2.54 180.0
12 5 10 47.43 7.87 8.09 0.0
13 5 10 11.53 6.59 2.47 0.0
14 5 10 12.30 4.42 2.16 180.0
15 5 10 5.00 3.60 2.46 0.0
16 5 10 3.54 1.80 3.27 180.0
17 5 10 1.55 3.44 0.62 180.0
18 5 10 0.00 3.56 1.00 180.0
19 5 10 6.82 5.19 0.63 0.0
20 5 10 4.26 5.06 1.88 180.0
0 6 10 187.11 55.82 14.78 0.0
1 6 10 8.62 2.79 2.17 180.0
2 6 10 6.29 2.62 0.63 0.0
3 6 10 12.89 3.41 3.70 180.0
4 6 10 26.69 8.20 0.86 180.0
5 6 10 22.20 6.31 2.24 0.0
6 6 10 11.70 3.49 0.70 180.0
7 6 10 10.50 8.08 0.46 180.0
8 6 10 92.63 13.29 9.09 180.0
9 6 10 7.29 3.85 2.13 0.0
10 6 10 55.33 9.08 7.03 0.0
11 6 10 5.04 2.18 1.20 0.0
12 6 10 5.15 1.92 3.10 0.0
13 6 10 2.77 1.54 0.33 180.0
14 6 10 5.27 1.73 1.78 0.0
15 6 10 2.18 1.53 1.08 180.0
16 6 10 2.94 2.60 1.78 0.0
17 6 10 1.73 2.26 0.45 180.0
18 6 10 2.94 2.48 1.89 180.0
19 6 10 3.05 3.47 1.61 0.0
1 7 10 16.48 9.26 3.77 180.0
2 7 10 14.59 3.54 2.42 180.0
3 7 10 31.05 6.19 3.82 0.0
4 7 10 313.28 42.45 18.48 180.0
5 7 10 23.19 3.82 1.98 0.0
6 7 10 39.33 5.95 5.16 0.0
7 7 10 26.73 8.25 3.43 180.0
8 7 10 11.33 3.35 3.59 0.0
9 7 10 17.48 4.40 0.51 180.0
10 7 10 12.38 3.71 2.68 0.0
11 7 10 22.91 6.45 4.26 180.0
12 7 10 116.90 20.40 9.85 0.0
13 7 10 43.09 8.87 6.86 0.0
14 7 10 31.20 7.34 2.88 180.0
15 7 10 17.64 5.28 3.97 180.0
16 7 10 8.17 3.22 2.83 180.0
17 7 10 2.04 2.76 2.03 0.0
18 7 10 0.00 2.39 1.17 180.0
19 7 10 1.71 3.89 0.17 0.0
0 8 10 379.99 82.30 14.98 0.0
1 8 10 136.37 29.93 12.79 180.0
2 8 10 22.39 4.40 3.48 180.0
3 8 10 7.64 2.76 1.49 180.0
4 8 10 13.12 4.26 1.08 180.0
5 8 10 32.57 6.25 4.76 0.0
6 8 10 61.14 12.08 6.56 180.0
7 8 10 420.84 75.90 20.72 0.0
8 8 10 33.29 10.05 6.91 180.0
9 8 10 125.31 25.24 10.95 180.0
10 8 10 12.49 3.69 2.93 180.0
11 8 10 309.16 52.04 16.79 180.0
12 8 10 11.48 3.33 2.67 0.0
13 8 10 25.13 5.56 5.34 0.0
14 8 10 17.59 4.38 3.40 0.0
15 8 10 0.97 2.65 1.66 180.0
16 8 10 22.33 6.44 4.25 0.0
17 8 10 179.25 32.91 13.08 0.0
18 8 10 21.51 7.34 4.15 180.0
19 8 10 16.67 7.18 5.04 180.0
1 9 10 11.49 4.18 1.03 180.0
2 9 10 10.29 5.27 2.47 180.0
3 9 10 8.55 3.99 2.36 180.0
4 9 10 12.22 4.48 5.06 0.0
5 9 10 99.02 17.72 9.92 0.0
6 9 10 13.35 8.26 3.10 180.0
7 9 10 4.23 2.66 2.83 180.0
8 9 10 3.49 1.69 1.50 180.0
9 9 10 9.20 2.86 2.00 180.0
10 9 10 0.71 2.47 2.11 0.0
11 9 10 9.32 3.64 0.85 0.0
12 9 10 5.69 2.39 2.28 180.0
13 9 10 2.40 2.41 0.65 180.0
14 9 10 1.55 2.24 1.17 0.0
15 9 10 14.09 5.12 3.40 0.0
16 9 10 2.94 3.85 1.09 0.0
17 9 10 2.08 3.03 0.93 180.0
18 9 10 0.50 3.53 2.59 180.0
0 10 10 217.36 66.46 10.24 0.0
1 10 10 379.35 80.72 15.57 180.0
2 10 10 150.09 37.66 8.82 180.0
3 10 10 69.76 48.83 4.52 180.0
4 10 10 24.69 7.75 5.02 180.0
5 10 10 604.16 180.27 0.49 180.0
6 10 10 97.50 23.86 9.77 180.0
7 10 10 12.95 4.43 2.53 0.0
8 10 10 22.98 4.31 0.60 0.0
9 10 10 62.51 11.21 4.42 0.0
10 10 10 41.42 9.43 4.51 180.0
11 10 10 31.17 5.80 6.78 180.0
12 10 10 8.00 3.16 0.87 180.0
13 10 10 8.51 4.03 2.91 0.0
14 10 10 7.69 5.20 1.08 180.0
15 10 10 10.67 9.77 0.03 180.0
16 10 10 18.70 7.50 0.47 180.0
17 10 10 3.94 3.68 1.00 180.0
18 10 10 4.03 4.00 4.16 180.0
1 11 10 5.60 4.79 0.08 180.0
2 11 10 1.56 4.53 2.38 0.0
3 11 10 8.47 4.92 1.69 180.0
4 11 10 2.22 4.34 0.31 0.0
5 11 10 9.09 4.86 1.43 0.0
6 11 10 1.84 4.06 1.04 180.0
7 11 10 19.63 6.34 4.00 180.0
8 11 10 0.77 1.76 2.32 180.0
9 11 10 8.95 2.01 2.58 180.0
10 11 10 2.25 2.58 0.89 0.0
11 11 10 3.81 3.24 0.63 180.0
12 11 10 1.62 3.75 1.93 0.0
13 11 10 2.46 3.66 1.11 0.0
14 11 10 0.00 3.42 0.03 0.0
15 11 10 13.75 5.76 2.46 0.0
0 12 10 237.91 102.79 14.58 180.0
1 12 10 85.10 26.72 4.69 180.0
2 12 10 19.44 8.26 1.26 0.0
4 12 10 0.61 4.94 0.54 180.0
6 12 10 17.36 24.59 0.18 180.0
7 12 10 82.06 25.13 8.30 180.0
9 12 10 141.84 26.88 10.30 0.0
10 12 10 12.84 5.09 3.77 180.0
11 12 10 53.15 17.86 6.31 0.0
12 12 10 4.14 6.34 0.42 0.0
13 12 10 17.66 9.27 2.00 180.0
1 13 10 31.78 6.60 3.54 180.0
2 13 10 16.91 8.55 3.20 0.0
3 13 10 25.88 12.16 2.76 0.0
4 13 10 45.10 10.43 6.30 180.0
5 13 10 48.33 27.44 11.01 0.0
6 13 10 32.16 22.63 1.10 0.0
7 13 10 34.25 13.05 8.69 180.0
8 13 10 67.49 31.63 2.62 180.0
9 13 10 18.41 5.53 3.94 180.0
10 13 10 11.00 4.75 2.90 0.0
11 13 10 11.83 4.41 1.64 180.0
12 13 10 10.28 5.20 3.05 0.0
13 13 10 91.06 27.80 8.63 0.0
0 14 10 6.02 8.39 2.12 0.0
1 14 10 10.57 9.45 1.01 0.0
2 14 10 4.11 3.45 0.47 180.0
3 14 10 13.94 23.13 0.55 0.0
4 14 10 0.00 5.02 1.11 180.0
5 14 10 1.84 4.76 1.67 180.0
6 14 10 5.64 5.13 0.78 0.0
7 14 10 0.00 7.12 1.75 0.0
9 14 10 16.72 8.70 1.06 180.0
10 14 10 6.98 2.94 2.83 0.0
12 14 10 2.31 2.17 1.11 180.0
2 15 10 6.63 3.52 1.66 0.0
10 15 10 2.01 2.42 2.20 0.0
12 15 10 19.06 9.85 3.49 0.0
2 16 10 1.60 1.34 1.53 180.0
3 16 10 19.44 9.77 1.44 180.0
10 16 10 2.75 2.74 1.23 0.0
11 16 10 7.40 4.53 3.85 0.0
3 18 10 16.53 8.38 2.96 180.0
4 18 10 4.08 2.37 0.56 180.0
4 19 10 3.39 2.22 0.91 180.0
8 0 11 45.00 11.61 6.86 0.0
4 1 11 31.24 15.70 3.37 0.0
5 1 11 18.66 5.37 2.78 0.0
6 1 11 35.41 13.73 4.54 0.0
7 1 11 36.05 14.24 4.75 0.0
8 1 11 37.10 14.40 4.41 0.0
4 2 11 35.34 17.74 7.35 180.0
5 2 11 484.08 129.80 17.78 180.0
6 2 11 35.18 17.83 1.40 0.0
9 2 11 7.72 8.13 2.19 0.0
10 2 11 10.86 9.85 0.75 0.0
11 2 11 6.34 4.57 0.68 180.0
3 3 11 34.34 12.67 3.80 180.0
6 3 11 23.90 12.18 2.66 180.0
10 3 11 51.59 19.40 1.55 180.0
12 3 11 76.96 27.45 5.45 180.0
13 3 11 7.69 6.66 1.93 180.0
14 3 11 6.81 6.61 2.25 0.0
2 4 11 17.92 6.87 1.55 180.0
3 4 11 11.53 5.94 3.67 180.0
6 4 11 48.71 17.03 4.87 0.0
11 4 11 16.36 9.33 2.68 0.0
12 4 11 8.81 6.61 1.23 0.0
13 4 11 14.33 8.81 2.63 180.0
14 4 11 10.30 6.97 0.77 180.0
6 5 11 264.28 131.73 15.30 180.0
7 5 11 45.13 22.65 1.57 0.0
12 5 11 23.61 6.97 5.72 180.0
13 5 11 3.18 1.72 0.06 0.0
14 5 11 6.31 2.70 1.84 180.0
15 5 11 1.48 2.20 0.68 0.0
16 5 11 8.03 5.10 2.10 0.0
17 5 11 6.00 3.10 2.40 180.0
18 5 11 25.91 8.65 4.69 180.0
19 5 11 0.81 1.21 0.23 0.0
1 6 11 53.87 7.76 6.16 0.0
2 6 11 10.73 4.99 1.49 180.0
3 6 11 19.65 3.42 4.79 0.0
4 6 11 18.45 3.75 1.26 0.0
5 6 11 222.90 29.88 15.02 180.0
6 6 11 9.31 2.69 2.82 180.0
7 6 11 8.43 1.95 3.60 180.0
8 6 11 5.24 1.69 0.91 0.0
9 6 11 3.27 1.46 0.67 180.0
10 6 11 0.62 1.73 1.14 0.0
11 6 11 3.22 2.38 2.18 180.0
12 6 11 14.83 4.37 2.12 0.0
13 6 11 38.56 10.06 7.19 0.0
14 6 11 2.93 1.35 1.12 180.0
15 6 11 6.29 1.94 1.31 0.0
16 6 11 2.13 1.56 0.84 0.0
17 6 11 1.39 1.31 1.63 180.0
18 6 11 1.31 3.82 1.53 180.0
0 7 11 47.13 16.54 7.38 180.0
1 7 11 133.79 19.35 12.75 180.0
2 7 11 6.20 2.11 1.77 180.0
3 7 11 33.67 6.32 6.63 180.0
4 7 11 5.18 5.70 0.25 180.0
5 7 11 25.62 4.08 4.46 180.0
6 7 11 3.16 1.91 2.86 0.0
7 7 11 19.17 3.38 4.11 180.0
8 7 11 24.23 12.75 2.50 180.0
9 7 11 77.30 12.35 9.12 0.0
10 7 11 10.87 11.64 1.58 180.0
11 7 11 23.65 4.19 5.68 0.0
12 7 11 4.43 2.06 2.52 0.0
13 7 11 1.91 1.56 0.72 0.0
14 7 11 3.78 2.53 2.67 180.0
15 7 11 2.23 3.31 2.15 0.0
16 7 11 4.50 4.45 1.92 180.0
17 7 11 34.26 12.85 9.38 180.0
1 8 11 3.72 2.48 0.33 180.0
2 8 11 40.93 16.84 4.02 180.0
3 8 11 1.06 2.24 0.50 180.0
4 8 11 12.60 3.49 2.49 180.0
5 8 11 15.35 8.23 3.88 0.0
6 8 11 147.56 27.75 11.90 0.0
7 8 11 7.62 3.89 0.74 0.0
8 8 11 29.57 9.24 5.24 180.0
9 8 11 48.21 8.74 7.11 180.0
10 8 11 9.22 2.96 0.39 0.0
11 8 11 20.07 8.97 1.13 0.0
12 8 11 91.30 15.68 8.99 180.0
13 8 11 24.61 6.85 1.58 180.0
14 8 11 37.85 7.63 5.61 0.0
15 8 11 20.71 4.68 4.49 0.0
16 8 11 23.36 6.93 5.06 0.0
17 8 11 4.24 3.90 2.07 0.0
18 8 11 6.76 4.93 2.84 180.0
0 9 11 180.07 40.14 13.70 180.0
1 9 11 15.59 3.84 3.00 0.0
2 9 11 22.94 5.06 5.07 0.0
3 9 11 4.53 2.39 2.64 0.0
4 9 11 9.12 2.60 2.99 0.0
5 9 11 0.00 2.22 0.51 180.0
6 9 11 2.37 2.23 1.23 0.0
7 9 11 4.37 2.12 2.03 0.0
8 9 11 58.62 8.69 6.99 0.0
9 9 11 7.81 3.72 2.25 180.0
10 9 11 28.43 6.34 5.17 180.0
11 9 11 2.89 2.92 0.55 180.0
12 9 11 0.69 2.00 0.38 0.0
13 9 11 1.26 2.17 1.02 0.0
14 9 11 0.00 2.12 0.91 0.0
15 9 11 0.00 2.09 1.46 180.0
1 10 11 17.42 6.91 3.01 180.0
2 10 11 100.70 55.52 1.17 0.0
3 10 11 1.70 3.61 1.93 180.0
4 10 11 37.33 14.15 4.96 0.0
5 10 11 95.77 23.87 10.49 0.0
6 10 11 11.58 3.58 3.54 180.0
7 10 11 5.50 2.69 0.89 0.0
8 10 11 6.86 1.98 1.75 180.0
9 10 11 12.22 2.94 2.94 180.0
10 10 11 3.15 2.27 0.31 0.0
11 10 11 8.50 2.80 3.46 0.0
12 10 11 16.42 7.42 4.01 180.0
13 10 11 7.34 3.61 2.46 180.0
14 10 11 4.49 2.64 0.79 0.0
15 10 11 1.86 2.44 1.35 0.0
16 10 11 0.78 3.71 0.55 0.0
17 10 11 1.45 3.91 1.39 180.0
0 11 11 38.99 13.35 8.06 180.0
1 11 11 33.54 9.30 0.59 180.0
2 11 11 19.09 6.34 1.27 180.0
3 11 11 2.78 3.88 0.22 0.0
4 11 11 11.86 4.70 1.96 0.0
5 11 11 7.93 4.11 1.98 180.0
6 11 11 4.79 3.49 1.61 0.0
7 11 11 17.86 4.27 3.07 180.0
8 11 11 22.39 4.96 0.48 0.0
9 11 11 13.94 3.27 3.42 0.0
10 11 11 21.61 5.86 3.07 180.0
11 11 11 6.84 5.32 1.49 0.0
12 11 11 7.23 3.72 0.73 0.0
13 11 11 1.62 2.88 0.41 180.0
14 11 11 0.49 3.26 1.86 180.0
1 12 11 2.09 4.67 2.69 180.0
2 12 11 6.69 5.08 2.41 0.0
3 12 11 15.78 6.79 4.23 180.0
4 12 11 9.82 5.61 3.58 0.0
5 12 11 36.54 11.94 5.00 0.0
6 12 11 39.29 12.93 6.29 180.0
7 12 11 10.87 12.91 1.27 0.0
8 12 11 6.03 4.79 2.92 0.0
9 12 11 11.72 3.92 3.68 0.0
10 12 11 5.34 2.88 0.95 180.0
11 12 11 6.96 3.50 1.09 0.0
12 12 11 6.20 4.34 1.37 0.0
13 12 11 8.58 6.40 2.60 180.0
0 13 11 373.86 110.90 20.42 180.0
1 13 11 332.82 68.10 13.33 180.0
2 13 11 40.58 9.53 7.41 0.0
3 13 11 22.06 8.31 1.37 180.0
4 13 11 225.97 72.05 1.72 0.0
5 13 11 52.15 11.57 6.39 180.0
6 13 11 39.11 10.61 4.98 0.0
7 13 11 123.48 53.97 6.35 180.0
8 13 11 24.26 12.49 1.41 0.0
9 13 11 168.39 55.18 11.09 0.0
10 13 11 3.83 3.09 0.40 180.0
1 14 11 4.88 2.50 0.32 0.0
2 14 11 3.70 5.76 1.03 0.0
3 14 11 5.11 5.86 0.27 180.0
4 14 11 5.77 7.10 3.19 0.0
5 14 11 8.36 6.03 3.39 180.0
6 14 11 2.23 4.97 0.34 180.0
7 14 11 10.79 6.04 3.32 0.0
8 14 11 1.05 4.93 1.03 180.0
9 14 11 6.78 5.56 2.11 0.0
10 14 11 2.91 2.43 0.18 0.0
2 15 11 55.40 27.63 5.15 0.0
10 15 11 3.86 3.10 1.43 0.0
2 17 11 1.07 1.22 0.18 180.0
3 17 11 2.55 1.68 0.02 0.0
5 0 12 42.30 14.88 4.56 180.0
7 0 12 25.68 10.59 5.77 180.0
8 0 12 562.17 130.09 16.83 180.0
9 0 12 78.20 27.02 9.39 0.0
5 1 12 49.79 17.34 1.97 180.0
6 1 12 69.00 34.52 6.38 0.0
7 1 12 3.12 5.25 0.81 180.0
8 1 12 16.48 7.62 0.54 180.0
4 2 12 20.97 10.59 4.69 180.0
5 2 12 35.43 12.85 3.14 180.0
6 2 12 38.72 19.45 3.97 180.0
10 2 12 17.62 8.48 1.46 0.0
11 2 12 37.34 15.10 5.92 0.0
12 2 12 13.51 7.84 2.41 0.0
3 3 12 74.96 25.13 0.75 180.0
4 3 12 50.97 25.46 4.94 0.0
6 3 12 30.78 15.50 3.61 180.0
11 3 12 8.22 7.43 1.24 180.0
14 3 12 16.43 9.51 3.79 180.0
3 4 12 2.19 1.57 2.01 180.0
6 4 12 7.21 4.13 3.12 0.0
7 4 12 26.69 13.53 0.55 0.0
3 5 12 67.01 33.42 7.54 180.0
7 5 12 20.26 7.27 4.41 0.0
14 5 12 81.12 28.25 5.91 180.0
0 6 12 24.27 11.97 2.17 0.0
1 6 12 54.45 11.75 7.74 0.0
2 6 12 3.36 2.97 0.20 0.0
3 6 12 3.94 2.93 0.21 0.0
4 6 12 22.14 6.26 2.74 180.0
5 6 12 3.47 4.06 1.67 180.0
6 6 12 5.97 2.76 2.65 180.0
7 6 12 10.22 3.04 1.63 180.0
8 6 12 37.40 12.52 3.97 180.0
9 6 12 5.30 3.45 0.96 180.0
10 6 12 8.61 16.80 0.89 180.0
11 6 12 8.10 4.94 1.08 0.0
12 6 12 4.43 2.21 1.97 0.0
13 6 12 4.15 2.84 1.65 0.0
14 6 12 0.38 1.41 0.85 0.0
15 6 12 2.25 1.67 1.45 180.0
16 6 12 1.68 1.46 0.68 180.0
17 6 12 0.34 1.55 0.16 0.0
1 7 12 5.74 2.00 2.93 180.0
2 7 12 0.00 1.96 0.73 180.0
3 7 12 3.36 2.23 0.94 180.0
4 7 12 5.89 2.60 2.72 0.0
5 7 12 7.52 3.41 3.70 0.0
6 7 12 19.69 3.61 4.71 180.0
7 7 12 8.94 3.06 3.05 180.0
8 7 12 3.25 1.47 0.60 0.0
9 7 12 7.99 4.71 2.90 0.0
10 7 12 0.94 1.48 0.61 0.0
11 7 12 1.58 1.38 0.48 180.0
12 7 12 3.20 1.48 0.85 180.0
13 7 12 2.97 1.41 1.24 0.0
14 7 12 3.93 2.64 2.05 0.0
15 7 12 3.98 4.82 1.44 180.0
16 7 12 8.75 5.12 2.43 180.0
17 7 12 21.20 8.88 5.15 180.0
0 8 12 50.20 225.64 7.68 180.0
1 8 12 266.62 38.09 15.92 180.0
2 8 12 5.30 1.99 0.00 0.0
3 8 12 3.39 4.23 1.07 0.0
4 8 12 12.04 2.76 4.03 0.0
5 8 12 4.84 2.66 2.64 180.0
6 8 12 4.15 2.09 1.27 0.0
7 8 12 4.45 2.23 0.59 0.0
8 8 12 88.28 12.68 8.36 0.0
9 8 12 31.57 5.86 4.86 0.0
10 8 12 4.69 2.09 1.18 180.0
11 8 12 18.30 4.04 4.84 180.0
12 8 12 43.12 11.72 5.55 180.0
13 8 12 44.78 12.13 5.51 0.0
14 8 12 4.88 3.36 1.01 0.0
15 8 12 4.39 4.27 1.39 0.0
16 8 12 3.92 4.33 3.41 180.0
1 9 12 5.92 2.03 1.75 180.0
2 9 12 0.98 1.74 2.02 0.0
3 9 12 17.46 4.34 3.40 180.0
4 9 12 3.90 2.40 1.08 0.0
5 9 12 10.97 3.14 4.29 0.0
6 9 12 4.80 2.52 2.46 0.0
7 9 12 8.30 2.87 3.60 0.0
8 9 12 0.30 1.50 1.03 180.0
9 9 12 1.80 1.27 0.86 180.0
10 9 12 1.91 2.75 0.94 180.0
11 9 12 0.94 3.17 0.87 0.0
12 9 12 1.29 2.93 1.13 180.0
13 9 12 40.54 8.91 5.33 180.0
14 9 12 2.22 2.53 0.15 180.0
15 9 12 0.20 3.64 0.38 180.0
16 9 12 0.00 3.87 0.58 0.0
0 10 12 167.97 50.74 7.12 180.0
1 10 12 21.78 8.90 2.08 0.0
2 10 12 11.26 3.08 4.91 0.0
3 10 12 44.67 8.62 5.83 0.0
4 10 12 25.45 5.40 5.20 0.0
5 10 12 2.37 1.97 1.08 0.0
6 10 12 22.24 3.73 5.21 0.0
7 10 12 2.63 2.81 0.34 0.0
8 10 12 38.02 8.21 5.29 0.0
9 10 12 11.00 2.44 4.07 180.0
10 10 12 12.57 5.92 2.12 0.0
11 10 12 3.59 2.47 1.55 180.0
12 10 12 6.72 3.00 2.48 180.0
13 10 12 3.37 3.93 2.01 0.0
14 10 12 0.00 3.49 2.54 0.0
15 10 12 0.38 3.69 0.60 180.0
1 11 12 19.06 7.22 5.18 180.0
2 11 12 2.75 4.15 0.38 0.0
3 11 12 6.44 3.87 1.44 0.0
4 11 12 4.69 3.48 2.56 180.0
5 11 12 60.85 15.22 6.01 0.0
6 11 12 2.42 3.60 0.55 0.0
7 11 12 3.15 3.06 1.12 0.0
8 11 12 2.27 2.63 0.90 0.0
9 11 12 2.85 2.09 0.60 0.0
10 11 12 1.20 2.91 0.30 0.0
11 11 12 2.59 1.82 0.11 0.0
12 11 12 0.83 2.41 0.78 0.0
13 11 12 1.28 3.32 0.84 180.0
14 11 12 1.08 3.52 1.35 180.0
0 12 12 225.75 97.44 2.58 0.0
1 12 12 114.24 35.21 12.11 0.0
2 12 12 3.05 4.26 0.65 0.0
3 12 12 16.20 5.74 1.79 0.0
4 12 12 4.36 4.26 0.57 180.0
5 12 12 12.52 5.86 3.64 0.0
6 12 12 14.52 5.80 2.51 0.0
7 12 12 14.26 10.25 1.40 0.0
8 12 12 21.80 15.82 3.80 180.0
9 12 12 48.63 10.40 6.03 180.0
10 12 12 17.91 5.07 3.42 0.0
11 12 12 11.96 7.83 0.83 180.0
2 13 12 22.68 8.45 3.86 180.0
3 13 12 10.50 12.75 2.29 180.0
4 13 12 44.89 14.53 6.53 180.0
5 13 12 30.00 10.24 6.45 0.0
6 13 12 14.49 6.08 2.84 0.0
7 13 12 9.20 6.88 2.47 180.0
8 13 12 5.22 4.75 0.89 0.0
9 13 12 26.05 9.33 7.15 0.0
10 13 12 29.29 14.87 1.83 0.0
0 14 12 31.30 14.92 6.40 0.0
1 14 12 10.81 5.26 1.83 0.0
2 14 12 11.67 5.42 2.51 180.0
4 14 12 0.00 3.73 1.35 180.0
5 14 12 0.00 3.67 0.48 0.0
6 14 12 1.92 3.79 1.48 180.0
7 14 12 3.13 4.12 1.05 0.0
8 14 12 3.41 4.42 0.24 180.0
1 15 12 7.04 9.94 0.92 180.0
2 15 12 10.24 6.13 2.77 180.0
3 15 12 23.63 9.14 4.13 180.0
4 15 12 4.54 7.18 0.29 0.0
5 15 12 10.77 6.86 3.53 0.0
2 16 12 3.81 2.12 0.99 0.0
5 0 13 242.34 120.73 8.04 0.0
6 0 13 232.43 115.85 14.98 180.0
5 1 13 5.29 2.16 0.99 180.0
6 1 13 13.20 7.31 2.31 180.0
8 1 13 56.37 19.71 3.75 180.0
10 1 13 3.78 5.49 0.05 0.0
11 1 13 6.31 5.45 3.09 180.0
12 1 13 3.61 6.60 0.28 0.0
4 2 13 5.51 3.06 0.69 0.0
5 2 13 22.49 7.04 0.74 0.0
6 2 13 52.97 15.30 5.45 180.0
13 2 13 3.02 6.22 1.93 180.0
4 3 13 13.92 8.40 2.16 0.0
5 3 13 11.47 5.82 0.29 180.0
6 3 13 5.70 3.38 0.61 0.0
7 3 13 66.00 33.01 2.83 180.0
12 3 13 17.47 8.56 4.53 180.0
4 4 13 8.61 4.51 1.87 180.0
7 4 13 7.58 3.05 2.25 0.0
2 5 13 30.68 10.62 4.54 0.0
3 5 13 32.11 16.05 4.91 0.0
7 5 13 31.33 15.77 1.77 180.0
8 5 13 550.20 274.11 12.64 0.0
7 6 13 10.53 5.60 0.70 180.0
8 6 13 6.20 2.65 1.41 180.0
10 6 13 1.96 2.45 0.93 180.0
11 6 13 3.46 2.56 1.58 0.0
12 6 13 0.62 1.89 0.14 0.0
13 6 13 0.09 2.59 1.28 180.0
14 6 13 0.00 2.66 0.09 0.0
15 6 13 5.15 2.45 2.29 180.0
0 7 13 12.20 3.49 2.42 180.0
1 7 13 111.48 15.00 10.92 0.0
2 7 13 10.14 3.34 4.33 0.0
3 7 13 6.49 2.44 3.58 0.0
4 7 13 2.28 1.88 0.42 180.0
5 7 13 3.54 2.01 2.40 0.0
6 7 13 1.70 1.52 1.22 0.0
7 7 13 28.91 6.63 6.17 0.0
8 7 13 12.00 3.40 3.66 180.0
9 7 13 119.82 16.85 12.09 180.0
10 7 13 4.42 1.78 0.88 0.0
11 7 13 1.66 1.87 2.51 180.0
12 7 13 9.67 3.16 4.01 0.0
13 7 13 2.16 1.76 0.52 180.0
14 7 13 0.00 3.91 0.41 0.0
15 7 13 0.02 3.95 0.12 180.0
1 8 13 4.00 1.65 0.83 180.0
2 8 13 19.70 3.58 5.78 180.0
3 8 13 13.84 3.62 3.73 180.0
4 8 13 100.37 14.41 9.11 180.0
5 8 13 11.35 3.24 0.56 0.0
6 8 13 90.23 13.70 8.93 0.0
7 8 13 56.18 16.48 8.00 0.0
8 8 13 2.49 1.46 1.00 180.0
9 8 13 5.37 1.90 2.92 0.0
10 8 13 1.07 1.16 1.30 180.0
11 8 13 4.83 1.88 2.31 0.0
12 8 13 7.87 2.65 2.47 0.0
13 8 13 83.24 28.29 10.66 180.0
0 9 13 3.43 2.58 0.57 180.0
1 9 13 9.37 2.22 3.47 180.0
2 9 13 8.20 3.28 2.32 180.0
3 9 13 1.81 2.34 1.11 0.0
4 9 13 3.31 1.82 0.59 0.0
5 9 13 5.76 1.81 2.02 0.0
6 9 13 3.36 1.66 0.83 180.0
7 9 13 4.98 2.47 2.16 180.0
8 9 13 3.54 2.46 1.65 0.0
9 9 13 9.51 2.66 2.35 0.0
10 9 13 1.51 2.17 0.26 180.0
11 9 13 2.72 2.45 2.49 180.0
12 9 13 6.55 3.61 2.80 180.0
13 9 13 3.50 4.08 0.62 180.0
14 9 13 3.56 4.26 0.94 180.0
1 10 13 6.55 2.10 1.49 0.0
2 10 13 4.15 1.96 1.35 180.0
3 10 13 6.93 2.39 0.80 180.0
4 10 13 5.70 2.10 1.19 0.0
5 10 13 0.95 2.53 0.34 0.0
6 10 13 10.30 4.17 4.22 0.0
7 10 13 16.83 4.85 4.12 0.0
8 10 13 1.82 2.25 1.86 180.0
9 10 13 2.46 1.64 0.03 180.0
10 10 13 3.42 2.33 1.99 180.0
11 10 13 2.18 2.54 0.38 180.0
0 11 13 3.64 5.23 0.32 180.0
1 11 13 4.78 3.85 1.69 180.0
2 11 13 1.50 2.36 0.52 180.0
3 11 13 0.00 2.40 1.04 180.0
4 11 13 4.81 2.82 2.21 0.0
5 11 13 1.53 2.58 1.47 0.0
6 11 13 11.41 9.01 2.65 0.0
7 11 13 3.10 2.13 1.57 0.0
8 11 13 3.52 2.78 1.03 180.0
9 11 13 2.53 2.06 0.65 180.0
10 11 13 3.65 2.47 1.34 0.0
11 11 13 0.69 3.40 0.52 180.0
12 11 13 1.53 3.73 0.69 0.0
1 12 13 3.79 3.79 1.50 0.0
2 12 13 3.60 3.88 1.39 0.0
3 12 13 19.26 7.32 6.25 0.0
4 12 13 33.83 11.33 5.42 0.0
5 12 13 16.63 6.67 4.69 180.0
6 12 13 7.64 4.84 1.67 180.0
7 12 13 13.70 6.27 3.24 180.0
8 12 13 2.91 6.50 0.01 0.0
0 13 13 25.29 12.51 0.54 0.0
1 13 13 23.83 8.45 3.50 0.0
2 13 13 19.16 12.71 0.48 0.0
3 13 13 3.75 4.03 1.75 0.0
4 13 13 0.00 3.81 1.95 180.0
5 13 13 3.93 4.18 1.92 0.0
6 13 13 3.77 5.02 1.11 0.0
1 14 13 2.38 4.44 1.91 0.0
2 14 13 0.00 4.64 1.06 0.0
3 14 13 13.87 6.63 1.99 0.0
6 0 14 82.78 41.38 7.03 0.0
5 1 14 20.34 10.28 0.95 0.0
8 1 14 2.31 4.92 0.42 180.0
9 1 14 2.80 4.90 0.75 0.0
10 1 14 3.16 5.58 0.02 180.0
5 2 14 1.95 1.77 0.86 0.0
6 2 14 10.66 8.27 1.62 0.0
8 2 14 13.30 6.86 2.03 0.0
4 3 14 41.20 11.86 6.17 180.0
5 3 14 19.97 27.84 3.81 0.0
6 3 14 5.67 5.30 1.84 0.0
7 3 14 40.87 20.49 4.06 0.0
3 4 14 5.76 4.35 0.51 180.0
4 4 14 2.21 1.54 1.40 180.0
4 5 14 4.82 2.74 0.63 0.0
7 5 14 91.66 45.79 7.52 0.0
8 5 14 17.02 8.75 2.06 0.0
3 6 14 3.55 1.98 1.28 0.0
8 6 14 15.41 8.01 3.48 0.0
1 7 14 1.07 2.21 2.29 0.0
2 7 14 2.41 2.56 0.81 180.0
3 7 14 12.69 5.47 2.24 0.0
4 7 14 89.91 39.37 9.87 0.0
5 7 14 7.24 3.13 1.37 0.0
6 7 14 14.54 5.51 2.60 0.0
7 7 14 21.44 5.35 4.88 180.0
8 7 14 9.00 2.54 4.05 180.0
9 7 14 3.05 2.93 2.10 180.0
10 7 14 9.02 3.21 2.61 180.0
11 7 14 2.45 3.51 0.08 0.0
12 7 14 23.40 9.43 8.73 180.0
13 7 14 8.54 5.84 5.06 0.0
0 8 14 135.72 25.29 10.45 0.0
1 8 14 9.42 5.43 1.92 180.0
2 8 14 48.21 6.60 6.27 180.0
3 8 14 1.28 1.76 1.55 180.0
4 8 14 1.91 1.85 1.85 180.0
5 8 14 0.57 2.17 1.89 0.0
6 8 14 1.98 3.65 1.61 180.0
7 8 14 13.29 3.80 3.87 0.0
8 8 14 14.86 9.44 4.45 0.0
9 8 14 15.04 4.41 5.03 180.0
10 8 14 6.25 2.32 1.84 0.0
11 8 14 1.18 3.54 0.69 180.0
12 8 14 13.59 6.31 3.65 180.0
1 9 14 2.31 1.70 0.27 180.0
2 9 14 1.71 2.05 0.94 0.0
3 9 14 10.65 4.18 2.17 0.0
4 9 14 16.85 4.07 4.33 180.0
5 9 14 15.77 4.06 3.80 180.0
6 9 14 0.81 2.20 1.18 0.0
7 9 14 2.49 1.83 0.50 0.0
8 9 14 0.00 1.88 0.41 0.0
9 9 14 0.46 1.41 0.26 180.0
10 9 14 0.97 1.78 0.65 180.0
11 9 14 2.05 1.99 0.40 180.0
0 10 14 12.83 4.56 4.87 0.0
1 10 14 3.18 1.89 2.58 180.0
2 10 14 24.01 9.09 5.86 180.0
3 10 14 2.11 1.87 0.04 180.0
4 10 14 3.87 2.05 0.06 180.0
5 10 14 2.82 1.96 0.08 0.0
6 10 14 11.46 17.35 2.07 180.0
7 10 14 1.54 6.60 1.84 180.0
8 10 14 4.01 7.43 1.36 180.0
9 10 14 6.40 4.20 0.45 0.0
10 10 14 17.98 7.33 3.47 180.0
11 10 14 0.93 3.75 1.54 0.0
1 11 14 2.51 2.69 1.27 0.0
2 11 14 1.20 2.13 0.90 180.0
3 11 14 5.70 2.46 2.13 0.0
4 11 14 2.75 2.31 0.33 180.0
5 11 14 10.48 3.76 2.81 180.0
6 11 14 3.32 2.78 1.49 0.0
7 11 14 2.23 2.77 1.50 180.0
8 11 14 0.67 3.55 0.01 0.0
9 11 14 0.28 3.53 0.58 180.0
10 11 14 0.00 3.86 0.12 180.0
2 12 14 4.91 6.32 1.19 0.0
3 12 14 10.17 7.77 1.21 180.0
4 12 14 1.26 5.92 0.34 180.0
8 12 14 23.33 9.20 5.67 180.0
6 0 15 18.31 9.30 3.77 0.0
6 1 15 3.97 2.58 1.65 0.0
5 2 15 41.57 20.79 2.95 0.0
7 2 15 0.64 1.57 0.46 180.0
7 3 15 8.47 4.63 2.33 180.0
4 4 15 9.67 4.98 3.19 0.0
5 4 15 9.56 5.22 1.29 180.0
8 5 15 155.46 77.56 2.13 180.0
2 6 15 7.33 3.47 1.29 0.0
8 6 15 1.07 2.38 0.75 0.0
3 7 15 3.03 1.74 1.17 0.0
7 7 15 0.50 2.62 1.64 0.0
8 7 15 4.31 2.98 1.66 180.0
9 7 15 0.89 2.33 0.15 180.0
10 7 15 2.79 2.61 2.59 180.0
1 8 15 25.19 5.44 4.11 0.0
2 8 15 3.81 1.97 0.12 180.0
3 8 15 12.92 6.37 1.69 0.0
4 8 15 60.72 19.50 9.18 0.0
5 8 15 211.16 45.41 11.28 180.0
6 8 15 5.60 3.58 1.94 180.0
7 8 15 3.57 2.17 2.27 0.0
8 8 15 5.90 2.75 3.09 180.0
9 8 15 1.21 2.05 0.04 0.0
0 9 15 25.45 9.48 4.65 0.0
1 9 15 1.76 2.48 1.79 180.0
2 9 15 2.21 1.90 0.34 180.0
3 9 15 1.13 2.13 1.05 180.0
4 9 15 2.72 2.24 0.95 180.0
5 9 15 3.73 2.34 1.37 180.0
6 9 15 2.42 3.18 0.24 180.0
7 9 15 0.72 2.11 1.24 180.0
8 9 15 2.87 3.97 2.32 180.0
1 10 15 0.00 2.83 1.49 180.0
2 10 15 1.75 2.13 0.99 0.0
3 10 15 1.87 1.97 0.06 0.0
4 10 15 2.05 2.14 0.40 0.0
5 10 15 5.55 8.86 2.44 180.0
6 10 15 9.99 3.93 3.87 180.0
7 10 15 8.10 4.87 0.93 180.0
0 11 15 3.43 3.53 1.68 0.0
1 11 15 0.93 2.15 1.10 180.0
2 11 15 0.95 2.17 0.73 0.0
3 11 15 0.53 1.97 0.67 180.0
4 11 15 1.49 3.47 0.72 180.0
5 11 15 0.00 3.49 0.87 180.0
6 11 15 0.00 3.93 2.30 180.0
3 12 15 20.29 8.45 1.94 180.0
5 2 16 1.76 1.75 0.36 0.0
5 3 16 4.97 2.94 2.80 180.0
0 8 16 222.33 73.28 11.73 0.0
1 8 16 28.41 7.43 3.04 0.0
2 8 16 4.61 2.80 0.90 180.0
3 8 16 7.59 8.81 2.83 0.0
4 8 16 10.90 3.93 2.93 180.0
5 8 16 2.65 3.60 0.79 0.0
1 9 16 2.13 3.47 0.75 0.0
2 9 16 2.31 3.40 1.24 180.0
 
