# Supplementary material for: Automated serial rotation electron diffraction combined with cluster analysis: an efficient multi-crystal workflow for structure determination
Source: IUCrJ. 2019 Jul 12;6(Pt 5):854–67. doi: 10.1107/S2052252519007681 (PMC6760450; doi:10.1107/S2052252519007681)
Supplement: Supplementary file 5 [file m-06-00854-mordenite_mixed_phasesup5.hkl]

#
# h,k,l, Fo-squared, sigma(Fo-squared), Fc and phi(calc)
#
data_mordenite_mixed_phase
_shelx_title ' shelx_a.res in Cmcm'
_shelx_refln_list_code          6
_shelx_F_calc_maximum       76.35
_exptl_crystal_F_000       626.17
_reflns_d_resolution_high  0.7896

loop_
 _space_group_symop_operation_xyz
 'x, y, z'
 '-x, -y, z+1/2'
 '-x, y, -z+1/2'
 'x, -y, -z'
 'x+1/2, y+1/2, z'
 '-x+1/2, -y+1/2, z+1/2'
 '-x+1/2, y+1/2, -z+1/2'
 'x+1/2, -y+1/2, -z'
 '-x, -y, -z'
 'x, y, -z-1/2'
 'x, -y, z-1/2'
 '-x, y, z'
 '-x+1/2, -y+1/2, -z'
 'x+1/2, y+1/2, -z-1/2'
 'x+1/2, -y+1/2, z-1/2'
 '-x+1/2, y+1/2, z'

_cell_length_a    18.1200
_cell_length_b    20.0000
_cell_length_c     7.7000
_cell_angle_alpha  90.000
_cell_angle_beta   90.000
_cell_angle_gamma  90.000

loop_
 _refln_index_h
 _refln_index_k
 _refln_index_l
 _refln_F_squared_meas
 _refln_F_squared_sigma
 _refln_F_calc
 _refln_phase_calc
6 0 0 978.05 171.46 15.02 180.0
8 0 0 939.29 173.68 17.77 180.0
10 0 0 1910.76 291.90 48.16 0.0
12 0 0 316.24 36.05 3.02 0.0
14 0 0 162.52 20.19 4.14 180.0
16 0 0 382.85 47.52 14.80 0.0
18 0 0 71.22 12.61 12.12 180.0
22 0 0 6.49 1.48 0.92 0.0
9 1 0 25.56 4.78 6.46 0.0
11 1 0 163.50 20.94 11.53 0.0
13 1 0 23.23 5.07 4.83 180.0
17 1 0 13.69 2.83 1.64 180.0
19 1 0 7.36 1.12 1.06 180.0
21 1 0 4.79 0.77 0.84 0.0
18 2 0 26.88 8.49 3.98 0.0
22 2 0 0.14 0.52 0.04 0.0
21 3 0 0.85 0.53 1.64 0.0
5 1 1 9388.27 1632.86 76.35 0.0
7 1 1 58.02 10.39 7.32 0.0
9 1 1 612.86 75.51 24.71 180.0
11 1 1 52.28 6.52 7.29 180.0
13 1 1 189.13 26.90 10.58 180.0
15 1 1 6.05 1.70 1.21 180.0
17 1 1 12.72 2.55 2.93 0.0
19 1 1 1.55 1.07 1.63 0.0
21 1 1 0.16 0.51 0.41 180.0
0 2 1 1648.46 220.49 36.68 180.0
2 2 1 274.06 27.77 18.11 180.0
4 2 1 146.65 14.83 14.01 0.0
6 2 1 339.64 41.99 19.63 0.0
20 2 1 2.14 0.79 0.14 180.0
22 2 1 2.07 0.72 0.48 180.0
3 3 1 123.93 12.70 14.27 180.0
5 3 1 8.65 1.31 3.45 0.0
7 3 1 61.27 10.91 10.69 180.0
9 3 1 10.29 1.89 3.65 180.0
11 3 1 21.88 3.96 6.60 0.0
13 3 1 3.60 1.41 1.42 180.0
15 3 1 5.11 1.39 1.94 180.0
17 3 1 2.50 1.01 0.97 180.0
19 3 1 2.25 0.91 0.59 180.0
21 3 1 0.60 0.61 0.51 0.0
2 4 1 4473.65 778.73 51.07 180.0
4 4 1 99.62 17.73 7.60 0.0
6 4 1 688.11 59.75 21.83 0.0
8 4 1 1941.44 238.79 33.72 180.0
10 4 1 9.85 1.42 2.88 0.0
12 4 1 3.17 0.68 2.08 0.0
14 4 1 92.20 8.12 7.85 180.0
16 4 1 6.16 0.80 1.40 180.0
18 4 1 1.09 0.61 0.83 180.0
20 4 1 2.32 0.74 1.41 0.0
22 4 1 2.34 0.95 0.91 180.0
1 5 1 0.00 1.32 0.96 0.0
3 5 1 34.62 3.20 5.55 180.0
5 5 1 31.59 2.91 6.32 0.0
7 5 1 2.17 0.64 1.39 180.0
9 5 1 5.35 1.02 2.01 180.0
11 5 1 2.45 1.16 1.73 0.0
13 5 1 1.32 1.66 1.26 180.0
15 5 1 0.46 0.87 0.41 0.0
17 5 1 0.63 0.65 0.23 0.0
19 5 1 0.30 0.49 0.23 180.0
21 5 1 0.20 0.53 0.09 0.0
0 6 1 2449.99 426.51 37.61 0.0
2 6 1 1423.76 175.44 29.97 0.0
4 6 1 232.69 23.39 11.61 180.0
6 6 1 585.03 58.77 21.55 180.0
8 6 1 107.63 18.05 7.44 0.0
10 6 1 39.05 3.67 6.61 0.0
12 6 1 67.15 9.36 6.02 0.0
14 6 1 53.74 9.34 5.87 0.0
18 6 1 15.82 3.42 2.47 180.0
20 6 1 9.56 1.86 1.12 180.0
1 7 1 484.94 68.02 19.86 0.0
3 7 1 29.37 3.22 7.24 180.0
5 7 1 9.30 1.25 2.01 180.0
7 7 1 58.17 8.42 10.71 180.0
9 7 1 15.02 2.19 2.34 180.0
13 7 1 25.93 2.98 3.10 0.0
15 7 1 1.64 0.96 0.90 0.0
17 7 1 3.18 0.92 2.30 180.0
19 7 1 4.94 1.63 1.18 180.0
21 7 1 0.97 0.37 0.47 0.0
4 8 1 6.56 2.08 1.39 0.0
8 8 1 46.65 7.31 11.19 0.0
10 8 1 27.46 5.08 1.52 180.0
12 8 1 17.04 2.65 3.56 180.0
14 8 1 1.43 0.75 0.65 0.0
16 8 1 1.80 0.60 1.07 0.0
18 8 1 2.22 0.58 1.64 0.0
20 8 1 0.77 0.64 0.35 0.0
1 9 1 48.05 6.22 4.30 0.0
3 9 1 242.80 21.10 20.02 0.0
5 9 1 195.09 19.62 19.50 180.0
7 9 1 99.69 19.52 15.24 0.0
9 9 1 148.98 13.00 16.35 0.0
11 9 1 75.15 11.21 7.68 180.0
13 9 1 23.93 4.07 1.57 0.0
15 9 1 28.62 8.68 1.77 0.0
17 9 1 2.66 1.62 2.05 0.0
19 9 1 0.75 1.00 1.11 0.0
21 9 1 0.31 0.82 0.31 180.0
0 10 1 1.78 2.07 2.78 180.0
2 10 1 2.08 1.85 3.76 0.0
4 10 1 0.90 0.92 1.53 180.0
6 10 1 3.40 1.01 2.50 180.0
8 10 1 5.64 1.88 2.79 0.0
10 10 1 2.15 1.55 0.19 180.0
12 10 1 1.07 0.62 0.28 180.0
14 10 1 0.59 0.55 0.60 0.0
16 10 1 0.45 0.62 0.72 180.0
18 10 1 0.19 1.03 0.22 0.0
20 10 1 0.12 0.90 0.16 0.0
3 11 1 28.11 5.37 1.08 0.0
5 11 1 53.52 7.22 9.22 0.0
7 11 1 32.24 4.73 4.92 0.0
9 11 1 22.84 5.96 5.13 180.0
13 11 1 21.54 3.57 2.41 180.0
15 11 1 0.99 2.39 0.85 180.0
17 11 1 4.15 1.64 1.35 0.0
19 11 1 1.10 0.61 0.99 0.0
0 12 1 46.36 7.81 22.92 180.0
2 12 1 13.02 2.06 1.91 0.0
4 12 1 11.31 1.99 4.70 0.0
6 12 1 9.59 1.87 3.41 0.0
8 12 1 6.78 3.19 9.74 0.0
10 12 1 7.10 3.53 7.03 180.0
12 12 1 21.10 3.96 5.15 180.0
1 13 1 2.89 1.31 4.56 0.0
3 13 1 2.33 1.16 2.03 180.0
5 13 1 6.43 1.66 4.90 180.0
7 13 1 6.23 3.99 6.65 180.0
9 13 1 5.09 4.60 1.89 180.0
11 13 1 3.47 1.73 3.98 0.0
13 13 1 2.14 1.80 1.68 0.0
15 13 1 1.46 1.52 1.41 180.0
17 13 1 4.68 2.49 1.71 180.0
19 13 1 3.75 2.46 0.75 180.0
0 14 1 33.70 18.95 11.89 0.0
2 14 1 25.75 5.58 3.63 180.0
4 14 1 5.00 2.95 5.08 180.0
6 14 1 16.58 12.78 6.92 180.0
8 14 1 33.39 15.01 12.71 180.0
10 14 1 9.04 6.34 3.49 0.0
12 14 1 3.33 3.83 6.02 0.0
14 14 1 8.63 4.91 1.29 180.0
16 14 1 12.11 3.91 2.86 180.0
18 14 1 16.70 5.22 2.45 180.0
1 15 1 0.02 0.74 0.53 0.0
3 15 1 0.05 0.70 0.03 0.0
5 15 1 0.00 0.99 0.79 180.0
7 15 1 0.36 1.04 0.44 180.0
9 15 1 0.11 1.03 0.54 180.0
11 15 1 0.22 0.95 0.53 0.0
13 15 1 0.00 0.77 0.30 0.0
15 15 1 0.01 0.71 0.25 180.0
17 15 1 0.05 0.73 0.06 0.0
0 16 1 5.28 2.14 2.75 0.0
2 16 1 3.91 1.26 1.15 180.0
4 16 1 3.16 1.79 1.99 0.0
6 16 1 4.26 1.91 3.55 0.0
8 16 1 3.08 1.98 0.54 180.0
10 16 1 3.49 1.52 0.88 0.0
12 16 1 1.94 1.30 0.12 180.0
14 16 1 1.20 0.91 0.26 0.0
16 16 1 1.89 1.02 1.13 0.0
1 17 1 2.32 1.04 2.46 0.0
3 17 1 5.47 1.84 4.48 180.0
5 17 1 7.67 3.67 4.78 0.0
7 17 1 4.70 1.58 3.30 180.0
9 17 1 3.13 1.37 2.12 180.0
11 17 1 2.57 1.21 3.35 0.0
13 17 1 1.87 0.97 0.45 180.0
15 17 1 0.92 0.73 0.45 0.0
0 18 1 0.29 1.12 0.14 0.0
2 18 1 0.23 0.76 0.11 180.0
4 18 1 0.10 0.93 0.55 0.0
6 18 1 1.17 1.09 2.08 0.0
8 18 1 0.43 0.86 1.70 0.0
10 18 1 0.37 0.82 0.25 0.0
12 18 1 0.55 0.83 1.16 180.0
14 18 1 0.26 0.78 0.15 180.0
7 19 1 4.13 1.80 4.71 0.0
9 19 1 1.09 0.92 2.45 0.0
11 19 1 2.16 1.24 2.44 180.0
13 19 1 1.69 1.00 1.59 180.0
4 20 1 0.00 0.70 0.51 0.0
6 20 1 0.21 0.73 1.20 0.0
12 20 1 0.00 0.82 0.59 180.0
7 23 1 0.08 0.69 0.68 180.0
20 0 2 0.00 1.19 4.09 0.0
22 0 2 0.20 1.38 3.24 180.0
13 1 2 68.77 12.46 8.44 180.0
15 1 2 3.15 1.86 4.34 0.0
17 1 2 0.78 0.98 0.63 180.0
19 1 2 0.43 1.00 0.48 0.0
21 1 2 2.30 1.02 0.11 0.0
6 2 2 167.95 20.96 13.41 180.0
8 2 2 75.54 13.42 8.29 180.0
10 2 2 168.26 29.50 10.51 0.0
12 2 2 50.01 6.41 6.64 0.0
14 2 2 15.72 2.48 3.74 0.0
16 2 2 25.18 5.15 5.87 180.0
18 2 2 0.18 0.77 0.66 0.0
20 2 2 0.61 0.66 1.05 180.0
22 2 2 5.04 1.39 1.52 0.0
1 3 2 1092.40 134.74 28.06 0.0
3 3 2 3334.86 410.25 44.39 180.0
5 3 2 653.73 114.06 19.78 0.0
7 3 2 1050.14 183.02 31.41 180.0
9 3 2 465.79 57.41 18.22 0.0
11 3 2 4.18 1.73 1.33 180.0
13 3 2 77.78 9.77 6.81 180.0
15 3 2 23.63 4.50 4.62 0.0
17 3 2 6.32 1.17 2.14 180.0
19 3 2 2.29 0.77 2.19 180.0
0 4 2 39.84 5.29 6.52 180.0
2 4 2 58.14 7.53 9.19 0.0
4 4 2 15.41 2.37 3.81 0.0
6 4 2 7.06 1.48 2.58 0.0
8 4 2 3.86 1.23 2.70 180.0
10 4 2 1.02 0.70 0.70 0.0
12 4 2 8.39 1.98 2.50 0.0
14 4 2 9.63 2.50 3.06 0.0
16 4 2 2.98 1.31 2.12 180.0
18 4 2 1.06 0.99 1.77 0.0
1 5 2 33.04 3.60 5.28 0.0
3 5 2 2865.39 285.73 45.27 0.0
5 5 2 281.34 34.66 16.05 180.0
7 5 2 1.66 0.82 1.52 0.0
9 5 2 15.88 3.06 4.30 180.0
11 5 2 8.35 1.53 2.46 0.0
13 5 2 1782.33 310.55 27.81 0.0
15 5 2 50.24 11.82 12.85 180.0
17 5 2 10.77 2.32 2.78 0.0
4 6 2 5.72 1.60 2.45 180.0
6 6 2 2.21 0.76 2.02 180.0
8 6 2 22.70 2.48 4.81 180.0
10 6 2 16.05 1.86 4.33 0.0
12 6 2 14.83 1.96 2.02 0.0
14 6 2 29.51 3.89 4.60 0.0
16 6 2 4.26 1.37 3.61 180.0
18 6 2 1.00 0.97 1.48 0.0
20 6 2 0.56 0.84 1.38 180.0
1 7 2 514.57 89.83 18.96 180.0
3 7 2 23.41 3.32 6.39 0.0
5 7 2 13.34 2.84 3.16 0.0
7 7 2 197.63 34.72 11.50 0.0
11 7 2 182.41 22.68 8.70 180.0
13 7 2 8.90 1.87 0.83 180.0
15 7 2 4.03 1.24 2.32 180.0
17 7 2 5.88 0.95 2.55 0.0
19 7 2 3.76 1.00 2.45 0.0
21 7 2 0.13 0.76 1.57 180.0
0 8 2 821.89 143.35 21.62 180.0
2 8 2 16.68 2.53 2.40 180.0
4 8 2 1043.29 181.79 26.02 0.0
6 8 2 232.18 40.78 13.87 180.0
8 8 2 1783.32 310.29 28.90 0.0
10 8 2 2093.91 256.75 25.21 180.0
12 8 2 630.43 110.03 14.47 0.0
14 8 2 35.10 4.62 3.58 180.0
16 8 2 24.95 3.36 4.70 180.0
18 8 2 106.74 18.83 7.92 0.0
1 9 2 2.14 0.89 0.94 180.0
3 9 2 2.86 0.85 1.13 180.0
5 9 2 26.04 2.88 4.91 180.0
7 9 2 3.82 0.93 0.31 180.0
9 9 2 0.00 1.76 1.37 0.0
11 9 2 2.42 2.25 3.00 180.0
13 9 2 0.18 1.54 0.05 180.0
15 9 2 0.00 0.94 0.24 180.0
17 9 2 0.53 0.95 0.71 180.0
19 9 2 0.05 1.07 0.34 0.0
0 10 2 15.89 3.40 3.04 0.0
2 10 2 522.71 82.81 16.57 180.0
4 10 2 18.81 2.67 4.35 180.0
6 10 2 3.50 0.92 1.64 0.0
8 10 2 4.40 0.97 2.19 180.0
10 10 2 35.80 3.45 2.54 0.0
12 10 2 763.29 66.42 14.59 180.0
16 10 2 3.95 1.08 2.11 0.0
18 10 2 1.21 1.05 1.66 180.0
20 10 2 3.80 1.24 0.10 180.0
1 11 2 52.76 4.80 6.80 180.0
3 11 2 3.60 0.86 1.39 0.0
5 11 2 0.98 0.77 1.19 0.0
7 11 2 18.69 2.32 1.85 0.0
9 11 2 4.26 1.61 1.83 0.0
11 11 2 77.96 9.96 7.64 180.0
13 11 2 10.68 2.09 2.89 0.0
15 11 2 11.13 1.52 2.77 180.0
17 11 2 11.40 1.48 1.92 0.0
19 11 2 2.12 0.74 0.13 0.0
0 12 2 864.45 150.62 20.79 0.0
2 12 2 45.57 5.87 0.41 0.0
4 12 2 63.60 8.17 5.88 180.0
6 12 2 109.51 13.76 7.17 180.0
8 12 2 96.47 14.61 6.38 180.0
10 12 2 251.81 25.37 9.07 0.0
14 12 2 9.48 2.19 1.81 0.0
16 12 2 5.30 1.39 0.76 180.0
1 13 2 899.33 78.34 18.72 0.0
3 13 2 949.10 82.10 20.33 180.0
5 13 2 120.12 15.07 2.82 0.0
7 13 2 1526.15 153.15 20.36 180.0
9 13 2 367.56 48.75 9.37 0.0
11 13 2 145.47 18.26 4.70 0.0
13 13 2 81.08 10.31 5.07 180.0
15 13 2 73.06 9.31 5.18 0.0
17 13 2 56.25 5.87 3.98 180.0
0 14 2 5.93 2.74 0.29 0.0
2 14 2 6.18 3.13 1.47 180.0
4 14 2 18.92 3.49 2.29 0.0
6 14 2 41.09 11.97 4.97 0.0
8 14 2 18.27 2.50 3.31 180.0
10 14 2 11.68 2.57 3.01 0.0
14 14 2 5.94 1.78 1.14 0.0
16 14 2 2.95 1.94 0.22 0.0
18 14 2 2.19 1.78 0.34 0.0
7 15 2 4.67 2.71 1.97 0.0
9 15 2 0.34 2.06 0.93 180.0
11 15 2 0.93 1.16 0.44 0.0
13 15 2 0.87 1.34 0.08 180.0
15 15 2 6.01 1.46 0.85 0.0
17 15 2 5.13 2.19 1.14 0.0
0 16 2 370.11 65.18 15.44 0.0
2 16 2 269.80 33.59 12.98 180.0
4 16 2 83.90 10.89 8.35 0.0
6 16 2 8.44 2.02 0.54 180.0
10 16 2 12.39 3.29 3.77 0.0
16 16 2 3.52 1.60 2.59 0.0
1 17 2 0.09 1.28 1.62 180.0
3 17 2 0.00 0.87 0.88 0.0
5 17 2 0.45 0.85 1.27 0.0
7 17 2 0.07 0.81 1.27 0.0
9 17 2 0.36 0.75 0.38 180.0
11 17 2 0.23 0.56 0.52 180.0
13 17 2 0.38 0.53 0.33 0.0
15 17 2 0.40 0.51 0.82 180.0
0 18 2 26.14 3.80 8.54 180.0
2 18 2 10.50 1.49 2.63 0.0
4 18 2 8.75 1.45 2.93 0.0
6 18 2 10.78 1.90 2.33 0.0
8 18 2 14.01 1.94 3.48 0.0
10 18 2 14.32 1.73 4.39 180.0
12 18 2 3.95 1.01 1.96 0.0
14 18 2 11.04 2.80 0.15 180.0
1 19 2 0.47 0.68 0.59 0.0
3 19 2 0.71 0.68 1.40 180.0
5 19 2 0.87 0.67 0.10 0.0
7 19 2 0.47 0.64 1.58 180.0
9 19 2 0.23 0.62 0.84 0.0
11 19 2 0.15 0.77 0.74 180.0
13 19 2 0.16 0.91 0.38 0.0
0 20 2 4.17 2.75 0.07 0.0
2 20 2 8.22 2.04 2.33 0.0
4 20 2 10.65 3.17 3.42 180.0
6 20 2 8.09 1.92 4.53 180.0
8 20 2 4.05 1.56 0.67 0.0
10 20 2 2.20 1.03 1.13 180.0
12 20 2 2.32 0.96 1.30 0.0
1 21 2 6.47 1.51 1.42 180.0
3 21 2 9.72 2.01 4.10 0.0
5 21 2 13.50 2.30 4.98 180.0
7 21 2 5.87 1.95 1.82 0.0
9 21 2 5.85 1.80 0.31 180.0
11 21 2 25.43 3.87 2.10 180.0
0 22 2 1.27 2.77 0.41 180.0
2 22 2 0.76 1.89 0.30 0.0
4 22 2 0.45 1.81 0.71 180.0
6 22 2 0.81 1.73 0.20 180.0
8 22 2 0.29 1.71 0.35 0.0
10 22 2 0.14 1.82 0.07 0.0
1 23 2 1.92 1.88 1.10 0.0
3 23 2 1.73 1.82 1.30 180.0
5 23 2 1.53 1.72 1.05 180.0
7 23 2 2.21 2.07 1.17 180.0
0 24 2 0.35 2.37 0.75 180.0
2 24 2 0.01 1.76 0.32 0.0
4 24 2 0.21 1.88 0.84 0.0
21 1 3 0.00 1.37 4.01 0.0
16 2 3 2.42 1.50 1.30 180.0
20 2 3 1.48 1.54 0.08 180.0
11 3 3 2.79 2.37 1.61 0.0
15 3 3 3.08 1.83 2.71 0.0
17 3 3 1.83 1.29 0.24 180.0
19 3 3 1.16 1.25 0.03 180.0
21 3 3 0.00 0.88 0.86 0.0
2 4 3 197.33 24.69 14.65 180.0
4 4 3 2430.31 423.07 41.83 0.0
8 4 3 1439.70 177.38 29.95 180.0
10 4 3 542.64 94.75 20.70 0.0
12 4 3 11.02 3.22 1.73 0.0
14 4 3 25.91 4.94 4.40 0.0
16 4 3 2.06 1.20 2.02 0.0
18 4 3 15.70 2.33 6.24 180.0
1 5 3 5.61 1.39 1.25 0.0
3 5 3 9.77 2.03 2.98 180.0
5 5 3 19.09 2.33 4.36 0.0
7 5 3 19.51 3.34 3.22 180.0
9 5 3 8.94 3.17 0.10 0.0
11 5 3 3.27 2.46 1.96 0.0
13 5 3 0.53 1.68 1.69 180.0
15 5 3 2.72 1.51 1.29 0.0
17 5 3 0.72 1.16 0.67 180.0
19 5 3 0.78 0.96 0.19 180.0
21 5 3 0.14 0.98 0.55 0.0
0 6 3 62.85 11.38 8.20 180.0
2 6 3 80.59 8.36 11.61 180.0
4 6 3 82.97 10.46 12.77 180.0
6 6 3 60.59 6.30 8.49 0.0
8 6 3 201.33 20.26 14.20 0.0
10 6 3 173.16 23.43 10.28 180.0
18 6 3 14.06 2.78 3.44 0.0
1 7 3 32.73 3.66 7.56 180.0
3 7 3 36.18 3.45 7.62 180.0
5 7 3 239.78 24.24 16.26 0.0
7 7 3 2.82 0.81 1.93 180.0
11 7 3 2.83 1.63 0.39 180.0
13 7 3 39.15 4.30 6.87 180.0
17 7 3 0.93 1.19 0.18 180.0
19 7 3 0.47 1.15 1.02 0.0
0 8 3 37.91 4.94 6.84 0.0
2 8 3 11.04 1.86 3.51 0.0
4 8 3 105.03 13.14 11.36 180.0
6 8 3 25.46 3.43 5.11 180.0
8 8 3 17.58 2.61 3.36 0.0
10 8 3 8.80 3.02 2.88 180.0
12 8 3 2.30 1.38 1.24 0.0
14 8 3 0.72 2.04 0.06 180.0
16 8 3 1.70 1.15 1.03 180.0
18 8 3 0.14 0.76 0.00 0.0
20 8 3 2.70 1.10 1.43 180.0
5 9 3 1445.02 251.65 28.70 180.0
7 9 3 448.20 55.21 16.71 0.0
11 9 3 119.92 14.92 10.43 180.0
13 9 3 8.27 1.87 3.66 0.0
15 9 3 36.92 4.50 4.87 180.0
17 9 3 10.55 1.82 3.33 0.0
19 9 3 0.15 0.98 1.37 180.0
0 10 3 4.87 1.95 2.64 180.0
2 10 3 6.21 1.54 2.35 0.0
4 10 3 5.46 2.26 2.15 180.0
6 10 3 1.67 2.31 0.51 0.0
14 10 3 1.29 1.04 0.29 0.0
16 10 3 0.47 1.82 0.48 180.0
18 10 3 1.59 1.62 0.66 0.0
3 11 3 99.88 17.97 8.15 0.0
5 11 3 70.60 9.04 6.14 180.0
7 11 3 46.32 6.36 5.08 180.0
9 11 3 17.52 4.10 1.39 0.0
11 11 3 77.97 10.02 5.45 0.0
13 11 3 72.72 9.28 5.51 0.0
15 11 3 7.40 1.65 1.68 180.0
19 11 3 1.96 1.10 0.02 0.0
0 12 3 9.03 2.77 2.01 0.0
2 12 3 447.51 55.22 13.13 0.0
4 12 3 294.39 51.84 11.42 180.0
6 12 3 107.22 19.40 9.39 180.0
8 12 3 76.22 9.94 7.81 0.0
10 12 3 54.59 10.15 4.42 180.0
12 12 3 106.58 19.02 6.33 0.0
14 12 3 14.45 2.37 0.62 0.0
16 12 3 27.23 5.21 3.19 180.0
18 12 3 23.67 4.60 1.79 0.0
1 13 3 100.31 12.91 7.13 180.0
3 13 3 32.80 4.99 4.91 0.0
5 13 3 102.73 10.83 7.44 0.0
7 13 3 9.33 2.38 1.91 0.0
9 13 3 3.91 1.48 0.80 180.0
11 13 3 7.66 1.59 1.18 180.0
13 13 3 2.05 1.31 0.52 180.0
0 14 3 242.68 30.37 11.77 180.0
2 14 3 74.28 6.90 5.12 180.0
4 14 3 817.08 82.41 17.83 0.0
6 14 3 141.61 14.54 8.33 0.0
8 14 3 24.15 3.08 4.43 180.0
10 14 3 2.31 1.57 2.19 0.0
12 14 3 14.73 1.95 2.12 180.0
14 14 3 3.49 1.01 0.53 0.0
16 14 3 14.02 2.15 1.85 0.0
1 15 3 1.20 1.56 1.37 180.0
3 15 3 4.62 1.87 1.86 0.0
5 15 3 1.41 1.76 0.87 180.0
7 15 3 5.38 2.21 1.43 0.0
9 15 3 0.84 1.46 0.13 180.0
11 15 3 0.86 1.11 0.67 180.0
13 15 3 0.92 0.96 0.42 0.0
15 15 3 0.66 0.90 0.41 180.0
0 16 3 18.89 3.31 3.77 0.0
2 16 3 14.94 2.06 2.86 180.0
4 16 3 6.08 1.74 1.54 180.0
6 16 3 4.04 1.57 0.68 180.0
8 16 3 11.90 1.87 2.06 180.0
10 16 3 6.45 1.22 1.95 0.0
12 16 3 3.15 0.92 1.52 180.0
14 16 3 2.31 1.16 0.58 180.0
16 16 3 0.76 1.56 0.55 0.0
1 17 3 1.35 1.40 0.85 180.0
3 17 3 29.19 3.08 3.32 180.0
5 17 3 134.76 13.91 8.59 0.0
7 17 3 49.30 5.35 5.29 180.0
9 17 3 2.98 1.19 0.29 0.0
11 17 3 8.93 1.55 2.40 0.0
13 17 3 28.05 5.45 3.69 180.0
15 17 3 23.52 3.41 2.60 0.0
0 18 3 26.97 5.80 3.16 0.0
2 18 3 16.77 2.92 0.41 180.0
4 18 3 9.16 1.72 2.74 180.0
6 18 3 6.22 1.50 0.92 180.0
8 18 3 3.58 1.21 0.81 180.0
10 18 3 6.92 1.41 0.57 0.0
12 18 3 5.61 1.53 0.19 180.0
14 18 3 0.67 1.91 0.03 180.0
1 19 3 34.96 4.89 4.28 0.0
3 19 3 33.04 4.66 3.93 180.0
5 19 3 47.70 6.85 5.05 180.0
9 19 3 19.12 2.93 0.07 0.0
11 19 3 10.77 1.66 0.40 0.0
13 19 3 8.62 1.80 0.34 0.0
0 20 3 13.18 2.48 3.18 0.0
2 20 3 6.56 1.29 2.05 180.0
4 20 3 2.31 1.05 0.45 0.0
6 20 3 4.22 1.20 0.66 0.0
8 20 3 11.32 3.06 2.49 180.0
10 20 3 9.90 2.70 2.08 0.0
12 20 3 5.35 2.27 0.68 180.0
1 21 3 0.09 1.33 0.82 180.0
3 21 3 0.46 1.36 0.84 0.0
5 21 3 0.85 1.44 0.18 0.0
7 21 3 6.66 1.74 1.97 0.0
9 21 3 1.01 1.57 0.03 0.0
0 22 3 1.75 1.87 1.28 180.0
2 22 3 4.29 1.53 1.85 0.0
4 22 3 7.78 2.72 1.93 180.0
6 22 3 3.33 2.20 0.72 180.0
1 23 3 0.67 1.38 0.49 180.0
3 23 3 0.44 1.30 0.75 0.0
5 23 3 0.77 1.38 0.74 0.0
0 24 3 2.76 2.27 3.02 180.0
2 24 3 2.53 1.69 0.56 0.0
17 3 4 0.00 1.38 0.84 0.0
19 3 4 0.26 1.21 0.12 180.0
10 4 4 4.19 3.50 0.23 180.0
14 4 4 0.00 2.10 0.74 0.0
16 4 4 0.00 1.85 1.44 180.0
18 4 4 0.47 1.49 0.84 0.0
20 4 4 0.00 1.27 0.40 180.0
3 5 4 57.06 10.55 6.55 0.0
5 5 4 120.38 15.30 14.91 180.0
7 5 4 57.58 10.67 5.79 0.0
9 5 4 177.69 31.59 8.80 0.0
11 5 4 570.65 99.84 18.04 180.0
15 5 4 9.22 2.91 3.97 180.0
17 5 4 0.69 1.18 2.64 0.0
19 5 4 0.07 1.33 0.65 0.0
0 6 4 91.52 16.39 9.65 180.0
2 6 4 7.03 2.53 0.48 0.0
4 6 4 1.88 1.51 1.81 180.0
8 6 4 7.97 2.63 2.00 0.0
10 6 4 10.55 2.71 0.86 180.0
12 6 4 27.60 5.62 4.90 180.0
14 6 4 2.63 2.11 1.41 0.0
16 6 4 1.45 1.33 1.65 180.0
18 6 4 0.17 1.14 1.93 0.0
1 7 4 54.05 4.95 6.07 0.0
3 7 4 20.65 3.68 4.65 0.0
5 7 4 102.56 13.05 8.92 180.0
7 7 4 27.78 3.45 4.19 180.0
9 7 4 14.03 2.33 1.73 0.0
11 7 4 7.26 1.94 0.95 0.0
15 7 4 0.62 1.61 0.74 180.0
17 7 4 3.19 1.49 1.86 180.0
19 7 4 0.95 1.30 0.41 180.0
0 8 4 7.12 1.62 2.65 0.0
2 8 4 1.69 1.28 0.24 0.0
4 8 4 22.72 2.82 5.07 0.0
6 8 4 1288.77 181.03 23.84 180.0
8 8 4 494.49 49.92 15.22 0.0
10 8 4 145.20 26.01 9.56 180.0
12 8 4 24.75 3.64 4.08 0.0
14 8 4 1.61 0.95 1.27 0.0
16 8 4 2.04 1.70 2.27 180.0
1 9 4 1.10 1.23 0.32 0.0
3 9 4 5.40 1.42 1.82 0.0
5 9 4 2.96 1.36 1.65 0.0
7 9 4 3.02 1.41 0.21 0.0
9 9 4 1.13 1.66 0.81 0.0
11 9 4 1.27 1.26 0.03 0.0
13 9 4 0.00 0.98 1.05 0.0
15 9 4 0.25 0.87 0.05 0.0
17 9 4 0.00 1.80 0.01 0.0
0 10 4 399.55 49.27 13.90 0.0
2 10 4 2.54 1.46 0.50 180.0
4 10 4 9.76 2.02 3.56 0.0
6 10 4 13.77 2.82 3.85 0.0
8 10 4 46.11 4.97 5.70 180.0
10 10 4 91.08 9.43 6.67 0.0
12 10 4 7.85 1.78 3.25 0.0
14 10 4 2.17 1.37 1.31 0.0
16 10 4 0.22 1.55 0.75 180.0
18 10 4 0.00 1.20 0.10 0.0
1 11 4 18.42 2.50 3.37 0.0
3 11 4 0.87 2.22 0.62 0.0
5 11 4 10.27 3.27 1.10 180.0
7 11 4 5.84 2.71 3.00 180.0
9 11 4 10.70 3.31 3.02 0.0
11 11 4 1.31 1.48 0.18 180.0
13 11 4 6.52 2.32 2.91 0.0
15 11 4 0.33 1.63 1.44 180.0
17 11 4 0.18 0.89 0.24 0.0
6 12 4 140.50 24.96 8.44 0.0
8 12 4 9.46 2.31 2.04 180.0
10 12 4 2.57 1.55 0.14 180.0
12 12 4 23.63 5.26 3.76 180.0
16 12 4 0.95 1.00 1.53 0.0
1 13 4 16.92 3.77 2.55 180.0
3 13 4 161.49 28.69 8.15 180.0
5 13 4 1061.57 130.63 19.32 0.0
7 13 4 13.00 2.86 1.06 180.0
9 13 4 3.40 2.64 0.88 180.0
11 13 4 11.65 3.27 0.26 180.0
13 13 4 15.10 2.51 3.50 180.0
15 13 4 0.81 1.56 1.63 0.0
0 14 4 31.80 6.44 2.57 0.0
2 14 4 3.36 1.94 0.99 180.0
4 14 4 10.34 3.60 2.01 180.0
6 14 4 3.64 2.76 0.12 0.0
8 14 4 12.37 3.35 2.57 180.0
10 14 4 7.70 2.45 2.08 0.0
12 14 4 0.87 1.19 1.10 180.0
14 14 4 1.01 1.69 0.37 0.0
1 15 4 19.88 5.10 2.64 0.0
3 15 4 34.82 6.96 3.36 180.0
5 15 4 25.10 5.58 4.48 180.0
7 15 4 43.39 8.39 3.96 180.0
9 15 4 18.52 4.12 0.97 0.0
11 15 4 4.57 1.64 0.32 0.0
13 15 4 3.13 1.54 0.38 180.0
0 16 4 150.82 26.90 8.43 0.0
2 16 4 143.89 18.24 7.21 180.0
4 16 4 71.48 13.30 3.29 0.0
6 16 4 16.53 4.24 1.30 180.0
8 16 4 7.64 1.93 1.33 180.0
10 16 4 5.58 1.54 0.90 0.0
12 16 4 14.56 2.74 0.22 180.0
14 16 4 6.82 2.39 0.66 180.0
1 17 4 6.07 1.85 0.55 0.0
3 17 4 4.97 1.87 0.60 0.0
5 17 4 5.78 2.69 1.81 180.0
7 17 4 2.07 1.58 0.66 180.0
9 17 4 2.01 1.19 0.49 0.0
11 17 4 1.12 1.94 0.31 180.0
13 17 4 1.75 1.79 0.73 0.0
0 18 4 6.74 1.86 1.08 180.0
2 18 4 23.09 2.48 3.05 0.0
4 18 4 14.57 2.58 2.32 180.0
6 18 4 51.75 6.81 4.74 180.0
8 18 4 4.15 1.32 1.91 0.0
10 18 4 2.63 1.51 0.92 180.0
12 18 4 1.30 1.77 0.64 0.0
1 19 4 0.48 1.02 0.12 180.0
3 19 4 0.41 1.13 0.20 0.0
5 19 4 1.10 1.16 0.97 0.0
7 19 4 0.00 1.33 0.15 180.0
9 19 4 0.64 1.09 0.79 0.0
11 19 4 0.47 1.27 0.62 180.0
0 20 4 19.62 3.34 2.96 180.0
2 20 4 1.07 0.95 0.50 0.0
4 20 4 4.23 1.26 1.88 0.0
6 20 4 10.06 2.02 1.85 0.0
8 20 4 12.40 2.28 1.99 0.0
10 20 4 1.94 2.11 1.06 180.0
1 21 4 1.35 1.55 1.24 180.0
3 21 4 5.90 1.78 2.35 0.0
5 21 4 2.17 1.56 1.70 180.0
7 21 4 0.95 1.52 1.54 0.0
0 22 4 1.63 2.21 0.09 180.0
2 22 4 0.56 1.46 0.27 0.0
4 22 4 0.48 1.54 0.11 0.0
6 22 4 0.51 1.60 0.21 0.0
13 5 5 2.06 2.15 1.98 180.0
15 5 5 0.15 1.78 1.16 0.0
6 6 5 161.38 28.86 8.64 180.0
8 6 5 56.29 7.61 6.27 0.0
10 6 5 3.86 2.33 0.52 0.0
12 6 5 20.31 4.56 3.91 0.0
14 6 5 5.24 2.63 2.43 0.0
16 6 5 1.96 2.03 0.53 180.0
18 6 5 0.00 1.89 0.64 180.0
1 7 5 96.07 10.21 7.18 0.0
3 7 5 83.87 15.55 6.54 180.0
5 7 5 32.43 7.11 4.93 0.0
9 7 5 3.10 3.10 0.80 180.0
11 7 5 25.76 5.63 5.59 0.0
13 7 5 8.63 2.00 0.91 180.0
15 7 5 3.24 1.69 2.25 0.0
0 8 5 66.48 12.71 5.42 180.0
2 8 5 17.96 5.14 4.02 0.0
4 8 5 8.36 2.39 0.11 180.0
6 8 5 8.44 1.84 0.33 180.0
8 8 5 54.67 7.45 6.59 0.0
10 8 5 6.27 2.28 2.62 180.0
12 8 5 4.30 1.64 0.80 180.0
14 8 5 0.00 1.71 0.45 0.0
16 8 5 0.45 1.56 0.11 180.0
1 9 5 21.63 3.22 1.17 180.0
3 9 5 605.08 61.16 15.56 0.0
5 9 5 698.41 70.30 17.68 180.0
7 9 5 210.25 21.48 12.94 0.0
9 9 5 60.91 10.55 6.46 0.0
11 9 5 47.45 5.21 7.71 180.0
13 9 5 15.92 2.62 5.58 0.0
15 9 5 0.53 2.40 2.86 180.0
0 10 5 18.65 3.52 3.71 180.0
2 10 5 18.97 2.80 3.38 0.0
4 10 5 3.14 1.56 1.16 180.0
6 10 5 9.26 2.43 1.36 180.0
8 10 5 10.40 2.46 2.06 0.0
10 10 5 1.63 1.18 0.94 180.0
12 10 5 0.89 1.24 0.20 0.0
14 10 5 0.37 1.24 0.61 0.0
16 10 5 0.49 1.20 0.97 180.0
1 11 5 89.28 9.37 8.32 180.0
3 11 5 18.26 2.64 2.48 0.0
5 11 5 10.10 2.13 1.92 0.0
7 11 5 10.86 2.27 2.65 0.0
9 11 5 4.68 1.26 2.06 180.0
11 11 5 21.93 2.77 3.93 180.0
13 11 5 0.23 1.10 0.05 180.0
15 11 5 0.74 1.32 1.20 180.0
0 12 5 709.40 87.12 16.28 180.0
2 12 5 119.15 10.65 6.87 0.0
4 12 5 2.34 1.59 0.30 180.0
6 12 5 3.20 2.02 1.62 180.0
8 12 5 109.42 9.74 9.91 0.0
10 12 5 68.77 8.86 8.03 180.0
12 12 5 0.11 1.12 0.29 180.0
14 12 5 0.41 0.93 0.25 0.0
1 13 5 6.49 1.85 1.68 0.0
3 13 5 3.12 1.97 0.82 180.0
5 13 5 4.77 1.40 1.89 180.0
7 13 5 9.32 1.72 3.14 180.0
9 13 5 2.45 1.34 0.87 180.0
11 13 5 5.77 1.34 1.98 0.0
13 13 5 2.61 1.40 0.75 0.0
15 13 5 0.00 1.76 0.53 180.0
0 14 5 108.53 19.55 8.58 0.0
2 14 5 29.48 4.24 4.90 180.0
4 14 5 4.07 1.50 0.40 180.0
6 14 5 2.19 2.08 1.87 180.0
8 14 5 85.82 15.46 8.79 180.0
10 14 5 13.44 3.95 4.20 0.0
12 14 5 8.04 2.56 1.90 0.0
14 14 5 0.41 1.90 0.65 180.0
7 15 5 5.60 2.29 0.46 0.0
9 15 5 1.40 1.78 0.39 180.0
11 15 5 0.60 1.22 0.02 0.0
13 15 5 0.68 1.84 0.47 0.0
0 16 5 39.49 7.98 3.86 0.0
2 16 5 7.95 2.87 2.27 180.0
4 16 5 1.98 2.41 1.10 0.0
6 16 5 13.10 3.39 2.43 0.0
8 16 5 5.49 2.43 1.81 180.0
10 16 5 5.64 2.60 1.91 0.0
1 17 5 23.80 2.95 2.93 0.0
3 17 5 97.27 12.31 6.38 180.0
5 17 5 98.73 12.59 7.16 0.0
7 17 5 44.07 8.43 4.90 180.0
9 17 5 2.89 2.12 0.76 180.0
11 17 5 26.51 5.56 3.79 0.0
0 18 5 2.39 2.50 0.50 0.0
2 18 5 2.55 2.33 0.45 180.0
4 18 5 0.68 2.07 0.22 0.0
6 18 5 4.03 2.38 1.56 0.0
8 18 5 0.59 1.46 0.36 0.0
10 18 5 0.42 1.74 0.47 0.0
1 19 5 2.79 1.42 0.66 180.0
3 19 5 2.71 1.71 0.45 0.0
1 21 5 0.34 1.55 0.07 0.0
3 21 5 3.35 1.82 1.00 0.0
14 6 6 0.00 2.22 1.28 0.0
16 6 6 0.13 1.98 0.78 180.0
7 7 6 11.37 4.22 2.07 0.0
9 7 6 2.01 2.47 0.16 0.0
11 7 6 4.57 2.49 2.23 180.0
13 7 6 2.26 1.76 1.40 180.0
0 8 6 207.61 37.06 10.71 0.0
2 8 6 94.79 17.49 7.63 180.0
4 8 6 8.71 2.74 2.07 0.0
6 8 6 17.59 3.29 1.11 0.0
8 8 6 27.96 6.10 5.92 0.0
10 8 6 9.88 3.55 2.13 180.0
12 8 6 7.73 2.92 1.24 180.0
14 8 6 3.31 2.36 1.39 180.0
1 9 6 3.84 2.50 1.33 180.0
3 9 6 1.64 2.33 0.19 0.0
5 9 6 7.91 3.43 0.37 0.0
7 9 6 1.92 1.89 1.50 180.0
9 9 6 0.51 1.93 0.36 180.0
11 9 6 0.94 1.70 0.13 180.0
13 9 6 0.61 1.68 0.20 0.0
0 10 6 167.71 21.26 10.02 180.0
2 10 6 20.48 3.78 1.99 180.0
4 10 6 36.26 4.39 4.56 0.0
6 10 6 6.10 1.71 0.91 180.0
8 10 6 7.12 2.28 3.29 180.0
10 10 6 4.79 1.52 1.31 180.0
12 10 6 1.97 1.52 0.85 180.0
14 10 6 0.30 1.37 0.26 0.0
1 11 6 9.26 3.06 1.56 180.0
3 11 6 4.58 1.50 1.16 180.0
5 11 6 10.12 1.94 2.36 0.0
7 11 6 5.07 1.86 0.62 180.0
9 11 6 1.72 1.27 0.46 0.0
11 11 6 2.27 1.25 1.80 180.0
13 11 6 0.45 1.19 0.16 180.0
0 12 6 6.61 2.03 3.01 0.0
2 12 6 7.68 1.68 1.65 0.0
4 12 6 0.54 1.23 1.05 180.0
6 12 6 18.29 2.51 3.45 180.0
8 12 6 2.61 1.66 1.39 180.0
10 12 6 4.91 1.39 1.78 0.0
12 12 6 2.53 1.13 1.37 0.0
1 13 6 2.32 1.99 0.49 0.0
3 13 6 13.36 1.77 2.07 0.0
5 13 6 9.71 2.20 2.12 180.0
7 13 6 56.80 7.46 5.73 180.0
9 13 6 2.88 1.14 0.59 0.0
11 13 6 0.73 1.15 1.55 0.0
0 14 6 0.48 1.69 0.34 0.0
2 14 6 0.62 1.34 0.04 180.0
4 14 6 0.81 1.30 0.03 0.0
6 14 6 1.77 1.08 1.19 0.0
8 14 6 1.30 1.55 0.19 0.0
10 14 6 0.64 1.55 0.50 0.0
12 14 6 0.83 1.11 0.92 180.0
1 15 6 0.75 1.64 0.81 0.0
3 15 6 1.54 1.06 0.99 180.0
5 15 6 9.00 1.42 2.00 0.0
7 15 6 3.78 1.48 2.52 0.0
9 15 6 0.89 1.26 1.12 0.0
11 15 6 2.03 1.34 1.14 180.0
0 16 6 2.27 1.89 1.17 0.0
2 16 6 3.37 1.13 1.40 180.0
4 16 6 8.40 1.52 2.15 0.0
6 16 6 2.80 1.19 1.11 180.0
8 16 6 0.90 2.00 0.97 0.0
1 17 6 0.67 1.09 0.13 0.0
3 17 6 2.92 1.90 0.76 180.0
5 17 6 0.51 1.70 0.60 0.0
6 18 6 12.73 3.52 2.02 0.0
1 19 6 0.11 2.59 0.07 180.0
3 19 6 0.71 2.05 0.09 180.0
10 8 7 0.71 2.29 1.21 180.0
12 8 7 1.56 2.41 1.39 0.0
3 9 7 29.18 6.29 4.78 0.0
5 9 7 68.12 12.60 6.88 180.0
7 9 7 9.93 2.36 2.82 0.0
9 9 7 6.24 2.03 2.32 180.0
11 9 7 0.99 2.79 2.34 180.0
0 10 7 3.10 2.03 1.85 180.0
2 10 7 2.85 2.04 1.25 0.0
4 10 7 2.48 2.04 0.45 180.0
6 10 7 0.88 1.96 0.20 180.0
8 10 7 1.21 2.85 0.61 0.0
10 10 7 0.42 2.22 0.79 180.0
1 11 7 6.53 2.54 2.40 0.0
3 11 7 8.44 2.35 1.65 0.0
7 11 7 1.66 1.45 0.34 180.0
9 11 7 0.75 1.39 0.99 0.0
11 11 7 2.37 1.89 0.77 0.0
0 12 7 36.25 5.16 2.90 180.0
2 12 7 46.68 4.49 5.20 0.0
4 12 7 14.67 2.30 2.29 180.0
6 12 7 7.12 2.21 3.66 180.0
8 12 7 8.43 3.11 3.03 0.0
10 12 7 9.55 3.13 2.68 180.0
1 13 7 2.80 1.41 0.99 180.0
3 13 7 0.87 1.33 0.38 0.0
5 13 7 2.93 1.44 1.43 0.0
7 13 7 2.96 1.38 1.27 0.0
9 13 7 0.51 1.38 0.26 0.0
0 14 7 0.94 1.53 1.18 0.0
2 14 7 8.89 1.70 2.64 180.0
4 14 7 8.55 1.60 2.49 0.0
6 14 7 6.21 1.33 3.13 0.0
8 14 7 0.76 2.68 0.20 180.0
1 15 7 0.83 1.38 0.34 180.0
3 15 7 1.49 1.01 0.55 0.0
5 15 7 1.50 1.33 0.43 180.0
0 16 7 5.48 2.69 1.61 0.0
2 16 7 4.47 1.83 1.50 180.0
4 16 7 0.75 1.31 0.02 180.0
4 10 8 1.89 2.85 0.93 0.0
6 10 8 1.26 2.56 0.16 180.0
1 11 8 0.42 1.91 1.23 0.0
3 11 8 0.97 1.48 0.90 180.0
5 11 8 1.88 2.06 0.68 0.0
0 12 8 7.46 3.19 2.14 180.0
2 12 8 1.03 1.86 0.52 180.0
4 12 8 0.83 1.93 0.93 0.0
 
