# Supplementary material for: Automated serial rotation electron diffraction combined with cluster analysis: an efficient multi-crystal workflow for structure determination
Source: IUCrJ. 2019 Jul 12;6(Pt 5):854–67. doi: 10.1107/S2052252519007681 (PMC6760450; doi:10.1107/S2052252519007681)
Supplement: Supplementary file 6 [file m-06-00854-pst20_mixed_phasesup6.hkl]

#
# h,k,l, Fo-squared, sigma(Fo-squared), Fc and phi(calc)
#
data_pst20_mixed_phase
_shelx_title ' Fw0000'
_shelx_refln_list_code          6
_shelx_F_calc_maximum     3429.62
_exptl_crystal_F_000     25829.50
_reflns_d_resolution_high  1.4676

loop_
 _space_group_symop_operation_xyz
 'x, y, z'
 'z, x, y'
 'y, z, x'
 'x, -y, -z'
 'z, -x, -y'
 'y, -z, -x'
 '-x, y, -z'
 '-z, x, -y'
 '-y, z, -x'
 '-x, -y, z'
 '-z, -x, y'
 '-y, -z, x'
 '-x, -z, -y'
 '-y, -x, -z'
 '-z, -y, -x'
 '-x, z, y'
 '-y, x, z'
 '-z, y, x'
 'x, -z, y'
 'y, -x, z'
 'z, -y, x'
 'x, z, -y'
 'y, x, -z'
 'z, y, -x'
 'x+1/2, y+1/2, z+1/2'
 'z+1/2, x+1/2, y+1/2'
 'y+1/2, z+1/2, x+1/2'
 'x+1/2, -y+1/2, -z+1/2'
 'z+1/2, -x+1/2, -y+1/2'
 'y+1/2, -z+1/2, -x+1/2'
 '-x+1/2, y+1/2, -z+1/2'
 '-z+1/2, x+1/2, -y+1/2'
 '-y+1/2, z+1/2, -x+1/2'
 '-x+1/2, -y+1/2, z+1/2'
 '-z+1/2, -x+1/2, y+1/2'
 '-y+1/2, -z+1/2, x+1/2'
 '-x+1/2, -z+1/2, -y+1/2'
 '-y+1/2, -x+1/2, -z+1/2'
 '-z+1/2, -y+1/2, -x+1/2'
 '-x+1/2, z+1/2, y+1/2'
 '-y+1/2, x+1/2, z+1/2'
 '-z+1/2, y+1/2, x+1/2'
 'x+1/2, -z+1/2, y+1/2'
 'y+1/2, -x+1/2, z+1/2'
 'z+1/2, -y+1/2, x+1/2'
 'x+1/2, z+1/2, -y+1/2'
 'y+1/2, x+1/2, -z+1/2'
 'z+1/2, y+1/2, -x+1/2'
 '-x, -y, -z'
 '-z, -x, -y'
 '-y, -z, -x'
 '-x, y, z'
 '-z, x, y'
 '-y, z, x'
 'x, -y, z'
 'z, -x, y'
 'y, -z, x'
 'x, y, -z'
 'z, x, -y'
 'y, z, -x'
 'x, z, y'
 'y, x, z'
 'z, y, x'
 'x, -z, -y'
 'y, -x, -z'
 'z, -y, -x'
 '-x, z, -y'
 '-y, x, -z'
 '-z, y, -x'
 '-x, -z, y'
 '-y, -x, z'
 '-z, -y, x'
 '-x+1/2, -y+1/2, -z+1/2'
 '-z+1/2, -x+1/2, -y+1/2'
 '-y+1/2, -z+1/2, -x+1/2'
 '-x+1/2, y+1/2, z+1/2'
 '-z+1/2, x+1/2, y+1/2'
 '-y+1/2, z+1/2, x+1/2'
 'x+1/2, -y+1/2, z+1/2'
 'z+1/2, -x+1/2, y+1/2'
 'y+1/2, -z+1/2, x+1/2'
 'x+1/2, y+1/2, -z+1/2'
 'z+1/2, x+1/2, -y+1/2'
 'y+1/2, z+1/2, -x+1/2'
 'x+1/2, z+1/2, y+1/2'
 'y+1/2, x+1/2, z+1/2'
 'z+1/2, y+1/2, x+1/2'
 'x+1/2, -z+1/2, -y+1/2'
 'y+1/2, -x+1/2, -z+1/2'
 'z+1/2, -y+1/2, -x+1/2'
 '-x+1/2, z+1/2, -y+1/2'
 '-y+1/2, x+1/2, -z+1/2'
 '-z+1/2, y+1/2, -x+1/2'
 '-x+1/2, -z+1/2, y+1/2'
 '-y+1/2, -x+1/2, z+1/2'
 '-z+1/2, -y+1/2, x+1/2'

_cell_length_a    55.0700
_cell_length_b    55.0700
_cell_length_c    55.0700
_cell_angle_alpha  90.000
_cell_angle_beta   90.000
_cell_angle_gamma  90.000

loop_
 _refln_index_h
 _refln_index_k
 _refln_index_l
 _refln_F_squared_meas
 _refln_F_squared_sigma
 _refln_F_calc
 _refln_phase_calc
2 2 2 34254.72 10158.52 9.19 180.0
0 1 3 33694.69 6178.37 33.84 180.0
1 2 3 24239.86 6970.08 69.41 180.0
0 3 3 22920.14 9149.53 202.85 180.0
2 3 3 12149.00 2438.83 22.30 180.0
1 1 4 3828.28 2595.63 8.30 0.0
0 2 4 7619.30 1102.40 61.05 180.0
2 2 4 11848.56 1343.71 122.19 180.0
1 3 4 8440.18 1382.85 147.16 180.0
3 3 4 3626.09 826.72 3.17 180.0
0 4 4 54628.98 8294.46 519.26 180.0
2 4 4 860.24 571.38 27.08 180.0
4 4 4 1824.72 1139.58 39.94 0.0
0 1 5 1357.17 725.36 59.30 180.0
1 2 5 4284.49 572.36 3.68 0.0
0 3 5 2950.75 746.73 79.26 180.0
2 3 5 42784.75 1886.41 384.54 180.0
1 4 5 88691.36 5031.64 553.59 180.0
3 4 5 3028.12 1338.19 12.43 0.0
0 5 5 8521818.00 1821873.12 3429.62 180.0
2 5 5 4993.81 670.58 32.72 0.0
4 5 5 1861.06 1556.76 21.30 0.0
1 1 6 980.55 697.07 34.27 0.0
0 2 6 4165.82 655.27 73.39 180.0
2 2 6 2020.10 581.03 50.95 0.0
1 3 6 1943.69 587.04 37.35 0.0
3 3 6 169571.61 29774.65 506.44 0.0
0 4 6 17380.89 1936.34 140.86 180.0
2 4 6 257144.19 11505.12 657.85 0.0
4 4 6 7.86 694.17 20.15 180.0
1 5 6 2727285.00 143001.66 1598.51 0.0
3 5 6 383.60 418.28 1.51 0.0
5 5 6 908.83 767.38 0.93 180.0
0 6 6 10480164.00 2511655.00 2924.31 180.0
2 6 6 2875.66 1160.93 59.91 180.0
4 6 6 843.22 762.51 26.47 180.0
6 6 6 12508.74 1770.72 40.41 180.0
0 1 7 1228.08 4157.00 112.34 180.0
1 2 7 746.77 597.54 5.19 0.0
0 3 7 18348.64 1326.61 207.85 180.0
2 3 7 198.24 416.72 22.34 0.0
1 4 7 2776.62 465.06 27.75 0.0
3 4 7 47815.70 9025.55 261.45 0.0
0 5 7 9977.56 1095.71 160.13 0.0
2 5 7 36916.49 78012.95 601.33 0.0
4 5 7 2157.62 426.73 16.02 0.0
1 6 7 224079.41 10808.52 506.73 180.0
3 6 7 2579.28 553.01 15.86 180.0
5 6 7 208.53 431.45 2.18 180.0
0 7 7 106089.86 47489.36 317.18 180.0
2 7 7 1867.71 875.25 31.20 180.0
4 7 7 1072.68 932.19 15.19 0.0
6 7 7 6912.04 820.39 0.77 180.0
1 1 8 0.00 1061.31 21.17 0.0
0 2 8 33145.05 3400.63 262.11 180.0
2 2 8 0.00 572.18 24.79 0.0
1 3 8 578.55 487.04 30.84 0.0
3 3 8 0.00 531.15 3.99 180.0
0 4 8 22471.07 1650.24 223.03 0.0
2 4 8 1747.62 468.75 6.47 180.0
4 4 8 42708.75 2760.04 240.50 0.0
1 5 8 2637.39 564.11 25.16 180.0
3 5 8 291413.75 15629.77 478.95 0.0
5 5 8 10191.79 892.13 37.07 0.0
0 6 8 1103.60 730.44 55.01 0.0
2 6 8 134127.44 6620.19 342.49 180.0
4 6 8 2068.43 428.81 42.24 0.0
6 6 8 17954.68 1404.44 37.38 180.0
1 7 8 8227.17 580.85 86.61 180.0
3 7 8 870.76 551.63 11.23 180.0
5 7 8 5294.53 613.16 36.41 180.0
7 7 8 7391.18 4252.44 5.51 180.0
0 8 8 10798.32 2288.79 122.81 180.0
2 8 8 860.82 1159.56 0.84 180.0
4 8 8 762.71 457.98 26.86 180.0
6 8 8 64731.21 4561.90 172.29 180.0
8 8 8 6697.55 1367.24 73.21 0.0
0 1 9 111886.98 9127.43 412.85 180.0
1 2 9 1792.97 741.19 1.71 0.0
0 3 9 62417.39 4311.85 290.66 0.0
2 3 9 1778.75 336.19 13.60 180.0
1 4 9 1028.61 702.86 2.94 180.0
3 4 9 4354.72 495.51 15.86 0.0
0 5 9 2658.68 451.23 74.28 0.0
2 5 9 3208.32 4581.43 1.94 0.0
4 5 9 434394.34 19270.79 557.55 0.0
1 6 9 0.00 403.65 4.07 180.0
3 6 9 124702.76 5549.70 323.28 180.0
5 6 9 2761.20 590.43 12.69 180.0
0 7 9 2954.01 756.84 79.43 0.0
2 7 9 7751.21 668.00 73.64 180.0
4 7 9 1048.64 523.39 4.07 0.0
6 7 9 116188.01 6027.73 170.64 180.0
1 8 9 2951.09 473.58 46.33 180.0
3 8 9 167.01 2753.60 16.83 180.0
5 8 9 16697.54 935.77 49.13 0.0
7 8 9 16533.53 1067.19 11.87 180.0
0 9 9 10120.93 2195.86 83.48 180.0
2 9 9 1668.75 608.91 20.02 0.0
4 9 9 1589.02 523.93 9.85 0.0
6 9 9 31423.37 2807.57 5.35 180.0
8 9 9 25417.77 2066.73 5.22 0.0
1 1 10 17885.83 1852.34 15.90 180.0
0 2 10 157933.86 11810.55 498.68 0.0
2 2 10 8702.67 1725.89 8.56 180.0
1 3 10 877.70 475.12 5.79 0.0
3 3 10 16448.92 967.45 49.17 0.0
0 4 10 6404.82 776.87 104.06 0.0
2 4 10 966.80 444.05 14.76 0.0
4 4 10 63009.67 3846.55 68.94 0.0
1 5 10 161.69 604.36 20.03 180.0
3 5 10 12117.26 1207.29 42.08 180.0
5 5 10 3625763.25 248678.91 1359.54 0.0
0 6 10 1364.98 474.12 55.86 0.0
2 6 10 0.00 426.88 25.13 180.0
4 6 10 249082.45 10204.28 480.15 180.0
6 6 10 1611274.12 114884.38 427.10 180.0
1 7 10 0.00 384.97 2.34 180.0
3 7 10 10516.83 716.05 97.63 180.0
5 7 10 34969.89 5238.56 106.61 0.0
7 7 10 130876.45 8514.61 25.25 180.0
0 8 10 3020.86 634.19 67.00 0.0
2 8 10 4772.46 498.16 33.92 180.0
4 8 10 1126.00 428.30 20.25 0.0
6 8 10 61358.61 3311.56 19.87 0.0
8 8 10 60867.42 9191.58 57.69 180.0
1 9 10 3751.65 1261.46 22.98 0.0
3 9 10 1522.66 651.05 34.37 180.0
5 9 10 1934.52 371.15 33.86 0.0
7 9 10 10952.77 1756.31 43.42 180.0
9 9 10 142760.06 11018.95 14.23 180.0
0 10 10 293219.59 30622.28 86.26 0.0
2 10 10 4434.11 1095.20 72.39 180.0
4 10 10 776.91 3461.78 4.64 180.0
6 10 10 2980.36 714.56 45.15 0.0
8 10 10 12593.68 1841.97 15.29 180.0
10 10 10 981382.50 100662.67 50.18 0.0
0 1 11 2395772.25 182048.38 1373.52 0.0
1 2 11 5660.96 654.24 50.20 180.0
0 3 11 26950.16 2210.31 192.05 0.0
2 3 11 9719.29 1056.12 17.57 180.0
1 4 11 416.12 358.04 25.02 180.0
3 4 11 34461.60 1511.68 42.19 180.0
0 5 11 5711.21 1321.13 59.47 0.0
2 5 11 1343.71 456.81 8.87 180.0
4 5 11 250706.52 11206.76 45.10 180.0
1 6 11 933.66 501.03 11.59 180.0
3 6 11 1652.93 548.81 19.82 180.0
5 6 11 625403.94 27431.06 678.03 180.0
0 7 11 6324.57 862.97 49.60 0.0
2 7 11 1841.62 412.46 28.56 180.0
4 7 11 16377.29 1000.45 61.26 180.0
6 7 11 591551.69 32893.21 19.79 0.0
1 8 11 3532.52 615.53 11.61 180.0
3 8 11 4642.47 456.41 1.20 0.0
5 8 11 3433.50 437.58 23.44 0.0
7 8 11 94268.60 4784.64 17.12 180.0
0 9 11 23383.84 2273.64 49.00 0.0
2 9 11 5430.84 713.51 32.96 180.0
4 9 11 520.17 360.57 9.13 0.0
6 9 11 6961.85 505.59 26.01 0.0
8 9 11 88525.68 5004.44 25.36 180.0
1 10 11 3456.35 618.82 69.11 180.0
3 10 11 1043.69 454.55 13.76 0.0
5 10 11 1082.38 371.35 0.54 0.0
7 10 11 2291.95 700.70 27.84 0.0
9 10 11 123589.39 5920.79 13.65 0.0
0 11 11 2431557.00 288088.16 984.10 180.0
2 11 11 27849.71 3221.82 107.67 0.0
4 11 11 3678.36 1171.20 13.12 0.0
6 11 11 9540.68 1502.08 12.26 0.0
8 11 11 7070.99 4633.24 8.46 180.0
10 11 11 679071.88 54449.71 7.78 0.0
0 0 12 12886153.00 2913018.75 2826.48 180.0
1 1 12 15419.59 1385.61 103.95 180.0
0 2 12 273965.16 20265.10 490.05 0.0
2 2 12 9807.76 858.98 55.16 180.0
1 3 12 438.62 427.04 13.03 180.0
3 3 12 25712.04 1989.57 25.92 180.0
0 4 12 12424.13 1062.16 160.52 0.0
2 4 12 1479.47 1119.24 22.36 180.0
4 4 12 70110.97 4145.60 2.23 0.0
1 5 12 704.35 468.90 5.48 0.0
3 5 12 6311.70 495.30 7.77 0.0
5 5 12 1260106.88 83638.83 454.24 180.0
0 6 12 5862.18 1271.73 72.92 0.0
2 6 12 358.70 510.29 27.62 0.0
4 6 12 17504.87 931.99 149.53 0.0
6 6 12 2763532.50 187611.73 1135.60 0.0
1 7 12 0.00 671.56 3.32 0.0
3 7 12 1269.96 485.58 41.99 0.0
5 7 12 99999.99 4515.56 348.80 180.0
7 7 12 105150.75 7106.01 12.99 180.0
0 8 12 5101.95 1303.19 54.66 0.0
2 8 12 1747.50 623.79 22.12 0.0
4 8 12 1715.26 962.17 78.44 180.0
6 8 12 29514.52 1434.74 3.06 0.0
8 8 12 50544.98 3705.53 2.25 0.0
1 9 12 5930.99 591.24 17.47 180.0
3 9 12 254.84 384.68 35.45 180.0
5 9 12 2044.10 444.41 52.89 180.0
7 9 12 4096.85 2342.45 24.40 0.0
9 9 12 35466.03 2669.13 66.27 0.0
0 10 12 50250.79 4516.33 130.28 0.0
2 10 12 16064.32 898.50 54.42 180.0
4 10 12 181.50 397.86 15.47 180.0
6 10 12 2736.12 1369.19 1.23 0.0
8 10 12 3571.73 1123.66 21.55 0.0
10 10 12 28580.14 5502.18 58.36 0.0
1 11 12 21436.03 1619.59 32.25 0.0
3 11 12 2461.64 3554.74 18.57 0.0
5 11 12 1198.34 549.31 6.47 180.0
7 11 12 2302.26 602.20 27.85 180.0
9 11 12 6258.11 1028.15 46.74 180.0
11 11 12 568278.94 43864.04 35.00 0.0
0 12 12 338361.00 40142.45 40.41 180.0
2 12 12 31521.44 2538.24 48.29 0.0
4 12 12 0.00 1170.90 9.78 180.0
6 12 12 583.38 521.80 3.83 0.0
8 12 12 660.45 717.00 36.31 180.0
10 12 12 61295.78 9158.58 79.39 0.0
12 12 12 360740.62 40983.73 144.55 0.0
0 1 13 206334.36 20473.06 366.30 180.0
1 2 13 3739.58 531.50 43.11 180.0
0 3 13 138579.53 10044.52 273.18 0.0
2 3 13 1835.90 340.34 29.87 180.0
1 4 13 259.16 448.49 28.44 180.0
3 4 13 3232.38 533.09 40.27 0.0
0 5 13 6580.61 830.39 109.67 0.0
2 5 13 1787.60 750.26 8.92 0.0
4 5 13 141078.58 5777.62 233.74 180.0
1 6 13 201.72 3320.30 25.30 0.0
3 6 13 11829.02 754.04 86.16 0.0
5 6 13 3144.51 507.06 2.91 180.0
0 7 13 8018.04 933.08 70.33 0.0
2 7 13 186.15 534.24 19.52 0.0
4 7 13 1062.01 698.33 19.89 0.0
6 7 13 186800.20 8191.24 349.48 0.0
1 8 13 2517.74 419.55 30.20 180.0
3 8 13 0.00 389.51 0.08 180.0
5 8 13 19584.44 1315.23 216.60 180.0
7 8 13 2754.08 1029.62 20.87 180.0
0 9 13 2404.52 624.03 72.87 0.0
2 9 13 133.95 456.10 1.11 0.0
4 9 13 2034.81 865.78 59.05 180.0
6 9 13 10017.82 1794.00 5.46 0.0
8 9 13 447.72 827.78 15.19 0.0
1 10 13 2709.61 531.76 77.97 0.0
3 10 13 946.14 365.76 33.95 180.0
5 10 13 1488.95 414.24 7.21 180.0
7 10 13 1087.16 886.03 22.19 0.0
9 10 13 888.93 583.05 18.44 0.0
0 11 13 3824.51 1046.45 94.57 180.0
2 11 13 6947.05 500.10 47.95 0.0
4 11 13 2588.04 563.68 16.51 0.0
6 11 13 3777.47 605.31 2.59 180.0
8 11 13 6960.21 847.92 10.36 180.0
10 11 13 20928.57 1364.78 51.66 180.0
1 12 13 6765.01 823.95 25.78 180.0
3 12 13 14049.28 920.12 72.79 0.0
5 12 13 909.45 2284.72 6.31 180.0
7 12 13 51.49 590.95 5.84 180.0
9 12 13 4739.59 756.89 46.53 0.0
11 12 13 28672.54 1823.03 4.68 0.0
0 13 13 24989.36 5491.73 26.35 180.0
2 13 13 563.66 611.40 5.97 0.0
4 13 13 8616.94 1260.10 72.96 0.0
6 13 13 2634.14 502.04 37.47 0.0
8 13 13 279.76 882.25 5.24 180.0
10 13 13 11705.13 1453.47 75.27 0.0
12 13 13 9696.99 1559.58 35.95 0.0
0 0 14 53174.86 12589.22 356.07 180.0
1 1 14 1639.47 869.77 48.73 0.0
0 2 14 73759.35 4783.72 265.35 180.0
2 2 14 1061.26 573.32 44.75 0.0
1 3 14 3666.86 704.12 37.53 180.0
3 3 14 0.00 838.94 20.60 0.0
0 4 14 111415.36 7834.68 288.06 0.0
2 4 14 1479.10 666.04 52.09 180.0
4 4 14 33719.54 2010.13 138.58 180.0
1 5 14 1230.79 557.66 12.36 0.0
3 5 14 100280.20 4703.02 240.43 180.0
5 5 14 4637.71 648.22 50.57 180.0
0 6 14 16921.60 3316.14 125.52 0.0
2 6 14 13191.48 921.73 111.27 0.0
4 6 14 389.45 570.04 18.35 180.0
6 6 14 3547.61 756.15 54.28 0.0
1 7 14 1375.39 648.90 9.01 180.0
3 7 14 0.00 442.12 10.66 180.0
5 7 14 5823.31 446.02 37.95 0.0
7 7 14 10577.85 3042.52 110.63 0.0
0 8 14 2335.54 457.18 81.74 0.0
2 8 14 2.95 487.62 14.81 0.0
4 8 14 1337.23 492.94 31.79 0.0
6 8 14 51012.06 2596.08 232.38 0.0
8 8 14 694.61 1154.90 14.51 180.0
1 9 14 6712.71 545.80 89.52 0.0
3 9 14 0.00 433.77 17.90 0.0
5 9 14 8406.24 614.10 187.65 180.0
7 9 14 282.00 11375.08 0.91 0.0
9 9 14 734.24 577.23 30.89 180.0
0 10 14 1583.07 767.63 13.68 180.0
2 10 14 590.76 493.79 60.20 0.0
4 10 14 1765.05 600.15 39.98 180.0
6 10 14 4759.37 2004.43 8.06 0.0
8 10 14 2596.30 482.11 19.79 0.0
10 10 14 3420.27 1789.41 54.68 180.0
1 11 14 4154.19 703.05 7.74 180.0
3 11 14 5306.04 490.75 56.23 0.0
5 11 14 4389.26 495.46 27.68 180.0
7 11 14 11859.57 881.52 2.40 180.0
9 11 14 16409.38 1088.37 8.54 0.0
11 11 14 2914.16 835.88 10.92 180.0
0 12 14 1504.29 737.62 36.80 180.0
2 12 14 7170.15 578.40 49.49 180.0
4 12 14 20236.60 1263.30 80.05 0.0
6 12 14 2279.84 454.41 48.47 0.0
8 12 14 4972.44 766.11 21.13 0.0
10 12 14 2032.94 651.63 3.76 180.0
12 12 14 510.89 719.01 24.76 180.0
1 13 14 1571.05 454.11 27.22 180.0
3 13 14 19.70 510.35 2.01 0.0
5 13 14 109843.84 5423.68 227.36 0.0
7 13 14 0.00 391.59 11.20 180.0
9 13 14 1777.24 592.40 11.15 0.0
11 13 14 6996.53 798.17 24.93 180.0
13 13 14 0.00 739.41 19.65 0.0
0 14 14 9957.61 1545.11 55.43 180.0
2 14 14 0.00 566.78 18.12 180.0
4 14 14 991.55 796.97 15.70 0.0
6 14 14 82531.16 7705.02 275.56 180.0
8 14 14 543.30 664.93 32.85 180.0
10 14 14 5506.90 1090.92 22.04 0.0
12 14 14 2308.83 729.43 14.90 0.0
14 14 14 744.11 1015.87 47.92 0.0
0 1 15 5311.55 1052.55 103.09 180.0
1 2 15 405.02 623.06 26.26 0.0
0 3 15 61153.04 4442.65 228.96 180.0
2 3 15 1398.23 405.81 1.85 0.0
1 4 15 8003.90 666.96 81.70 180.0
3 4 15 47751.18 2069.10 137.82 180.0
0 5 15 191026.38 12916.68 306.64 0.0
2 5 15 236530.92 11025.69 327.09 180.0
4 5 15 1109.92 622.81 0.86 180.0
1 6 15 33531.21 2043.44 195.69 0.0
3 6 15 1178.38 1759.38 36.20 180.0
5 6 15 535.73 334.82 3.99 0.0
0 7 15 51868.71 4808.16 226.24 0.0
2 7 15 1054.19 638.16 8.05 0.0
4 7 15 1879.03 510.96 19.87 180.0
6 7 15 365.14 3704.05 22.24 0.0
1 8 15 24022.10 1590.87 147.74 0.0
3 8 15 194.25 544.68 17.58 0.0
5 8 15 8505.14 3394.29 6.00 180.0
7 8 15 6678.79 626.71 127.97 0.0
0 9 15 3072.00 5433.54 30.37 180.0
2 9 15 6027.49 549.84 101.06 0.0
4 9 15 2465.56 649.25 24.05 0.0
6 9 15 28783.95 1684.15 239.72 0.0
8 9 15 1820.48 460.55 29.41 180.0
1 10 15 642.26 397.04 6.07 180.0
3 10 15 2701.58 416.64 90.69 0.0
5 10 15 15576.01 866.92 169.06 180.0
7 10 15 6703.33 735.09 8.06 180.0
9 10 15 4118.64 711.16 55.21 180.0
0 11 15 68.01 682.23 8.70 180.0
2 11 15 2844.51 407.40 13.16 180.0
4 11 15 7593.06 661.33 97.54 0.0
6 11 15 44531.38 2391.49 6.53 0.0
8 11 15 29588.89 1502.82 15.20 0.0
10 11 15 1636.03 1017.22 5.98 180.0
1 12 15 15.89 429.02 5.71 180.0
3 12 15 6827.46 642.94 63.29 180.0
5 12 15 215451.80 9733.30 295.74 0.0
7 12 15 6952.02 750.12 14.41 0.0
9 12 15 1811.69 561.16 9.11 0.0
11 12 15 490.18 424.58 2.27 0.0
0 13 15 815.69 891.93 28.39 180.0
2 13 15 1596.06 416.53 43.22 180.0
4 13 15 738.43 597.53 8.67 180.0
6 13 15 156246.08 7835.52 339.88 180.0
8 13 15 1053.94 526.21 19.54 180.0
10 13 15 732.71 426.31 5.31 0.0
12 13 15 1519.24 494.91 23.16 180.0
1 14 15 1686.77 580.13 44.79 180.0
3 14 15 778.11 452.97 16.10 0.0
5 14 15 2017.58 495.03 10.61 0.0
7 14 15 7574.92 562.48 109.32 180.0
9 14 15 1647.88 585.55 17.59 180.0
11 14 15 4242.98 564.71 11.84 180.0
13 14 15 1161.53 558.35 6.83 0.0
0 15 15 20029.71 7095.80 92.95 180.0
2 15 15 504.14 509.85 25.88 0.0
4 15 15 0.00 591.41 12.31 0.0
6 15 15 0.00 616.05 5.19 0.0
8 15 15 5042.34 622.95 90.71 180.0
10 15 15 4259.07 2343.88 17.94 180.0
12 15 15 2677.70 1092.54 32.19 0.0
14 15 15 1309.89 762.44 35.77 0.0
0 0 16 9269.70 3513.51 118.68 180.0
1 1 16 368.59 4615.55 40.85 0.0
0 2 16 3825.67 820.66 78.01 180.0
2 2 16 0.00 1422.34 48.10 0.0
1 3 16 1946.22 994.92 58.32 0.0
3 3 16 244709.05 14179.58 382.13 180.0
0 4 16 96937.12 10963.34 267.07 180.0
2 4 16 369889.66 15357.98 403.87 180.0
4 4 16 1394.08 630.39 1.01 180.0
1 5 16 2007562.12 115785.16 953.37 180.0
3 5 16 2717.03 2449.23 17.79 180.0
5 5 16 2680.16 988.23 8.04 180.0
0 6 16 5652314.50 912366.06 1751.59 0.0
2 6 16 4776.67 1343.92 17.26 180.0
4 6 16 606.14 687.37 10.46 180.0
6 6 16 473.61 6191.65 2.96 180.0
1 7 16 339845.72 18642.27 435.04 0.0
3 7 16 5297.59 653.26 2.49 0.0
5 7 16 2408.30 3253.88 5.65 180.0
7 7 16 1214.48 692.32 24.89 180.0
0 8 16 9322.06 1148.71 89.36 180.0
2 8 16 95979.77 4987.25 283.25 0.0
4 8 16 11730.11 1441.03 16.73 180.0
6 8 16 1841.83 404.26 31.65 180.0
8 8 16 21176.71 1917.56 136.58 0.0
1 9 16 0.00 435.42 6.89 180.0
3 9 16 54671.33 3246.96 266.74 0.0
5 9 16 33079.12 1635.97 13.74 180.0
7 9 16 48245.62 2357.93 190.56 0.0
9 9 16 17552.28 9113.19 0.40 180.0
0 10 16 1059.51 1806.36 10.04 180.0
2 10 16 633.67 397.26 22.83 180.0
4 10 16 60701.39 3125.36 305.52 0.0
6 10 16 264111.75 14109.34 457.72 0.0
8 10 16 20230.05 1486.57 21.22 180.0
10 10 16 1051.20 2554.33 17.48 180.0
1 11 16 894.21 497.40 15.94 0.0
3 11 16 5103.17 665.24 31.66 0.0
5 11 16 23661.78 101030.65 416.84 0.0
7 11 16 243387.52 10562.75 43.54 180.0
9 11 16 2596.13 504.46 19.93 180.0
11 11 16 1310.99 609.00 21.98 0.0
0 12 16 1183.08 1091.87 11.16 180.0
2 12 16 1227.01 530.76 18.38 0.0
4 12 16 76436.98 4019.83 129.05 180.0
6 12 16 766604.38 34622.12 702.73 180.0
8 12 16 6763.40 659.04 41.77 180.0
10 12 16 621.34 410.80 27.70 180.0
12 12 16 975.14 614.58 7.61 0.0
1 13 16 828.81 467.96 6.56 180.0
3 13 16 15383.49 1022.39 96.21 180.0
5 13 16 13871.41 1071.77 27.63 0.0
7 13 16 36952.37 1982.27 209.49 180.0
9 13 16 2775.59 470.31 29.39 180.0
11 13 16 964.17 572.86 13.85 180.0
13 13 16 259.70 911.16 5.99 180.0
0 14 16 0.00 765.80 4.90 180.0
2 14 16 7324.67 953.67 61.24 180.0
4 14 16 2299.33 773.44 9.54 0.0
6 14 16 0.00 495.22 12.41 0.0
8 14 16 14366.60 916.08 145.35 180.0
10 14 16 1431.17 557.86 8.63 180.0
12 14 16 434.23 503.90 7.33 180.0
14 14 16 4829.10 1623.60 10.00 0.0
1 15 16 6456.05 687.56 95.86 180.0
3 15 16 1558.28 461.23 8.95 0.0
5 15 16 0.00 396.75 7.05 180.0
7 15 16 117.45 384.71 8.61 0.0
9 15 16 11981.91 1224.17 153.65 180.0
11 15 16 6426.07 863.68 46.42 180.0
13 15 16 6951.83 626.87 45.27 0.0
15 15 16 1334.75 685.51 10.68 0.0
0 16 16 493424.88 74869.30 361.19 180.0
2 16 16 2384.55 541.06 20.75 180.0
4 16 16 58.43 511.91 1.77 180.0
6 16 16 809.13 548.99 9.01 0.0
8 16 16 774.81 456.82 19.96 0.0
10 16 16 56591.77 8308.36 340.19 180.0
12 16 16 48035.21 4740.63 103.62 0.0
14 16 16 0.00 782.79 10.28 0.0
16 16 16 0.00 1341.34 23.60 0.0
0 1 17 25.06 745.74 39.83 180.0
1 2 17 0.00 494.50 18.52 0.0
0 3 17 4093.86 16667.62 108.38 180.0
2 3 17 214068.69 9753.05 348.73 0.0
1 4 17 469119.56 20554.20 526.59 0.0
3 4 17 3088.59 2624.32 13.97 0.0
0 5 17 6887935.00 819879.06 1681.54 0.0
2 5 17 2757.88 806.82 20.22 0.0
4 5 17 540.44 1618.52 2.64 0.0
1 6 17 1429257.00 87385.11 867.43 180.0
3 6 17 3147.84 896.74 11.44 180.0
5 6 17 2425.43 413.24 0.06 0.0
0 7 17 72217.77 5006.24 168.27 180.0
2 7 17 205532.62 10113.06 324.58 180.0
4 7 17 1694.22 515.31 1.93 180.0
6 7 17 2572.04 342.09 9.90 0.0
1 8 17 1936.04 486.54 39.38 180.0
3 8 17 96067.10 5576.52 243.59 180.0
5 8 17 2739.18 630.35 33.90 0.0
7 8 17 11873.01 729.50 18.75 180.0
0 9 17 0.00 609.32 53.31 180.0
2 9 17 2693.19 424.02 35.26 180.0
4 9 17 146324.86 7114.80 286.45 180.0
6 9 17 25474.51 1400.96 18.14 0.0
8 9 17 29021.30 1491.87 152.53 180.0
1 10 17 20.35 588.18 31.79 180.0
3 10 17 7426.17 706.30 56.35 180.0
5 10 17 935919.94 48453.77 692.28 180.0
7 10 17 67854.61 3101.41 187.59 180.0
9 10 17 924.66 408.10 12.21 0.0
0 11 17 892.07 1961.78 16.55 180.0
2 11 17 2512.33 536.71 29.51 180.0
4 11 17 142423.92 7337.56 75.40 180.0
6 11 17 269189.22 12109.11 252.02 0.0
8 11 17 2682.56 512.14 45.90 0.0
10 11 17 381.55 454.79 32.31 0.0
1 12 17 682.03 508.10 19.40 180.0
3 12 17 4810.41 562.84 30.80 180.0
5 12 17 59277.46 3082.35 290.76 0.0
7 12 17 14215.53 1274.25 162.50 0.0
9 12 17 147.70 406.09 20.91 180.0
11 12 17 589.76 556.66 22.13 0.0
0 13 17 0.00 1385.84 13.70 180.0
2 13 17 1353.14 471.40 18.98 180.0
4 13 17 5273.24 629.01 140.29 0.0
6 13 17 6551.93 532.23 32.92 0.0
8 13 17 4226.24 499.93 109.27 0.0
10 13 17 519.58 481.88 27.29 180.0
12 13 17 166.39 379.77 6.64 0.0
1 14 17 201.42 564.03 15.87 180.0
3 14 17 2577.24 406.46 85.05 0.0
5 14 17 345.58 463.39 1.76 180.0
7 14 17 2265.87 413.67 24.38 0.0
9 14 17 2726.62 480.30 74.69 0.0
11 14 17 679.92 586.35 22.48 0.0
13 14 17 2671.17 581.46 17.56 180.0
0 15 17 3457.78 1062.58 24.35 180.0
2 15 17 1984.64 427.29 78.36 0.0
4 15 17 65.59 385.85 4.09 0.0
6 15 17 509.00 345.92 15.78 0.0
8 15 17 1899.93 495.67 36.87 0.0
10 15 17 3895.88 720.87 103.94 0.0
12 15 17 2029.45 505.09 34.08 180.0
14 15 17 1007.62 428.38 7.44 180.0
1 16 17 1915.31 599.47 170.43 0.0
3 16 17 511.03 404.55 2.24 180.0
5 16 17 378.57 488.72 3.56 180.0
7 16 17 0.00 363.89 11.60 0.0
9 16 17 1890.92 567.07 40.92 0.0
11 16 17 56777.22 7000.51 219.78 0.0
13 16 17 1113.70 558.29 3.11 0.0
15 16 17 613.15 562.23 3.18 180.0
0 17 17 256018.86 26787.31 87.34 0.0
2 17 17 1361.15 703.07 13.49 180.0
4 17 17 321.59 555.32 10.62 0.0
6 17 17 1343.71 3532.66 15.81 0.0
8 17 17 0.00 631.19 5.55 0.0
10 17 17 29384.08 5609.49 154.46 0.0
12 17 17 10532.62 1601.01 255.51 180.0
14 17 17 604.44 631.39 20.01 180.0
16 17 17 0.00 515.40 15.52 180.0
0 0 18 9334.90 3440.05 97.16 180.0
1 1 18 0.00 1073.30 4.09 0.0
0 2 18 1027.78 1446.23 41.23 180.0
2 2 18 5436.92 922.60 73.32 0.0
1 3 18 7781.62 1491.30 109.73 0.0
3 3 18 233.96 637.26 24.70 0.0
0 4 18 23576.34 2039.10 127.79 0.0
2 4 18 343.71 3947.56 1.84 180.0
4 4 18 552.95 976.62 5.68 0.0
1 5 18 46143.85 2299.75 150.89 0.0
3 5 18 378.09 643.07 9.32 0.0
5 5 18 234.63 661.53 13.69 0.0
0 6 18 33514.95 4553.43 128.76 0.0
2 6 18 105582.30 4620.20 241.96 180.0
4 6 18 0.00 429.76 13.14 180.0
6 6 18 364.32 499.88 12.65 180.0
1 7 18 2733.47 511.47 30.84 0.0
3 7 18 10520.27 745.96 115.57 180.0
5 7 18 108.59 379.41 6.29 180.0
7 7 18 898.75 484.68 21.58 0.0
0 8 18 5211.74 937.46 35.33 180.0
2 8 18 494.03 1609.70 17.03 0.0
4 8 18 10198.02 780.02 110.58 180.0
6 8 18 623.83 519.61 15.24 0.0
8 8 18 408.75 500.07 9.48 0.0
1 9 18 314.45 736.38 15.69 180.0
3 9 18 1807.12 689.56 5.86 0.0
5 9 18 93262.50 4092.80 236.70 180.0
7 9 18 538.74 361.12 5.03 0.0
9 9 18 11831.64 1129.67 74.04 180.0
0 10 18 0.00 587.96 26.09 180.0
2 10 18 133.29 715.75 0.95 0.0
4 10 18 5839.00 664.07 37.65 0.0
6 10 18 114921.00 5202.00 219.94 0.0
8 10 18 5355.65 467.26 61.62 180.0
10 10 18 0.00 735.56 34.90 180.0
1 11 18 489.72 426.89 4.00 0.0
3 11 18 9244.08 964.53 17.66 0.0
5 11 18 22264.63 18903.16 5.66 0.0
7 11 18 10835.15 882.59 27.60 0.0
9 11 18 1193.01 431.95 28.23 0.0
11 11 18 1170.10 582.48 49.21 0.0
0 12 18 0.00 578.58 5.58 0.0
2 12 18 1306.30 408.40 28.23 180.0
4 12 18 3428.39 789.23 32.42 180.0
6 12 18 4987.12 747.07 115.22 180.0
8 12 18 939.70 408.50 28.41 180.0
10 12 18 0.00 424.31 21.69 180.0
12 12 18 749.44 524.58 12.87 180.0
1 13 18 851.62 402.62 27.19 180.0
3 13 18 673.07 398.58 6.77 0.0
5 13 18 2396.19 520.78 57.15 0.0
7 13 18 690.63 387.05 10.97 0.0
9 13 18 269.28 409.75 6.86 180.0
11 13 18 837.43 376.29 28.17 0.0
13 13 18 476.93 550.84 33.21 180.0
0 14 18 1808.48 719.16 28.39 180.0
2 14 18 0.00 407.85 12.24 180.0
4 14 18 0.00 408.22 33.84 0.0
6 14 18 53.70 453.83 12.62 0.0
8 14 18 1256.47 374.69 27.31 0.0
10 14 18 1139.80 435.27 14.12 0.0
12 14 18 907.76 403.02 38.78 180.0
14 14 18 0.00 767.75 29.96 0.0
1 15 18 1166.55 486.24 3.93 0.0
3 15 18 928.98 363.84 7.87 0.0
5 15 18 264.04 395.99 4.77 180.0
7 15 18 591.96 344.42 3.55 0.0
9 15 18 1055.92 349.06 16.22 0.0
11 15 18 6937.57 1103.48 53.77 0.0
13 15 18 1029.43 408.61 12.88 0.0
15 15 18 792.19 1425.73 8.94 0.0
0 16 18 1710.73 1160.86 48.38 0.0
2 16 18 1239.75 414.00 22.80 0.0
4 16 18 431.80 387.22 14.19 0.0
6 16 18 5.35 509.75 10.26 0.0
8 16 18 1299.48 361.05 11.91 180.0
10 16 18 2524.75 661.40 32.32 180.0
12 16 18 2757.05 648.69 81.27 0.0
14 16 18 158.62 548.01 22.33 0.0
16 16 18 0.00 665.26 6.41 0.0
1 17 18 3155.91 521.83 24.96 0.0
3 17 18 1240.18 449.11 3.03 180.0
5 17 18 308.35 417.37 17.96 180.0
7 17 18 762.64 473.22 3.98 180.0
9 17 18 4125.00 481.69 37.16 0.0
11 17 18 5107.52 742.45 40.60 180.0
13 17 18 1463.69 548.96 67.81 180.0
15 17 18 0.00 433.02 8.70 180.0
17 17 18 578.68 554.14 10.08 180.0
0 18 18 25553.77 3829.97 94.99 0.0
2 18 18 0.00 559.41 25.06 0.0
4 18 18 387.12 517.73 13.48 180.0
6 18 18 0.00 515.61 12.46 0.0
8 18 18 1191.97 621.92 29.38 0.0
10 18 18 1380.46 496.81 18.13 0.0
12 18 18 3003.16 715.69 1.98 0.0
14 18 18 797.03 653.29 40.83 180.0
16 18 18 187.89 527.07 7.70 0.0
18 18 18 0.00 925.40 12.14 180.0
0 1 19 907.59 751.48 19.63 180.0
1 2 19 1277.03 740.55 53.46 0.0
0 3 19 1205.94 1009.92 44.44 0.0
2 3 19 140.81 953.10 4.92 180.0
1 4 19 3203.34 853.37 19.50 0.0
3 4 19 0.00 466.59 10.37 180.0
0 5 19 0.00 652.67 52.96 0.0
2 5 19 17392.09 872.48 101.67 0.0
4 5 19 1281.38 1388.65 3.49 180.0
1 6 19 911.79 403.91 12.74 180.0
3 6 19 41884.26 2000.97 136.83 180.0
5 6 19 232.14 416.23 2.55 180.0
0 7 19 1880.32 793.11 45.18 0.0
2 7 19 1507.60 808.44 13.47 0.0
4 7 19 7796.63 676.85 79.68 180.0
6 7 19 0.00 394.13 26.07 180.0
1 8 19 1215.57 1273.99 32.97 0.0
3 8 19 126.78 421.33 0.49 0.0
5 8 19 37119.68 1709.55 128.09 180.0
7 8 19 281.82 334.28 12.63 180.0
0 9 19 3029.59 1213.88 45.60 180.0
2 9 19 1226.04 526.78 11.36 0.0
4 9 19 152.81 432.22 21.25 0.0
6 9 19 26355.97 1448.61 118.58 0.0
8 9 19 3.60 388.22 8.86 0.0
1 10 19 648.31 544.50 25.19 180.0
3 10 19 2817.18 3416.25 10.24 0.0
5 10 19 794.71 439.50 21.55 0.0
7 10 19 4421.79 470.60 50.85 0.0
9 10 19 1825.24 1059.02 51.47 180.0
0 11 19 683.61 669.25 4.59 0.0
2 11 19 2948.20 479.09 17.60 0.0
4 11 19 4547.03 527.79 47.06 180.0
6 11 19 2317.00 407.14 44.08 180.0
8 11 19 10502.04 1611.08 35.08 0.0
10 11 19 1084.62 434.12 7.33 0.0
1 12 19 483.22 373.17 24.87 180.0
3 12 19 1699.07 395.33 19.92 180.0
5 12 19 697.67 406.67 40.95 0.0
7 12 19 1301.86 595.35 9.25 0.0
9 12 19 1383.57 403.29 50.70 180.0
11 12 19 596.12 418.47 40.25 0.0
0 13 19 974.36 642.75 40.28 180.0
2 13 19 0.00 408.70 11.46 180.0
4 13 19 332.51 412.20 16.71 180.0
6 13 19 2010.82 377.40 84.06 180.0
8 13 19 577.59 438.85 13.01 180.0
10 13 19 700.40 517.52 11.63 180.0
12 13 19 803.21 428.53 20.34 180.0
1 14 19 850.05 394.44 0.49 180.0
3 14 19 25.61 413.65 0.25 180.0
5 14 19 2173.56 467.93 34.06 0.0
7 14 19 680.54 359.07 3.46 180.0
9 14 19 0.00 340.46 5.46 0.0
11 14 19 7325.36 600.05 45.68 0.0
13 14 19 512.88 409.14 9.52 180.0
0 15 19 974.39 652.55 34.80 0.0
2 15 19 413.80 427.48 13.65 0.0
4 15 19 1028.82 429.93 21.74 0.0
6 15 19 775.56 356.69 13.91 0.0
8 15 19 781.56 366.01 11.24 180.0
10 15 19 1527.38 430.94 15.41 0.0
12 15 19 1040.86 490.01 8.88 0.0
14 15 19 565.03 413.83 12.76 0.0
1 16 19 857.21 461.43 17.92 0.0
3 16 19 2162.45 480.40 0.77 0.0
5 16 19 735.11 426.12 2.07 180.0
7 16 19 815.00 330.98 5.96 180.0
9 16 19 1991.08 349.18 27.26 180.0
11 16 19 902.67 394.27 4.57 0.0
13 16 19 1122.66 421.91 28.75 0.0
15 16 19 570.28 479.90 4.12 0.0
0 17 19 407.99 670.74 12.83 0.0
2 17 19 1314.82 425.59 38.88 0.0
4 17 19 475.65 391.41 8.46 180.0
6 17 19 270.57 543.60 9.29 180.0
8 17 19 3919.93 528.04 43.84 0.0
10 17 19 350.32 322.16 8.63 0.0
12 17 19 825.97 597.18 1.42 180.0
14 17 19 697.26 609.51 51.59 180.0
16 17 19 154.90 403.77 2.43 180.0
1 18 19 718.77 514.80 20.40 0.0
3 18 19 549.38 425.02 2.13 0.0
5 18 19 83.09 415.59 6.64 0.0
7 18 19 2006.34 357.15 37.70 0.0
9 18 19 875.64 503.42 11.54 0.0
11 18 19 2261.54 388.71 20.83 180.0
13 18 19 589.04 352.56 4.43 180.0
15 18 19 856.55 379.11 36.13 180.0
17 18 19 0.00 387.94 10.31 180.0
0 19 19 7085.29 1786.55 90.65 0.0
2 19 19 212.35 616.74 16.12 0.0
4 19 19 142.84 515.09 6.63 180.0
6 19 19 7637.53 1140.32 84.95 0.0
8 19 19 1022.87 709.48 3.18 0.0
10 19 19 0.00 496.07 3.00 0.0
12 19 19 2026.05 528.80 4.81 0.0
14 19 19 0.00 524.81 22.15 180.0
16 19 19 1046.11 568.14 33.34 180.0
18 19 19 193.27 512.91 6.31 0.0
0 0 20 91047.17 20944.24 177.41 0.0
1 1 20 1971.53 1054.90 30.43 180.0
0 2 20 5888.64 1398.28 22.62 180.0
2 2 20 1195.35 1865.07 9.76 180.0
1 3 20 2599.22 1502.60 0.88 0.0
3 3 20 59.88 529.54 6.88 0.0
0 4 20 2327.98 1965.90 43.95 180.0
2 4 20 2179.82 2622.36 28.37 0.0
4 4 20 672.09 446.60 23.67 0.0
1 5 20 387.44 600.57 4.67 0.0
3 5 20 11231.90 891.65 107.14 0.0
5 5 20 7967.64 1024.51 24.80 180.0
0 6 20 230.86 824.00 12.50 180.0
2 6 20 915.87 411.34 3.73 180.0
4 6 20 36114.04 1764.25 134.36 180.0
6 6 20 3778.95 521.30 62.48 180.0
1 7 20 216.84 674.66 9.60 0.0
3 7 20 448.39 540.58 0.34 180.0
5 7 20 30976.95 1522.32 87.96 180.0
7 7 20 0.00 457.62 40.46 180.0
0 8 20 1015.16 654.98 31.71 0.0
2 8 20 352.14 409.34 6.29 0.0
4 8 20 0.00 406.33 10.40 0.0
6 8 20 13701.71 744.17 122.92 0.0
8 8 20 0.00 477.35 18.85 180.0
1 9 20 508.39 393.01 24.63 0.0
3 9 20 0.00 415.22 7.45 180.0
5 9 20 1334.00 394.72 32.44 0.0
7 9 20 2278.41 384.65 42.10 0.0
9 9 20 69.68 484.76 8.40 0.0
0 10 20 3292.93 848.95 60.60 180.0
2 10 20 1601.37 533.21 0.21 0.0
4 10 20 0.00 426.36 19.27 0.0
6 10 20 78.82 383.66 3.21 0.0
8 10 20 1612.08 377.67 52.07 0.0
10 10 20 37832.29 2713.46 105.17 180.0
1 11 20 3284.90 507.69 30.22 180.0
3 11 20 2558.84 417.21 31.04 180.0
5 11 20 0.00 415.64 16.47 0.0
7 11 20 925.29 385.50 41.73 180.0
9 11 20 18161.38 998.83 13.55 0.0
11 11 20 6474.17 1009.29 147.91 0.0
0 12 20 2299.56 465.76 52.80 180.0
2 12 20 2016.97 402.21 32.19 180.0
4 12 20 579.27 463.42 22.71 0.0
6 12 20 0.00 449.29 15.49 0.0
8 12 20 549.49 376.20 33.72 0.0
10 12 20 2709.30 503.38 69.64 180.0
12 12 20 3902.92 745.32 44.89 180.0
1 13 20 537.20 395.51 4.94 0.0
3 13 20 0.00 371.34 17.75 180.0
5 13 20 485.73 483.91 27.87 0.0
7 13 20 351.61 375.53 11.99 180.0
9 13 20 502.80 395.26 7.00 0.0
11 13 20 13298.75 968.32 24.33 0.0
13 13 20 457.97 503.56 6.56 0.0
0 14 20 299.67 630.38 35.31 0.0
2 14 20 0.00 389.25 6.33 0.0
4 14 20 644.91 401.93 40.71 180.0
6 14 20 1556.22 442.35 53.86 180.0
8 14 20 154.13 401.41 15.66 180.0
10 14 20 1008.42 406.76 22.97 0.0
12 14 20 97.36 420.23 5.77 0.0
14 14 20 72.60 599.03 5.15 0.0
1 15 20 763.22 400.44 9.81 0.0
3 15 20 341.97 345.06 11.43 180.0
5 15 20 4016.39 600.64 9.60 0.0
7 15 20 383.81 390.70 21.44 180.0
9 15 20 0.00 328.11 15.26 0.0
11 15 20 811.68 460.02 35.46 180.0
13 15 20 66.93 445.62 3.65 0.0
15 15 20 761.90 663.18 19.11 0.0
0 16 20 0.00 625.80 7.59 180.0
2 16 20 1240.78 430.82 6.59 0.0
4 16 20 2047.43 457.55 9.84 180.0
6 16 20 2297.90 604.35 40.64 0.0
8 16 20 2078.38 390.24 1.84 180.0
10 16 20 0.00 476.98 0.61 180.0
12 16 20 918.11 446.53 1.18 0.0
14 16 20 1426.77 389.22 32.13 0.0
16 16 20 2713.91 640.23 2.95 0.0
1 17 20 0.00 438.39 26.05 180.0
3 17 20 1575.77 477.59 38.15 0.0
5 17 20 1230.39 497.02 22.72 180.0
7 17 20 8578.45 740.24 70.36 0.0
9 17 20 438.87 354.71 1.97 0.0
11 17 20 0.00 396.88 16.62 180.0
13 17 20 865.19 373.92 4.12 0.0
15 17 20 407.96 394.14 68.45 180.0
17 17 20 1262.20 549.96 30.94 180.0
0 18 20 325.32 582.15 1.76 180.0
2 18 20 0.00 399.50 21.31 0.0
4 18 20 122.81 388.03 11.84 180.0
6 18 20 10504.95 1206.11 83.78 0.0
8 18 20 0.00 471.66 5.13 180.0
10 18 20 0.00 425.61 2.40 180.0
12 18 20 0.00 354.46 0.73 0.0
14 18 20 0.00 341.91 27.18 180.0
16 18 20 1333.76 384.75 43.63 180.0
18 18 20 258.06 559.45 13.10 0.0
1 19 20 632.08 463.63 18.87 0.0
3 19 20 357.35 414.45 9.63 0.0
5 19 20 4948.52 817.70 124.23 180.0
7 19 20 131.45 392.74 6.94 180.0
9 19 20 178.90 374.33 9.63 180.0
11 19 20 222.16 443.35 4.58 180.0
13 19 20 101.13 380.52 6.16 180.0
15 19 20 459.57 372.44 1.26 180.0
17 19 20 0.00 380.17 46.44 0.0
19 19 20 0.00 521.26 12.08 0.0
0 20 20 6050.24 3130.43 124.15 0.0
2 20 20 0.00 585.99 3.05 0.0
4 20 20 1249.21 609.90 49.23 180.0
6 20 20 0.00 443.39 11.04 0.0
8 20 20 30.76 544.63 17.53 0.0
10 20 20 132.94 421.15 11.19 0.0
12 20 20 1539.05 528.80 9.17 180.0
14 20 20 346.84 519.28 4.75 180.0
16 20 20 1192.75 590.92 5.46 0.0
18 20 20 81.20 495.97 13.13 0.0
20 20 20 2181.96 958.56 17.72 180.0
0 1 21 33296.99 5449.12 144.59 180.0
1 2 21 3567.59 790.99 42.21 0.0
0 3 21 2209.61 1408.61 32.83 180.0
2 3 21 2571.52 1107.05 34.01 0.0
1 4 21 32.86 630.75 4.42 180.0
3 4 21 1460.69 506.49 35.38 0.0
0 5 21 0.00 1335.31 9.44 180.0
2 5 21 374.33 408.69 14.27 180.0
4 5 21 9832.11 812.99 72.82 0.0
1 6 21 52.70 353.89 6.74 180.0
3 6 21 1618.93 437.66 38.50 180.0
5 6 21 93838.25 4249.15 183.66 180.0
0 7 21 527.54 510.19 31.65 180.0
2 7 21 156.36 458.64 4.47 180.0
4 7 21 2096.88 655.06 1.90 180.0
6 7 21 12569.82 767.11 109.38 0.0
1 8 21 0.00 401.02 14.73 0.0
3 8 21 171.40 395.99 8.29 0.0
5 8 21 1361.45 459.96 40.19 0.0
7 8 21 1551.49 390.80 1.74 180.0
0 9 21 1159.98 774.49 9.15 0.0
2 9 21 401.45 442.74 23.23 180.0
4 9 21 539.43 376.04 9.75 0.0
6 9 21 405.44 597.37 31.87 0.0
8 9 21 1101.15 442.19 3.30 180.0
1 10 21 3088.43 640.25 23.04 0.0
3 10 21 0.00 447.95 35.40 0.0
5 10 21 14.07 404.97 19.10 0.0
7 10 21 369.00 382.39 31.47 0.0
9 10 21 2260.43 623.56 50.43 0.0
0 11 21 4468.40 1387.11 80.76 180.0
2 11 21 3246.05 613.28 5.79 180.0
4 11 21 219.73 414.01 8.25 180.0
6 11 21 827.85 378.62 35.26 180.0
8 11 21 795.91 403.75 4.60 0.0
10 11 21 57123.89 2887.91 32.68 180.0
1 12 21 3492.94 896.53 52.07 180.0
3 12 21 998.02 392.80 3.21 0.0
5 12 21 0.00 428.24 38.27 0.0
7 12 21 357.24 425.43 25.91 0.0
9 12 21 1162.37 555.63 26.76 0.0
11 12 21 44389.94 3210.33 30.27 180.0
0 13 21 2603.60 559.13 49.80 0.0
2 13 21 1136.90 381.42 26.44 180.0
4 13 21 146.92 390.94 22.08 0.0
6 13 21 549.45 432.14 22.87 0.0
8 13 21 240.56 439.75 2.31 0.0
10 13 21 1554.28 532.21 18.98 0.0
12 13 21 950.36 555.17 11.35 0.0
1 14 21 662.02 389.09 1.26 180.0
3 14 21 974.08 375.56 33.13 180.0
5 14 21 1083.49 482.28 52.48 0.0
7 14 21 0.00 355.62 33.79 180.0
9 14 21 282.08 379.60 0.80 180.0
11 14 21 922.66 438.35 34.55 180.0
13 14 21 16.37 486.11 26.60 0.0
0 15 21 0.00 584.49 5.94 180.0
2 15 21 219.71 563.99 1.75 180.0
4 15 21 1708.47 405.38 54.82 180.0
6 15 21 5012.05 981.37 45.00 180.0
8 15 21 655.10 367.77 11.46 180.0
10 15 21 0.00 455.34 2.51 0.0
12 15 21 132.07 556.17 4.14 180.0
14 15 21 294.25 410.47 9.62 0.0
1 16 21 227.46 461.80 5.12 180.0
3 16 21 435.45 402.27 29.32 180.0
5 16 21 17906.21 1681.92 79.07 180.0
7 16 21 10156.51 864.33 21.77 0.0
9 16 21 827.10 350.08 11.26 0.0
11 16 21 10.62 456.99 10.69 180.0
13 16 21 24.72 493.44 4.00 180.0
15 16 21 2366.49 430.84 51.12 0.0
0 17 21 0.00 574.28 0.20 0.0
2 17 21 0.00 378.47 18.40 180.0
4 17 21 745.16 438.21 44.51 0.0
6 17 21 141316.31 8592.23 158.64 0.0
8 17 21 900.77 547.31 22.84 0.0
10 17 21 0.00 356.11 0.79 0.0
12 17 21 0.00 442.21 5.06 180.0
14 17 21 0.00 395.33 4.54 0.0
16 17 21 2516.98 596.63 144.27 180.0
1 18 21 0.00 436.74 15.08 180.0
3 18 21 292.57 404.64 44.95 0.0
5 18 21 10688.69 888.00 149.15 180.0
7 18 21 1002.25 404.89 21.31 180.0
9 18 21 594.43 409.64 6.80 180.0
11 18 21 0.00 331.67 12.19 180.0
13 18 21 138.36 375.42 3.43 180.0
15 18 21 954.41 441.40 23.53 180.0
17 18 21 1061.91 413.59 80.59 0.0
0 19 21 939.71 2238.68 4.97 180.0
2 19 21 0.00 483.07 17.37 0.0
4 19 21 1347.76 438.65 26.71 180.0
6 19 21 0.00 455.03 11.19 0.0
8 19 21 252.55 305.51 6.82 180.0
10 19 21 0.00 320.85 15.77 180.0
12 19 21 0.00 342.82 0.10 0.0
14 19 21 569.42 354.24 1.06 180.0
16 19 21 1058.52 440.14 1.58 180.0
18 19 21 522.60 400.80 17.74 0.0
1 20 21 941.19 394.49 18.25 0.0
3 20 21 894.90 366.78 21.41 180.0
5 20 21 0.00 371.66 8.88 180.0
7 20 21 371.58 327.95 21.35 0.0
9 20 21 863.92 324.12 7.94 0.0
11 20 21 843.28 355.52 33.82 180.0
13 20 21 1281.54 430.85 9.79 180.0
15 20 21 296.16 371.14 11.54 0.0
17 20 21 0.00 359.09 3.21 180.0
19 20 21 672.54 563.95 14.16 0.0
0 21 21 43210.80 23273.63 158.70 0.0
2 21 21 0.00 563.92 8.96 180.0
4 21 21 65.79 448.67 4.76 0.0
6 21 21 493.19 480.47 5.66 0.0
8 21 21 427.75 448.06 21.38 0.0
10 21 21 620.77 632.08 19.87 0.0
12 21 21 12272.73 1552.75 33.77 180.0
14 21 21 0.00 678.85 8.68 0.0
16 21 21 440.22 533.64 7.69 180.0
18 21 21 0.00 569.66 1.93 180.0
20 21 21 985.15 711.26 3.97 0.0
1 1 22 122563.05 9525.92 216.36 0.0
0 2 22 54427.49 4261.75 174.47 180.0
2 2 22 25147.07 3112.32 43.53 0.0
1 3 22 0.00 651.19 13.32 180.0
3 3 22 32222.30 2645.81 40.56 180.0
0 4 22 2309.82 1085.23 31.95 180.0
2 4 22 474.94 408.03 15.82 180.0
4 4 22 93475.80 6706.21 77.54 180.0
1 5 22 660.29 429.36 17.24 180.0
3 5 22 1437.86 419.53 31.90 180.0
5 5 22 528122.38 29470.14 30.30 180.0
0 6 22 330.19 488.61 15.80 180.0
2 6 22 735.03 384.24 2.68 180.0
4 6 22 14735.53 1505.25 13.18 0.0
6 6 22 811846.19 65527.19 99.00 0.0
1 7 22 1580.15 317.11 4.09 180.0
3 7 22 4467.38 459.02 18.22 180.0
5 7 22 18776.85 998.28 78.80 0.0
7 7 22 242841.27 14722.07 23.36 180.0
0 8 22 2842.79 684.34 28.21 180.0
2 8 22 6159.40 944.15 25.11 180.0
4 8 22 3540.54 448.24 48.79 0.0
6 8 22 1102.63 343.50 19.08 0.0
8 8 22 112983.32 7198.34 22.82 180.0
1 9 22 15948.87 1041.71 64.03 180.0
3 9 22 3297.12 495.13 91.20 0.0
5 9 22 795.44 396.26 42.53 0.0
7 9 22 455.24 346.94 31.73 0.0
9 9 22 121939.07 8987.91 6.32 180.0
0 10 22 219990.17 15441.43 244.51 180.0
2 10 22 8934.26 1209.74 167.35 0.0
4 10 22 912.81 375.47 35.22 0.0
6 10 22 73.39 388.64 4.07 0.0
8 10 22 0.00 385.11 13.67 0.0
10 10 22 388704.69 24997.19 84.29 0.0
1 11 22 208862.03 9880.63 340.03 0.0
3 11 22 2430.39 452.95 32.23 0.0
5 11 22 1009.96 447.48 0.33 0.0
7 11 22 761.36 351.30 20.86 180.0
9 11 22 1234.42 468.60 44.20 180.0
11 11 22 68100.55 10303.28 639.95 180.0
0 12 22 166405.78 9759.14 271.67 180.0
2 12 22 6678.68 605.04 138.32 0.0
4 12 22 713.35 402.49 42.21 0.0
6 12 22 980.54 408.17 2.01 180.0
8 12 22 171.10 405.61 26.48 0.0
10 12 22 2698.79 599.46 32.93 0.0
12 12 22 304613.38 22414.42 44.55 0.0
1 13 22 7131.14 620.86 84.51 180.0
3 13 22 2266.82 430.15 68.88 0.0
5 13 22 341.72 392.03 42.61 0.0
7 13 22 849.98 354.42 26.78 0.0
9 13 22 4916.16 424.30 29.22 180.0
11 13 22 1049.85 584.94 51.82 180.0
13 13 22 49002.46 4318.14 6.18 180.0
0 14 22 2122.80 703.59 27.84 180.0
2 14 22 2913.51 441.36 56.37 180.0
4 14 22 1650.78 376.40 88.89 0.0
6 14 22 1707.14 659.85 8.55 0.0
8 14 22 5716.86 536.95 14.61 180.0
10 14 22 1375.82 395.30 11.95 180.0
12 14 22 1334.86 411.32 1.46 180.0
14 14 22 25647.49 1962.92 11.23 0.0
1 15 22 56.14 370.81 16.57 180.0
3 15 22 2830.55 458.30 58.36 180.0
5 15 22 7938.45 1383.83 149.62 0.0
7 15 22 20512.51 1127.66 10.73 180.0
9 15 22 370.98 428.97 13.15 180.0
11 15 22 84.80 456.61 12.80 180.0
13 15 22 0.00 392.32 4.57 0.0
15 15 22 13765.53 2545.03 24.44 0.0
0 16 22 489.58 657.13 7.03 180.0
2 16 22 299.08 420.25 11.63 180.0
4 16 22 11291.39 1114.08 104.40 180.0
6 16 22 48136.93 32941.39 109.29 180.0
8 16 22 1157.25 349.18 25.80 180.0
10 16 22 301.12 375.61 0.43 180.0
12 16 22 0.00 366.28 2.82 0.0
14 16 22 257.35 383.06 12.47 180.0
16 16 22 24636.76 10948.14 238.00 0.0
1 17 22 779.77 429.16 16.27 180.0
3 17 22 0.00 522.09 45.94 180.0
5 17 22 139499.52 33388.93 225.96 180.0
7 17 22 11724.31 881.64 45.21 180.0
9 17 22 684.30 498.96 9.11 0.0
11 17 22 0.00 353.44 3.38 180.0
13 17 22 0.00 351.93 18.14 0.0
15 17 22 946.93 404.24 18.44 0.0
17 17 22 6208.83 1138.84 276.75 0.0
0 18 22 152.63 579.56 4.83 180.0
2 18 22 547.38 414.36 33.81 180.0
4 18 22 5379.86 902.42 50.38 180.0
6 18 22 4145.34 677.13 76.96 0.0
8 18 22 1689.67 328.18 0.09 180.0
10 18 22 666.54 348.55 14.54 0.0
12 18 22 0.00 371.59 10.89 0.0
14 18 22 541.18 358.28 25.69 0.0
16 18 22 4485.92 646.71 16.31 0.0
18 18 22 710.75 600.00 20.32 0.0
1 19 22 315.72 443.14 24.79 180.0
3 19 22 1810.02 365.19 44.39 180.0
5 19 22 55.44 490.68 4.66 180.0
7 19 22 1329.49 375.21 22.52 0.0
9 19 22 632.99 328.03 14.27 0.0
11 19 22 138.70 333.56 10.48 0.0
13 19 22 854.28 408.68 12.30 0.0
15 19 22 2667.37 443.84 3.56 0.0
17 19 22 250.67 351.77 1.64 0.0
19 19 22 216.42 516.54 10.66 0.0
0 20 22 280.18 594.15 56.39 180.0
2 20 22 1224.10 389.66 52.51 180.0
4 20 22 0.00 331.02 17.65 0.0
6 20 22 0.00 343.07 16.78 0.0
8 20 22 440.71 308.00 3.44 180.0
10 20 22 827.72 707.08 22.66 0.0
12 20 22 1073.01 400.95 30.47 0.0
14 20 22 3485.56 642.76 8.05 180.0
16 20 22 247.10 361.63 3.86 180.0
18 20 22 120.18 519.07 8.86 180.0
20 20 22 444.63 609.79 11.20 0.0
1 21 22 1541.39 436.41 54.85 180.0
3 21 22 0.00 334.20 12.08 0.0
5 21 22 0.00 346.78 4.19 180.0
7 21 22 463.64 361.82 3.35 180.0
9 21 22 1747.62 460.20 4.62 180.0
11 21 22 4804.47 547.10 60.69 0.0
13 21 22 8205.94 984.38 32.51 180.0
15 21 22 332.62 331.69 4.34 180.0
17 21 22 585.86 449.35 0.26 180.0
19 21 22 0.00 386.94 8.16 180.0
21 21 22 1551.21 745.23 8.56 180.0
0 22 22 198384.03 60600.26 854.98 0.0
2 22 22 305.44 728.25 50.82 0.0
4 22 22 0.00 526.61 0.80 0.0
6 22 22 0.00 511.80 2.71 180.0
8 22 22 0.00 701.99 13.14 180.0
10 22 22 20476.50 16570.22 110.75 180.0
12 22 22 284750.75 20299.24 186.59 180.0
14 22 22 690.21 482.88 25.08 180.0
16 22 22 969.96 612.35 14.13 180.0
18 22 22 602.64 526.55 16.90 180.0
20 22 22 200.55 505.84 14.62 180.0
0 1 23 29755.51 5053.91 159.85 180.0
1 2 23 9228.92 1400.43 71.02 0.0
0 3 23 10743.06 4866.50 70.84 180.0
2 3 23 2198.49 1205.78 12.53 0.0
1 4 23 259.26 490.86 28.09 0.0
3 4 23 914.55 489.75 12.08 0.0
0 5 23 59.72 544.56 19.42 180.0
2 5 23 671.23 420.71 4.10 0.0
4 5 23 7461.93 2279.43 53.08 0.0
1 6 23 489.28 368.30 5.37 0.0
3 6 23 2284.60 474.35 41.86 0.0
5 6 23 10426.55 1397.31 22.91 180.0
0 7 23 447.18 472.53 23.11 180.0
2 7 23 633.42 390.33 16.02 0.0
4 7 23 2173.64 496.45 21.08 180.0
6 7 23 13562.41 1008.63 20.21 180.0
1 8 23 237.93 384.69 1.59 0.0
3 8 23 988.54 499.18 28.32 180.0
5 8 23 3645.41 407.17 26.39 180.0
7 8 23 238.21 359.25 46.90 0.0
0 9 23 1071.64 621.93 7.11 0.0
2 9 23 474.34 484.00 12.10 180.0
4 9 23 496.58 430.18 1.32 0.0
6 9 23 478.99 342.62 0.42 180.0
8 9 23 301.27 374.82 33.40 0.0
1 10 23 2418.58 864.91 46.42 180.0
3 10 23 1181.81 484.01 19.85 0.0
5 10 23 0.00 410.53 4.07 0.0
7 10 23 549.02 437.06 5.97 0.0
9 10 23 22.44 411.41 24.51 0.0
0 11 23 10823.39 1640.15 75.12 180.0
2 11 23 1399.78 782.40 33.61 180.0
4 11 23 427.88 425.56 30.29 180.0
6 11 23 437.39 414.53 33.07 180.0
8 11 23 0.00 353.22 43.68 180.0
10 11 23 53588.87 2739.98 19.78 180.0
1 12 23 5504.53 863.38 14.90 0.0
3 12 23 161.07 477.81 29.85 0.0
5 12 23 15.87 410.23 18.51 0.0
7 12 23 66.68 384.93 5.77 0.0
9 12 23 1054.76 390.41 29.54 0.0
11 12 23 63523.80 3382.69 39.27 0.0
0 13 23 329.85 511.60 12.27 0.0
2 13 23 1764.90 421.92 33.16 180.0
4 13 23 54.36 406.40 21.36 0.0
6 13 23 0.00 424.59 10.75 180.0
8 13 23 882.48 363.29 7.96 0.0
10 13 23 942.46 456.06 32.79 0.0
12 13 23 1249.58 575.38 26.59 0.0
1 14 23 378.94 402.90 3.23 0.0
3 14 23 1447.80 423.40 21.78 180.0
5 14 23 1410.09 507.29 1.60 0.0
7 14 23 479.19 392.41 2.12 0.0
9 14 23 870.98 388.20 30.56 0.0
11 14 23 159.42 359.08 1.98 180.0
13 14 23 0.00 452.98 1.79 180.0
0 15 23 438.11 600.06 0.17 0.0
2 15 23 54.63 353.32 5.61 180.0
4 15 23 1743.09 456.15 23.56 180.0
6 15 23 3798.98 676.39 88.81 180.0
8 15 23 916.14 562.03 52.50 0.0
10 15 23 0.00 355.99 10.94 0.0
12 15 23 322.10 411.17 2.86 0.0
14 15 23 0.00 395.03 7.06 0.0
1 16 23 193.23 429.32 3.77 0.0
3 16 23 673.63 511.26 1.29 0.0
5 16 23 140868.86 17885.28 122.21 0.0
7 16 23 1402.09 505.46 79.51 0.0
9 16 23 0.00 349.38 1.20 180.0
11 16 23 147.56 391.08 9.95 180.0
13 16 23 0.00 356.25 1.85 180.0
15 16 23 1441.13 426.75 40.01 0.0
0 17 23 0.00 663.61 9.24 0.0
2 17 23 194.92 653.18 9.06 0.0
4 17 23 38968.28 4592.25 4.45 180.0
6 17 23 17796.81 2353.34 112.51 180.0
8 17 23 1452.93 354.54 16.44 180.0
10 17 23 0.00 358.09 1.60 0.0
12 17 23 354.44 544.10 1.97 0.0
14 17 23 209.96 341.44 6.55 0.0
16 17 23 4551.87 537.02 143.73 180.0
1 18 23 419.75 408.03 7.68 0.0
3 18 23 2334.66 414.25 21.10 180.0
5 18 23 5861.08 769.82 22.69 180.0
7 18 23 2508.16 384.60 23.38 180.0
9 18 23 0.00 345.69 3.83 180.0
11 18 23 262.36 364.85 11.03 180.0
13 18 23 143.19 397.33 6.30 0.0
15 18 23 644.75 336.57 26.84 180.0
17 18 23 577.99 360.07 41.99 0.0
0 19 23 0.00 542.72 4.56 0.0
2 19 23 794.76 436.09 21.03 180.0
4 19 23 248.50 374.05 22.80 180.0
6 19 23 570.30 524.05 25.77 0.0
8 19 23 1190.95 324.23 6.76 180.0
10 19 23 369.85 356.82 2.83 180.0
12 19 23 0.00 342.08 3.81 0.0
14 19 23 707.38 370.44 26.51 180.0
16 19 23 226.13 364.84 0.81 0.0
18 19 23 0.00 340.79 16.47 0.0
1 20 23 1287.47 399.55 1.40 180.0
3 20 23 0.00 351.28 10.89 180.0
5 20 23 0.00 361.55 15.54 0.0
7 20 23 0.00 421.40 13.32 0.0
9 20 23 1316.10 418.31 9.61 0.0
11 20 23 249.67 424.77 24.74 180.0
13 20 23 1666.84 364.24 15.16 180.0
15 20 23 152.97 347.96 4.81 180.0
17 20 23 226.56 355.88 6.85 0.0
19 20 23 112.55 348.98 6.41 0.0
0 21 23 2026.56 843.87 28.70 0.0
2 21 23 0.00 353.91 16.22 180.0
4 21 23 103.50 404.52 0.05 0.0
6 21 23 0.00 364.08 10.61 0.0
8 21 23 0.00 313.27 1.36 0.0
10 21 23 7512.80 1007.71 19.24 0.0
12 21 23 3607.33 532.53 2.77 180.0
14 21 23 141.06 524.88 11.30 180.0
16 21 23 0.00 377.72 2.16 0.0
18 21 23 0.00 377.54 2.31 0.0
20 21 23 0.00 445.17 1.58 180.0
1 22 23 1088.34 425.16 31.10 180.0
3 22 23 383.45 337.70 7.84 0.0
5 22 23 0.00 390.50 2.23 0.0
7 22 23 0.00 347.58 2.62 180.0
9 22 23 1806.65 342.42 8.95 180.0
11 22 23 15004.90 2520.59 103.03 0.0
13 22 23 3968.87 580.24 28.54 180.0
15 22 23 826.85 385.66 11.07 180.0
17 22 23 0.00 411.32 1.45 180.0
19 22 23 17.17 372.46 12.05 180.0
0 23 23 16897.82 3136.61 9.97 180.0
2 23 23 0.00 499.59 9.62 0.0
4 23 23 0.00 466.84 11.64 0.0
6 23 23 177.19 1273.67 1.19 180.0
8 23 23 0.00 469.47 4.95 0.0
10 23 23 16622.32 2425.29 16.03 180.0
12 23 23 3645.42 659.82 3.18 0.0
14 23 23 345.61 605.30 20.73 0.0
16 23 23 0.00 615.47 3.21 180.0
18 23 23 943.45 751.63 2.47 0.0
0 0 24 246623.20 56024.86 464.12 0.0
1 1 24 37557.59 5748.67 143.99 180.0
0 2 24 5768.33 1566.75 39.47 180.0
2 2 24 0.00 882.83 14.13 180.0
1 3 24 5044.00 1133.11 46.70 0.0
3 3 24 433.99 1826.18 13.08 180.0
0 4 24 2923.63 1096.56 90.94 180.0
2 4 24 1142.73 509.49 49.55 0.0
4 4 24 1387.86 666.36 39.02 180.0
1 5 24 66.74 425.26 2.23 0.0
3 5 24 2848.38 486.19 50.90 0.0
5 5 24 20549.34 1558.62 49.89 180.0
0 6 24 469.92 595.10 19.92 180.0
2 6 24 401.11 439.65 17.07 0.0
4 6 24 3005.91 565.35 56.01 0.0
6 6 24 30809.87 3308.94 28.19 180.0
1 7 24 94.56 332.20 8.87 0.0
3 7 24 776.15 359.73 13.04 0.0
5 7 24 887.15 479.59 29.46 180.0
7 7 24 1770.57 482.51 54.70 180.0
0 8 24 785.85 580.73 30.65 180.0
2 8 24 0.00 347.89 6.45 0.0
4 8 24 734.90 338.65 16.47 180.0
6 8 24 3814.94 426.44 26.95 180.0
8 8 24 0.00 448.65 3.67 0.0
1 9 24 936.36 403.25 16.32 180.0
3 9 24 1372.12 412.38 9.94 180.0
5 9 24 2529.39 399.91 30.49 0.0
7 9 24 487.08 338.74 11.20 0.0
9 9 24 284.84 431.57 7.09 180.0
0 10 24 1247.98 554.82 54.98 180.0
2 10 24 1487.80 445.21 5.38 180.0
4 10 24 374.56 411.37 12.43 0.0
6 10 24 271.07 361.44 11.78 0.0
8 10 24 763.27 343.46 2.91 0.0
10 10 24 3610.58 696.88 32.57 180.0
1 11 24 1634.92 1164.83 13.88 0.0
3 11 24 1063.27 437.65 33.88 180.0
5 11 24 1343.53 374.07 13.90 180.0
7 11 24 9.48 391.86 16.03 180.0
9 11 24 6288.73 501.38 6.23 180.0
11 11 24 1001.44 596.38 58.48 0.0
0 12 24 3923.34 646.25 55.85 180.0
2 12 24 391.59 418.80 13.58 0.0
4 12 24 237.32 452.71 24.33 0.0
6 12 24 668.61 420.56 5.97 180.0
8 12 24 0.00 422.00 28.18 0.0
10 12 24 702.39 395.96 44.64 180.0
12 12 24 10927.00 1897.62 27.44 180.0
1 13 24 1320.95 406.73 27.61 0.0
3 13 24 0.00 433.02 0.27 180.0
5 13 24 1326.47 426.77 9.72 0.0
7 13 24 49.62 450.13 3.67 180.0
9 13 24 50.75 569.56 5.00 180.0
11 13 24 8479.40 634.51 28.34 0.0
13 13 24 0.00 553.56 12.75 0.0
0 14 24 809.55 456.83 31.20 0.0
2 14 24 0.00 390.13 9.21 0.0
4 14 24 359.77 535.71 6.76 180.0
6 14 24 2203.70 497.04 49.41 180.0
8 14 24 526.39 348.86 2.63 180.0
10 14 24 222.67 346.48 19.04 0.0
12 14 24 727.59 373.44 31.32 0.0
14 14 24 141.37 546.45 7.33 180.0
1 15 24 368.95 435.71 3.09 180.0
3 15 24 0.00 501.89 0.15 180.0
5 15 24 6357.32 644.50 52.84 0.0
7 15 24 594.46 360.00 10.79 180.0
9 15 24 702.65 407.88 29.74 0.0
11 15 24 0.00 344.33 5.66 180.0
13 15 24 0.00 402.58 12.37 0.0
15 15 24 601.88 542.22 11.41 180.0
0 16 24 379.36 694.57 3.93 0.0
2 16 24 0.00 401.57 15.41 180.0
4 16 24 23104.43 1547.55 56.12 0.0
6 16 24 855.42 598.60 18.95 180.0
8 16 24 180.49 327.40 51.37 0.0
10 16 24 20.90 330.55 0.73 0.0
12 16 24 461.79 410.62 9.34 180.0
14 16 24 663.73 462.14 16.56 0.0
16 16 24 1763.98 498.41 3.79 180.0
1 17 24 0.00 354.65 6.05 0.0
3 17 24 17627.20 1323.27 23.55 180.0
5 17 24 680.10 623.29 22.97 0.0
7 17 24 1203.52 402.79 62.14 180.0
9 17 24 1287.65 348.21 4.58 180.0
11 17 24 721.62 335.30 12.46 180.0
13 17 24 316.09 333.65 6.15 180.0
15 17 24 1233.38 475.20 35.72 180.0
17 17 24 1185.62 563.11 11.74 0.0
0 18 24 408.73 663.16 1.28 180.0
2 18 24 1099.20 442.74 5.52 180.0
4 18 24 35.55 388.74 6.87 180.0
6 18 24 2994.26 449.61 7.76 180.0
8 18 24 410.87 351.24 2.53 0.0
10 18 24 335.16 354.65 2.49 0.0
12 18 24 122.36 340.55 6.86 0.0
14 18 24 0.00 350.19 3.94 180.0
16 18 24 591.15 349.46 36.95 180.0
18 18 24 585.69 532.81 6.32 0.0
1 19 24 619.91 366.08 18.54 180.0
3 19 24 215.91 377.99 3.70 180.0
5 19 24 1349.23 390.14 22.19 180.0
7 19 24 393.37 345.28 6.78 180.0
9 19 24 603.49 314.88 9.52 0.0
11 19 24 270.99 322.81 25.84 180.0
13 19 24 277.48 416.21 7.77 0.0
15 19 24 0.00 618.48 4.95 180.0
17 19 24 907.31 335.27 34.86 0.0
19 19 24 0.00 540.48 7.96 0.0
0 20 24 1288.59 585.07 22.22 0.0
2 20 24 92.49 387.28 0.03 0.0
4 20 24 551.41 334.88 6.21 180.0
6 20 24 448.67 478.08 0.05 0.0
8 20 24 100.52 306.65 2.43 0.0
10 20 24 2619.11 796.43 7.79 0.0
12 20 24 521.74 296.83 11.77 0.0
14 20 24 64.71 379.58 1.97 180.0
16 20 24 814.34 339.32 4.74 180.0
18 20 24 165.77 361.28 14.71 0.0
20 20 24 130.51 501.31 2.80 180.0
1 21 24 520.91 399.65 16.35 0.0
3 21 24 182.20 345.27 9.65 0.0
5 21 24 622.23 550.22 6.33 0.0
7 21 24 14.39 358.38 4.71 0.0
9 21 24 977.03 376.23 2.55 180.0
11 21 24 1949.42 403.41 12.23 0.0
13 21 24 654.46 352.68 3.32 180.0
15 21 24 0.00 355.68 5.51 180.0
17 21 24 11.97 444.56 6.02 0.0
19 21 24 23.64 401.24 2.21 0.0
0 22 24 604.76 570.45 7.93 180.0
2 22 24 774.54 440.52 18.00 180.0
4 22 24 100.81 344.36 6.55 180.0
6 22 24 0.00 346.47 9.92 0.0
8 22 24 0.00 353.16 0.76 180.0
10 22 24 3480.76 407.09 25.78 0.0
12 22 24 442.33 304.43 27.98 0.0
14 22 24 1757.67 391.34 22.30 180.0
16 22 24 44.33 408.15 9.10 180.0
18 22 24 0.00 401.87 12.67 180.0
1 23 24 440.78 372.75 5.20 180.0
3 23 24 564.64 332.94 2.54 180.0
5 23 24 0.00 740.17 9.59 0.0
7 23 24 0.00 329.33 1.23 0.0
9 23 24 1716.93 327.63 1.80 180.0
11 23 24 451.27 436.19 13.08 180.0
13 23 24 1405.11 311.61 0.12 0.0
15 23 24 179.52 331.65 9.99 0.0
17 23 24 0.00 364.42 0.61 180.0
0 24 24 6584.93 1204.75 6.43 180.0
2 24 24 0.00 655.79 9.92 180.0
4 24 24 637.09 514.69 5.17 0.0
6 24 24 320.47 592.98 5.05 0.0
8 24 24 0.00 614.63 7.24 180.0
10 24 24 104.70 582.42 8.51 180.0
12 24 24 89.40 411.82 14.21 180.0
14 24 24 0.00 495.94 9.15 0.0
16 24 24 287.20 528.13 3.66 180.0
0 1 25 13944.47 2517.27 124.59 0.0
1 2 25 18306.86 1640.24 88.33 180.0
0 3 25 2686.51 914.06 27.61 180.0
2 3 25 544.08 749.41 20.96 0.0
1 4 25 4042.23 623.83 79.88 0.0
3 4 25 558.56 412.00 23.66 180.0
0 5 25 2935.23 743.94 88.32 180.0
2 5 25 2758.93 512.15 26.06 0.0
4 5 25 3203.09 452.07 9.31 180.0
1 6 25 1739.51 474.89 17.28 0.0
3 6 25 2714.97 392.58 32.86 0.0
5 6 25 0.00 429.36 13.44 180.0
0 7 25 4706.64 762.36 35.28 180.0
2 7 25 678.01 317.45 11.60 0.0
4 7 25 110.80 383.62 1.10 0.0
6 7 25 4069.53 561.55 0.42 0.0
1 8 25 960.03 335.82 0.37 180.0
3 8 25 544.73 339.49 10.97 180.0
5 8 25 1166.49 437.98 1.31 180.0
7 8 25 1025.04 330.13 39.48 180.0
0 9 25 1886.56 967.54 2.74 180.0
2 9 25 609.09 289.89 15.16 180.0
4 9 25 992.82 327.28 8.36 0.0
6 9 25 3421.71 408.64 26.66 180.0
8 9 25 0.00 355.58 16.19 180.0
1 10 25 845.95 437.39 20.53 180.0
3 10 25 964.95 414.46 20.68 0.0
5 10 25 3309.64 525.99 32.07 0.0
7 10 25 300.97 344.69 7.00 0.0
9 10 25 131.27 344.25 32.23 180.0
0 11 25 1243.08 610.41 6.19 0.0
2 11 25 1351.31 518.55 26.01 0.0
4 11 25 3084.94 434.94 40.71 180.0
6 11 25 250.86 421.15 25.10 180.0
8 11 25 2327.71 468.52 23.76 180.0
10 11 25 718.01 341.30 23.59 0.0
1 12 25 0.00 471.26 9.49 180.0
3 12 25 1709.44 434.43 9.42 0.0
5 12 25 2330.06 489.22 0.27 0.0
7 12 25 70.01 432.18 26.68 0.0
9 12 25 612.61 355.84 14.57 180.0
11 12 25 234.84 369.25 4.07 180.0
0 13 25 3940.02 654.19 45.47 180.0
2 13 25 0.00 403.57 7.79 0.0
4 13 25 944.97 462.43 14.12 0.0
6 13 25 1902.47 454.77 24.72 180.0
8 13 25 0.00 345.60 10.22 0.0
10 13 25 554.97 353.72 35.46 180.0
12 13 25 1214.93 369.63 8.25 180.0
1 14 25 1247.39 385.21 21.04 0.0
3 14 25 0.00 352.91 4.94 0.0
5 14 25 2756.66 436.64 31.66 0.0
7 14 25 48.13 425.41 3.60 180.0
9 14 25 406.98 359.17 6.20 180.0
11 14 25 5138.78 571.62 18.36 0.0
13 14 25 0.00 361.41 9.19 0.0
0 15 25 627.25 501.65 48.42 0.0
2 15 25 301.30 419.66 13.99 0.0
4 15 25 2495.46 487.67 18.22 0.0
6 15 25 315.56 439.75 2.29 0.0
8 15 25 596.97 330.40 10.53 180.0
10 15 25 527.26 363.48 18.90 0.0
12 15 25 0.00 504.14 29.97 0.0
14 15 25 330.68 382.57 1.06 0.0
1 16 25 0.00 510.49 0.07 0.0
3 16 25 12194.65 1018.58 38.80 0.0
5 16 25 0.00 357.18 3.90 0.0
7 16 25 0.00 402.48 1.43 180.0
9 16 25 1883.70 392.06 44.28 0.0
11 16 25 0.00 392.31 12.38 180.0
13 16 25 1235.24 911.56 12.31 0.0
15 16 25 437.38 372.89 5.70 0.0
0 17 25 151.51 610.62 39.74 0.0
2 17 25 13816.71 2043.84 33.84 180.0
4 17 25 0.00 499.58 2.54 0.0
6 17 25 555.77 428.50 3.40 180.0
8 17 25 1596.28 401.27 56.00 180.0
10 17 25 1155.11 554.17 16.16 0.0
12 17 25 410.33 428.34 5.05 180.0
14 17 25 907.28 373.19 24.19 180.0
16 17 25 157.00 406.75 4.41 180.0
1 18 25 1597.06 405.08 33.66 180.0
3 18 25 759.55 463.48 2.82 0.0
5 18 25 0.00 347.30 1.61 0.0
7 18 25 0.00 391.99 0.04 180.0
9 18 25 584.58 328.98 17.75 0.0
11 18 25 2493.40 353.74 29.77 180.0
13 18 25 0.00 301.85 2.42 0.0
15 18 25 0.00 350.75 9.08 180.0
17 18 25 615.75 354.44 1.78 180.0
0 19 25 1032.57 638.21 5.53 180.0
2 19 25 89.49 547.23 2.87 0.0
4 19 25 0.00 363.44 2.42 0.0
6 19 25 2238.28 388.87 4.21 180.0
8 19 25 489.24 351.38 21.04 0.0
10 19 25 1094.07 347.55 0.07 0.0
12 19 25 41.51 324.00 2.10 180.0
14 19 25 0.00 446.14 8.43 0.0
16 19 25 0.00 323.46 16.99 180.0
18 19 25 0.00 349.36 1.15 0.0
1 20 25 376.07 390.07 16.85 0.0
3 20 25 0.00 375.51 3.55 0.0
5 20 25 690.48 368.45 19.95 180.0
7 20 25 0.00 335.83 2.52 0.0
9 20 25 1022.15 327.99 0.51 180.0
11 20 25 1229.38 310.00 5.78 0.0
13 20 25 287.79 432.44 2.00 180.0
15 20 25 282.85 425.14 7.44 0.0
17 20 25 447.33 367.81 34.87 0.0
19 20 25 0.00 427.34 0.17 0.0
0 21 25 138.55 539.23 19.00 180.0
2 21 25 0.00 326.92 5.33 0.0
4 21 25 12.42 304.43 7.73 0.0
6 21 25 606.45 384.46 8.57 180.0
8 21 25 79.69 337.65 12.50 180.0
10 21 25 516.51 306.29 4.36 180.0
12 21 25 0.00 367.63 0.59 0.0
14 21 25 286.63 363.95 12.38 180.0
16 21 25 612.91 349.65 3.54 0.0
18 21 25 0.00 403.18 12.49 0.0
1 22 25 0.00 379.96 2.22 0.0
3 22 25 554.94 317.05 6.02 180.0
5 22 25 1169.72 460.26 1.51 180.0
7 22 25 94.70 335.50 6.66 180.0
9 22 25 1956.01 441.22 22.88 0.0
11 22 25 0.00 282.77 17.10 0.0
13 22 25 697.13 370.91 25.26 0.0
15 22 25 2329.29 513.13 25.61 180.0
17 22 25 0.00 369.81 13.19 180.0
0 23 25 0.00 547.87 3.15 180.0
2 23 25 331.54 373.06 9.87 180.0
4 23 25 143.42 364.53 0.07 0.0
6 23 25 1293.60 357.70 12.49 0.0
8 23 25 474.19 355.81 6.36 0.0
10 23 25 142.94 356.27 2.91 180.0
12 23 25 0.00 382.46 8.22 180.0
14 23 25 675.13 374.13 3.18 0.0
1 24 25 432.42 396.86 1.24 180.0
3 24 25 0.00 290.41 11.18 180.0
5 24 25 4747.07 721.58 3.48 0.0
7 24 25 0.00 349.50 4.82 180.0
9 24 25 0.00 299.18 8.89 180.0
11 24 25 249.26 303.54 8.16 0.0
13 24 25 0.00 350.25 11.53 180.0
0 25 25 6200.56 2005.23 30.25 180.0
2 25 25 94.45 517.18 2.40 180.0
4 25 25 0.00 545.44 5.45 180.0
6 25 25 2574.52 650.58 8.85 0.0
8 25 25 89.58 451.02 15.88 180.0
10 25 25 1907.13 614.21 0.54 180.0
12 25 25 0.00 407.36 5.71 180.0
0 0 26 11304.64 3947.36 129.94 0.0
1 1 26 0.00 1022.06 25.55 180.0
0 2 26 10294.79 2156.11 130.14 0.0
2 2 26 10064.18 1434.75 96.04 180.0
1 3 26 13140.43 1138.31 101.23 180.0
3 3 26 312.78 1244.03 11.55 0.0
0 4 26 2997.47 1224.71 12.90 180.0
2 4 26 1461.28 619.56 23.14 0.0
4 4 26 979.72 539.20 5.92 180.0
1 5 26 15704.14 1142.70 109.55 0.0
3 5 26 2113.74 425.72 22.11 180.0
5 5 26 1490.23 526.43 12.17 180.0
0 6 26 38275.47 4767.39 148.12 180.0
2 6 26 1758.46 454.74 6.00 0.0
4 6 26 80.15 414.33 5.31 0.0
6 6 26 1545.19 859.58 13.30 0.0
1 7 26 965.71 423.39 11.67 0.0
3 7 26 1325.59 391.84 26.59 0.0
5 7 26 0.00 426.98 12.83 180.0
7 7 26 2387.32 588.48 30.98 0.0
0 8 26 4453.73 603.59 62.13 0.0
2 8 26 362.19 383.60 17.85 180.0
4 8 26 613.25 361.57 24.44 0.0
6 8 26 3745.54 772.23 2.69 0.0
8 8 26 346.38 459.12 20.92 180.0
1 9 26 381.99 606.23 3.21 180.0
3 9 26 1001.62 367.51 2.32 0.0
5 9 26 4590.69 651.07 40.28 0.0
7 9 26 1317.75 371.30 23.96 180.0
9 9 26 1004.55 525.93 10.44 180.0
0 10 26 422.33 651.64 2.08 180.0
2 10 26 622.48 456.20 12.93 180.0
4 10 26 2048.93 541.22 19.54 0.0
6 10 26 7186.36 701.12 49.72 180.0
8 10 26 1189.29 367.13 29.83 180.0
10 10 26 772.82 445.91 7.60 0.0
1 11 26 400.65 511.97 19.17 0.0
3 11 26 2803.99 470.21 1.54 180.0
5 11 26 26965.49 2813.43 9.32 180.0
7 11 26 1399.55 402.05 23.15 180.0
9 11 26 189.83 338.98 15.91 0.0
11 11 26 0.00 569.13 12.96 0.0
0 12 26 12.90 693.20 20.85 180.0
2 12 26 699.74 391.73 20.64 180.0
4 12 26 2988.23 581.99 29.82 0.0
6 12 26 6607.03 643.24 22.28 0.0
8 12 26 864.45 379.79 6.44 180.0
10 12 26 0.00 377.14 7.40 180.0
12 12 26 0.00 484.17 25.62 180.0
1 13 26 390.45 371.31 16.71 180.0
3 13 26 472.56 360.52 8.02 0.0
5 13 26 2036.02 440.78 3.32 0.0
7 13 26 508.06 384.64 9.53 0.0
9 13 26 0.00 335.46 19.32 180.0
11 13 26 0.00 359.67 10.87 0.0
13 13 26 774.16 557.92 9.85 180.0
0 14 26 5470.47 676.77 71.75 180.0
2 14 26 337.04 387.52 19.56 0.0
4 14 26 594.28 366.73 7.42 0.0
6 14 26 3013.28 442.34 15.01 180.0
8 14 26 516.33 344.92 1.85 180.0
10 14 26 467.56 382.71 31.45 180.0
12 14 26 906.49 397.19 4.68 180.0
14 14 26 173.67 469.24 5.87 0.0
1 15 26 1502.80 643.43 32.24 0.0
3 15 26 2775.22 460.47 4.33 0.0
5 15 26 628.10 405.68 2.38 0.0
7 15 26 155.14 382.86 8.52 180.0
9 15 26 437.96 324.60 11.06 180.0
11 15 26 8859.38 934.10 20.10 0.0
13 15 26 156.51 427.44 7.87 0.0
15 15 26 0.00 827.12 1.19 180.0
0 16 26 1933.53 1139.77 85.85 0.0
2 16 26 17300.73 1655.61 37.42 0.0
4 16 26 304.12 420.32 6.01 180.0
6 16 26 0.00 372.75 3.95 180.0
8 16 26 584.63 684.52 1.20 180.0
10 16 26 1633.70 571.58 66.80 0.0
12 16 26 1657.43 545.15 17.03 0.0
14 16 26 327.46 350.11 9.85 0.0
16 16 26 159.54 445.84 0.28 0.0
1 17 26 51834.42 3022.48 86.50 180.0
3 17 26 0.00 408.09 14.58 0.0
5 17 26 34.82 334.41 0.07 180.0
7 17 26 0.00 385.30 2.64 0.0
9 17 26 3187.15 421.75 35.23 180.0
11 17 26 5377.66 851.86 41.62 180.0
13 17 26 2197.04 632.49 19.85 180.0
15 17 26 0.00 337.41 0.69 0.0
17 17 26 195.17 418.83 2.15 180.0
0 18 26 5944.06 1446.66 26.71 180.0
2 18 26 191.22 538.74 14.89 0.0
4 18 26 82.35 355.86 3.76 180.0
6 18 26 0.00 382.33 4.44 0.0
8 18 26 0.00 344.02 2.83 180.0
10 18 26 2980.85 555.97 21.62 0.0
12 18 26 1053.32 571.74 6.05 180.0
14 18 26 551.23 469.57 10.60 180.0
16 18 26 0.00 332.33 4.03 180.0
18 18 26 0.00 536.20 3.18 180.0
1 19 26 0.00 356.09 17.47 0.0
3 19 26 49.13 368.33 10.48 0.0
5 19 26 1087.80 328.33 2.92 0.0
7 19 26 23.36 359.82 0.15 0.0
9 19 26 1068.81 332.64 5.99 0.0
11 19 26 1695.11 347.12 0.45 180.0
13 19 26 299.66 397.36 3.52 0.0
15 19 26 0.00 383.74 3.24 180.0
17 19 26 117.47 463.15 14.10 180.0
19 19 26 0.00 511.10 2.78 0.0
0 20 26 650.85 605.17 14.96 180.0
2 20 26 107.63 573.38 4.81 0.0
4 20 26 606.10 339.12 14.21 0.0
6 20 26 2668.83 436.99 8.99 180.0
8 20 26 222.90 326.91 13.85 0.0
10 20 26 526.25 298.84 5.25 180.0
12 20 26 160.50 364.97 0.74 180.0
14 20 26 0.00 361.50 0.45 180.0
16 20 26 0.00 374.47 15.01 180.0
18 20 26 0.00 473.28 6.64 0.0
1 21 26 0.00 365.91 3.18 180.0
3 21 26 0.00 394.35 10.76 0.0
5 21 26 1754.33 431.71 8.62 180.0
7 21 26 0.00 373.34 0.01 180.0
9 21 26 331.87 290.16 7.55 180.0
11 21 26 0.00 329.84 10.95 0.0
13 21 26 0.00 313.04 0.20 0.0
15 21 26 697.34 356.81 5.06 180.0
17 21 26 690.57 563.67 55.59 0.0
0 22 26 0.00 796.70 7.47 180.0
2 22 26 125.26 363.82 0.47 0.0
4 22 26 452.70 355.77 12.93 180.0
6 22 26 4225.39 827.01 0.09 180.0
8 22 26 1354.63 344.74 13.57 0.0
10 22 26 0.00 293.16 8.62 0.0
12 22 26 216.32 305.09 13.74 0.0
14 22 26 839.32 337.04 29.48 0.0
1 23 26 0.00 574.73 3.91 0.0
3 23 26 548.93 353.94 19.06 180.0
5 23 26 8778.35 932.04 3.42 0.0
7 23 26 0.00 423.75 1.22 0.0
9 23 26 341.70 340.42 7.34 0.0
11 23 26 0.00 301.34 5.20 180.0
13 23 26 0.00 327.02 2.81 180.0
0 24 26 250.03 593.35 6.48 180.0
2 24 26 790.65 531.90 1.53 180.0
4 24 26 0.00 379.63 9.44 180.0
6 24 26 2991.71 516.85 13.20 0.0
8 24 26 0.00 386.48 5.65 180.0
10 24 26 249.61 300.92 5.75 0.0
12 24 26 0.00 341.00 2.91 0.0
1 25 26 772.84 579.16 1.00 180.0
3 25 26 200.88 433.08 4.39 180.0
5 25 26 2231.69 599.53 5.85 0.0
7 25 26 0.00 320.87 3.33 0.0
9 25 26 589.40 360.52 4.85 180.0
0 26 26 28558.51 30519.12 24.73 180.0
2 26 26 0.00 607.00 16.50 180.0
4 26 26 0.00 643.37 2.99 0.0
6 26 26 0.00 468.86 1.64 180.0
0 1 27 3138.93 886.59 79.22 0.0
1 2 27 0.00 680.91 17.27 0.0
0 3 27 15541.93 1999.86 162.44 0.0
2 3 27 18768.66 1592.82 130.98 180.0
1 4 27 46953.43 4212.48 206.04 180.0
3 4 27 800.02 432.70 11.79 180.0
0 5 27 25607.79 5817.08 110.58 180.0
2 5 27 1907.49 537.65 0.37 0.0
4 5 27 144.98 334.97 5.65 180.0
1 6 27 10974.85 1072.91 106.12 0.0
3 6 27 824.75 757.95 7.94 0.0
5 6 27 0.00 447.79 2.78 180.0
0 7 27 23356.25 3230.34 120.40 0.0
2 7 27 4702.70 502.07 77.41 0.0
4 7 27 0.00 746.53 9.80 180.0
6 7 27 1503.38 1016.57 1.85 0.0
1 8 27 1177.43 422.41 20.77 180.0
3 8 27 2512.29 380.66 96.76 0.0
5 8 27 50.87 350.40 15.27 180.0
7 8 27 1445.40 525.70 12.39 180.0
0 9 27 601.51 1077.65 11.26 180.0
2 9 27 243.73 499.77 34.11 180.0
4 9 27 2501.44 436.66 100.97 0.0
6 9 27 9998.35 690.04 5.54 180.0
8 9 27 6641.80 512.79 47.52 0.0
1 10 27 0.00 533.59 16.53 180.0
3 10 27 602.66 379.29 40.72 180.0
5 10 27 41476.59 2682.45 192.61 0.0
7 10 27 10624.13 1492.20 1.72 0.0
9 10 27 250.11 317.07 9.78 0.0
0 11 27 394.59 625.14 4.49 180.0
2 11 27 0.00 442.14 1.80 0.0
4 11 27 5542.57 855.75 1.93 180.0
6 11 27 8246.62 1083.21 113.09 180.0
8 11 27 992.42 354.53 9.56 0.0
10 11 27 126.42 319.94 8.46 0.0
1 12 27 0.00 299.84 15.93 180.0
3 12 27 81.33 408.99 12.27 180.0
5 12 27 11362.38 1262.81 5.29 0.0
7 12 27 4233.51 472.15 60.99 180.0
9 12 27 248.27 342.51 6.95 180.0
11 12 27 490.36 358.83 6.53 0.0
0 13 27 0.00 377.29 27.30 180.0
2 13 27 168.87 377.49 9.74 180.0
4 13 27 803.82 496.89 2.65 0.0
6 13 27 6164.32 692.81 14.57 180.0
8 13 27 858.56 369.69 36.98 180.0
10 13 27 296.24 328.46 3.00 0.0
12 13 27 0.00 377.91 11.72 180.0
1 14 27 342.26 410.85 10.16 180.0
3 14 27 1946.63 404.92 7.24 180.0
5 14 27 0.00 370.59 11.70 0.0
7 14 27 575.95 387.66 8.21 180.0
9 14 27 691.26 361.81 36.62 180.0
11 14 27 23.09 328.42 15.17 0.0
13 14 27 6783.94 668.19 7.75 0.0
0 15 27 16102.58 2798.52 112.24 180.0
2 15 27 6605.50 702.43 1.86 180.0
4 15 27 0.00 349.09 0.13 0.0
6 15 27 635.74 381.55 1.30 0.0
8 15 27 1015.38 386.00 6.85 0.0
10 15 27 601.92 500.08 46.03 180.0
12 15 27 13089.76 1107.46 13.70 180.0
14 15 27 0.00 355.41 10.15 180.0
1 16 27 97753.88 11007.03 69.78 0.0
3 16 27 37.88 381.58 0.30 0.0
5 16 27 263.37 435.99 1.86 0.0
7 16 27 795.41 1175.47 6.69 0.0
9 16 27 158.45 325.34 12.91 0.0
11 16 27 26339.80 18120.50 55.84 0.0
13 16 27 532.13 485.48 8.46 180.0
15 16 27 6.18 330.37 3.62 180.0
0 17 27 710095.19 58952.38 116.02 180.0
2 17 27 341.52 557.76 11.24 0.0
4 17 27 177.51 345.28 3.34 0.0
6 17 27 327.79 357.31 6.38 0.0
8 17 27 1118.10 346.79 0.50 0.0
10 17 27 11528.14 7334.82 44.90 180.0
12 17 27 7299.06 1368.74 2.00 0.0
14 17 27 0.00 385.06 7.14 180.0
16 17 27 0.00 392.14 3.85 180.0
1 18 27 945.21 896.37 46.61 0.0
3 18 27 0.00 632.29 12.71 0.0
5 18 27 274.08 345.42 1.91 0.0
7 18 27 0.00 352.94 0.77 0.0
9 18 27 1163.01 332.69 18.67 180.0
11 18 27 4158.86 734.84 23.80 0.0
13 18 27 398.95 490.08 10.68 0.0
15 18 27 21.88 369.48 4.75 180.0
17 18 27 0.00 319.53 6.17 180.0
0 19 27 679.98 580.07 26.08 180.0
2 19 27 702.16 426.55 14.26 0.0
4 19 27 670.60 376.51 7.07 0.0
6 19 27 33.35 344.30 2.06 0.0
8 19 27 252.57 332.27 4.08 180.0
10 19 27 867.31 352.75 5.59 180.0
12 19 27 419.75 278.95 7.54 0.0
14 19 27 707.59 332.47 4.53 180.0
16 19 27 0.00 371.32 4.05 180.0
1 20 27 0.00 358.20 3.66 180.0
3 20 27 414.47 347.68 1.30 0.0
5 20 27 3879.37 521.67 3.59 0.0
7 20 27 1729.57 528.17 8.05 0.0
9 20 27 530.48 384.57 5.12 180.0
11 20 27 0.00 330.14 12.74 0.0
13 20 27 0.00 317.89 0.74 0.0
15 20 27 763.75 367.32 16.81 180.0
0 21 27 190.19 573.16 7.52 180.0
2 21 27 0.00 330.88 4.18 180.0
4 21 27 1515.40 351.15 15.55 180.0
6 21 27 10157.30 1411.31 16.31 0.0
8 21 27 909.31 350.14 10.66 0.0
10 21 27 255.34 296.57 3.82 0.0
12 21 27 330.36 305.98 4.86 0.0
14 21 27 744.16 505.86 9.59 0.0
1 22 27 460.68 395.81 1.33 0.0
3 22 27 245.37 452.96 1.13 180.0
5 22 27 12529.38 2400.12 84.93 180.0
7 22 27 2200.32 472.61 26.53 0.0
9 22 27 255.96 299.57 7.36 0.0
11 22 27 0.00 286.06 6.19 0.0
13 22 27 137.82 359.02 9.42 0.0
0 23 27 0.00 596.34 3.68 180.0
2 23 27 0.00 341.75 9.61 0.0
4 23 27 8933.17 1245.16 16.79 180.0
6 23 27 4688.70 828.55 42.37 0.0
8 23 27 112.11 326.86 14.59 180.0
10 23 27 0.00 313.42 7.65 180.0
12 23 27 0.00 304.37 2.15 180.0
1 24 27 0.00 461.82 6.58 0.0
3 24 27 2629.59 569.01 2.12 0.0
5 24 27 4306.30 734.02 5.11 180.0
7 24 27 877.77 588.10 16.79 0.0
9 24 27 0.00 340.91 6.95 180.0
0 25 27 0.00 673.88 6.12 0.0
2 25 27 3414.46 927.44 1.74 0.0
4 25 27 0.00 405.10 8.78 180.0
6 25 27 0.00 440.63 6.72 180.0
1 26 27 11184.10 1592.08 1.67 0.0
0 0 28 653.59 2423.26 65.51 0.0
1 1 28 872.29 1085.62 19.50 180.0
0 2 28 3461.51 1320.04 39.02 0.0
2 2 28 915.88 780.76 23.77 180.0
1 3 28 723.65 707.25 31.80 180.0
3 3 28 4446.26 953.60 88.43 0.0
0 4 28 124252.08 9238.69 200.47 0.0
2 4 28 5783.60 997.85 77.14 0.0
4 4 28 542.48 656.19 4.99 0.0
1 5 28 11180.61 2288.30 100.05 0.0
3 5 28 434.20 433.93 18.34 0.0
5 5 28 1259.33 609.11 2.74 0.0
0 6 28 11917.42 1815.48 126.94 180.0
2 6 28 652.79 576.03 15.36 0.0
4 6 28 29.67 356.68 3.20 0.0
6 6 28 1160.23 645.89 8.97 0.0
1 7 28 19350.77 1251.10 161.57 180.0
3 7 28 142.99 321.09 1.84 0.0
5 7 28 885.50 376.59 0.06 180.0
7 7 28 256.54 598.37 16.85 180.0
0 8 28 2777.96 952.34 58.47 0.0
2 8 28 3731.95 449.92 76.46 180.0
4 8 28 482.70 348.81 7.52 180.0
6 8 28 79.56 375.26 4.09 0.0
8 8 28 8764.52 1109.72 44.24 180.0
1 9 28 0.00 316.92 16.78 180.0
3 9 28 2982.26 400.87 67.43 180.0
5 9 28 7097.90 700.11 12.93 180.0
7 9 28 12720.03 904.56 49.69 180.0
9 9 28 0.00 463.94 4.86 180.0
0 10 28 266.19 571.00 6.25 0.0
2 10 28 23.05 274.26 5.94 180.0
4 10 28 4343.10 420.64 101.18 180.0
6 10 28 97015.67 4832.68 90.10 180.0
8 10 28 427.95 469.79 2.88 180.0
10 10 28 0.00 440.99 0.41 180.0
1 11 28 93.80 362.43 13.93 0.0
3 11 28 768.35 364.20 14.83 0.0
5 11 28 4538.06 1071.46 90.05 180.0
7 11 28 5818.15 714.82 0.91 0.0
9 11 28 257.29 300.76 0.54 180.0
11 11 28 0.00 469.35 8.37 0.0
0 12 28 0.00 400.15 1.76 0.0
2 12 28 50.56 434.49 2.62 0.0
4 12 28 4813.53 716.23 21.00 0.0
6 12 28 14642.90 2907.94 166.81 0.0
8 12 28 1271.92 394.88 22.37 180.0
10 12 28 329.71 362.74 3.36 180.0
12 12 28 144.28 458.93 3.76 180.0
1 13 28 0.00 357.10 15.88 0.0
3 13 28 1795.63 516.48 44.22 0.0
5 13 28 10758.55 1045.20 5.34 0.0
7 13 28 229.38 434.06 46.71 0.0
9 13 28 778.32 334.61 6.37 180.0
11 13 28 0.00 328.88 6.10 0.0
13 13 28 500.56 591.99 5.16 180.0
0 14 28 1467.82 787.55 3.61 180.0
2 14 28 511.98 350.85 37.92 0.0
4 14 28 1123.33 581.39 3.70 180.0
6 14 28 456.67 439.67 0.19 0.0
8 14 28 304.92 344.56 32.20 0.0
10 14 28 1197.37 325.21 6.33 0.0
12 14 28 0.00 420.71 7.26 180.0
14 14 28 11678.28 1916.98 5.29 180.0
1 15 28 500.39 612.99 62.64 0.0
3 15 28 130.19 513.13 11.07 180.0
5 15 28 485.24 359.52 0.71 0.0
7 15 28 0.00 381.21 0.78 0.0
9 15 28 1865.52 351.75 30.15 0.0
11 15 28 3403.43 471.26 39.40 0.0
13 15 28 18877.39 1773.36 12.80 180.0
15 15 28 462.26 454.22 2.25 180.0
0 16 28 340350.47 24761.14 83.78 180.0
2 16 28 533.91 498.96 5.75 180.0
4 16 28 0.00 355.95 3.45 180.0
6 16 28 0.00 381.04 1.92 180.0
8 16 28 308.33 338.27 2.44 0.0
10 16 28 10123.31 1578.08 32.49 0.0
12 16 28 126947.16 7481.23 26.85 180.0
14 16 28 0.00 373.03 4.33 0.0
16 16 28 297.69 561.57 5.15 0.0
1 17 28 28807.82 22724.02 89.44 0.0
3 17 28 0.00 333.14 2.39 180.0
5 17 28 0.00 347.89 3.62 180.0
7 17 28 0.00 384.23 5.61 180.0
9 17 28 927.32 334.15 15.06 180.0
11 17 28 18986.13 10956.98 5.06 180.0
13 17 28 624.67 456.02 7.32 0.0
15 17 28 32.57 421.85 0.48 180.0
17 17 28 96.67 544.41 0.29 180.0
0 18 28 12124.79 2823.69 113.49 180.0
2 18 28 7277.96 857.02 26.32 0.0
4 18 28 0.00 359.20 3.44 180.0
6 18 28 143.88 336.19 5.69 180.0
8 18 28 89.55 413.15 12.67 180.0
10 18 28 7181.77 793.10 13.53 180.0
12 18 28 304.85 347.85 15.71 180.0
14 18 28 512.61 368.03 0.12 0.0
16 18 28 0.00 361.37 5.48 0.0
1 19 28 335.00 348.15 2.53 180.0
3 19 28 3435.27 474.97 23.92 0.0
5 19 28 164.92 331.42 7.77 180.0
7 19 28 42.22 369.13 3.93 180.0
9 19 28 556.68 405.79 2.66 0.0
11 19 28 611.46 450.14 3.08 180.0
13 19 28 492.46 325.55 12.02 180.0
15 19 28 0.00 530.62 1.45 180.0
0 20 28 658.58 558.61 30.79 180.0
2 20 28 0.00 334.67 11.14 180.0
4 20 28 3043.78 542.33 23.14 0.0
6 20 28 3039.45 495.39 0.47 180.0
8 20 28 528.62 510.22 4.66 180.0
10 20 28 42.48 321.91 1.41 0.0
12 20 28 0.00 321.26 10.81 0.0
14 20 28 373.94 345.76 12.01 180.0
1 21 28 0.00 366.35 0.28 180.0
3 21 28 0.00 325.22 12.97 180.0
5 21 28 21688.80 2038.59 47.98 0.0
7 21 28 3609.34 585.28 14.76 180.0
9 21 28 184.67 329.87 10.96 0.0
11 21 28 28.62 345.53 0.63 0.0
13 21 28 96.81 369.10 8.09 0.0
0 22 28 672.43 799.30 13.86 180.0
2 22 28 0.00 389.19 3.95 180.0
4 22 28 1530.64 494.45 6.09 0.0
6 22 28 4328.04 1256.64 80.45 180.0
8 22 28 0.00 377.38 18.61 0.0
10 22 28 0.00 304.43 5.68 0.0
1 23 28 0.00 387.84 2.05 0.0
3 23 28 102.46 414.48 14.26 0.0
5 23 28 13545.03 4114.86 50.86 0.0
7 23 28 501.36 435.89 43.22 180.0
9 23 28 0.00 318.75 7.86 180.0
0 24 28 0.00 729.80 10.89 180.0
2 24 28 0.00 477.26 13.31 0.0
4 24 28 5495.82 1019.60 17.32 0.0
6 24 28 3286.93 731.02 7.23 180.0
0 1 29 3832.81 1081.66 44.91 0.0
1 2 29 0.00 679.95 8.37 180.0
0 3 29 37960.36 3066.43 109.98 0.0
2 3 29 816.28 592.54 30.74 180.0
1 4 29 864.83 950.40 19.46 180.0
3 4 29 0.00 478.80 15.80 0.0
0 5 29 99372.48 10057.13 199.24 180.0
2 5 29 1981.91 572.64 20.29 180.0
4 5 29 261.26 407.53 14.83 0.0
1 6 29 18190.74 1766.40 102.92 0.0
3 6 29 721.73 405.90 4.70 0.0
5 6 29 0.00 325.14 0.29 0.0
0 7 29 3048.32 1099.26 15.86 0.0
2 7 29 0.00 400.43 24.95 0.0
4 7 29 45.87 296.47 11.69 180.0
6 7 29 564.76 447.26 3.69 0.0
1 8 29 1383.22 469.86 52.03 180.0
3 8 29 218.17 321.48 16.55 0.0
5 8 29 1732.81 383.20 11.76 180.0
7 8 29 569.83 373.98 15.98 180.0
0 9 29 0.00 699.50 8.14 0.0
2 9 29 829.39 377.49 27.09 180.0
4 9 29 591.86 464.31 16.04 0.0
6 9 29 5292.69 526.53 44.91 180.0
8 9 29 137.05 320.08 20.30 0.0
1 10 29 532.22 382.68 13.87 180.0
3 10 29 362.67 330.13 21.63 180.0
5 10 29 6415.03 755.33 58.64 0.0
7 10 29 1341.84 460.58 37.15 0.0
9 10 29 292.22 311.23 16.20 180.0
0 11 29 1085.05 587.37 3.74 0.0
2 11 29 909.60 485.61 7.88 0.0
4 11 29 14593.15 1809.60 9.57 180.0
6 11 29 75462.74 3963.07 19.36 0.0
8 11 29 1566.20 339.99 0.33 180.0
10 11 29 236.30 303.60 5.16 0.0
1 12 29 0.00 473.35 1.96 180.0
3 12 29 1399.02 412.38 0.47 0.0
5 12 29 14002.29 1899.66 66.64 180.0
7 12 29 2638.83 402.67 1.50 0.0
9 12 29 402.67 299.05 3.86 0.0
11 12 29 325.49 304.94 5.74 0.0
0 13 29 786.81 623.30 10.43 180.0
2 13 29 85.28 384.10 10.72 0.0
4 13 29 124.30 599.46 17.65 180.0
6 13 29 3352.46 531.70 38.16 0.0
8 13 29 745.64 351.99 6.74 180.0
10 13 29 173.54 348.80 9.42 0.0
12 13 29 214.11 344.67 7.04 180.0
1 14 29 1349.63 326.58 29.46 0.0
3 14 29 0.00 404.78 13.47 180.0
5 14 29 1440.30 574.50 5.75 180.0
7 14 29 566.85 377.66 10.59 0.0
9 14 29 204.56 326.46 1.27 180.0
11 14 29 1168.23 344.11 17.20 0.0
13 14 29 0.00 404.03 11.50 0.0
0 15 29 4840.86 1293.14 26.59 180.0
2 15 29 0.00 469.64 9.06 180.0
4 15 29 139.47 389.87 5.89 0.0
6 15 29 138.89 349.24 0.25 180.0
8 15 29 419.96 330.35 4.07 0.0
10 15 29 0.00 338.06 7.86 180.0
12 15 29 0.00 396.47 20.48 0.0
14 15 29 758.87 392.05 2.72 180.0
1 16 29 16971.56 2426.00 102.37 180.0
3 16 29 0.00 369.20 0.00 0.0
5 16 29 0.00 336.02 1.07 0.0
7 16 29 0.00 373.37 1.90 180.0
9 16 29 1043.03 332.06 1.03 0.0
11 16 29 5715.00 812.47 24.87 180.0
13 16 29 4435.90 640.11 4.35 180.0
15 16 29 0.00 344.68 3.24 180.0
0 17 29 10749.06 1901.67 105.22 0.0
2 17 29 9844.98 1211.12 58.59 0.0
4 17 29 325.18 348.59 0.84 180.0
6 17 29 16.95 368.91 1.15 0.0
8 17 29 745.61 383.83 1.59 180.0
10 17 29 2724.17 395.72 20.46 180.0
12 17 29 1566.60 470.09 22.67 0.0
14 17 29 43.34 324.86 4.43 180.0
16 17 29 200.37 400.12 0.35 180.0
1 18 29 0.00 398.08 0.95 0.0
3 18 29 1049.65 374.36 15.46 0.0
5 18 29 0.00 411.32 2.17 180.0
7 18 29 92.53 331.53 1.11 0.0
9 18 29 0.00 327.28 0.36 0.0
11 18 29 643.00 384.27 8.77 180.0
13 18 29 903.86 326.78 6.22 180.0
15 18 29 0.00 388.00 3.58 180.0
0 19 29 2946.43 599.97 52.75 180.0
2 19 29 44.25 429.05 3.71 180.0
4 19 29 730.90 331.29 16.52 0.0
6 19 29 592.24 346.59 10.04 0.0
8 19 29 0.00 371.51 5.61 180.0
10 19 29 34.93 325.14 5.52 0.0
12 19 29 707.77 429.59 6.68 180.0
14 19 29 343.99 330.66 3.25 180.0
1 20 29 287.83 350.31 3.71 0.0
3 20 29 16.18 352.71 0.66 0.0
5 20 29 3992.68 671.79 32.54 0.0
7 20 29 46.51 404.19 16.38 180.0
9 20 29 1.49 352.25 0.33 180.0
11 20 29 0.00 357.27 3.80 180.0
0 21 29 319.00 580.90 14.98 180.0
2 21 29 0.00 389.66 4.41 0.0
4 21 29 793.77 344.64 6.68 180.0
6 21 29 4642.17 598.55 11.59 180.0
8 21 29 804.16 396.40 19.03 180.0
10 21 29 160.04 325.58 5.74 0.0
1 22 29 0.00 463.50 6.33 180.0
3 22 29 1502.57 446.82 3.10 180.0
5 22 29 19155.80 2320.30 18.75 180.0
7 22 29 2511.15 515.85 9.75 180.0
9 22 29 0.00 342.28 14.22 0.0
0 23 29 0.00 728.17 10.17 180.0
2 23 29 0.00 413.20 3.25 0.0
4 23 29 1719.99 628.37 8.63 0.0
6 23 29 978.95 396.17 10.84 0.0
0 0 30 13495.34 4411.81 81.05 0.0
1 1 30 0.00 1189.66 1.36 180.0
0 2 30 39798.06 3644.71 103.42 0.0
2 2 30 844.42 906.31 21.92 180.0
1 3 30 0.00 830.20 4.95 180.0
3 3 30 0.00 869.97 12.97 180.0
0 4 30 25913.65 3329.71 95.73 180.0
2 4 30 290.83 577.81 3.82 0.0
4 4 30 428.17 607.87 26.56 180.0
1 5 30 736.00 651.54 12.34 0.0
3 5 30 4709.70 552.66 36.81 180.0
5 5 30 1801.90 654.83 0.33 0.0
0 6 30 4205.60 826.17 64.21 180.0
2 6 30 3910.24 678.40 30.27 0.0
4 6 30 0.00 389.42 2.33 0.0
6 6 30 1213.17 458.45 23.42 0.0
1 7 30 1567.26 430.79 38.71 0.0
3 7 30 86.73 453.20 4.08 0.0
5 7 30 1111.36 492.30 5.16 0.0
7 7 30 353.20 631.75 23.83 180.0
0 8 30 1143.08 503.18 7.75 0.0
2 8 30 0.00 405.81 8.53 0.0
4 8 30 0.00 352.12 6.74 0.0
6 8 30 3845.62 435.63 37.78 180.0
8 8 30 459.77 457.15 11.96 0.0
1 9 30 37.99 373.54 27.48 180.0
3 9 30 597.53 411.53 14.23 0.0
5 9 30 3373.89 414.02 23.68 0.0
7 9 30 120.25 306.30 15.22 0.0
9 9 30 627.54 474.39 5.55 0.0
0 10 30 0.00 510.55 20.35 0.0
2 10 30 636.46 370.97 17.01 180.0
4 10 30 83.21 398.41 6.39 0.0
6 10 30 4386.13 573.51 2.91 180.0
8 10 30 461.40 313.20 12.54 0.0
10 10 30 414.02 415.03 4.48 0.0
1 11 30 200.00 444.56 4.18 180.0
3 11 30 11751.35 1150.08 11.76 180.0
5 11 30 1773.14 549.86 5.90 180.0
7 11 30 6461.39 544.03 5.63 0.0
9 11 30 834.20 294.52 3.76 0.0
11 11 30 26.56 422.07 2.85 0.0
0 12 30 452.77 533.82 30.43 180.0
2 12 30 824.29 424.95 14.62 0.0
4 12 30 644.69 399.36 17.74 180.0
6 12 30 3946.76 458.30 10.46 0.0
8 12 30 821.88 333.85 4.81 0.0
10 12 30 0.00 326.69 1.76 0.0
12 12 30 563.22 591.17 1.86 0.0
1 13 30 1303.29 436.81 17.59 0.0
3 13 30 0.00 387.68 8.17 180.0
5 13 30 4073.61 641.51 25.98 180.0
7 13 30 0.00 380.01 7.21 0.0
9 13 30 0.00 343.02 4.58 180.0
11 13 30 526.56 339.47 17.38 0.0
13 13 30 90.16 458.45 4.31 0.0
0 14 30 546.61 352.72 2.64 180.0
2 14 30 0.00 375.78 6.54 180.0
4 14 30 620.09 401.94 8.35 180.0
6 14 30 1212.99 347.26 18.75 0.0
8 14 30 192.81 379.84 4.85 180.0
10 14 30 0.00 347.62 2.07 0.0
12 14 30 105.46 354.00 3.98 0.0
14 14 30 0.00 489.33 7.02 0.0
1 15 30 2707.84 412.84 34.24 180.0
3 15 30 374.64 414.36 2.98 180.0
5 15 30 490.33 380.37 5.42 180.0
7 15 30 0.00 375.37 0.49 180.0
9 15 30 0.00 333.54 8.92 180.0
11 15 30 1232.96 347.05 11.82 180.0
13 15 30 0.00 340.81 4.84 0.0
15 15 30 757.36 609.30 5.71 180.0
0 16 30 2158.38 579.35 42.72 0.0
2 16 30 4040.89 541.29 46.30 180.0
4 16 30 0.00 421.93 11.87 0.0
6 16 30 231.33 420.42 9.80 180.0
8 16 30 51.01 334.05 6.01 0.0
10 16 30 560.17 324.51 8.05 180.0
12 16 30 86.29 347.90 2.94 0.0
14 16 30 2505.80 406.18 9.91 180.0
1 17 30 0.00 360.78 0.76 0.0
3 17 30 5327.31 745.36 49.93 0.0
5 17 30 0.00 330.13 3.53 0.0
7 17 30 408.72 432.23 0.14 180.0
9 17 30 431.78 328.63 6.07 180.0
11 17 30 864.29 314.69 3.68 0.0
13 17 30 772.32 331.98 8.18 0.0
0 18 30 1327.39 780.84 62.29 0.0
2 18 30 204.51 436.52 6.43 180.0
4 18 30 1033.60 391.86 19.19 0.0
6 18 30 0.00 369.65 8.48 0.0
8 18 30 0.00 354.55 0.04 0.0
10 18 30 21.91 330.91 3.52 0.0
12 18 30 22.69 334.13 13.08 180.0
1 19 30 0.00 368.35 5.95 180.0
3 19 30 71.48 334.14 1.03 0.0
5 19 30 2252.78 401.19 27.23 0.0
7 19 30 0.00 377.00 0.35 180.0
9 19 30 136.77 355.40 0.43 180.0
11 19 30 90.14 363.37 14.30 180.0
0 20 30 881.45 639.16 51.80 180.0
2 20 30 0.00 390.26 1.00 180.0
4 20 30 162.83 357.01 0.39 0.0
6 20 30 1086.65 437.75 18.56 180.0
8 20 30 0.00 398.84 3.72 180.0
10 20 30 395.19 319.56 1.45 0.0
1 21 30 0.00 369.48 7.69 0.0
3 21 30 1488.38 432.66 7.36 180.0
5 21 30 1539.69 619.91 3.82 0.0
7 21 30 0.00 395.69 2.33 180.0
0 22 30 768.21 726.02 23.02 180.0
2 22 30 1962.71 585.86 1.18 180.0
4 22 30 2029.70 390.50 4.26 180.0
0 1 31 103925.70 8926.65 121.09 0.0
1 2 31 591.64 817.52 12.68 180.0
0 3 31 24086.56 3871.72 107.02 180.0
2 3 31 1018.04 679.95 9.90 0.0
1 4 31 0.00 632.66 1.84 180.0
3 4 31 882.63 679.49 1.35 0.0
0 5 31 1922.44 717.12 38.95 180.0
2 5 31 999.71 488.97 3.33 0.0
4 5 31 7439.76 1128.80 51.26 180.0
1 6 31 0.00 463.91 4.68 0.0
3 6 31 2798.32 532.41 39.18 0.0
5 6 31 449.06 434.67 10.17 0.0
0 7 31 354.70 561.70 29.41 180.0
2 7 31 150.13 480.13 17.49 0.0
4 7 31 288.97 380.19 12.88 180.0
6 7 31 2362.35 415.56 29.84 180.0
1 8 31 690.74 453.50 23.85 0.0
3 8 31 291.55 267.99 0.52 0.0
5 8 31 2682.18 436.01 23.32 0.0
7 8 31 511.98 305.70 3.21 0.0
0 9 31 3571.19 596.99 20.25 0.0
2 9 31 290.45 312.66 9.33 180.0
4 9 31 441.63 318.58 3.09 0.0
6 9 31 2466.19 483.17 1.51 180.0
8 9 31 502.06 336.55 8.40 0.0
1 10 31 0.00 415.19 13.74 180.0
3 10 31 54.73 335.05 1.20 180.0
5 10 31 132.53 449.52 0.06 180.0
7 10 31 213.32 369.17 6.89 0.0
9 10 31 974.22 327.57 0.19 0.0
0 11 31 4649.03 1136.90 37.79 180.0
2 11 31 13178.51 1355.30 5.40 0.0
4 11 31 28.18 342.97 10.28 0.0
6 11 31 0.00 371.12 7.13 0.0
8 11 31 4348.95 478.18 2.34 0.0
10 11 31 2339.98 400.83 12.21 0.0
1 12 31 1340.73 412.69 26.71 0.0
3 12 31 360.62 451.74 19.13 180.0
5 12 31 147.24 386.71 0.98 0.0
7 12 31 491.97 395.02 6.97 180.0
9 12 31 2098.09 390.98 5.24 0.0
11 12 31 702.77 515.26 17.75 0.0
0 13 31 0.00 420.90 1.51 180.0
2 13 31 0.00 560.31 1.75 0.0
4 13 31 852.07 413.76 8.54 180.0
6 13 31 1839.59 390.24 5.50 0.0
8 13 31 215.83 324.65 6.67 0.0
10 13 31 801.44 313.69 2.51 0.0
12 13 31 443.29 297.68 3.41 0.0
1 14 31 908.82 517.96 20.59 180.0
3 14 31 0.00 398.65 0.24 180.0
5 14 31 3299.27 451.59 27.06 180.0
7 14 31 68.84 435.18 7.71 0.0
9 14 31 0.00 362.90 2.78 0.0
11 14 31 544.27 334.12 13.77 180.0
13 14 31 158.99 331.70 7.84 0.0
0 15 31 1161.44 529.46 31.36 0.0
2 15 31 926.76 482.72 13.06 180.0
4 15 31 0.00 386.20 8.67 180.0
6 15 31 116.52 359.14 7.40 0.0
8 15 31 441.91 395.91 3.58 0.0
10 15 31 7.42 328.36 6.84 180.0
12 15 31 0.00 326.44 5.81 180.0
14 15 31 0.00 355.23 5.47 0.0
1 16 31 297.09 340.17 9.93 180.0
3 16 31 3711.81 631.45 41.86 180.0
5 16 31 419.54 536.43 0.57 180.0
7 16 31 794.07 385.55 8.12 0.0
9 16 31 68.48 316.94 4.25 180.0
11 16 31 0.00 355.04 5.23 180.0
13 16 31 0.00 350.90 7.03 180.0
0 17 31 175.10 373.34 23.14 0.0
2 17 31 0.00 350.05 4.51 180.0
4 17 31 6454.66 914.53 61.32 0.0
6 17 31 0.00 413.72 8.14 0.0
8 17 31 0.00 385.55 6.64 180.0
10 17 31 0.00 330.08 5.15 180.0
12 17 31 0.00 339.22 2.29 0.0
1 18 31 0.00 337.33 10.78 180.0
3 18 31 39.86 335.25 2.13 0.0
5 18 31 4396.07 721.66 36.75 0.0
7 18 31 589.91 407.59 2.12 0.0
9 18 31 191.79 431.62 4.04 180.0
11 18 31 0.00 297.05 6.05 0.0
0 19 31 874.14 494.49 44.28 0.0
2 19 31 0.00 329.36 1.92 180.0
4 19 31 0.00 368.97 2.69 180.0
6 19 31 1264.52 407.24 22.27 180.0
8 19 31 639.44 408.54 4.47 180.0
1 20 31 0.00 448.19 5.72 180.0
3 20 31 136.14 383.26 5.61 180.0
5 20 31 222.81 334.27 0.15 0.0
0 21 31 1475.62 733.19 47.10 180.0
2 21 31 727.53 440.07 9.67 180.0
0 0 32 1372139.75 310415.62 445.35 0.0
1 1 32 10045.20 2858.28 11.38 180.0
0 2 32 74459.03 6087.25 110.97 180.0
2 2 32 2196.29 1122.64 9.83 0.0
1 3 32 734.20 1020.05 1.89 0.0
3 3 32 5261.37 1559.54 11.92 180.0
0 4 32 2010.90 8045.57 33.09 180.0
2 4 32 966.95 546.71 1.31 0.0
4 4 32 3976.46 1055.83 1.32 180.0
1 5 32 346.56 509.02 3.96 0.0
3 5 32 847.98 473.97 2.84 0.0
5 5 32 141143.73 12233.94 136.76 180.0
0 6 32 479.60 753.78 22.39 180.0
2 6 32 139.70 449.98 9.01 180.0
4 6 32 5344.65 736.66 54.87 0.0
6 6 32 63628.12 5971.04 15.00 180.0
1 7 32 0.00 366.77 2.74 0.0
3 7 32 414.98 354.35 24.95 0.0
5 7 32 2584.39 548.61 11.14 0.0
7 7 32 1747.05 611.44 4.34 0.0
0 8 32 0.00 509.94 33.25 180.0
2 8 32 347.32 324.74 19.55 0.0
4 8 32 0.00 324.54 3.96 0.0
6 8 32 3222.90 487.94 6.57 180.0
8 8 32 58.35 686.92 6.37 0.0
1 9 32 0.00 419.87 15.81 0.0
3 9 32 430.03 404.64 4.24 0.0
5 9 32 640.57 366.09 6.19 180.0
7 9 32 426.83 536.21 4.36 0.0
9 9 32 67.15 672.94 14.95 0.0
0 10 32 7550.82 841.16 25.49 0.0
2 10 32 4870.84 581.07 14.08 180.0
4 10 32 15.91 295.23 3.37 0.0
6 10 32 1078.23 383.76 1.21 0.0
8 10 32 968.09 352.24 0.77 0.0
10 10 32 8804.83 898.56 13.64 0.0
1 11 32 59608.36 4377.18 5.50 0.0
3 11 32 299.89 718.13 10.56 0.0
5 11 32 263.40 311.45 3.75 0.0
7 11 32 1028.95 320.18 0.93 0.0
9 11 32 3328.72 393.45 0.22 0.0
11 11 32 103736.36 7216.60 40.71 0.0
0 12 32 36418.19 6236.33 31.97 0.0
2 12 32 350.67 441.62 15.98 180.0
4 12 32 234.29 380.25 1.81 0.0
6 12 32 708.43 408.87 4.91 0.0
8 12 32 169.90 301.09 0.75 0.0
10 12 32 7411.28 592.34 1.23 0.0
12 12 32 3998.97 737.73 8.85 0.0
1 13 32 991.48 521.63 14.15 180.0
3 13 32 244.67 435.47 17.05 180.0
5 13 32 160.21 448.41 0.86 0.0
7 13 32 476.89 375.17 3.39 180.0
9 13 32 685.95 317.38 3.59 180.0
11 13 32 999.27 367.22 16.06 180.0
13 13 32 0.00 504.71 7.33 0.0
0 14 32 2405.29 611.00 22.19 0.0
2 14 32 672.19 345.45 8.53 180.0
4 14 32 238.71 411.84 10.21 180.0
6 14 32 529.24 395.04 14.42 0.0
8 14 32 185.91 365.86 6.97 180.0
10 14 32 209.56 340.53 4.62 180.0
12 14 32 0.00 336.64 0.44 0.0
1 15 32 0.00 346.53 6.34 180.0
3 15 32 1079.46 523.98 12.59 180.0
5 15 32 4714.93 918.18 34.31 180.0
7 15 32 629.97 408.59 11.59 0.0
9 15 32 620.12 373.40 1.90 180.0
11 15 32 28.76 314.69 0.11 180.0
0 16 32 0.00 595.84 18.51 0.0
2 16 32 0.00 367.77 8.50 180.0
4 16 32 4732.94 999.62 62.80 180.0
6 16 32 904.45 641.31 9.78 0.0
8 16 32 0.00 434.37 2.62 0.0
10 16 32 10.76 368.86 3.69 180.0
1 17 32 0.00 320.14 5.86 180.0
3 17 32 204.76 382.09 9.08 180.0
5 17 32 40552.30 4412.27 131.44 0.0
7 17 32 744.57 404.13 0.71 0.0
9 17 32 366.40 352.84 5.56 180.0
0 18 32 323.31 459.02 20.04 0.0
2 18 32 0.00 332.37 3.83 180.0
4 18 32 274.45 459.23 2.29 0.0
6 18 32 1685.07 641.40 41.42 180.0
1 19 32 0.00 401.94 10.27 180.0
3 19 32 0.00 341.93 2.69 0.0
0 1 33 430503.06 39501.32 235.13 180.0
1 2 33 1727.37 724.42 6.15 0.0
0 3 33 1974.58 978.00 40.51 180.0
2 3 33 2147.22 637.07 2.35 180.0
1 4 33 339.54 640.82 0.81 0.0
3 4 33 5489.54 853.15 2.48 180.0
0 5 33 1453.56 1056.06 16.79 180.0
2 5 33 0.00 438.98 1.21 180.0
4 5 33 16815.37 2432.28 5.40 180.0
1 6 33 0.00 550.56 3.17 180.0
3 6 33 446.93 594.98 6.71 180.0
5 6 33 101361.12 5602.41 153.48 0.0
0 7 33 0.00 714.23 11.26 180.0
2 7 33 417.52 377.11 2.97 0.0
4 7 33 7021.26 705.55 38.28 0.0
6 7 33 24494.44 1693.94 2.06 180.0
1 8 33 243.42 360.27 1.92 180.0
3 8 33 6428.64 858.65 5.33 0.0
5 8 33 967.17 580.05 8.90 180.0
7 8 33 1859.05 512.57 0.91 0.0
0 9 33 830.63 842.55 25.19 180.0
2 9 33 15954.12 1338.81 9.70 0.0
4 9 33 0.00 361.61 8.09 0.0
6 9 33 212.71 543.59 3.80 180.0
8 9 33 1229.14 426.97 2.44 0.0
1 10 33 75005.52 9063.80 1.95 0.0
3 10 33 0.00 424.12 0.11 0.0
5 10 33 136.66 352.73 0.36 180.0
7 10 33 0.00 382.67 7.24 180.0
9 10 33 7.25 344.31 6.85 180.0
0 11 33 743477.81 145660.23 264.55 0.0
2 11 33 2447.25 724.49 23.61 0.0
4 11 33 227.37 317.56 7.95 0.0
6 11 33 747.50 363.91 6.10 0.0
8 11 33 383.25 383.34 6.96 180.0
10 11 33 3099.97 667.72 25.75 180.0
1 12 33 70100.85 8698.61 32.97 180.0
3 12 33 0.00 430.49 0.80 0.0
5 12 33 300.43 304.70 3.01 180.0
7 12 33 481.02 363.29 3.04 0.0
9 12 33 802.90 355.37 5.75 0.0
11 12 33 2514.19 617.15 33.42 180.0
0 13 33 3744.36 842.12 28.91 0.0
2 13 33 5802.61 992.71 7.56 180.0
4 13 33 162.80 422.78 1.90 180.0
6 13 33 2.05 349.96 0.94 180.0
8 13 33 918.24 346.06 2.01 0.0
10 13 33 134.69 299.21 3.41 180.0
12 13 33 679.89 362.12 12.00 180.0
1 14 33 0.00 306.21 1.10 0.0
3 14 33 3643.04 540.89 6.76 180.0
5 14 33 435.24 381.91 7.86 0.0
7 14 33 876.09 385.19 3.36 0.0
9 14 33 419.42 338.75 7.48 180.0
11 14 33 478.61 312.51 4.58 180.0
0 15 33 440.27 319.52 15.87 0.0
2 15 33 0.00 368.66 1.85 0.0
4 15 33 3335.53 603.68 9.62 180.0
6 15 33 2174.96 514.37 22.09 0.0
8 15 33 0.00 403.43 2.39 180.0
1 16 33 0.00 343.72 1.18 0.0
3 16 33 559.87 406.63 2.56 0.0
5 16 33 19242.64 11236.27 118.09 180.0
7 16 33 765.11 429.48 21.04 180.0
0 17 33 0.00 366.61 10.66 0.0
2 17 33 12.86 416.00 8.65 180.0
4 17 33 259.93 589.69 30.21 180.0
0 0 34 1247108.50 282073.56 413.41 0.0
1 1 34 11370.36 1910.33 16.65 0.0
0 2 34 25133.19 3103.90 54.45 180.0
2 2 34 2696.68 1014.73 2.48 0.0
1 3 34 265.63 637.58 0.84 0.0
3 3 34 5557.82 1012.24 16.42 0.0
0 4 34 1884.67 813.42 12.24 180.0
2 4 34 488.57 572.79 0.39 0.0
4 4 34 4649.94 1646.41 16.74 0.0
1 5 34 0.00 481.93 1.67 0.0
3 5 34 601.34 646.99 0.75 180.0
5 5 34 75006.58 10413.85 4.88 180.0
0 6 34 428.00 575.55 12.62 180.0
2 6 34 165.67 473.40 0.83 180.0
4 6 34 3.74 503.67 8.01 180.0
6 6 34 73952.55 8592.72 152.14 180.0
1 7 34 0.00 374.81 1.72 180.0
3 7 34 0.00 393.43 0.10 0.0
5 7 34 2076.29 601.84 26.42 0.0
7 7 34 2497.34 664.55 9.29 0.0
0 8 34 275.39 538.16 3.67 0.0
2 8 34 0.00 392.11 2.45 0.0
4 8 34 146.55 419.59 0.94 0.0
6 8 34 894.17 392.92 0.16 180.0
8 8 34 384.08 581.79 6.26 0.0
1 9 34 4.04 452.14 7.15 0.0
3 9 34 390.36 348.35 7.40 180.0
5 9 34 0.00 355.65 5.72 180.0
7 9 34 0.00 310.05 3.98 180.0
9 9 34 1004.62 550.24 1.98 0.0
0 10 34 40506.64 5549.98 23.23 0.0
2 10 34 0.00 421.61 9.96 180.0
4 10 34 0.00 300.58 2.67 180.0
6 10 34 663.84 455.28 1.78 180.0
8 10 34 361.57 320.35 2.20 180.0
10 10 34 15569.35 1329.34 5.12 0.0
1 11 34 50925.31 2862.36 9.75 180.0
3 11 34 1172.65 298.12 8.15 0.0
5 11 34 249.14 303.82 3.07 0.0
7 11 34 300.19 314.09 2.04 0.0
9 11 34 2039.95 429.65 3.76 180.0
11 11 34 127461.34 65354.52 30.02 0.0
0 12 34 4891.85 2091.46 31.23 0.0
2 12 34 2640.48 503.53 31.08 180.0
4 12 34 0.00 324.67 2.44 180.0
6 12 34 35.43 297.57 2.69 0.0
8 12 34 90.43 313.45 3.85 180.0
10 12 34 12987.29 929.62 9.64 0.0
1 13 34 628.32 466.22 2.29 180.0
3 13 34 59.74 369.32 12.69 180.0
5 13 34 0.00 373.61 4.04 180.0
7 13 34 0.00 353.41 0.16 0.0
9 13 34 0.00 355.32 10.59 0.0
0 14 34 1783.91 651.54 11.09 0.0
2 14 34 210.84 491.38 3.76 0.0
4 14 34 320.77 423.88 18.67 180.0
6 14 34 297.45 359.79 4.88 180.0
1 15 34 0.00 364.52 1.07 180.0
3 15 34 734.74 498.62 0.45 0.0
5 15 34 4027.90 710.27 54.10 180.0
0 1 35 26094.71 2764.85 62.06 0.0
1 2 35 480.71 648.13 6.43 0.0
0 3 35 6059.32 1198.25 25.79 180.0
2 3 35 448.42 610.16 0.43 180.0
1 4 35 0.00 608.75 2.00 180.0
3 4 35 800.34 533.36 0.08 0.0
0 5 35 0.00 642.46 7.38 180.0
2 5 35 344.13 531.13 2.23 0.0
4 5 35 1675.67 620.89 0.81 180.0
1 6 35 433.66 475.53 5.12 180.0
3 6 35 0.00 413.38 1.18 0.0
5 6 35 49.27 531.71 4.78 0.0
0 7 35 0.00 796.83 5.30 180.0
2 7 35 207.57 430.47 0.19 0.0
4 7 35 0.00 363.54 4.47 180.0
6 7 35 1483.22 422.68 44.48 180.0
1 8 35 0.00 375.32 0.22 180.0
3 8 35 74.29 449.28 8.13 0.0
5 8 35 893.52 306.31 15.64 0.0
7 8 35 136.81 340.49 4.23 180.0
0 9 35 230.48 508.92 5.20 180.0
2 9 35 0.00 373.44 5.36 0.0
4 9 35 0.00 297.48 0.23 180.0
6 9 35 174.68 349.82 1.10 180.0
8 9 35 330.79 323.39 5.32 180.0
1 10 35 1115.80 496.56 10.91 0.0
3 10 35 372.75 271.46 6.56 180.0
5 10 35 0.00 323.69 7.11 180.0
7 10 35 0.00 313.84 2.70 180.0
9 10 35 2281.64 483.35 4.45 0.0
0 11 35 8294.76 1028.25 30.15 180.0
2 11 35 4879.47 586.39 2.77 0.0
4 11 35 351.46 329.30 8.19 0.0
6 11 35 0.00 330.40 5.73 0.0
1 12 35 2515.30 497.76 20.25 0.0
3 12 35 217.40 305.64 24.17 180.0
5 12 35 18.32 372.71 2.62 0.0
0 13 35 596.96 611.04 7.44 0.0
2 13 35 0.00 337.10 0.81 0.0
0 0 36 8739.94 3618.18 42.73 0.0
1 1 36 0.00 1104.87 4.80 0.0
0 2 36 2779.77 1189.95 33.34 0.0
2 2 36 341.42 1159.60 8.95 0.0
1 3 36 148.02 756.72 5.32 0.0
3 3 36 360.53 834.96 3.31 180.0
0 4 36 2547.55 878.15 19.43 180.0
2 4 36 225.29 670.96 0.67 0.0
4 4 36 35.52 916.53 11.85 0.0
1 5 36 262.05 630.02 6.42 180.0
3 5 36 1653.02 530.83 10.26 0.0
5 5 36 527.65 593.67 11.89 0.0
0 6 36 0.00 589.47 1.30 180.0
2 6 36 411.16 492.44 6.99 180.0
4 6 36 0.00 362.81 6.58 180.0
6 6 36 313.19 467.58 4.81 180.0
1 7 36 249.01 429.89 3.06 180.0
3 7 36 553.60 436.09 6.34 180.0
5 7 36 746.56 377.27 0.63 180.0
7 7 36 72.05 469.49 10.62 180.0
0 8 36 229.71 524.85 3.97 180.0
2 8 36 181.05 407.13 4.27 180.0
4 8 36 0.00 292.93 2.62 180.0
6 8 36 162.36 371.58 18.51 180.0
1 9 36 485.80 460.78 1.57 0.0
3 9 36 860.53 493.53 2.11 0.0
5 9 36 959.72 351.48 8.44 0.0
0 10 36 480.43 420.30 12.51 180.0
2 10 36 182.58 386.29 6.71 0.0
0 1 37 0.00 1446.83 3.40 0.0
1 2 37 460.60 646.39 2.38 0.0
0 3 37 629.70 1050.51 27.34 0.0
2 3 37 814.30 631.46 2.52 0.0
1 4 37 1426.07 683.47 7.65 0.0
3 4 37 0.00 597.45 0.21 0.0
0 5 37 375.71 1074.77 4.12 0.0
2 5 37 2236.95 697.35 13.01 0.0
1 6 37 669.58 518.84 33.03 180.0
 
