# Supplementary material for: Automated serial rotation electron diffraction combined with cluster analysis: an efficient multi-crystal workflow for structure determination
Source: IUCrJ. 2019 Jul 12;6(Pt 5):854–67. doi: 10.1107/S2052252519007681 (PMC6760450; doi:10.1107/S2052252519007681)
Supplement: Supplementary file 7 [file m-06-00854-zsm25_mixed_phasesup7.hkl]

#
# h,k,l, Fo-squared, sigma(Fo-squared), Fc and phi(calc)
#
data_zsm25_mixed_phase
_shelx_title ' Fw0000'
_shelx_refln_list_code          6
_shelx_F_calc_maximum     1890.82
_exptl_crystal_F_000     14088.81
_reflns_d_resolution_high  1.4700

loop_
 _space_group_symop_operation_xyz
 'x, y, z'
 'z, x, y'
 'y, z, x'
 'x, -y, -z'
 'z, -x, -y'
 'y, -z, -x'
 '-x, y, -z'
 '-z, x, -y'
 '-y, z, -x'
 '-x, -y, z'
 '-z, -x, y'
 '-y, -z, x'
 '-x, -z, -y'
 '-y, -x, -z'
 '-z, -y, -x'
 '-x, z, y'
 '-y, x, z'
 '-z, y, x'
 'x, -z, y'
 'y, -x, z'
 'z, -y, x'
 'x, z, -y'
 'y, x, -z'
 'z, y, -x'
 'x+1/2, y+1/2, z+1/2'
 'z+1/2, x+1/2, y+1/2'
 'y+1/2, z+1/2, x+1/2'
 'x+1/2, -y+1/2, -z+1/2'
 'z+1/2, -x+1/2, -y+1/2'
 'y+1/2, -z+1/2, -x+1/2'
 '-x+1/2, y+1/2, -z+1/2'
 '-z+1/2, x+1/2, -y+1/2'
 '-y+1/2, z+1/2, -x+1/2'
 '-x+1/2, -y+1/2, z+1/2'
 '-z+1/2, -x+1/2, y+1/2'
 '-y+1/2, -z+1/2, x+1/2'
 '-x+1/2, -z+1/2, -y+1/2'
 '-y+1/2, -x+1/2, -z+1/2'
 '-z+1/2, -y+1/2, -x+1/2'
 '-x+1/2, z+1/2, y+1/2'
 '-y+1/2, x+1/2, z+1/2'
 '-z+1/2, y+1/2, x+1/2'
 'x+1/2, -z+1/2, y+1/2'
 'y+1/2, -x+1/2, z+1/2'
 'z+1/2, -y+1/2, x+1/2'
 'x+1/2, z+1/2, -y+1/2'
 'y+1/2, x+1/2, -z+1/2'
 'z+1/2, y+1/2, -x+1/2'
 '-x, -y, -z'
 '-z, -x, -y'
 '-y, -z, -x'
 '-x, y, z'
 '-z, x, y'
 '-y, z, x'
 'x, -y, z'
 'z, -x, y'
 'y, -z, x'
 'x, y, -z'
 'z, x, -y'
 'y, z, -x'
 'x, z, y'
 'y, x, z'
 'z, y, x'
 'x, -z, -y'
 'y, -x, -z'
 'z, -y, -x'
 '-x, z, -y'
 '-y, x, -z'
 '-z, y, -x'
 '-x, -z, y'
 '-y, -x, z'
 '-z, -y, x'
 '-x+1/2, -y+1/2, -z+1/2'
 '-z+1/2, -x+1/2, -y+1/2'
 '-y+1/2, -z+1/2, -x+1/2'
 '-x+1/2, y+1/2, z+1/2'
 '-z+1/2, x+1/2, y+1/2'
 '-y+1/2, z+1/2, x+1/2'
 'x+1/2, -y+1/2, z+1/2'
 'z+1/2, -x+1/2, y+1/2'
 'y+1/2, -z+1/2, x+1/2'
 'x+1/2, y+1/2, -z+1/2'
 'z+1/2, x+1/2, -y+1/2'
 'y+1/2, z+1/2, -x+1/2'
 'x+1/2, z+1/2, y+1/2'
 'y+1/2, x+1/2, z+1/2'
 'z+1/2, y+1/2, x+1/2'
 'x+1/2, -z+1/2, -y+1/2'
 'y+1/2, -x+1/2, -z+1/2'
 'z+1/2, -y+1/2, -x+1/2'
 '-x+1/2, z+1/2, -y+1/2'
 '-y+1/2, x+1/2, -z+1/2'
 '-z+1/2, y+1/2, -x+1/2'
 '-x+1/2, -z+1/2, y+1/2'
 '-y+1/2, -x+1/2, z+1/2'
 '-z+1/2, -y+1/2, x+1/2'

_cell_length_a    45.0700
_cell_length_b    45.0700
_cell_length_c    45.0700
_cell_angle_alpha  90.000
_cell_angle_beta   90.000
_cell_angle_gamma  90.000

loop_
 _refln_index_h
 _refln_index_k
 _refln_index_l
 _refln_F_squared_meas
 _refln_F_squared_sigma
 _refln_F_calc
 _refln_phase_calc
1 1 2 13924.93 3097.51 30.59 180.0
0 2 2 91234.44 44767.28 112.75 180.0
0 1 3 11945.14 2647.37 4.93 180.0
1 2 3 8704.94 5918.43 91.24 180.0
0 3 3 19066.30 28772.14 272.80 180.0
2 3 3 4186.95 1112.00 5.38 180.0
0 0 4 2842.97 539.25 61.12 180.0
1 1 4 1297.47 1578.73 22.16 0.0
0 2 4 793.14 340.07 33.56 180.0
2 2 4 18375.42 2026.12 242.30 180.0
1 3 4 43718.30 2916.53 328.30 180.0
3 3 4 1567.32 292.41 11.12 180.0
0 4 4 8516776.00 1186219.75 1890.82 180.0
2 4 4 1201.34 368.54 32.24 180.0
4 4 4 1610.78 769.16 62.09 180.0
0 1 5 2769.96 398.60 53.74 180.0
1 2 5 2726.82 293.87 28.09 180.0
0 3 5 7061.66 733.23 87.53 180.0
2 3 5 98971.59 10783.64 393.84 0.0
1 4 5 1196875.00 78997.63 886.55 0.0
3 4 5 214.88 177.79 4.24 0.0
0 5 5 6479264.50 3178107.50 1562.83 180.0
2 5 5 915.98 316.65 45.70 180.0
4 5 5 768.11 601.95 21.11 0.0
0 0 6 3033.41 868.59 193.57 180.0
1 1 6 468.15 435.41 0.20 180.0
0 2 6 8752.72 1061.60 185.24 180.0
2 2 6 0.00 657.21 7.51 180.0
1 3 6 1034.94 176.79 33.94 0.0
3 3 6 18491.08 1816.05 173.76 0.0
0 4 6 4480.18 526.05 102.14 0.0
2 4 6 156131.45 10588.17 364.75 0.0
4 4 6 3033.91 387.79 31.50 0.0
1 5 6 79871.77 5985.10 256.73 180.0
3 5 6 1030.78 198.68 30.07 0.0
5 5 6 8897.86 1395.74 7.10 0.0
0 6 6 34166.26 8348.00 120.74 180.0
2 6 6 442.35 420.56 11.04 0.0
4 6 6 2770.72 431.15 42.88 180.0
6 6 6 3545.77 1239.72 29.50 180.0
0 1 7 27249.92 3460.71 267.80 180.0
1 2 7 742.53 244.68 5.74 0.0
0 3 7 9129.14 1057.10 143.41 0.0
2 3 7 1138.32 221.17 26.43 180.0
1 4 7 1152.60 179.64 3.01 0.0
3 4 7 151983.19 9387.80 354.88 0.0
0 5 7 1360.34 354.57 39.79 0.0
2 5 7 51623.65 2852.98 205.32 180.0
4 5 7 1686.40 276.35 25.03 0.0
1 6 7 3088.05 473.89 63.69 180.0
3 6 7 802.22 210.54 23.70 180.0
5 6 7 39403.93 2599.11 96.24 180.0
0 7 7 13043.79 5302.04 15.01 180.0
2 7 7 564.20 563.58 20.35 0.0
4 7 7 7245.39 558.51 35.77 0.0
6 7 7 13245.03 1309.93 34.33 0.0
0 0 8 2844136.00 440418.12 1515.47 180.0
1 1 8 3101.71 428.26 25.22 180.0
0 2 8 62867.08 13793.80 267.77 0.0
2 2 8 3335.43 597.00 15.08 0.0
1 3 8 334.64 183.16 6.12 180.0
3 3 8 15695.94 1864.91 41.36 0.0
0 4 8 2041.44 363.17 77.74 0.0
2 4 8 2270.45 275.42 29.56 0.0
4 4 8 1791766.50 159623.23 787.79 0.0
1 5 8 436.33 279.78 25.00 180.0
3 5 8 62047.66 4664.76 264.37 180.0
5 5 8 371918.56 33199.65 239.11 180.0
0 6 8 2117.57 371.16 38.06 0.0
2 6 8 3789.92 388.29 30.98 180.0
4 6 8 8242.18 674.13 55.54 0.0
6 6 8 45668.77 4474.84 26.81 180.0
1 7 8 2209.14 394.35 9.25 180.0
3 7 8 827.89 337.49 15.21 0.0
5 7 8 19923.92 1263.30 1.13 180.0
7 7 8 55088.23 6608.73 19.01 180.0
0 8 8 121228.20 13879.83 42.74 0.0
2 8 8 1022.44 388.07 41.96 180.0
4 8 8 1270.26 523.63 0.14 180.0
6 8 8 7465.51 685.88 24.90 180.0
8 8 8 330581.75 51205.19 3.20 180.0
0 1 9 848576.38 82855.25 765.13 0.0
1 2 9 1598.19 232.00 20.70 0.0
0 3 9 7569.62 993.86 49.37 0.0
2 3 9 4974.86 376.93 33.39 0.0
1 4 9 386.50 191.66 1.40 180.0
3 4 9 53547.73 3792.17 13.46 180.0
0 5 9 2403.06 455.17 45.06 0.0
2 5 9 701.47 292.87 24.71 0.0
4 5 9 189107.98 10752.20 390.93 180.0
1 6 9 1126.81 239.31 29.60 180.0
3 6 9 4570.39 329.25 71.25 180.0
5 6 9 116879.77 7589.37 19.21 180.0
0 7 9 9372.30 1151.03 9.70 0.0
2 7 9 2245.60 274.75 56.87 180.0
4 7 9 1303.73 253.51 15.72 180.0
6 7 9 35586.54 2322.65 1.03 180.0
1 8 9 1626.48 442.31 42.19 180.0
3 8 9 343.00 261.92 8.15 0.0
5 8 9 3720.47 318.91 7.84 180.0
7 8 9 36210.25 2320.65 14.91 180.0
0 9 9 1126198.75 133679.88 532.28 180.0
2 9 9 6136.34 785.02 39.90 0.0
4 9 9 915.74 283.16 0.27 0.0
6 9 9 3515.61 574.98 50.97 0.0
8 9 9 164226.41 13322.52 17.24 0.0
0 0 10 4200552.50 650297.81 1560.04 180.0
1 1 10 3887.49 695.74 44.58 180.0
0 2 10 109749.25 13804.40 302.98 0.0
2 2 10 4110.23 495.73 20.34 0.0
1 3 10 250.52 165.50 16.59 0.0
3 3 10 16414.64 2165.54 52.09 180.0
0 4 10 2612.66 516.90 76.23 0.0
2 4 10 1812.97 291.00 32.08 180.0
4 4 10 382617.91 40335.98 250.77 180.0
1 5 10 207.97 151.82 15.03 180.0
3 5 10 4658.17 388.10 76.25 0.0
5 5 10 1062250.50 94588.70 591.26 0.0
0 6 10 3055.24 484.02 51.50 0.0
2 6 10 576.29 163.27 25.84 0.0
4 6 10 27424.67 2253.26 191.34 180.0
6 6 10 21791.06 1703.28 18.78 180.0
1 7 10 1315.36 357.02 9.95 0.0
3 7 10 361.47 189.59 36.08 180.0
5 7 10 9293.62 646.57 1.63 180.0
7 7 10 10688.51 915.14 40.53 0.0
0 8 10 4617.15 849.25 98.81 0.0
2 8 10 3660.59 362.67 43.19 180.0
4 8 10 622.49 217.91 22.03 180.0
6 8 10 1553.70 162.17 29.37 0.0
8 8 10 6799.14 792.44 8.07 0.0
1 9 10 6830.57 719.30 0.86 0.0
3 9 10 195.42 261.55 8.62 180.0
5 9 10 2022.53 209.23 18.97 180.0
7 9 10 3404.38 303.62 25.06 180.0
9 9 10 158084.97 16341.26 44.94 0.0
0 10 10 171318.45 24212.12 8.43 180.0
2 10 10 10609.51 1193.47 4.27 180.0
4 10 10 642.24 280.88 33.60 0.0
6 10 10 376.57 263.01 9.11 180.0
8 10 10 21863.14 2623.05 27.45 0.0
10 10 10 75250.70 11681.25 54.98 0.0
0 1 11 54412.07 5301.72 234.26 180.0
1 2 11 1094.55 211.26 33.69 180.0
0 3 11 58192.40 12766.36 137.03 0.0
2 3 11 1179.05 175.53 29.07 0.0
1 4 11 0.00 220.30 17.52 0.0
3 4 11 64744.69 4617.54 152.09 180.0
0 5 11 5416.85 1106.10 63.75 0.0
2 5 11 4427.05 517.70 60.04 0.0
4 5 11 1764.20 335.03 13.44 0.0
1 6 11 510.24 270.84 14.28 180.0
3 6 11 597.62 156.95 18.14 0.0
5 6 11 50093.28 3268.40 187.04 0.0
0 7 11 702.44 396.88 74.67 0.0
2 7 11 0.00 334.17 4.63 0.0
4 7 11 8131.21 626.65 139.78 180.0
6 7 11 475.67 260.60 8.89 0.0
1 8 11 2599.09 438.20 61.67 0.0
3 8 11 369.60 219.04 33.65 180.0
5 8 11 3141.26 315.69 2.40 0.0
7 8 11 1334.22 209.96 17.44 180.0
0 9 11 260.09 341.06 39.61 180.0
2 9 11 3040.32 519.71 36.89 0.0
4 9 11 1289.26 208.58 5.45 180.0
6 9 11 4065.14 352.20 4.70 0.0
8 9 11 10157.64 667.51 20.92 180.0
1 10 11 2368.54 499.35 19.76 180.0
3 10 11 8645.75 769.79 62.08 0.0
5 10 11 1985.00 227.76 31.83 0.0
7 10 11 3187.88 348.36 13.05 0.0
9 10 11 9615.62 754.92 7.92 180.0
0 11 11 15367.10 2534.01 47.63 180.0
2 11 11 0.00 255.51 8.36 180.0
4 11 11 36084.14 3408.38 143.35 0.0
6 11 11 15.05 241.20 32.74 180.0
8 11 11 3387.45 442.79 8.74 0.0
10 11 11 2728.12 370.19 1.23 0.0
0 0 12 13032.72 2038.68 179.92 180.0
1 1 12 942.07 248.83 8.27 0.0
0 2 12 25958.99 3286.30 207.75 180.0
2 2 12 995.31 313.23 11.76 0.0
1 3 12 2374.16 262.88 17.22 180.0
3 3 12 25467.88 3747.03 47.76 180.0
0 4 12 50327.80 6351.65 174.45 0.0
2 4 12 72080.80 4419.77 204.45 180.0
4 4 12 1259.60 1013.18 24.56 0.0
1 5 12 6602.28 586.82 102.64 0.0
3 5 12 1123.29 577.66 0.87 180.0
5 5 12 828.40 371.32 22.87 180.0
0 6 12 13487.28 2146.36 142.74 0.0
2 6 12 356.04 188.35 0.44 0.0
4 6 12 3368.60 493.71 21.05 180.0
6 6 12 6455.29 672.45 82.24 0.0
1 7 12 6470.09 522.25 58.95 0.0
3 7 12 978.36 234.43 2.68 180.0
5 7 12 15693.38 1181.48 157.65 0.0
7 7 12 786.89 206.92 9.28 0.0
0 8 12 1078.39 325.91 43.08 180.0
2 8 12 1736.73 309.93 52.35 0.0
4 8 12 4451.47 459.16 90.54 180.0
6 8 12 2265.76 478.07 18.44 180.0
8 8 12 2634.06 273.01 46.32 180.0
1 9 12 1819.28 399.21 3.71 0.0
3 9 12 3050.26 611.60 34.18 0.0
5 9 12 10525.13 747.77 15.00 0.0
7 9 12 9842.90 627.86 41.14 0.0
9 9 12 1463.36 288.24 38.88 0.0
0 10 12 908.12 431.54 8.33 0.0
2 10 12 2818.21 367.11 43.20 180.0
4 10 12 64221.53 4792.46 199.08 0.0
6 10 12 2892.36 597.34 10.87 0.0
8 10 12 1410.00 206.86 14.50 0.0
10 10 12 438.39 330.34 7.42 180.0
1 11 12 1025.48 328.57 6.23 180.0
3 11 12 188.61 284.47 1.02 0.0
5 11 12 49744.06 3194.96 201.69 180.0
7 11 12 728.18 137.15 18.36 0.0
9 11 12 1834.00 328.32 27.40 0.0
11 11 12 491.92 345.47 8.73 0.0
0 12 12 19732.21 4505.01 86.42 180.0
2 12 12 104.58 341.08 21.20 0.0
4 12 12 1154.63 512.83 25.82 0.0
6 12 12 3761.40 591.93 75.49 180.0
8 12 12 1901.84 377.00 33.34 180.0
10 12 12 911.41 340.34 20.70 0.0
12 12 12 1072.95 905.38 0.40 0.0
0 1 13 1476.29 267.61 40.55 180.0
1 2 13 695.75 183.75 3.39 0.0
0 3 13 33941.19 3721.34 127.72 180.0
2 3 13 111545.70 8589.13 281.01 180.0
1 4 13 590082.00 42581.02 553.24 180.0
3 4 13 1858.40 483.34 32.79 180.0
0 5 13 2476499.75 383486.62 976.77 0.0
2 5 13 1884.58 430.53 12.83 180.0
4 5 13 972.50 445.49 10.89 0.0
1 6 13 75375.30 5951.79 262.16 0.0
3 6 13 3172.07 516.83 15.70 0.0
5 6 13 846.86 234.87 5.91 0.0
0 7 13 1589.55 497.85 22.66 180.0
2 7 13 32494.35 1905.44 201.82 0.0
4 7 13 11747.18 1014.54 7.90 0.0
6 7 13 17671.92 1312.99 118.90 0.0
1 8 13 88.75 315.28 20.35 0.0
3 8 13 24968.72 1467.52 171.65 0.0
5 8 13 77379.15 6783.05 270.94 0.0
7 8 13 7531.46 612.03 13.11 180.0
0 9 13 0.00 1503.02 41.78 180.0
2 9 13 1403.28 247.68 24.58 180.0
4 9 13 94173.35 5030.14 242.21 0.0
6 9 13 54465.55 3965.39 45.49 180.0
8 9 13 1693.84 157.13 4.46 0.0
1 10 13 555.30 350.59 1.89 180.0
3 10 13 20729.40 1308.56 73.35 180.0
5 10 13 237287.94 14625.88 382.55 180.0
7 10 13 2953.87 286.93 7.79 180.0
9 10 13 818.97 158.29 4.11 180.0
0 11 13 0.00 434.63 22.93 180.0
2 11 13 4719.57 943.22 49.48 180.0
4 11 13 3458.34 494.21 27.20 0.0
6 11 13 10984.32 889.37 138.65 180.0
8 11 13 1958.95 201.99 22.13 180.0
10 11 13 1014.64 241.92 17.17 0.0
1 12 13 2131.69 610.42 64.90 180.0
3 12 13 1331.12 354.50 2.81 180.0
5 12 13 156.95 203.10 7.77 180.0
7 12 13 7963.51 525.43 120.31 180.0
9 12 13 5223.38 967.47 9.04 180.0
11 12 13 3395.05 355.70 15.13 0.0
0 13 13 187210.62 25826.51 226.01 180.0
2 13 13 1218.98 450.51 26.11 0.0
4 13 13 483.79 669.62 12.98 0.0
6 13 13 123.78 312.35 3.29 180.0
8 13 13 34767.40 2661.69 171.91 180.0
10 13 13 16037.01 1511.91 84.24 0.0
12 13 13 706.84 322.09 4.33 0.0
0 0 14 2586.44 570.79 58.99 180.0
1 1 14 388.28 209.82 26.00 0.0
0 2 14 1688.86 307.90 43.01 180.0
2 2 14 69211.84 8717.55 172.96 0.0
1 3 14 120259.33 10651.19 287.30 0.0
3 3 14 1447.32 1014.58 28.96 180.0
0 4 14 2757054.25 603994.69 886.07 0.0
2 4 14 193.10 601.24 15.18 180.0
4 4 14 336.54 614.66 23.02 180.0
1 5 14 371223.66 32678.13 457.50 180.0
3 5 14 953.38 361.21 5.37 0.0
5 5 14 2034.94 559.82 1.22 0.0
0 6 14 17354.70 2216.99 78.17 180.0
2 6 14 62904.16 4777.02 179.67 180.0
4 6 14 1221.24 411.25 2.40 180.0
6 6 14 5099.93 690.19 32.14 0.0
1 7 14 866.35 341.82 10.79 0.0
3 7 14 44251.74 3647.68 172.33 180.0
5 7 14 5910.83 829.13 26.50 0.0
7 7 14 12586.50 1184.82 77.41 180.0
0 8 14 8.79 348.16 3.78 180.0
2 8 14 2096.57 395.78 2.36 0.0
4 8 14 245489.77 16261.19 352.44 180.0
6 8 14 22079.75 1708.49 145.40 180.0
8 8 14 698.42 183.09 3.59 180.0
1 9 14 354.16 230.24 13.47 0.0
3 9 14 29919.73 1905.23 48.93 180.0
5 9 14 58994.20 3790.22 162.05 0.0
7 9 14 1493.76 204.28 13.61 180.0
9 9 14 927.14 191.53 30.00 180.0
0 10 14 383.76 563.79 20.36 180.0
2 10 14 1565.26 350.05 9.04 180.0
4 10 14 10515.21 764.95 175.30 0.0
6 10 14 3666.20 349.64 67.26 0.0
8 10 14 144.97 109.80 22.92 180.0
10 10 14 956.77 253.45 12.27 0.0
1 11 14 16.41 300.97 20.13 180.0
3 11 14 1602.22 350.10 56.15 0.0
5 11 14 2766.45 401.66 12.43 0.0
7 11 14 1608.90 203.10 39.19 0.0
9 11 14 553.08 150.51 11.54 180.0
11 11 14 839.79 386.58 30.24 180.0
0 12 14 917.64 958.88 46.88 180.0
2 12 14 876.39 470.80 51.36 0.0
4 12 14 173.63 268.32 4.43 0.0
6 12 14 595.36 221.34 2.07 0.0
8 12 14 2400.09 300.10 40.28 0.0
10 12 14 1684.67 392.13 27.07 180.0
12 12 14 464.51 521.45 9.52 180.0
1 13 14 407.67 839.25 83.75 0.0
3 13 14 238.33 334.40 4.82 0.0
5 13 14 441.96 390.78 4.72 180.0
7 13 14 499.76 488.14 17.13 0.0
9 13 14 26698.04 1662.20 139.38 0.0
11 13 14 1465.23 286.64 11.82 0.0
13 13 14 0.00 345.46 4.59 0.0
0 14 14 105188.44 14741.10 12.06 180.0
2 14 14 171.61 529.76 9.98 0.0
4 14 14 378.74 577.19 16.37 0.0
6 14 14 361.87 267.08 15.21 180.0
8 14 14 16941.16 3099.58 126.08 0.0
10 14 14 6189.77 1223.85 118.07 180.0
12 14 14 651.58 439.53 14.95 0.0
14 14 14 0.00 540.03 7.72 0.0
0 1 15 29.10 156.37 13.80 180.0
1 2 15 2005.58 245.04 61.20 0.0
0 3 15 8897.43 1000.21 71.46 0.0
2 3 15 327.39 163.39 2.72 180.0
1 4 15 12266.41 1288.91 66.29 0.0
3 4 15 0.00 155.14 13.00 0.0
0 5 15 3964.13 1087.17 75.89 0.0
2 5 15 30505.02 2319.25 116.28 180.0
4 5 15 292.95 262.15 0.31 180.0
1 6 15 545.14 315.72 13.92 0.0
3 6 15 5236.00 715.04 87.80 180.0
5 6 15 0.00 282.45 2.15 180.0
0 7 15 410.28 1023.32 27.85 180.0
2 7 15 724.37 366.63 11.18 180.0
4 7 15 27031.60 1704.77 134.85 180.0
6 7 15 584.78 511.98 18.14 180.0
1 8 15 108.31 222.26 20.58 180.0
3 8 15 1709.86 356.31 20.83 0.0
5 8 15 29530.75 2355.79 141.47 0.0
7 8 15 1597.16 236.17 38.64 180.0
0 9 15 174.89 338.87 41.48 180.0
2 9 15 2906.95 348.60 40.74 0.0
4 9 15 4729.62 470.82 32.86 0.0
6 9 15 2755.81 549.44 13.08 180.0
8 9 15 856.00 212.60 19.89 0.0
1 10 15 473.35 192.17 20.15 180.0
3 10 15 810.84 262.09 23.40 180.0
5 10 15 1472.13 274.31 40.69 180.0
7 10 15 610.01 208.47 11.82 180.0
9 10 15 437.78 149.05 21.70 0.0
0 11 15 292.91 585.32 20.54 180.0
2 11 15 183.06 398.67 27.89 0.0
4 11 15 829.41 272.76 55.77 0.0
6 11 15 350.90 134.28 2.59 180.0
8 11 15 628.63 151.75 13.74 0.0
10 11 15 582.61 151.90 18.18 180.0
1 12 15 172.54 300.12 22.46 180.0
3 12 15 564.64 278.95 20.24 0.0
5 12 15 0.00 217.19 13.14 180.0
7 12 15 670.79 267.44 4.07 180.0
9 12 15 5206.93 417.53 4.86 180.0
11 12 15 349.33 234.90 9.96 180.0
0 13 15 1778.24 1236.79 1.99 0.0
2 13 15 109.11 642.68 2.36 180.0
4 13 15 391.76 296.44 0.96 180.0
6 13 15 540.58 314.25 7.39 180.0
8 13 15 919.12 313.87 25.28 180.0
10 13 15 1469.89 345.31 47.24 0.0
12 13 15 915.64 239.16 9.07 0.0
1 14 15 1594.94 534.61 6.94 0.0
3 14 15 278.00 623.65 1.96 180.0
5 14 15 222.54 383.46 8.83 180.0
7 14 15 2764.93 337.12 32.30 0.0
9 14 15 2259.06 315.84 9.86 180.0
11 14 15 122.74 215.47 33.34 180.0
13 14 15 153.09 252.23 19.21 180.0
0 15 15 11873.37 3158.14 24.82 0.0
2 15 15 361.78 488.59 9.43 0.0
4 15 15 0.00 575.06 2.87 180.0
6 15 15 1507.54 525.97 37.38 0.0
8 15 15 485.44 318.76 7.10 180.0
10 15 15 1572.14 360.99 9.41 180.0
12 15 15 539.21 529.75 23.25 180.0
14 15 15 0.00 346.98 3.30 180.0
0 0 16 23774.66 5233.33 89.09 0.0
1 1 16 425.14 220.40 10.47 180.0
0 2 16 888.89 169.79 27.87 0.0
2 2 16 0.00 162.01 3.14 180.0
1 3 16 1556.47 173.05 0.61 180.0
3 3 16 832.46 584.51 1.06 0.0
0 4 16 40.42 301.42 8.83 0.0
2 4 16 3843.29 426.08 78.36 0.0
4 4 16 1673.87 712.58 54.76 180.0
1 5 16 185.76 161.25 6.53 0.0
3 5 16 10741.61 1563.28 91.34 180.0
5 5 16 472.47 689.21 47.42 180.0
0 6 16 31.23 270.56 14.49 0.0
2 6 16 255.42 240.50 7.23 180.0
4 6 16 15899.30 1502.17 53.11 180.0
6 6 16 465.60 444.69 18.94 0.0
1 7 16 235.48 263.39 8.51 0.0
3 7 16 115.27 299.15 23.80 180.0
5 7 16 5834.60 1017.86 59.24 0.0
7 7 16 144.32 607.82 10.88 180.0
0 8 16 617.00 346.85 12.14 0.0
2 8 16 572.89 368.11 16.68 0.0
4 8 16 411.97 383.82 20.84 0.0
6 8 16 1734.20 278.50 50.87 0.0
8 8 16 17030.30 1597.69 56.86 180.0
1 9 16 1200.51 449.18 5.25 0.0
3 9 16 793.61 323.54 25.33 180.0
5 9 16 1483.07 346.66 15.99 0.0
7 9 16 4680.60 559.59 4.82 180.0
9 9 16 4044.38 616.31 35.89 0.0
0 10 16 729.74 404.16 31.82 180.0
2 10 16 501.55 317.49 20.70 180.0
4 10 16 149.25 350.17 4.32 180.0
6 10 16 473.53 208.75 14.94 0.0
8 10 16 1386.12 288.37 57.98 180.0
10 10 16 2156.87 282.01 49.13 180.0
1 11 16 752.51 343.47 29.59 0.0
3 11 16 449.51 306.98 17.57 180.0
5 11 16 494.28 290.42 34.92 180.0
7 11 16 148.16 203.03 2.40 180.0
9 11 16 7328.87 462.71 22.93 0.0
11 11 16 355.64 208.82 6.25 180.0
0 12 16 0.00 576.27 14.89 0.0
2 12 16 436.81 454.52 2.45 180.0
4 12 16 1900.66 806.43 20.11 0.0
6 12 16 491.70 536.96 2.68 180.0
8 12 16 0.00 212.59 19.10 0.0
10 12 16 202.53 146.52 5.88 0.0
12 12 16 169.78 259.88 20.23 0.0
1 13 16 277.60 510.70 10.88 180.0
3 13 16 254.18 551.83 10.82 0.0
5 13 16 1219.35 692.26 5.63 180.0
7 13 16 1020.32 410.14 6.05 180.0
9 13 16 705.75 242.44 11.56 180.0
11 13 16 730.43 179.09 29.30 0.0
13 13 16 1889.18 431.75 2.61 180.0
0 14 16 1002.20 927.67 4.64 180.0
2 14 16 1145.85 400.72 27.40 0.0
4 14 16 385.42 387.70 9.47 180.0
6 14 16 3672.14 582.99 42.65 0.0
8 14 16 640.40 205.09 12.90 0.0
10 14 16 199.50 184.39 0.98 180.0
12 14 16 358.77 194.53 37.32 180.0
14 14 16 1089.21 455.96 20.42 180.0
1 15 16 247.53 441.81 15.26 0.0
3 15 16 648.85 529.14 9.30 0.0
5 15 16 4992.16 1147.43 56.03 0.0
7 15 16 252.65 245.19 6.04 0.0
9 15 16 1065.11 134.68 4.80 0.0
11 15 16 428.50 192.95 4.78 180.0
13 15 16 1382.64 453.09 27.86 180.0
15 15 16 43.24 391.55 9.94 0.0
0 16 16 3941.37 5824.49 46.97 0.0
2 16 16 527.34 490.25 5.81 180.0
4 16 16 1275.82 981.13 99.89 180.0
6 16 16 0.00 982.85 16.03 180.0
8 16 16 553.30 330.47 11.95 0.0
10 16 16 1537.30 393.11 10.71 180.0
12 16 16 875.31 301.45 4.56 0.0
14 16 16 402.40 362.64 23.07 0.0
16 16 16 878.17 575.22 14.05 180.0
0 1 17 6992.43 689.32 40.10 180.0
1 2 17 1070.72 150.07 36.48 0.0
0 3 17 559.89 223.81 7.16 0.0
2 3 17 374.39 549.95 2.48 0.0
1 4 17 71.22 169.23 3.52 0.0
3 4 17 3029.38 663.45 35.24 0.0
0 5 17 0.00 348.60 27.64 0.0
2 5 17 504.94 151.32 28.38 180.0
4 5 17 32552.41 3014.42 150.49 180.0
1 6 17 136.10 231.69 2.13 180.0
3 6 17 370.00 478.94 37.31 0.0
5 6 17 5350.07 1183.67 79.96 0.0
0 7 17 0.00 303.92 22.11 0.0
2 7 17 100.01 454.13 8.88 180.0
4 7 17 722.65 407.07 4.38 0.0
6 7 17 925.09 1092.13 7.82 180.0
1 8 17 1081.40 787.52 17.94 0.0
3 8 17 125.46 259.42 25.82 0.0
5 8 17 447.83 256.93 14.13 180.0
7 8 17 818.39 828.40 50.12 0.0
0 9 17 1741.08 1083.94 41.78 180.0
2 9 17 1413.14 364.50 0.22 0.0
4 9 17 312.05 334.05 27.35 180.0
6 9 17 509.32 437.65 14.26 180.0
8 9 17 18624.51 1445.62 26.92 180.0
1 10 17 1684.14 691.84 33.47 180.0
3 10 17 378.97 338.29 16.93 0.0
5 10 17 298.60 297.14 17.58 0.0
7 10 17 269.06 408.55 11.03 0.0
9 10 17 15339.04 1536.48 28.31 180.0
0 11 17 228.09 653.70 10.99 0.0
2 11 17 356.20 396.61 22.38 180.0
4 11 17 427.27 166.81 12.27 0.0
6 11 17 243.25 342.87 33.70 180.0
8 11 17 783.52 279.20 15.97 0.0
10 11 17 224.07 166.21 13.91 0.0
1 12 17 224.59 441.47 0.16 180.0
3 12 17 484.57 547.24 3.91 0.0
5 12 17 1674.72 549.35 20.59 180.0
7 12 17 309.30 269.96 21.88 180.0
9 12 17 203.02 177.90 20.99 180.0
11 12 17 310.97 148.17 12.85 180.0
0 13 17 1069.76 1001.72 41.50 0.0
2 13 17 1025.69 454.57 2.55 0.0
4 13 17 8449.11 1050.21 53.37 180.0
6 13 17 3409.41 659.35 6.45 0.0
8 13 17 206.23 307.67 0.83 0.0
10 13 17 36.16 117.24 7.16 0.0
12 13 17 2754.62 309.48 23.55 0.0
1 14 17 0.00 386.12 13.65 0.0
3 14 17 706.75 773.83 48.17 0.0
5 14 17 37731.08 3088.88 79.34 0.0
7 14 17 668.06 494.27 5.64 0.0
9 14 17 187.94 239.47 3.64 0.0
11 14 17 393.30 213.91 2.25 180.0
13 14 17 4879.92 598.98 92.74 180.0
0 15 17 416.48 875.99 5.65 180.0
2 15 17 183.27 389.82 23.68 0.0
4 15 17 5474.64 1047.23 59.22 180.0
6 15 17 171.77 310.42 7.22 0.0
8 15 17 92.64 195.92 1.10 0.0
10 15 17 147.57 161.42 5.36 180.0
12 15 17 662.46 488.48 9.11 180.0
14 15 17 967.71 243.67 36.98 0.0
1 16 17 352.73 778.43 16.23 0.0
3 16 17 0.00 533.99 11.10 180.0
5 16 17 0.00 487.91 19.28 0.0
7 16 17 223.05 215.47 0.54 0.0
9 16 17 963.69 196.44 10.98 180.0
11 16 17 1059.96 256.08 6.78 0.0
13 16 17 909.69 256.66 3.09 180.0
15 16 17 0.00 251.39 1.38 0.0
0 17 17 32845.59 10863.71 95.18 0.0
2 17 17 0.00 435.14 29.59 180.0
4 17 17 82.32 546.46 2.96 180.0
6 17 17 309.72 1208.96 5.04 0.0
8 17 17 1410.91 797.66 8.96 0.0
10 17 17 8162.31 1295.85 15.61 180.0
12 17 17 827.24 514.78 19.56 0.0
14 17 17 93.44 398.57 4.05 0.0
16 17 17 594.79 347.01 24.84 0.0
1 1 18 31456.01 3449.61 161.49 0.0
0 2 18 14159.86 1400.14 66.84 180.0
2 2 18 11314.37 1250.44 60.26 0.0
1 3 18 232.16 133.09 12.84 180.0
3 3 18 23935.99 3039.75 35.66 0.0
0 4 18 0.00 278.13 10.50 180.0
2 4 18 676.91 183.94 20.92 0.0
4 4 18 21443.54 4780.10 20.97 180.0
1 5 18 513.61 163.77 17.59 180.0
3 5 18 4195.15 815.46 20.04 180.0
5 5 18 173925.38 24447.04 2.54 0.0
0 6 18 917.38 709.33 45.30 180.0
2 6 18 1452.52 329.00 50.14 180.0
4 6 18 2466.54 1019.59 32.32 0.0
6 6 18 66486.66 11435.37 38.75 0.0
1 7 18 3559.97 600.59 65.67 180.0
3 7 18 1002.34 342.04 1.37 0.0
5 7 18 0.00 1008.30 14.03 0.0
7 7 18 48824.19 6080.75 13.41 0.0
0 8 18 32061.47 3839.93 151.56 180.0
2 8 18 1181.69 709.26 62.30 0.0
4 8 18 430.32 353.42 13.02 0.0
6 8 18 0.00 593.18 24.92 0.0
8 8 18 125651.21 14021.33 61.15 0.0
1 9 18 36558.14 3869.38 172.42 0.0
3 9 18 663.56 221.79 26.49 0.0
5 9 18 691.63 475.50 39.60 0.0
7 9 18 125.22 499.17 6.64 0.0
9 9 18 30668.74 3236.42 341.56 180.0
0 10 18 39380.41 5607.83 133.68 180.0
2 10 18 1514.17 372.56 58.15 0.0
4 10 18 372.21 364.28 5.70 0.0
6 10 18 307.94 367.15 7.59 0.0
8 10 18 3868.95 451.28 39.80 0.0
10 10 18 72577.80 6421.67 47.36 0.0
1 11 18 1123.69 553.44 49.71 180.0
3 11 18 1145.62 375.19 27.59 0.0
5 11 18 498.67 583.13 26.25 0.0
7 11 18 2974.67 388.62 20.10 0.0
9 11 18 461.53 172.09 14.07 180.0
11 11 18 22258.40 1748.09 2.94 0.0
0 12 18 324.10 731.22 17.55 180.0
2 12 18 764.47 579.95 47.91 180.0
4 12 18 2519.78 738.13 78.67 0.0
6 12 18 5651.55 642.94 34.41 0.0
8 12 18 87.85 170.36 6.79 0.0
10 12 18 375.70 115.63 5.64 180.0
12 12 18 18946.29 1720.70 33.20 0.0
1 13 18 0.00 339.54 34.00 180.0
3 13 18 3342.80 1116.21 64.93 180.0
5 13 18 81279.61 4765.86 68.90 180.0
7 13 18 224.00 478.65 13.38 180.0
9 13 18 29.16 259.96 6.55 180.0
11 13 18 0.00 135.06 0.26 180.0
13 13 18 42471.45 4099.76 123.77 0.0
0 14 18 0.00 465.80 5.70 180.0
2 14 18 0.00 495.40 25.19 180.0
4 14 18 91789.12 6114.09 136.45 180.0
6 14 18 2171.31 687.93 13.62 180.0
8 14 18 229.98 183.59 6.23 180.0
10 14 18 236.57 142.21 2.16 180.0
12 14 18 480.80 214.72 6.04 0.0
14 14 18 2403.72 634.59 127.84 0.0
1 15 18 0.00 465.21 1.27 0.0
3 15 18 1330.92 534.28 1.67 180.0
5 15 18 420.71 332.26 42.64 0.0
7 15 18 1185.85 537.99 7.63 0.0
9 15 18 416.01 197.44 3.86 0.0
11 15 18 497.20 282.35 4.13 180.0
13 15 18 5613.67 661.26 7.43 0.0
15 15 18 1125.01 562.50 18.87 0.0
0 16 18 0.00 884.73 25.14 180.0
2 16 18 655.51 566.42 29.02 180.0
4 16 18 38.55 281.16 9.88 0.0
6 16 18 521.54 320.00 7.45 180.0
8 16 18 0.00 222.90 15.75 0.0
10 16 18 812.87 287.48 14.82 0.0
12 16 18 2956.19 360.79 12.43 180.0
14 16 18 189.77 218.29 1.15 0.0
16 16 18 606.09 611.97 14.29 0.0
1 17 18 0.00 527.17 30.33 180.0
3 17 18 93.04 432.68 7.57 180.0
5 17 18 70.01 301.71 0.37 0.0
7 17 18 545.64 406.62 7.44 180.0
9 17 18 1424.48 547.77 20.10 0.0
11 17 18 6815.40 706.50 18.60 180.0
13 17 18 294.39 379.02 1.04 0.0
15 17 18 0.00 262.81 0.45 0.0
17 17 18 6.31 485.35 11.44 0.0
0 18 18 42219.18 40430.44 460.86 0.0
2 18 18 0.00 486.95 35.48 0.0
4 18 18 210.75 574.80 19.27 0.0
6 18 18 44.51 588.65 0.03 0.0
8 18 18 33475.25 3390.47 81.04 180.0
10 18 18 105047.64 9280.14 112.22 180.0
12 18 18 160.60 464.39 18.53 180.0
14 18 18 39.58 428.12 5.16 180.0
16 18 18 185.88 304.12 4.05 180.0
0 1 19 8519.49 854.01 112.70 180.0
1 2 19 2435.88 218.84 49.76 0.0
0 3 19 1595.14 596.54 8.93 0.0
2 3 19 743.77 331.96 5.98 0.0
1 4 19 0.00 172.03 3.79 180.0
3 4 19 1836.52 263.50 50.65 0.0
0 5 19 272.91 500.39 21.92 180.0
2 5 19 479.56 181.56 23.94 180.0
4 5 19 2478.32 818.60 31.81 180.0
1 6 19 465.26 396.11 1.16 0.0
3 6 19 462.32 326.32 33.98 0.0
5 6 19 2776.62 1233.47 1.83 180.0
0 7 19 1082.95 477.29 10.18 0.0
2 7 19 126.69 425.99 11.26 180.0
4 7 19 1330.10 230.96 9.33 180.0
6 7 19 215.44 559.16 12.80 0.0
1 8 19 676.47 519.97 26.27 180.0
3 8 19 595.41 343.19 0.34 0.0
5 8 19 647.19 361.82 12.38 180.0
7 8 19 231.42 624.81 13.67 0.0
0 9 19 2223.03 1460.48 28.89 180.0
2 9 19 488.81 372.44 26.75 180.0
4 9 19 250.29 584.41 19.50 0.0
6 9 19 0.00 450.51 26.49 180.0
8 9 19 15089.05 1989.95 18.95 180.0
1 10 19 1700.36 422.80 15.86 0.0
3 10 19 100.63 367.20 30.74 0.0
5 10 19 447.07 468.72 3.98 0.0
7 10 19 659.16 425.52 9.10 0.0
9 10 19 20364.93 1637.87 6.66 0.0
0 11 19 407.78 439.63 38.15 0.0
2 11 19 724.56 577.67 17.11 180.0
4 11 19 563.89 528.36 2.33 0.0
6 11 19 561.87 331.69 4.98 0.0
8 11 19 53.98 220.80 27.16 0.0
10 11 19 0.00 349.52 19.06 0.0
1 12 19 0.00 483.83 14.27 180.0
3 12 19 1508.51 1420.12 6.36 0.0
5 12 19 345.64 387.89 32.66 180.0
7 12 19 420.93 242.13 17.89 0.0
9 12 19 239.26 152.53 23.33 180.0
11 12 19 94.27 117.53 7.63 0.0
0 13 19 1137.93 1899.84 32.08 0.0
2 13 19 1294.06 14143.54 6.99 0.0
4 13 19 47950.93 3404.31 41.62 0.0
6 13 19 787.64 441.00 58.01 0.0
8 13 19 250.38 156.98 1.67 0.0
10 13 19 209.27 160.78 4.20 0.0
12 13 19 1732.59 188.64 35.79 0.0
1 14 19 377.70 530.45 0.25 180.0
3 14 19 11337.11 1510.33 15.53 180.0
5 14 19 7208.07 1433.99 63.32 180.0
7 14 19 344.45 409.14 4.76 0.0
9 14 19 4.57 376.49 6.37 0.0
11 14 19 223.77 137.55 22.58 0.0
13 14 19 4321.78 382.28 84.79 180.0
0 15 19 0.00 521.66 14.80 0.0
2 15 19 681.33 341.34 38.65 180.0
4 15 19 1698.62 375.42 27.19 180.0
6 15 19 951.70 359.31 4.05 0.0
8 15 19 361.10 360.08 7.64 180.0
10 15 19 0.00 220.93 5.80 180.0
12 15 19 683.23 190.29 2.92 0.0
14 15 19 791.08 234.07 20.72 0.0
1 16 19 455.05 340.76 1.31 180.0
3 16 19 0.00 340.33 16.73 180.0
5 16 19 220.47 317.91 12.92 0.0
7 16 19 775.70 420.52 0.98 180.0
9 16 19 908.37 382.59 17.89 180.0
11 16 19 763.35 244.24 4.52 180.0
13 16 19 596.45 190.03 1.86 0.0
15 16 19 246.77 202.40 4.61 0.0
0 17 19 2212.11 1822.51 15.92 0.0
2 17 19 205.87 405.93 10.54 180.0
4 17 19 0.00 283.55 1.23 0.0
6 17 19 0.00 311.69 6.09 0.0
8 17 19 3825.77 642.11 9.86 0.0
10 17 19 1593.81 438.40 1.35 0.0
12 17 19 357.44 206.03 4.45 180.0
14 17 19 0.00 221.38 11.01 0.0
16 17 19 0.00 221.52 0.71 180.0
1 18 19 0.00 458.40 14.66 180.0
3 18 19 423.69 790.03 0.21 0.0
5 18 19 94.04 347.86 5.90 180.0
7 18 19 130.14 447.11 19.04 180.0
9 18 19 10511.99 854.37 46.08 0.0
11 18 19 3311.58 465.18 19.00 180.0
13 18 19 168.98 195.95 0.46 180.0
15 18 19 0.00 258.64 0.07 180.0
0 19 19 7857.89 2320.22 4.00 0.0
2 19 19 0.00 860.57 23.64 0.0
4 19 19 153.58 743.99 8.15 180.0
6 19 19 27.25 584.76 4.58 0.0
8 19 19 3586.50 840.65 9.35 180.0
10 19 19 1400.12 559.13 1.63 0.0
12 19 19 56.03 175.69 7.04 180.0
14 19 19 0.00 264.59 10.11 180.0
0 0 20 42815.12 9403.34 188.40 0.0
1 1 20 14204.08 1552.36 108.81 180.0
0 2 20 1971.11 264.93 64.43 180.0
2 2 20 0.00 198.98 4.50 180.0
1 3 20 2582.17 318.31 54.51 0.0
3 3 20 487.36 194.83 9.81 0.0
0 4 20 2711.33 438.72 50.60 180.0
2 4 20 1420.47 352.45 31.92 0.0
4 4 20 5663.43 1243.89 35.25 180.0
1 5 20 586.87 171.88 16.24 0.0
3 5 20 1850.20 616.65 29.93 0.0
5 5 20 10894.67 1727.21 24.21 180.0
0 6 20 2230.78 510.69 40.47 180.0
2 6 20 252.04 316.19 13.27 180.0
4 6 20 516.81 384.06 17.71 0.0
6 6 20 814.88 1299.14 6.72 0.0
1 7 20 652.74 409.68 23.72 0.0
3 7 20 112.11 406.73 8.18 180.0
5 7 20 2675.60 866.75 0.41 180.0
7 7 20 7.32 686.27 6.96 0.0
0 8 20 946.11 1445.91 6.95 180.0
2 8 20 311.89 376.92 8.60 180.0
4 8 20 1105.23 668.99 7.00 0.0
6 8 20 267.01 823.89 12.87 0.0
8 8 20 1311.56 1250.28 12.82 180.0
1 9 20 523.36 560.47 18.07 0.0
3 9 20 762.85 558.78 33.97 180.0
5 9 20 868.56 595.01 12.34 0.0
7 9 20 1667.01 947.49 16.48 180.0
9 9 20 1790.98 450.42 4.72 180.0
0 10 20 2209.04 754.85 11.07 180.0
2 10 20 358.03 505.80 13.81 0.0
4 10 20 998.29 330.99 22.53 180.0
6 10 20 530.30 294.96 18.62 0.0
8 10 20 0.00 354.69 30.84 180.0
10 10 20 4089.11 1062.08 29.56 180.0
1 11 20 89.21 458.88 2.39 0.0
3 11 20 0.00 559.94 27.98 180.0
5 11 20 625.75 460.26 29.37 180.0
7 11 20 0.00 490.31 3.31 0.0
9 11 20 4560.61 725.52 2.63 0.0
11 11 20 147.78 212.33 5.35 0.0
0 12 20 0.00 591.64 39.96 0.0
2 12 20 589.58 996.97 3.16 0.0
4 12 20 2624.40 865.91 23.89 0.0
6 12 20 303.57 536.85 4.86 0.0
8 12 20 349.46 425.26 18.68 0.0
10 12 20 478.86 144.39 17.10 0.0
12 12 20 233.03 283.86 5.46 180.0
1 13 20 704.66 1450.99 0.35 180.0
3 13 20 9573.86 1589.71 29.69 0.0
5 13 20 639.10 347.05 13.25 180.0
7 13 20 420.12 423.08 29.26 0.0
9 13 20 308.75 173.07 6.49 180.0
11 13 20 449.23 240.62 6.04 0.0
13 13 20 1589.78 269.08 1.61 180.0
0 14 20 0.00 1581.71 45.00 0.0
2 14 20 1588.90 1490.00 16.83 180.0
4 14 20 0.00 254.78 5.21 180.0
6 14 20 559.85 282.16 23.60 180.0
8 14 20 738.34 256.15 18.28 0.0
10 14 20 544.41 227.50 8.33 180.0
12 14 20 1103.72 205.26 17.86 180.0
14 14 20 194.06 440.69 2.49 180.0
1 15 20 1362.70 468.29 16.22 180.0
3 15 20 253.71 431.40 3.37 180.0
5 15 20 1306.83 1815.79 1.86 180.0
7 15 20 612.90 357.10 8.30 0.0
9 15 20 620.95 246.05 10.19 180.0
11 15 20 0.00 159.52 3.21 0.0
13 15 20 577.17 171.85 21.87 180.0
15 15 20 0.00 305.38 1.97 0.0
0 16 20 0.00 448.28 13.17 0.0
2 16 20 0.00 324.72 9.06 0.0
4 16 20 463.69 305.18 16.91 180.0
6 16 20 424.04 583.62 3.33 180.0
8 16 20 1065.51 337.35 7.06 0.0
10 16 20 153.33 178.49 4.68 0.0
12 16 20 278.40 149.27 4.64 180.0
14 16 20 186.45 179.13 19.00 0.0
16 16 20 0.00 293.31 5.13 180.0
1 17 20 572.65 649.45 2.38 180.0
3 17 20 132.43 420.86 3.63 180.0
5 17 20 0.00 406.98 3.70 180.0
7 17 20 389.92 316.54 3.17 0.0
9 17 20 569.51 235.59 15.07 0.0
11 17 20 0.00 335.82 2.53 0.0
13 17 20 144.37 213.66 0.21 180.0
15 17 20 7.54 198.95 6.42 0.0
0 18 20 107.16 1100.34 8.71 180.0
2 18 20 0.00 608.22 5.23 180.0
4 18 20 1034.73 471.21 3.23 180.0
6 18 20 0.00 313.22 7.34 180.0
8 18 20 710.28 457.56 8.47 0.0
10 18 20 562.82 351.91 17.54 0.0
12 18 20 1811.38 341.77 22.80 180.0
14 18 20 0.00 206.58 3.70 180.0
1 19 20 282.86 343.95 5.16 0.0
3 19 20 0.00 562.78 0.23 0.0
5 19 20 508.30 298.79 5.93 0.0
7 19 20 506.34 346.77 1.02 0.0
9 19 20 277.95 209.82 2.71 180.0
11 19 20 859.80 208.18 2.57 180.0
13 19 20 319.18 372.97 0.98 0.0
0 20 20 2799.32 1404.47 8.10 180.0
2 20 20 15.57 469.83 8.71 180.0
4 20 20 378.19 651.85 8.05 0.0
6 20 20 109.50 573.34 4.82 180.0
8 20 20 544.26 658.89 6.41 0.0
10 20 20 0.00 356.74 7.75 0.0
0 1 21 3486.59 487.66 33.24 0.0
1 2 21 5165.55 522.24 72.86 180.0
0 3 21 1273.57 408.72 58.34 180.0
2 3 21 701.92 173.83 7.53 0.0
1 4 21 6147.92 526.61 75.55 0.0
3 4 21 1140.54 333.52 0.46 180.0
0 5 21 14636.12 1888.25 68.36 180.0
2 5 21 1607.01 232.34 33.04 0.0
4 5 21 40.54 535.12 4.44 0.0
1 6 21 1028.62 456.33 21.67 180.0
3 6 21 408.39 253.04 4.87 0.0
5 6 21 2517.06 1076.89 4.53 0.0
0 7 21 657.22 437.31 25.13 0.0
2 7 21 211.38 361.92 3.41 0.0
4 7 21 2484.97 751.28 35.05 0.0
6 7 21 952.68 708.87 19.95 180.0
1 8 21 535.63 258.89 13.56 180.0
3 8 21 814.01 300.37 4.86 0.0
5 8 21 2762.85 722.53 19.56 180.0
7 8 21 838.42 572.95 0.69 0.0
0 9 21 268.95 440.74 17.51 180.0
2 9 21 1011.01 1003.74 16.46 0.0
4 9 21 5760.01 1796.88 0.55 0.0
6 9 21 590.05 369.73 16.68 180.0
8 9 21 243.74 477.82 25.69 0.0
1 10 21 0.00 346.02 9.36 180.0
3 10 21 509.28 900.02 3.36 0.0
5 10 21 2083.11 699.46 13.79 0.0
7 10 21 97.69 565.45 7.28 180.0
9 10 21 0.00 295.17 5.60 0.0
0 11 21 2921.61 960.33 27.41 180.0
2 11 21 70.79 286.01 19.81 0.0
4 11 21 1154.62 326.66 2.65 0.0
6 11 21 339.02 251.34 8.75 0.0
8 11 21 189.18 409.19 4.36 180.0
10 11 21 570.01 247.96 6.74 0.0
1 12 21 1381.45 1324.28 1.46 180.0
3 12 21 880.07 374.04 4.63 0.0
5 12 21 810.19 328.12 3.63 180.0
7 12 21 374.21 230.79 14.52 180.0
9 12 21 4670.72 874.19 7.47 0.0
11 12 21 181.41 242.25 1.37 0.0
0 13 21 2066.52 3529.52 68.03 0.0
2 13 21 8374.62 988.10 16.28 0.0
4 13 21 226.52 268.29 4.19 180.0
6 13 21 84.60 320.85 4.57 180.0
8 13 21 1485.64 1340.81 31.93 0.0
10 13 21 649.72 223.14 8.86 0.0
12 13 21 605.47 139.17 1.54 180.0
1 14 21 5357.44 3263.04 46.92 180.0
3 14 21 0.00 295.52 5.37 180.0
5 14 21 360.42 207.06 9.56 180.0
7 14 21 898.90 520.34 26.04 180.0
9 14 21 3854.85 615.58 16.31 180.0
11 14 21 1127.58 271.33 13.30 180.0
13 14 21 1.09 134.61 10.34 180.0
0 15 21 1658.34 797.64 17.25 180.0
2 15 21 333.49 361.89 4.03 180.0
4 15 21 573.04 563.15 6.39 180.0
6 15 21 97.20 291.62 0.31 180.0
8 15 21 1796.12 351.95 8.54 0.0
10 15 21 721.79 206.33 7.66 180.0
12 15 21 332.49 180.39 2.61 0.0
14 15 21 76.18 206.84 1.27 0.0
1 16 21 0.00 438.26 8.42 0.0
3 16 21 50.21 371.48 0.12 180.0
5 16 21 1229.65 826.58 1.62 180.0
7 16 21 350.46 227.59 3.50 180.0
9 16 21 768.28 332.95 4.46 0.0
11 16 21 0.00 284.05 6.71 0.0
13 16 21 897.78 218.61 17.70 180.0
15 16 21 0.00 192.47 3.91 0.0
0 17 21 0.00 669.62 22.44 180.0
2 17 21 159.39 452.09 4.23 0.0
4 17 21 1574.57 1280.17 2.59 180.0
6 17 21 406.64 331.64 10.09 0.0
8 17 21 55.80 216.93 5.19 180.0
10 17 21 309.30 204.00 0.05 180.0
12 17 21 493.11 236.28 2.06 180.0
14 17 21 654.91 238.82 29.98 0.0
1 18 21 423.79 1061.87 5.31 0.0
3 18 21 427.58 679.92 3.49 180.0
5 18 21 779.66 470.48 4.66 0.0
7 18 21 671.19 282.28 7.75 0.0
9 18 21 7.41 247.90 7.66 0.0
11 18 21 231.78 281.91 10.52 0.0
13 18 21 2390.13 381.56 24.08 180.0
0 19 21 295.39 849.75 0.32 0.0
2 19 21 918.71 398.83 8.62 180.0
4 19 21 1785.69 420.58 1.26 0.0
6 19 21 0.00 283.15 1.19 180.0
8 19 21 0.00 224.16 3.58 180.0
10 19 21 196.63 213.67 2.19 180.0
1 20 21 161.30 385.77 1.52 180.0
3 20 21 0.00 363.65 1.54 180.0
5 20 21 98.36 306.02 12.75 0.0
7 20 21 301.81 408.93 6.87 180.0
9 20 21 298.20 213.76 3.40 0.0
0 21 21 58607.30 30362.52 18.30 180.0
2 21 21 0.00 509.78 4.63 0.0
4 21 21 811.22 496.19 11.03 0.0
6 21 21 0.00 365.58 4.96 0.0
0 0 22 2144.80 467.81 46.23 0.0
1 1 22 112.82 187.78 10.78 180.0
0 2 22 5475.88 740.93 63.24 0.0
2 2 22 11324.54 1238.74 100.42 180.0
1 3 22 26338.05 2348.39 145.37 180.0
3 3 22 0.00 251.99 18.04 0.0
0 4 22 17355.55 2211.56 53.25 180.0
2 4 22 1481.73 452.68 8.01 0.0
4 4 22 419.06 294.02 4.00 0.0
1 5 22 3932.95 472.31 79.83 0.0
3 5 22 432.36 176.79 0.62 0.0
5 5 22 814.50 931.83 14.90 180.0
0 6 22 10609.44 2392.07 45.58 0.0
2 6 22 1734.14 272.16 48.09 0.0
4 6 22 372.91 589.19 15.61 0.0
6 6 22 582.13 949.88 1.88 0.0
1 7 22 544.35 432.63 10.98 0.0
3 7 22 1421.50 384.55 69.86 0.0
5 7 22 3244.47 1872.52 7.91 180.0
7 7 22 3404.59 854.61 22.67 0.0
0 8 22 315.67 381.17 4.65 0.0
2 8 22 344.89 504.53 17.22 180.0
4 8 22 11180.03 1423.72 107.28 0.0
6 8 22 5773.70 1788.98 11.99 180.0
8 8 22 0.00 700.94 23.37 180.0
1 9 22 245.64 1628.92 0.47 180.0
3 9 22 733.31 750.61 0.09 180.0
5 9 22 5739.65 1348.12 60.46 180.0
7 9 22 0.00 521.41 2.82 180.0
9 9 22 64.87 396.75 0.02 0.0
0 10 22 320.94 1116.39 3.11 180.0
2 10 22 0.00 521.05 7.49 0.0
4 10 22 2676.18 1027.59 0.53 180.0
6 10 22 1324.83 280.07 48.95 180.0
8 10 22 171.53 422.49 9.68 180.0
10 10 22 431.89 500.94 1.80 0.0
1 11 22 205.76 445.99 2.79 0.0
3 11 22 808.28 194.70 8.94 180.0
5 11 22 2710.90 542.08 9.36 180.0
7 11 22 936.10 471.21 25.41 180.0
9 11 22 140.77 479.38 5.05 0.0
11 11 22 4287.79 904.52 0.19 0.0
0 12 22 1890.23 2277.10 62.17 180.0
2 12 22 582.41 881.04 4.58 180.0
4 12 22 204.81 403.25 3.08 0.0
6 12 22 455.30 374.22 0.05 180.0
8 12 22 158.81 426.87 35.41 180.0
10 12 22 7210.96 848.91 2.37 180.0
12 12 22 0.00 174.21 2.22 0.0
1 13 22 29929.34 3004.75 53.42 0.0
3 13 22 172.01 383.85 1.22 180.0
5 13 22 184.25 221.94 0.38 180.0
7 13 22 891.58 473.01 2.24 0.0
9 13 22 57413.48 5070.07 29.55 0.0
11 13 22 907.25 291.14 3.08 0.0
13 13 22 267.22 166.98 3.32 0.0
0 14 22 19212.71 35334.04 53.82 180.0
2 14 22 0.89 414.82 0.89 0.0
4 14 22 0.00 387.06 6.16 180.0
6 14 22 231.61 656.72 0.71 0.0
8 14 22 15752.09 2312.76 21.07 180.0
10 14 22 3089.39 700.86 9.65 0.0
12 14 22 0.00 222.84 7.67 0.0
14 14 22 426.32 224.23 1.74 180.0
1 15 22 0.00 546.55 13.44 0.0
3 15 22 651.85 583.48 5.03 180.0
5 15 22 178.93 503.38 5.35 180.0
7 15 22 592.36 342.84 12.06 180.0
9 15 22 2078.06 486.34 20.19 0.0
11 15 22 667.94 273.39 4.79 0.0
13 15 22 293.54 134.09 7.64 180.0
15 15 22 172.46 303.12 8.88 0.0
0 16 22 549.74 847.82 12.37 180.0
2 16 22 102.40 571.41 3.95 0.0
4 16 22 2229.72 1169.92 1.00 0.0
6 16 22 339.29 365.07 0.26 0.0
8 16 22 124.59 257.78 5.61 0.0
10 16 22 65.26 203.43 1.94 0.0
12 16 22 457.39 238.39 6.73 180.0
14 16 22 461.32 190.12 3.55 180.0
1 17 22 0.00 402.96 7.97 0.0
3 17 22 160.17 522.20 6.39 180.0
5 17 22 2024.98 486.68 7.97 0.0
7 17 22 31.05 279.68 12.29 0.0
9 17 22 0.00 356.62 4.12 180.0
11 17 22 0.00 280.11 4.88 0.0
0 18 22 44.50 531.11 9.60 180.0
2 18 22 28.37 407.32 6.09 0.0
4 18 22 8116.22 1694.80 35.92 180.0
6 18 22 455.43 664.38 7.20 0.0
8 18 22 52.51 222.15 9.09 0.0
10 18 22 0.00 182.60 7.11 0.0
1 19 22 0.00 275.19 0.62 180.0
3 19 22 0.00 781.72 9.95 180.0
5 19 22 498.24 410.09 20.21 0.0
7 19 22 216.10 264.63 4.34 180.0
9 19 22 269.82 220.85 0.83 0.0
0 20 22 76.68 630.41 1.54 180.0
2 20 22 770.71 587.53 3.60 0.0
4 20 22 582.74 285.45 4.55 180.0
6 20 22 318.19 272.39 17.34 0.0
1 21 22 12401.02 3110.10 5.63 180.0
3 21 22 0.00 383.78 0.55 180.0
0 1 23 1427.29 253.28 39.81 0.0
1 2 23 31.10 120.04 10.39 0.0
0 3 23 37694.61 3648.71 112.61 0.0
2 3 23 3362.02 318.85 27.03 0.0
1 4 23 5197.90 613.98 52.81 0.0
3 4 23 641.34 169.04 22.74 180.0
0 5 23 3344.35 458.19 47.71 180.0
2 5 23 756.88 386.60 24.72 0.0
4 5 23 0.00 305.26 8.46 0.0
1 6 23 7384.24 695.85 103.43 180.0
3 6 23 281.33 369.03 0.46 0.0
5 6 23 0.00 434.49 16.57 0.0
0 7 23 1058.94 372.01 1.30 180.0
2 7 23 1600.09 331.13 33.69 180.0
4 7 23 2918.00 483.33 15.61 180.0
6 7 23 6595.50 1522.21 42.10 180.0
1 8 23 273.24 300.86 18.19 0.0
3 8 23 2752.42 520.31 61.04 180.0
5 8 23 16674.04 3068.84 50.91 180.0
7 8 23 944.58 715.76 2.42 0.0
0 9 23 390.78 410.75 24.69 180.0
2 9 23 0.00 444.55 0.25 180.0
4 9 23 2121.15 577.92 48.40 180.0
6 9 23 1693.28 10644.44 0.25 180.0
8 9 23 82.97 381.52 6.33 180.0
1 10 23 0.00 433.55 17.15 180.0
3 10 23 1170.61 482.12 3.42 0.0
5 10 23 1345.43 1521.20 82.75 0.0
7 10 23 224.11 839.10 21.87 180.0
9 10 23 0.00 726.89 6.34 180.0
0 11 23 378.20 327.27 19.82 180.0
2 11 23 515.46 317.53 32.85 0.0
4 11 23 3009.53 574.12 6.18 0.0
6 11 23 518.17 280.13 26.91 0.0
8 11 23 325.63 425.27 1.45 0.0
10 11 23 587.37 525.37 6.09 180.0
1 12 23 668.78 346.50 36.60 0.0
3 12 23 343.20 353.42 14.31 0.0
5 12 23 0.00 371.39 8.62 0.0
7 12 23 604.42 361.49 19.07 0.0
9 12 23 2289.27 502.77 20.91 0.0
11 12 23 13098.06 1081.99 10.67 180.0
0 13 23 17924.89 10280.68 30.91 180.0
2 13 23 2158.03 1425.76 5.69 0.0
4 13 23 592.50 307.13 7.58 180.0
6 13 23 388.21 512.40 7.09 0.0
8 13 23 2990.70 852.71 21.24 0.0
10 13 23 47815.29 3635.37 19.04 180.0
12 13 23 189.29 142.23 3.71 0.0
1 14 23 3546.06 1674.02 51.33 0.0
3 14 23 0.00 427.18 2.19 0.0
5 14 23 191.67 402.89 1.36 0.0
7 14 23 339.30 406.10 3.62 0.0
9 14 23 33600.89 3484.57 6.38 0.0
11 14 23 422.64 192.04 0.88 180.0
13 14 23 48.52 147.96 3.61 180.0
0 15 23 4946.77 1058.24 63.54 180.0
2 15 23 2699.41 647.87 13.08 0.0
4 15 23 2.76 334.68 10.11 0.0
6 15 23 0.00 299.48 0.18 0.0
8 15 23 1294.18 625.13 1.71 0.0
10 15 23 244.30 181.97 11.48 180.0
12 15 23 251.87 177.10 0.94 0.0
1 16 23 52.12 294.44 5.18 180.0
3 16 23 792.13 451.74 7.96 0.0
5 16 23 776.13 373.90 4.22 180.0
7 16 23 0.00 258.40 7.22 180.0
9 16 23 71.82 117.95 9.82 0.0
11 16 23 411.93 190.62 3.76 180.0
0 17 23 0.00 471.31 1.09 180.0
2 17 23 0.00 305.02 15.89 180.0
4 17 23 3034.75 583.83 22.02 0.0
6 17 23 232.03 288.95 6.62 180.0
8 17 23 314.11 281.35 2.25 180.0
10 17 23 71.33 200.67 1.48 180.0
1 18 23 56.80 277.74 0.32 180.0
3 18 23 214.34 265.33 6.66 0.0
5 18 23 0.00 387.50 44.70 180.0
7 18 23 0.00 266.82 3.88 0.0
9 18 23 0.00 209.07 10.58 0.0
0 19 23 78.59 295.75 2.08 180.0
2 19 23 0.00 314.89 4.74 0.0
4 19 23 1035.72 526.43 23.59 0.0
6 19 23 237.25 339.84 24.76 180.0
1 20 23 0.00 317.64 1.94 180.0
3 20 23 495.74 602.61 2.11 0.0
0 0 24 4491.42 772.25 95.23 0.0
1 1 24 0.00 165.75 3.64 180.0
0 2 24 17830.70 1725.32 89.18 0.0
2 2 24 113.35 209.20 10.70 0.0
1 3 24 659.63 381.40 26.85 180.0
3 3 24 60.74 197.74 9.71 0.0
0 4 24 40389.28 5104.25 90.70 180.0
2 4 24 2467.39 275.70 16.60 180.0
4 4 24 340.30 293.90 23.34 0.0
1 5 24 8702.49 912.25 63.00 0.0
3 5 24 333.84 207.29 11.72 180.0
5 5 24 424.79 558.31 10.51 180.0
0 6 24 745.52 408.20 0.29 0.0
2 6 24 545.73 200.97 0.55 180.0
4 6 24 721.56 278.68 8.23 180.0
6 6 24 988.55 364.89 31.62 180.0
1 7 24 781.87 258.47 23.60 180.0
3 7 24 248.05 209.61 1.90 0.0
5 7 24 2155.79 399.09 25.19 180.0
7 7 24 714.33 997.10 12.69 0.0
0 8 24 863.62 379.64 14.90 180.0
2 8 24 79.70 293.63 23.86 180.0
4 8 24 2130.57 477.08 30.40 0.0
6 8 24 0.00 862.80 8.43 0.0
8 8 24 0.00 1033.41 13.12 180.0
1 9 24 176.10 296.47 14.84 180.0
3 9 24 5206.07 1246.74 1.26 0.0
5 9 24 14841.64 1847.90 0.97 0.0
7 9 24 864.76 4268.12 10.11 0.0
9 9 24 267.93 1148.02 10.45 0.0
0 10 24 1037.34 504.83 4.88 0.0
2 10 24 70.53 626.85 15.75 0.0
4 10 24 4882.52 1046.93 20.96 180.0
6 10 24 502.42 599.99 2.07 180.0
8 10 24 0.00 560.10 17.56 0.0
10 10 24 185.11 463.18 8.73 0.0
1 11 24 603.69 614.98 19.87 0.0
3 11 24 0.00 477.59 1.86 180.0
5 11 24 965.32 536.45 12.04 0.0
7 11 24 118.79 319.14 9.89 0.0
9 11 24 237.15 439.97 6.61 0.0
11 11 24 103.20 262.67 8.70 180.0
0 12 24 737.47 259.79 25.76 180.0
2 12 24 532.62 466.89 1.74 180.0
4 12 24 585.78 336.35 5.43 0.0
6 12 24 377.93 341.82 5.75 0.0
8 12 24 342.80 347.29 13.52 180.0
10 12 24 546.33 573.46 7.60 0.0
12 12 24 1244.32 549.91 8.55 180.0
1 13 24 1864.13 1373.59 47.85 180.0
3 13 24 96.14 624.70 11.79 0.0
5 13 24 0.00 434.24 4.75 0.0
7 13 24 568.02 266.39 8.92 0.0
9 13 24 1543.46 518.94 14.71 180.0
11 13 24 3201.74 737.60 7.68 180.0
13 13 24 324.08 241.94 4.21 180.0
0 14 24 1862.08 846.37 54.71 0.0
2 14 24 330.20 692.53 23.54 0.0
4 14 24 0.00 316.01 7.01 180.0
6 14 24 215.25 266.14 0.41 0.0
8 14 24 1095.51 413.03 18.48 180.0
10 14 24 892.25 384.00 7.97 0.0
12 14 24 595.74 257.51 5.66 180.0
1 15 24 0.00 315.68 5.65 180.0
3 15 24 572.95 399.07 16.83 0.0
5 15 24 81.63 2476.64 1.40 0.0
7 15 24 0.00 247.06 1.63 0.0
9 15 24 368.61 149.43 5.67 180.0
11 15 24 68.69 173.15 6.77 180.0
0 16 24 1444.33 801.75 46.34 180.0
2 16 24 90.12 201.24 4.67 180.0
4 16 24 0.00 380.17 29.10 0.0
6 16 24 386.99 187.26 3.13 180.0
8 16 24 271.89 249.18 4.94 0.0
10 16 24 280.78 202.33 3.17 180.0
1 17 24 0.00 190.67 0.07 0.0
3 17 24 365.13 390.85 1.72 0.0
5 17 24 0.00 591.84 6.80 180.0
7 17 24 45.00 236.48 5.71 180.0
0 18 24 0.00 580.78 21.37 180.0
2 18 24 493.83 283.20 0.77 0.0
4 18 24 463.59 565.65 2.76 0.0
6 18 24 647.61 372.40 2.37 180.0
1 19 24 0.00 503.55 0.26 180.0
0 1 25 23525.98 2089.48 89.86 0.0
1 2 25 51.54 134.43 20.47 180.0
0 3 25 9745.74 2111.68 63.41 180.0
2 3 25 169.74 174.10 9.82 0.0
1 4 25 354.58 162.79 6.10 0.0
3 4 25 3994.54 442.37 35.14 180.0
0 5 25 3625.82 493.77 28.17 180.0
2 5 25 2829.42 378.36 28.58 0.0
4 5 25 73.65 185.24 8.65 0.0
1 6 25 1297.18 234.44 20.58 0.0
3 6 25 0.00 200.45 12.68 0.0
5 6 25 1888.79 896.71 29.43 180.0
0 7 25 3884.62 1287.75 6.75 180.0
2 7 25 0.00 201.08 0.06 0.0
4 7 25 1738.50 478.03 14.78 0.0
6 7 25 369.13 296.53 0.02 180.0
1 8 25 690.12 690.94 11.10 180.0
3 8 25 0.00 452.98 3.28 180.0
5 8 25 881.68 515.89 6.64 180.0
7 8 25 452.98 678.15 8.01 180.0
0 9 25 1751.57 1612.59 34.46 180.0
2 9 25 8533.19 1863.55 2.35 180.0
4 9 25 351.26 270.41 6.77 0.0
6 9 25 1609.13 1124.61 3.58 0.0
8 9 25 1023.15 763.34 1.78 0.0
1 10 25 973.24 515.28 25.17 0.0
3 10 25 403.90 498.52 0.75 180.0
5 10 25 2183.22 510.98 0.13 0.0
7 10 25 362.99 439.23 0.13 0.0
9 10 25 593.87 368.48 8.09 0.0
0 11 25 0.00 839.41 4.02 180.0
2 11 25 0.00 436.88 0.83 0.0
4 11 25 2115.24 557.70 18.43 180.0
6 11 25 301.84 283.16 0.33 0.0
8 11 25 0.00 502.51 9.50 180.0
10 11 25 0.00 380.56 4.28 0.0
1 12 25 345.82 391.77 11.05 180.0
3 12 25 256.82 448.04 3.02 0.0
5 12 25 182.25 197.90 10.06 0.0
7 12 25 0.00 238.10 6.57 0.0
9 12 25 606.04 372.98 0.12 0.0
11 12 25 437.94 501.75 5.22 0.0
0 13 25 713.82 314.08 14.99 0.0
2 13 25 2605.73 938.02 27.12 180.0
4 13 25 925.42 995.25 12.20 0.0
6 13 25 219.36 265.39 2.73 180.0
8 13 25 210.22 167.57 6.14 180.0
10 13 25 0.00 387.03 0.03 180.0
12 13 25 3659.57 495.05 4.23 180.0
1 14 25 388.21 217.35 4.50 180.0
3 14 25 274.49 572.41 33.66 0.0
5 14 25 300.85 511.81 4.54 0.0
7 14 25 447.89 136.65 4.63 180.0
9 14 25 66.54 212.81 1.77 180.0
0 15 25 715.33 360.81 34.45 0.0
2 15 25 124.93 185.90 0.25 180.0
4 15 25 0.00 374.15 25.59 0.0
6 15 25 0.00 255.50 8.23 180.0
8 15 25 31.70 186.54 1.38 180.0
1 16 25 100.33 381.40 6.01 0.0
3 16 25 0.00 179.46 1.93 180.0
5 16 25 688.40 416.82 12.42 180.0
7 16 25 0.00 376.30 3.86 0.0
0 17 25 1449.46 2866.54 41.13 180.0
2 17 25 84.84 339.52 7.82 180.0
4 17 25 402.71 281.48 1.94 180.0
0 0 26 387041.88 59686.50 307.32 0.0
1 1 26 442.45 276.12 6.39 0.0
0 2 26 19070.14 2076.26 55.09 180.0
2 2 26 644.67 224.66 1.03 0.0
1 3 26 0.00 170.79 6.76 0.0
3 3 26 2897.48 626.71 29.34 180.0
0 4 26 829.68 932.73 12.67 180.0
2 4 26 352.68 168.41 24.25 180.0
4 4 26 54248.05 6834.37 88.59 180.0
1 5 26 337.10 168.18 0.35 0.0
3 5 26 3996.59 672.15 35.53 0.0
5 5 26 25845.34 4032.05 16.15 180.0
0 6 26 268.67 527.09 9.64 180.0
2 6 26 221.48 186.49 20.37 0.0
4 6 26 1679.29 634.59 13.43 0.0
6 6 26 1125.76 365.30 8.68 0.0
1 7 26 263.64 273.13 14.09 0.0
3 7 26 895.21 642.47 5.39 0.0
5 7 26 883.51 297.86 4.91 180.0
7 7 26 176.91 632.78 13.18 0.0
0 8 26 1943.12 583.89 2.16 0.0
2 8 26 3877.31 662.54 0.77 0.0
4 8 26 0.00 263.56 0.62 180.0
6 8 26 209.37 514.66 0.21 0.0
8 8 26 1925.37 1076.04 17.23 0.0
1 9 26 31967.97 3623.21 5.17 180.0
3 9 26 263.86 291.66 6.32 0.0
5 9 26 580.81 297.72 4.67 180.0
7 9 26 1282.63 499.49 2.85 0.0
9 9 26 872.17 2991.54 30.60 0.0
0 10 26 18173.74 2387.02 1.55 0.0
2 10 26 271.63 623.47 13.49 180.0
4 10 26 416.52 379.21 4.87 0.0
6 10 26 85.54 406.21 5.25 180.0
8 10 26 1405.98 667.07 2.77 0.0
10 10 26 0.00 804.92 9.07 0.0
1 11 26 656.90 617.24 23.92 180.0
3 11 26 263.94 472.64 0.10 0.0
5 11 26 1012.11 418.28 5.81 0.0
7 11 26 0.00 243.70 1.21 180.0
9 11 26 113.95 309.49 11.68 180.0
11 11 26 248.19 343.24 0.91 180.0
0 12 26 0.00 1123.03 12.76 0.0
2 12 26 246.91 522.81 6.30 180.0
4 12 26 2023.84 1693.65 12.67 180.0
6 12 26 0.00 201.92 0.19 180.0
8 12 26 82.76 372.41 7.31 180.0
10 12 26 0.00 244.89 0.72 180.0
1 13 26 0.00 321.77 2.22 0.0
3 13 26 523.72 717.16 33.96 180.0
5 13 26 327.12 253.53 11.15 0.0
7 13 26 168.20 292.00 0.78 180.0
9 13 26 0.00 394.58 0.77 180.0
0 14 26 0.00 399.24 15.91 0.0
2 14 26 187.44 439.36 0.32 180.0
4 14 26 0.00 857.84 80.99 0.0
6 14 26 138.26 288.43 7.58 180.0
8 14 26 113.52 135.43 4.47 180.0
1 15 26 0.00 183.31 4.35 180.0
3 15 26 143.82 273.49 2.81 0.0
5 15 26 773.05 477.65 16.20 180.0
0 16 26 323.80 488.11 28.40 0.0
2 16 26 227.43 307.14 3.01 0.0
0 1 27 97169.95 8979.97 109.64 180.0
1 2 27 493.42 196.24 3.98 180.0
0 3 27 718.15 351.02 16.06 180.0
2 3 27 1686.11 240.57 1.81 180.0
1 4 27 193.83 157.92 4.13 180.0
3 4 27 4143.60 599.88 2.60 180.0
0 5 27 418.05 271.52 7.73 180.0
2 5 27 263.56 192.14 8.89 180.0
4 5 27 46817.61 4104.92 81.63 0.0
1 6 27 271.21 231.72 1.46 180.0
3 6 27 4325.64 615.23 18.34 0.0
5 6 27 3437.19 1815.28 4.67 180.0
0 7 27 141.23 462.64 9.76 180.0
2 7 27 9284.59 891.65 3.77 0.0
4 7 27 78.29 196.97 0.12 0.0
6 7 27 922.30 428.72 10.36 0.0
1 8 27 32777.88 3328.82 1.35 180.0
3 8 27 195.01 184.37 2.76 0.0
5 8 27 133.66 381.53 0.86 0.0
7 8 27 71.49 391.21 1.46 0.0
0 9 27 264077.94 33237.91 135.00 0.0
2 9 27 400.77 347.98 13.18 0.0
4 9 27 0.00 321.63 4.69 0.0
6 9 27 0.00 340.52 4.85 0.0
8 9 27 1604.08 770.72 4.05 180.0
1 10 27 28803.69 2382.06 20.57 180.0
3 10 27 370.70 395.26 6.76 0.0
5 10 27 510.19 288.55 1.39 0.0
7 10 27 317.27 348.83 9.43 0.0
9 10 27 422.72 748.19 10.80 180.0
0 11 27 903.24 670.74 4.63 0.0
2 11 27 808.67 628.70 13.06 180.0
4 11 27 248.19 310.57 3.43 180.0
6 11 27 345.43 269.77 2.12 0.0
8 11 27 0.00 492.76 0.66 180.0
1 12 27 44.12 288.86 11.68 180.0
3 12 27 440.56 273.25 20.83 180.0
5 12 27 1284.98 502.11 7.25 0.0
7 12 27 344.47 224.10 2.57 0.0
0 13 27 245.87 265.04 2.91 180.0
2 13 27 0.00 278.86 5.11 180.0
4 13 27 0.00 579.95 66.73 180.0
6 13 27 373.40 338.88 15.54 180.0
1 14 27 38.27 163.08 0.84 180.0
3 14 27 0.00 423.61 18.81 180.0
0 0 28 309359.28 47719.86 192.70 0.0
1 1 28 461.94 271.49 6.19 0.0
0 2 28 9656.75 1141.68 35.20 180.0
2 2 28 751.83 445.85 3.92 180.0
1 3 28 0.00 168.46 0.01 180.0
3 3 28 1546.28 783.53 12.93 0.0
0 4 28 386.18 243.51 21.84 180.0
2 4 28 28.81 191.62 5.30 0.0
1 5 28 60.52 181.86 7.06 0.0
3 5 28 874.86 267.29 2.17 0.0
5 5 28 30425.04 3872.80 68.57 180.0
0 6 28 315.11 297.32 14.41 180.0
2 6 28 349.56 198.85 1.82 0.0
4 6 28 784.26 257.76 11.35 0.0
6 6 28 0.00 440.79 2.30 180.0
1 7 28 1535.52 642.27 2.41 180.0
3 7 28 140.55 296.31 0.15 180.0
5 7 28 26.10 190.62 1.13 180.0
7 7 28 258.39 335.75 9.57 180.0
0 8 28 28300.09 4446.29 4.14 0.0
2 8 28 277.73 319.31 1.73 180.0
4 8 28 233.03 200.91 3.82 0.0
6 8 28 0.00 193.42 10.58 180.0
8 8 28 337.72 945.15 3.44 0.0
1 9 28 19082.79 4316.19 0.63 180.0
3 9 28 341.68 207.77 11.03 0.0
5 9 28 332.99 502.80 1.52 180.0
7 9 28 414.62 885.85 4.16 180.0
0 10 28 1222.65 598.26 15.26 0.0
2 10 28 2594.45 774.10 11.43 180.0
4 10 28 236.87 338.24 3.63 0.0
6 10 28 0.00 182.18 1.06 0.0
1 11 28 131.88 273.44 1.57 0.0
3 11 28 121.04 322.99 6.56 180.0
5 11 28 451.84 587.68 3.60 180.0
0 12 28 1342.38 1866.58 9.06 0.0
2 12 28 93.90 239.47 3.08 0.0
0 1 29 4044.39 459.12 21.64 0.0
1 2 29 134.49 152.80 3.91 0.0
0 3 29 2620.73 438.55 7.87 180.0
2 3 29 261.53 209.71 4.66 180.0
1 4 29 307.24 184.95 5.47 180.0
3 4 29 1078.58 256.51 5.05 0.0
0 5 29 305.56 343.17 9.75 180.0
2 5 29 354.19 189.62 3.49 180.0
4 5 29 156.62 187.12 6.13 0.0
1 6 29 524.82 260.11 5.16 0.0
3 6 29 171.14 215.11 3.87 180.0
5 6 29 611.51 256.05 19.06 180.0
0 7 29 0.00 443.95 5.37 180.0
2 7 29 0.00 196.74 2.41 180.0
4 7 29 791.84 242.58 10.69 0.0
6 7 29 0.00 270.95 0.33 0.0
1 8 29 1060.09 403.89 9.59 0.0
3 8 29 0.00 206.82 1.69 0.0
5 8 29 94.95 198.29 0.98 180.0
0 9 29 2794.35 543.53 4.51 180.0
2 9 29 1404.30 318.40 2.63 0.0
4 9 29 139.15 211.88 0.47 0.0
0 0 30 3086.65 613.41 5.91 0.0
1 1 30 0.00 186.20 2.01 0.0
0 2 30 1043.33 252.16 14.71 0.0
2 2 30 361.03 270.04 4.55 180.0
1 3 30 514.99 176.57 5.73 0.0
3 3 30 307.16 219.68 6.71 180.0
0 4 30 728.77 335.40 10.15 180.0
2 4 30 978.30 214.65 10.41 0.0
4 4 30 882.41 327.29 4.36 180.0
1 5 30 1034.72 219.95 18.61 180.0
3 5 30 318.95 382.74 0.98 180.0
0 6 30 511.22 352.15 1.34 180.0
2 6 30 258.28 222.49 1.06 0.0
 
