# Supplementary material for: Automated serial rotation electron diffraction combined with cluster analysis: an efficient multi-crystal workflow for structure determination
Source: IUCrJ. 2019 Jul 12;6(Pt 5):854–67. doi: 10.1107/S2052252519007681 (PMC6760450; doi:10.1107/S2052252519007681)
Supplement: Supplementary file 8 [file m-06-00854-PCN416sup8.hkl]

#
# h,k,l, Fc-squared, Fo-squared, sigma(Fo-squared), status flag
#
data_PCN416
_shelx_title ' I'
_shelx_refln_list_code          4
_shelx_F_calc_maximum      161.10
_exptl_crystal_F_000      1010.24
_reflns_d_resolution_high  0.9018

loop_
 _space_group_symop_operation_xyz
 'x, y, z'
 '-x, -y, z'
 'y, -x, -z'
 '-y, x, -z'
 '-x, y, -z'
 'x, -y, -z'
 '-y, -x, z'
 'y, x, z'
 'x+1/2, y+1/2, z+1/2'
 '-x+1/2, -y+1/2, z+1/2'
 'y+1/2, -x+1/2, -z+1/2'
 '-y+1/2, x+1/2, -z+1/2'
 '-x+1/2, y+1/2, -z+1/2'
 'x+1/2, -y+1/2, -z+1/2'
 '-y+1/2, -x+1/2, z+1/2'
 'y+1/2, x+1/2, z+1/2'

_cell_length_a    16.4700
_cell_length_b    16.4700
_cell_length_c    29.8100
_cell_angle_alpha  90.000
_cell_angle_beta   90.000
_cell_angle_gamma  90.000

_shelx_F_squared_multiplier     1.000

loop_
 _refln_index_h
 _refln_index_k
 _refln_index_l
 _refln_F_squared_calc
 _refln_F_squared_meas
 _refln_F_squared_sigma
 _refln_observed_status
   0   4   0      20694.00      26767.93      6921.51 o
   1   5   0         19.40        226.82       188.66 o
   3   5   0        357.59        671.33       181.74 o
   0   6   0       2693.62        976.32       256.30 o
   4   6   0          2.52        189.22        46.45 o
   1   7   0          5.84         32.60        11.67 o
   3   7   0         83.67         45.84        13.25 o
   5   7   0        951.50       1307.16       388.69 o
   0   8   0       6264.43       9441.64      1922.31 o
   2   8   0         72.87          4.34        35.98 o
   4   8   0        198.81        429.25        86.22 o
   6   8   0         22.37         56.80        23.49 o
   8   8   0        633.92          4.13        46.35 o
   1   9   0        822.61       1342.28       145.69 o
   5   9   0        132.28        242.06        65.95 o
   7   9   0         27.27        109.22        40.64 o
   9   9   0        781.94         -3.08        39.09 o
   0  10   0       1130.90       1494.09       309.19 o
   2  10   0        241.58        180.46        32.10 o
   4  10   0          0.07         26.75        16.53 o
   6  10   0         67.13         81.97        34.60 o
   8  10   0        278.52        496.06       145.86 o
  10  10   0         99.35          5.21        28.08 o
   1  11   0        228.59        222.03        32.40 o
   5  11   0          6.68         16.08        11.00 o
   7  11   0          2.66         30.36        16.11 o
   9  11   0         33.19         37.46        14.17 o
  11  11   0         10.65          2.76        25.29 o
   0  12   0         94.15        588.46       136.31 o
   2  12   0         41.75         34.57        16.45 o
   6  12   0          0.48          2.23         6.88 o
   8  12   0          1.30         15.06         6.55 o
  10  12   0          0.59          4.27        12.28 o
  12  12   0          7.07         -5.98        24.74 o
   1  13   0         29.14         45.80        11.89 o
   3  13   0         10.37        -11.11        19.72 o
   7  13   0          4.07         10.97         7.51 o
   9  13   0         17.05         18.85        12.88 o
  11  13   0          0.46         -2.13        18.18 o
   0  14   0         38.39        181.89      1393.28 o
   2  14   0          0.83         12.22         5.01 o
   6  14   0         11.22          0.21         9.55 o
   8  14   0         13.81         55.82        26.11 o
  10  14   0          7.44          8.92         7.98 o
   1  15   0          0.01         15.20         6.22 o
   3  15   0         11.59          0.82         8.66 o
   7  15   0          0.18         -3.52         8.15 o
   9  15   0          7.15          0.45         8.41 o
   0  16   0          7.65         69.32        29.02 o
   2  16   0          0.19         10.73         4.62 o
   8  16   0          0.04          5.95         8.37 o
   1  17   0         25.35         35.19         6.30 o
   3  17   0          0.00         -1.00         4.44 o
   0  18   0         39.30        172.39        69.25 o
   2  18   0          2.37          4.37         6.25 o
  -2   3   1       1145.49       1572.10       451.92 o
   0   3   1       8350.75       6203.48       885.11 o
   2   3   1       1145.49       1456.05       479.48 o
  -1   4   1        284.40        583.38       216.44 o
   1   4   1        284.40        444.09       112.37 o
   3   4   1       1990.29       2681.53      1032.41 o
  -4   5   1        368.91       1606.66       404.67 o
  -2   5   1         14.98         31.14        19.13 o
   0   5   1      11485.69      16129.91      2592.26 o
   4   5   1        368.91       1594.60       389.18 o
  -5   6   1        991.55       1164.08       291.65 o
  -3   6   1         80.69        114.15        38.21 o
  -1   6   1        260.53        229.07        32.26 o
   1   6   1        260.53        290.94        36.92 o
   3   6   1         80.69         53.90        22.81 o
   5   6   1        991.55       1312.44       331.50 o
  -6   7   1        754.65        333.00       161.28 o
  -4   7   1         85.50        232.35        68.14 o
  -2   7   1         21.30          8.05        16.57 o
   0   7   1        191.70         56.80        48.95 o
   4   7   1         85.50        166.67        65.96 o
   6   7   1        754.65        685.41       171.57 o
  -7   8   1         52.53         50.09        43.47 o
  -5   8   1        208.30        495.24       112.08 o
  -3   8   1        121.27        317.10       124.53 o
  -1   8   1       2559.48       3798.87       454.63 o
   1   8   1       2559.48       3581.99       388.67 o
   3   8   1        121.27        176.67        69.58 o
   5   8   1        208.30        577.84       171.19 o
   7   8   1         52.53         26.71        43.58 o
  -8   9   1        450.85        723.91       345.78 o
  -6   9   1        122.20        143.93        40.02 o
  -4   9   1         44.94         32.39        17.92 o
  -2   9   1         69.97         91.24        28.02 o
   0   9   1       2440.15       5279.38       910.11 o
   2   9   1         69.97         61.58        23.69 o
   4   9   1         44.94         25.32        15.84 o
   6   9   1        122.20        153.59        61.54 o
   8   9   1        450.85        501.48       168.54 o
  -9  10   1        247.62        246.74       120.86 o
  -7  10   1          4.10          1.83         9.56 o
  -5  10   1         53.24         48.78        14.08 o
  -1  10   1        496.64        637.05        86.74 o
   1  10   1        496.64        599.13        77.29 o
   3  10   1         16.75         26.53        20.07 o
   5  10   1         53.24         71.61        15.72 o
   7  10   1          4.10         14.22        13.10 o
   9  10   1        247.62        170.05        61.29 o
 -10  11   1         13.46          5.88        15.05 o
  -8  11   1         37.45         64.57        19.45 o
  -6  11   1          9.71         23.75        10.96 o
  -2  11   1         37.62         30.58        10.83 o
   0  11   1        267.91        499.71        67.98 o
   2  11   1         37.62         38.75        10.53 o
   4  11   1          0.67         31.36        19.17 o
   6  11   1          9.71          6.52        16.73 o
   8  11   1         37.45         66.59        19.08 o
  10  11   1         13.46         12.08        15.50 o
 -11  12   1          1.70          1.11        14.60 o
  -9  12   1          0.97          2.33         7.79 o
  -7  12   1          0.47         -1.93         9.65 o
  -5  12   1          2.25         22.94        13.79 o
  -3  12   1          5.11          3.46        23.02 o
  -1  12   1         36.37         42.97        10.06 o
   1  12   1         36.37         51.35         9.75 o
   3  12   1          5.11          3.59        32.27 o
   5  12   1          2.25         30.38        16.61 o
   7  12   1          0.47          1.38         7.33 o
   9  12   1          0.97          1.13         8.50 o
  11  12   1          1.70          0.97        12.12 o
 -12  13   1          5.98         -0.24        14.35 o
 -10  13   1          5.81          6.83         7.70 o
  -8  13   1         18.20         27.82         9.12 o
  -6  13   1          0.54          9.30        12.30 o
  -2  13   1         17.11         12.31         4.99 o
   0  13   1          4.78       1403.80       172.74 o
   2  13   1         17.11          8.50         4.41 o
   4  13   1          1.51         13.13        14.78 o
   6  13   1          0.54         -2.56         8.68 o
   8  13   1         18.20         22.23        11.30 o
  10  13   1          5.81          2.35         8.79 o
  12  13   1          5.98         -3.42        11.34 o
 -11  14   1          0.00          1.25         6.96 o
  -9  14   1         22.45         23.94        13.55 o
  -7  14   1          0.22         -2.38         6.06 o
  -3  14   1          8.97         -0.60         9.07 o
  -1  14   1         19.66         33.08         7.10 o
   1  14   1         19.66         34.67         8.70 o
   3  14   1          8.97         10.44        17.01 o
   7  14   1          0.22          4.69         5.50 o
   9  14   1         22.45         20.47        10.64 o
  11  14   1          0.00          1.95        11.24 o
 -10  15   1          1.15         -0.82         7.36 o
  -8  15   1          7.90         21.46         7.49 o
  -6  15   1          3.59         14.26        17.55 o
  -2  15   1          2.43          3.66         5.01 o
   0  15   1          3.14         87.39        15.36 o
   2  15   1          2.43          7.11         5.22 o
   4  15   1         10.42         -0.44         9.83 o
   6  15   1          3.59          7.44        10.64 o
   8  15   1          7.90         20.61        10.29 o
  10  15   1          1.15          8.22        13.74 o
  -7  16   1          0.39         -4.93         6.31 o
  -3  16   1          4.61          4.72         8.53 o
  -1  16   1          5.33         18.04         4.78 o
   1  16   1          5.33         15.87         5.92 o
   3  16   1          4.61          4.64         4.22 o
   5  16   1         10.03          7.80        11.73 o
  -4  17   1          2.43         -4.03        15.13 o
  -2  17   1          4.54          6.19         5.60 o
   0  17   1         30.75        116.66        93.94 o
   2  17   1          4.54          9.81         5.85 o
   4  17   1          2.43         -1.75        10.24 o
  -3  18   1          2.28         -1.03         3.98 o
  -1  18   1         18.48         34.00         9.21 o
   1  18   1         18.48         26.34        13.20 o
   3  18   1          2.28          1.21         4.50 o
  -2   2   2       3594.61       3754.33      1521.02 o
   0   2   2      20841.66       8348.01      1391.37 o
   2   2   2       3594.61       3403.30      1188.08 o
  -3   3   2       2646.62       3124.97       902.22 o
  -1   3   2        747.60        139.18        30.97 o
   1   3   2        747.60        155.99        69.65 o
   3   3   2       2646.62       2600.46      1001.07 o
  -4   4   2        900.17        392.15       194.06 o
  -2   4   2        439.62        216.98        85.01 o
   0   4   2       8035.97      13845.80      1406.70 o
   4   4   2        900.17        354.16       174.32 o
  -5   5   2         92.04         61.17        50.44 o
  -3   5   2        251.31        264.34        61.28 o
  -1   5   2        195.13        228.01        51.15 o
   1   5   2        195.13        237.56        43.36 o
   3   5   2        251.31        368.17        88.05 o
   5   5   2         92.04         42.01        39.78 o
  -6   6   2         99.60         76.87        54.19 o
  -4   6   2        973.12       1193.77       278.19 o
  -2   6   2         25.78         84.66        42.24 o
   0   6   2       5633.74       7724.41       907.63 o
   2   6   2         25.78         92.71        37.92 o
   4   6   2        973.11       1030.54       239.42 o
   6   6   2         99.60         39.28        33.45 o
  -7   7   2          6.96         24.55        34.40 o
  -5   7   2         65.96        108.84        23.83 o
  -3   7   2        279.64        354.82       138.24 o
  -1   7   2        395.70        482.42        54.13 o
   1   7   2        395.70        481.18        58.09 o
   3   7   2        279.64        346.20       134.12 o
   5   7   2         65.96         58.23        22.30 o
   7   7   2          6.96         68.28        42.85 o
  -8   8   2         98.92        117.97        66.66 o
  -6   8   2        222.32        281.66        67.40 o
  -4   8   2        632.23       1048.93       330.58 o
   0   8   2       2642.55       5795.46       792.22 o
   4   8   2        632.23       1626.30       626.23 o
   6   8   2        222.32        274.86       177.08 o
   8   8   2         98.92         29.58        32.96 o
  -9   9   2        245.81         94.76        57.49 o
  -7   9   2          2.48         24.74        25.30 o
  -5   9   2        215.41        157.00        44.06 o
  -1   9   2        533.23        482.12        56.63 o
   1   9   2        533.23        469.30        59.95 o
   3   9   2        128.56         81.14        34.22 o
   5   9   2        215.41        267.91        60.78 o
   7   9   2          2.48          8.90        17.03 o
   9   9   2        245.81         15.84        26.64 o
 -10  10   2         49.54          3.84        20.61 o
  -8  10   2         94.41        131.37        66.81 o
  -6  10   2         65.84         68.80        19.12 o
  -4  10   2         42.90         27.39        20.26 o
  -2  10   2          7.74         13.12         9.61 o
   0  10   2        910.02       1452.34       266.72 o
   2  10   2          7.74         -0.68        10.35 o
   6  10   2         65.84         80.68        24.35 o
   8  10   2         94.41        163.25        57.39 o
  10  10   2         49.54         15.29        24.29 o
 -11  11   2          2.04         -4.26        17.11 o
  -9  11   2         16.91         18.11        10.29 o
  -7  11   2          7.40         -5.77         9.11 o
  -5  11   2         16.30         12.60         9.89 o
  -1  11   2         30.17         48.80         9.32 o
   1  11   2         30.17         51.99         9.66 o
   3  11   2          3.64         -8.42        32.51 o
   5  11   2         16.30          9.29        13.26 o
   7  11   2          7.40         10.66        15.44 o
   9  11   2         16.91         21.90        12.72 o
  11  11   2          2.04        -11.27        20.07 o
 -12  12   2          2.27         17.62        21.56 o
 -10  12   2          3.23          6.34         9.26 o
  -8  12   2          1.16         20.13        11.83 o
  -6  12   2          2.80         12.99         8.51 o
  -2  12   2          1.14          1.64         3.93 o
   0  12   2          0.02         94.86        21.49 o
   2  12   2          1.14          6.50         5.25 o
   6  12   2          2.80          6.81         9.27 o
   8  12   2          1.16         10.58         7.60 o
  10  12   2          3.23          0.59        10.48 o
  12  12   2          2.27          0.37        18.46 o
 -11  13   2          0.26         -2.78        15.64 o
  -9  13   2         23.79         18.79        13.27 o
  -7  13   2          1.68          4.24         6.78 o
  -5  13   2          0.52         44.90        23.90 o
  -3  13   2          3.28         -2.49        16.84 o
  -1  13   2          4.63         17.33         7.02 o
   1  13   2          4.63         18.90         6.19 o
   3  13   2          3.28         -3.60        14.71 o
   5  13   2          0.52          1.21         7.40 o
   7  13   2          1.68         -2.06         8.51 o
   9  13   2         23.79         40.36         9.96 o
  11  13   2          0.26         -0.35        14.96 o
 -10  14   2          5.85          4.98         7.18 o
  -8  14   2         17.34         47.18        15.86 o
  -6  14   2         10.08         23.98        10.30 o
  -4  14   2          8.01          6.15        12.54 o
  -2  14   2          4.65          8.60         5.48 o
   0  14   2         77.55        316.89        59.91 o
   2  14   2          4.65          4.86         4.27 o
   4  14   2          8.01         -1.30        31.82 o
   6  14   2         10.08         25.41        14.09 o
   8  14   2         17.34         51.18        14.54 o
  10  14   2          5.85          4.21         6.74 o
  -9  15   2          6.09         10.36        13.87 o
  -7  15   2          3.04         -0.86         6.80 o
  -3  15   2          1.14          2.42         8.13 o
  -1  15   2          6.26         15.73         6.13 o
   1  15   2          6.26         25.03         8.17 o
   3  15   2          1.14         -3.70         6.27 o
   7  15   2          3.04         -9.05         9.54 o
   9  15   2          6.09         -3.42        17.21 o
  -8  16   2          1.16          6.30         6.81 o
  -4  16   2          6.39         -2.78        14.81 o
  -2  16   2          2.16          3.40         4.46 o
   0  16   2         15.14         98.79        60.69 o
   2  16   2          2.16          4.68         4.13 o
   4  16   2          6.39         11.02        29.98 o
   6  16   2          1.46         -5.26         7.40 o
   8  16   2          1.16          3.09        11.58 o
  -5  17   2          5.05         27.95        13.58 o
  -3  17   2          1.35         -3.82         4.23 o
  -1  17   2          9.54         12.59         4.55 o
   1  17   2          9.54         15.44         5.30 o
   3  17   2          1.35         -1.59         4.80 o
  -2  18   2          0.37          2.60         7.78 o
   0  18   2         15.51         90.99        19.21 o
   2  18   2          0.37          1.10         5.48 o
   0   1   3         70.97        163.05        62.87 o
  -1   2   3       1384.94        572.56       275.29 o
   1   2   3       1384.94        780.07       373.16 o
  -2   3   3       1485.55       1276.73       857.88 o
   0   3   3         91.83       2200.10       437.15 o
   2   3   3       1485.55       1224.94       587.74 o
  -3   4   3       1322.58       1347.14       297.94 o
  -1   4   3        361.71        439.60        91.95 o
   1   4   3        361.71        494.24       130.36 o
   3   4   3       1322.58       1588.66       352.75 o
  -4   5   3        290.51         32.55        59.75 o
   0   5   3       4938.72       7728.60       798.16 o
   4   5   3        290.51         75.02       239.88 o
  -5   6   3        152.67        314.88       122.38 o
  -3   6   3        174.37        198.62        78.72 o
  -1   6   3        678.51       1189.84       175.48 o
   1   6   3        678.51       1010.22       139.70 o
   3   6   3        174.37        269.47       105.24 o
   5   6   3        152.67        403.30       156.42 o
  -6   7   3        122.93        165.50        51.55 o
  -4   7   3        239.17        311.81        71.05 o
  -2   7   3        101.57         77.55        26.54 o
   0   7   3       1926.40       2053.08       243.45 o
   2   7   3        101.57         52.14        17.19 o
   4   7   3        239.17        357.25        97.40 o
   6   7   3        122.93        220.74       108.92 o
  -7   8   3        138.25        258.23        79.05 o
  -5   8   3        702.43        721.87       196.74 o
  -3   8   3        135.60        246.90        96.67 o
  -1   8   3        254.14        184.36       116.73 o
   1   8   3        254.14        144.86        17.84 o
   3   8   3        135.60        219.12        85.56 o
   5   8   3        702.43        723.64       127.01 o
   7   8   3        138.25        256.77        78.16 o
  -8   9   3         34.07         69.77        30.33 o
  -6   9   3        179.23        193.35        80.47 o
  -4   9   3        282.75        421.81       163.33 o
  -2   9   3         69.27         34.69        17.97 o
   0   9   3        374.66        775.24        90.11 o
   2   9   3         69.27         71.88        22.85 o
   4   9   3        282.75        458.94       108.77 o
   6   9   3        179.23        198.18        45.20 o
   8   9   3         34.07         50.36        25.36 o
  -9  10   3          9.79          2.20        16.08 o
  -7  10   3         16.65         -0.23         6.18 o
  -5  10   3         60.79         31.97        18.02 o
  -3  10   3        183.08        286.54        95.17 o
  -1  10   3         18.50         52.00        13.77 o
   1  10   3         18.50         45.04        10.38 o
   3  10   3        183.08        -12.46        35.83 o
   5  10   3         60.79         71.29        30.70 o
   7  10   3         16.65          6.16        23.16 o
   9  10   3          9.79         -2.58        13.56 o
 -10  11   3         11.27          3.78        14.49 o
  -8  11   3          6.35          6.65         9.47 o
  -6  11   3         12.91         15.67         8.32 o
  -4  11   3         15.93         21.71        23.13 o
  -2  11   3         62.38         42.48        12.92 o
   0  11   3          6.01       1061.43       137.99 o
   2  11   3         62.38         48.36        16.68 o
   4  11   3         15.93         36.29        17.98 o
   6  11   3         12.91          8.02         7.49 o
   8  11   3          6.35         -6.13        14.32 o
  10  11   3         11.27          7.31        14.34 o
 -11  12   3          0.41          9.91        16.19 o
  -9  12   3          5.08          8.05         8.84 o
  -7  12   3          6.89         12.20        10.15 o
  -5  12   3         13.44         70.59        31.63 o
  -3  12   3          5.10         -3.14        20.49 o
  -1  12   3         14.12         46.02        11.78 o
   1  12   3         14.12         31.15         7.19 o
   3  12   3          5.10         -0.33        11.38 o
   5  12   3         13.44         11.87        11.69 o
   7  12   3          6.89          5.07         6.90 o
   9  12   3          5.08         13.48        15.46 o
 -12  13   3          0.70         -0.73        14.97 o
 -10  13   3          5.55          7.21         8.82 o
  -8  13   3         14.42         21.36        12.02 o
  -6  13   3          1.59         17.59         9.77 o
  -2  13   3          2.88         10.77         4.79 o
   0  13   3         71.47        144.14        30.73 o
   2  13   3          2.88          1.40         4.71 o
   6  13   3          1.59         17.95        14.20 o
   8  13   3         14.42         32.10        11.87 o
  10  13   3          5.55          8.25        12.08 o
  12  13   3          0.70         -3.89        14.60 o
 -11  14   3          0.58          8.22         9.85 o
  -9  14   3         10.71         19.99         9.37 o
  -7  14   3          1.09          5.73         6.06 o
  -5  14   3          5.13          2.01        15.80 o
  -3  14   3          3.71         15.06        14.77 o
  -1  14   3         38.22         68.72        15.73 o
   1  14   3         38.22         71.75        11.45 o
   3  14   3          3.71          0.18        11.79 o
   5  14   3          5.13          4.04         7.16 o
   7  14   3          1.09         20.98        17.17 o
   9  14   3         10.71         30.52        10.48 o
  11  14   3          0.58          0.70         8.47 o
 -10  15   3          2.50          4.12        11.00 o
  -8  15   3          7.85         25.81         8.52 o
  -6  15   3          0.17         -0.77         6.90 o
  -2  15   3          6.32         -0.06         5.84 o
   0  15   3         10.90         30.70        18.58 o
   2  15   3          6.32          5.64         4.01 o
   4  15   3          0.04         -8.17        28.56 o
   8  15   3          7.85         11.77        12.36 o
  10  15   3          2.50          2.34         4.39 o
  -3  16   3          0.27         -0.78         6.64 o
  -1  16   3         16.05         36.61         6.53 o
   1  16   3         16.05         23.77         8.27 o
   3  16   3          0.27          1.80         4.52 o
   5  16   3          2.24          4.63        13.72 o
   7  16   3          3.12         -7.04        10.51 o
  -4  17   3          3.46         -4.24        14.50 o
  -2  17   3          3.17          0.39         4.12 o
   0  17   3          2.25        106.98        17.69 o
   2  17   3          3.17          3.38         4.73 o
   4  17   3          3.46         -2.74        11.12 o
   6  17   3          4.05         20.15        26.70 o
  -1  18   3          0.67          5.40         5.12 o
   1  18   3          0.67          8.30         5.28 o
   0   0   4      25954.62      18270.15      7151.35 o
  -2   2   4        335.39        295.78       129.55 o
   0   2   4       6323.22       9661.30      1762.24 o
   2   2   4        335.39        229.94       101.68 o
  -3   3   4        326.21       1135.17       543.24 o
  -1   3   4        394.00        517.18       132.53 o
   1   3   4        394.00        541.91       144.35 o
   3   3   4        326.21        288.74       237.86 o
  -4   4   4        622.66       2426.39       698.97 o
  -2   4   4        255.33        613.54       295.54 o
   0   4   4       1454.24       1773.05       273.30 o
   2   4   4        255.33        700.88       337.81 o
   4   4   4        622.66       2084.01      1152.54 o
  -3   5   4        428.80       1808.17       860.68 o
  -1   5   4         46.04         28.52        11.16 o
   1   5   4         46.04         34.08        11.26 o
   3   5   4        428.80        843.65       403.93 o
   5   5   4        112.70        154.07       126.65 o
  -6   6   4         67.32         32.89        15.62 o
  -4   6   4         29.41        109.32        36.52 o
  -2   6   4         42.24         38.23        18.61 o
   0   6   4       3650.02       5400.28       608.63 o
   2   6   4         42.24         46.58        29.39 o
   4   6   4         29.41         17.94        22.09 o
   6   6   4         67.32         24.71        18.54 o
  -7   7   4        142.58        355.72       171.65 o
  -5   7   4         20.82          7.16        11.49 o
  -3   7   4         16.59         23.32        18.37 o
  -1   7   4       1057.69       1627.26       221.48 o
   1   7   4       1057.69       1853.16       238.33 o
   3   7   4         16.59         22.63        15.35 o
   5   7   4         20.82         21.47        15.46 o
   7   7   4        142.58        304.55        92.90 o
  -8   8   4          6.84          4.65        24.67 o
  -6   8   4        383.93        284.79        85.98 o
  -4   8   4        137.87        192.88        76.26 o
  -2   8   4        210.27        175.61        64.00 o
   0   8   4         92.23        281.63        30.80 o
   2   8   4        210.27        208.89        45.44 o
   4   8   4        137.87        291.00        84.50 o
   6   8   4        383.93        454.71       145.99 o
   8   8   4          6.84          5.67        26.15 o
  -9   9   4         13.17          2.88        24.37 o
  -7   9   4         47.08         74.32        59.09 o
  -5   9   4        103.99        126.43        48.35 o
  -3   9   4        124.70        173.41        68.85 o
  -1   9   4        165.19        317.55        59.79 o
   1   9   4        165.19        216.37        33.30 o
   3   9   4        124.70        193.33        57.48 o
   5   9   4        103.99         69.29        31.33 o
   7   9   4         47.08         79.53        29.42 o
   9   9   4         13.17         -1.98        22.53 o
 -10  10   4         69.84         40.39        32.42 o
  -8  10   4         16.17         18.71        11.76 o
  -6  10   4         15.47         23.55        15.29 o
  -4  10   4         71.64         59.37        28.37 o
  -2  10   4        171.64        225.12        58.53 o
   0  10   4          4.24        270.25        65.94 o
   2  10   4        171.64        199.34        67.43 o
   4  10   4         71.64         60.33        26.88 o
   6  10   4         15.47         34.30        10.03 o
   8  10   4         16.17         18.78        15.80 o
  10  10   4         69.84         24.30        22.17 o
 -11  11   4          2.55          2.14        24.44 o
  -9  11   4         23.11         13.96        14.72 o
  -7  11   4         26.14         12.05        11.53 o
  -5  11   4          8.28         12.63        21.61 o
  -3  11   4         48.59         -7.14        21.34 o
  -1  11   4         76.95        112.73        17.16 o
   1  11   4         76.95         75.69         9.69 o
   3  11   4         48.59        -10.99        30.58 o
   7  11   4         26.14         34.46         8.93 o
   9  11   4         23.11         35.43        15.35 o
  11  11   4          2.55         18.30        19.35 o
 -12  12   4          0.30          4.15        22.69 o
 -10  12   4          1.83          4.52         8.55 o
  -8  12   4         20.13          5.16        21.29 o
  -6  12   4         26.09         23.45        10.66 o
  -4  12   4         15.56          1.67        15.20 o
  -2  12   4         12.33         10.23         6.08 o
   0  12   4          1.50         69.94        17.93 o
   2  12   4         12.33         10.33         5.93 o
   4  12   4         15.56         23.08        12.06 o
   6  12   4         26.09         31.27        17.83 o
   8  12   4         20.13         28.44        10.72 o
  10  12   4          1.83         -1.07        14.63 o
  12  12   4          0.30          4.72        16.67 o
 -11  13   4          0.19          5.00         8.52 o
  -9  13   4          6.20          1.98         8.44 o
  -7  13   4         16.37         23.61        10.47 o
  -3  13   4          1.39         -5.45        12.13 o
  -1  13   4         25.70         50.12        13.93 o
   1  13   4         25.70         40.17         8.92 o
   3  13   4          1.39          7.92        11.81 o
   5  13   4          3.74          0.52        11.10 o
   7  13   4         16.37         25.20         8.37 o
   9  13   4          6.20         16.54        19.02 o
  11  13   4          0.19          0.57         9.84 o
 -10  14   4          0.69         -6.63         8.02 o
  -8  14   4          4.74          5.20         7.68 o
  -6  14   4          6.72         10.99        15.73 o
  -2  14   4          2.22          5.28         5.49 o
   0  14   4         14.71        170.73        36.07 o
   2  14   4          2.22          5.32         5.11 o
   4  14   4          2.30         -7.44        29.30 o
   6  14   4          6.72         13.46        13.48 o
   8  14   4          4.74         13.76        13.03 o
  10  14   4          0.69          1.60         6.14 o
  -9  15   4          1.49          7.24         8.26 o
  -7  15   4          2.96          2.93        15.12 o
  -3  15   4          2.88         -1.69        10.02 o
  -1  15   4         11.33         25.07         6.59 o
   1  15   4         11.33         22.22         5.92 o
   3  15   4          2.88          0.48         5.20 o
   5  15   4          1.68         -3.98         6.96 o
   7  15   4          2.96          6.67         6.40 o
   9  15   4          1.49          5.41        10.16 o
  -8  16   4          3.06         11.27         5.42 o
  -6  16   4          0.65          6.80         7.60 o
  -4  16   4          0.35         -3.75        17.35 o
  -2  16   4          8.01          3.49         5.49 o
   0  16   4         15.14         89.47        14.86 o
   2  16   4          8.01          6.14         4.42 o
   4  16   4          0.35          2.50        11.14 o
   8  16   4          3.06          1.20        11.33 o
  -5  17   4          1.23          5.11        10.55 o
  -3  17   4          4.28         -0.24         6.22 o
  -1  17   4          3.25         13.11         5.27 o
   1  17   4          3.25          6.34         5.37 o
   3  17   4          4.28          4.33         4.52 o
  -2  18   4          2.55          7.26         6.19 o
   0  18   4          1.58         14.57        17.15 o
   2  18   4          2.55          4.14         6.69 o
   0   1   5         67.70        196.70        28.86 o
  -1   2   5       2365.68       3405.08       541.70 o
   1   2   5       2365.68       3255.13       586.64 o
  -2   3   5         76.06         43.23        24.86 o
   0   3   5        966.99       1362.60       155.04 o
   2   3   5         76.06         24.26        21.92 o
  -3   4   5        489.57        669.88       202.81 o
  -1   4   5         65.50         52.28        13.57 o
   1   4   5         65.50         65.50        14.81 o
   3   4   5        489.57        777.95       234.33 o
  -4   5   5         22.65         90.89        36.67 o
  -2   5   5         31.57         43.54        38.89 o
   0   5   5       1376.64        722.48       108.51 o
   2   5   5         31.57         83.16        51.59 o
   4   5   5         22.65         56.09        24.03 o
  -5   6   5         53.27         66.66        27.09 o
  -3   6   5         12.48         24.77        20.69 o
  -1   6   5        576.77        805.96       112.63 o
   1   6   5        576.77        965.22       141.59 o
   3   6   5         12.48         11.30        13.47 o
   5   6   5         53.27         87.25        28.68 o
  -6   7   5         54.16         82.89        33.19 o
  -2   7   5        259.05        297.44        86.36 o
   0   7   5       2325.18       3112.66       349.24 o
   2   7   5        259.05        263.44        68.69 o
   4   7   5         36.45         72.02        48.68 o
   6   7   5         54.16         78.37        25.62 o
  -7   8   5         17.34         17.78        22.19 o
  -5   8   5         45.26         21.31        20.76 o
  -3   8   5        174.82        117.28        47.53 o
  -1   8   5        358.09        499.95        73.89 o
   1   8   5        358.09        639.70        89.13 o
   3   8   5        174.82        113.90        45.77 o
   5   8   5         45.26         55.21        15.37 o
   7   8   5         17.34         29.18        37.24 o
  -8   9   5         39.67         29.83        16.07 o
  -6   9   5          3.56         58.08        50.45 o
  -4   9   5          8.20         27.64        17.90 o
  -2   9   5        441.57        485.49       115.45 o
   0   9   5        297.28       1113.29       128.37 o
   2   9   5        441.57        407.54       103.40 o
   4   9   5          8.20          3.69        12.80 o
   8   9   5         39.67         19.49        12.31 o
  -9  10   5        111.59        212.61        65.24 o
  -7  10   5         32.71         32.22        25.78 o
  -5  10   5          7.41         39.80        22.10 o
  -3  10   5         60.59         52.09       119.58 o
  -1  10   5        273.72        421.26        46.47 o
   1  10   5        273.72        370.98        48.79 o
   3  10   5         60.59          4.66        34.17 o
   5  10   5          7.41         29.36        14.84 o
   7  10   5         32.71         32.19        26.17 o
   9  10   5        111.59        201.01        98.83 o
 -10  11   5         28.80         15.52        24.30 o
  -8  11   5         42.73         60.02        26.39 o
  -6  11   5         16.44          6.17         9.72 o
  -4  11   5          4.24         73.12        33.17 o
  -2  11   5         43.41         26.21        11.48 o
   0  11   5         33.39        222.71        37.48 o
   2  11   5         43.41         60.02        20.57 o
   4  11   5          4.24        120.00        48.01 o
   6  11   5         16.44         20.11        14.14 o
   8  11   5         42.73        122.92        49.64 o
  10  11   5         28.80          8.74        10.82 o
 -11  12   5          3.57          4.25         8.75 o
  -9  12   5         11.47          5.21        12.56 o
  -7  12   5         35.70         10.68        14.99 o
  -5  12   5         38.27         58.67        28.50 o
  -3  12   5          3.32         10.26        12.16 o
  -1  12   5         21.81         33.66         9.58 o
   1  12   5         21.81         45.58        10.02 o
   3  12   5          3.32          2.48        11.98 o
   5  12   5         38.27         57.82        25.67 o
   7  12   5         35.70         37.80        32.05 o
   9  12   5         11.47          9.63        10.52 o
  11  12   5          3.57          4.89         9.79 o
 -12  13   5          2.01         18.23        14.15 o
 -10  13   5          3.99          7.09         6.36 o
  -8  13   5         11.98         23.35        16.56 o
  -6  13   5         18.15         39.79        24.24 o
  -4  13   5          1.54         -4.64        10.96 o
  -2  13   5         14.39          8.89         4.78 o
   0  13   5          3.53        155.49        18.72 o
   2  13   5         14.39          9.89         5.46 o
   4  13   5          1.54         10.40        11.29 o
   6  13   5         18.15         20.81        14.06 o
   8  13   5         11.98         31.44        10.60 o
  10  13   5          3.99         14.70        12.29 o
  12  13   5          2.01         -7.12         9.71 o
 -11  14   5          0.74         -2.11         7.35 o
  -9  14   5          1.30          0.09         8.77 o
  -7  14   5          6.61          6.30         8.77 o
  -5  14   5         18.01         21.77        17.31 o
  -3  14   5          7.07          3.64         9.01 o
  -1  14   5         10.17         29.24         6.79 o
   1  14   5         10.17         21.03         6.42 o
   3  14   5          7.07          4.08        11.62 o
   5  14   5         18.01         12.93        10.46 o
   7  14   5          6.61          8.19        11.93 o
   9  14   5          1.30          5.22         4.45 o
  11  14   5          0.74          4.75         8.35 o
 -10  15   5          0.65          2.33         8.26 o
  -8  15   5          3.07          1.72         6.43 o
  -6  15   5          3.57         27.94        16.92 o
  -4  15   5          7.32          5.36        18.65 o
  -2  15   5          7.45          7.88         5.36 o
   0  15   5          3.01         42.00        12.54 o
   2  15   5          7.45          8.40         4.35 o
   4  15   5          7.32          7.28        10.30 o
   6  15   5          3.57          1.46        10.19 o
   8  15   5          3.07          8.26        14.64 o
  10  15   5          0.65          4.59        10.13 o
  -7  16   5          2.99         -2.24        14.16 o
  -3  16   5          1.70         -4.36         8.03 o
  -1  16   5          7.92         16.53         5.27 o
   1  16   5          7.92         16.49         5.51 o
   3  16   5          1.70         -1.63         4.69 o
   5  16   5          0.08          4.10         9.30 o
   7  16   5          2.99          0.27         5.66 o
  -6  17   5          1.77          3.84        15.49 o
  -4  17   5          0.30          3.70        15.08 o
  -2  17   5          6.65          6.75         5.04 o
   0  17   5          6.85         22.89         9.11 o
   2  17   5          6.65          4.57         4.97 o
   4  17   5          0.30         -6.48        11.37 o
   6  17   5          1.77         -5.78        10.82 o
  -1  18   5         10.04         28.27         6.99 o
   1  18   5         10.04         15.28         6.95 o
   0   0   6        244.15       3197.54       874.02 o
  -1   1   6       1650.85       2192.04       805.86 o
   1   1   6       1650.85       1883.86       693.28 o
  -2   2   6         96.59         56.92        30.56 o
   0   2   6         99.97        173.48        23.73 o
   2   2   6         96.59         27.76        17.63 o
  -3   3   6         44.60         18.33        18.83 o
  -1   3   6        753.00        680.65       149.37 o
   1   3   6        753.00        877.47       187.72 o
   3   3   6         44.60        -10.31        18.41 o
  -4   4   6        109.13        151.89        50.31 o
  -2   4   6        230.00        315.30       155.24 o
   0   4   6          0.96        115.13        16.31 o
   2   4   6        230.00        310.78       154.35 o
   4   4   6        109.13        192.93        75.99 o
  -5   5   6        272.76        211.47        63.51 o
  -3   5   6         10.01         30.10        37.53 o
  -1   5   6         42.55         80.11        64.27 o
   1   5   6         42.55         64.61        11.81 o
   3   5   6         10.01         30.91        54.63 o
   5   5   6        272.76        160.96        66.84 o
  -6   6   6        217.73        236.67       115.43 o
  -4   6   6         83.60         29.91        22.12 o
  -2   6   6         11.59         15.19        14.77 o
   0   6   6        868.30        226.00        35.50 o
   2   6   6         11.59         12.61        15.20 o
   4   6   6         83.60         30.35        39.47 o
   6   6   6        217.73        301.77        89.88 o
  -7   7   6        127.55        114.88        54.13 o
  -5   7   6        217.21        179.84        70.48 o
  -1   7   6        823.56        614.73       100.98 o
   1   7   6        823.56        625.82        78.01 o
   3   7   6         27.46         18.15        11.23 o
   5   7   6        217.21        215.56        84.54 o
   7   7   6        127.55        272.07       133.30 o
  -8   8   6          2.60         42.46        20.62 o
  -6   8   6        115.93         56.21        17.92 o
  -4   8   6         21.77          4.55        14.79 o
  -2   8   6        217.45        217.36        57.11 o
   0   8   6        354.02        470.28       108.96 o
   2   8   6        217.45        235.24        50.69 o
   4   8   6         21.77         15.66        13.92 o
   6   8   6        115.93         47.67        15.96 o
   8   8   6          2.60         27.70        47.62 o
  -9   9   6        144.14        183.62        56.79 o
  -7   9   6          6.33        -10.97        27.05 o
  -5   9   6        192.62        264.23        64.56 o
  -3   9   6          4.13         20.72        16.62 o
  -1   9   6        655.16        809.93        96.62 o
   1   9   6        655.16        777.18        81.79 o
   3   9   6          4.13          9.60        12.71 o
   5   9   6        192.62        235.57        70.64 o
   7   9   6          6.33         15.92        11.57 o
   9   9   6        144.14        128.27        51.92 o
 -10  10   6        142.02        151.20        74.90 o
  -8  10   6         71.42         79.72        81.58 o
  -6  10   6         14.39         18.86         8.08 o
  -2  10   6         94.10         84.35        26.53 o
   0  10   6        301.80        461.70        60.84 o
   2  10   6         94.10         74.28        41.01 o
   4  10   6        200.00        210.87        82.34 o
   6  10   6         14.39         44.35        22.13 o
   8  10   6         71.42         -2.21        28.70 o
  10  10   6        142.02        122.96        50.35 o
 -11  11   6          1.74         -1.98        17.58 o
  -9  11   6         54.20         17.36        15.81 o
  -7  11   6         25.78         61.16        18.38 o
  -5  11   6          1.34          6.66        15.37 o
  -3  11   6         17.80          2.36        11.15 o
  -1  11   6         55.09         73.06        11.09 o
   1  11   6         55.09         71.00        19.17 o
   3  11   6         17.80         19.78        10.75 o
   5  11   6          1.34         18.18        14.23 o
   7  11   6         25.78         39.47        11.32 o
   9  11   6         54.20         55.15        27.13 o
  11  11   6          1.74         -1.36        10.64 o
 -12  12   6          8.86         -1.40        18.70 o
 -10  12   6          6.17          6.53         8.08 o
  -8  12   6         25.08         26.50        13.30 o
  -6  12   6         33.11         21.55        17.66 o
  -2  12   6         47.26         15.09         6.91 o
   0  12   6        121.91        198.82        20.38 o
   2  12   6         47.26         25.13         9.24 o
   4  12   6         14.85          3.30         9.65 o
   6  12   6         33.11         17.18        15.50 o
   8  12   6         25.08         33.92        10.67 o
  10  12   6          6.17         -8.03        11.70 o
  12  12   6          8.86          5.71        16.55 o
 -11  13   6          9.07          6.00         8.93 o
  -9  13   6          5.41          1.42         7.67 o
  -7  13   6         16.99         16.87         8.53 o
  -5  13   6          5.37         -7.71        15.96 o
  -3  13   6         10.88         21.08        20.68 o
  -1  13   6         34.40         40.01         7.98 o
   1  13   6         34.40         62.55        10.05 o
   3  13   6         10.88          4.63        11.77 o
   5  13   6          5.37          6.78        12.24 o
   9  13   6          5.41          2.14        15.19 o
  11  13   6          9.07          6.98        11.59 o
 -10  14   6         12.07         20.32        12.71 o
  -8  14   6          3.87          4.80         5.76 o
  -6  14   6         26.93         69.68        30.84 o
  -4  14   6         17.08          1.66        21.77 o
  -2  14   6         20.90         27.22         9.25 o
   0  14   6        108.91        103.95        17.46 o
   2  14   6         20.90         49.91        10.43 o
   4  14   6         17.08         11.11        11.12 o
   6  14   6         26.93         20.02         9.06 o
   8  14   6          3.87         -0.34         7.44 o
  10  14   6         12.07         23.29        19.34 o
  -9  15   6          7.29          5.68         7.74 o
  -7  15   6          1.27          3.87         6.48 o
  -5  15   6         11.23         10.96        16.02 o
  -3  15   6          1.83          3.62         7.70 o
  -1  15   6         29.11         55.80         8.27 o
   1  15   6         29.11         48.04         8.94 o
   3  15   6          1.83          1.71         5.24 o
   5  15   6         11.23         11.59        15.71 o
   7  15   6          1.27         13.02        11.93 o
   9  15   6          7.29          7.64         5.72 o
  -8  16   6          1.73         11.12         9.27 o
  -4  16   6          0.30         -5.32        16.38 o
  -2  16   6          0.86         -1.31         6.27 o
   0  16   6          0.99         10.91         6.61 o
   2  16   6          0.86          4.73         5.23 o
   4  16   6          0.30         -6.14        12.21 o
   6  16   6          1.10         -3.30         9.51 o
   8  16   6          1.73         -0.74        11.44 o
  -3  17   6          0.96         -4.53         4.86 o
  -1  17   6         11.10         24.16         8.89 o
   1  17   6         11.10         24.44         5.66 o
   3  17   6          0.96         -3.96         4.45 o
   5  17   6          4.85         -1.99        10.18 o
   0   1   7         60.39         73.32        24.74 o
  -1   2   7         66.02         69.02        35.97 o
   1   2   7         66.02         72.71        41.12 o
  -2   3   7       1371.84       1520.38      1181.38 o
   0   3   7        586.04       1010.27       152.42 o
   2   3   7       1371.84        947.92       365.09 o
  -3   4   7        123.15         44.14        80.89 o
  -1   4   7       1409.46       2103.25       285.53 o
   1   4   7       1409.46       2371.55       381.32 o
   3   4   7        123.15         69.45        30.23 o
  -2   5   7        470.20        570.84       183.67 o
   0   5   7        164.71        514.25        62.48 o
   2   5   7        470.20        572.04       133.34 o
   4   5   7         40.55         41.82        22.61 o
  -5   6   7        172.94        144.92        28.05 o
  -3   6   7         28.73         98.59        52.87 o
  -1   6   7        188.65        172.74        30.53 o
   1   6   7        188.65        210.79        33.14 o
   3   6   7         28.73         66.13        41.82 o
   5   6   7        172.94        152.38        48.29 o
  -6   7   7        304.39        395.60        72.00 o
  -4   7   7        164.33         56.95        34.91 o
  -2   7   7         14.13         14.04        10.29 o
   0   7   7         88.61        116.60        23.84 o
   2   7   7         14.13         10.65        15.84 o
   6   7   7        304.39        399.79        71.72 o
  -7   8   7         74.87         65.63        23.04 o
  -3   8   7         47.39         54.68        26.02 o
  -1   8   7        205.84        321.07        98.42 o
   1   8   7        205.84        297.20        53.97 o
   3   8   7         47.39         33.20        25.74 o
   5   8   7        316.27        284.75       138.97 o
   7   8   7         74.87         47.64        18.20 o
  -8   9   7         53.68         33.78        13.66 o
  -6   9   7        204.40        182.16        56.18 o
  -2   9   7         74.39         93.71        22.46 o
   0   9   7        634.55        463.32        51.16 o
   2   9   7         74.39         84.23        15.67 o
   6   9   7        204.40        176.30        61.18 o
   8   9   7         53.68         25.14        14.70 o
  -9  10   7        203.67        191.53        93.90 o
  -7  10   7          4.68          3.46         7.44 o
  -3  10   7        186.68        398.54       154.22 o
  -1  10   7        317.39        422.92        58.20 o
   1  10   7        317.39        444.18        43.59 o
   3  10   7        186.68        173.33       149.15 o
   7  10   7          4.68          6.85        14.52 o
   9  10   7        203.67        126.82        40.61 o
 -10  11   7          5.57          5.07         8.48 o
  -8  11   7         50.03         43.80        26.90 o
  -6  11   7          1.23         -1.77         9.29 o
  -4  11   7         66.41        136.64        69.75 o
  -2  11   7         23.76         30.16         8.40 o
   0  11   7          1.10        327.64        71.64 o
   2  11   7         23.76         38.89        17.58 o
   4  11   7         66.41         60.54        32.08 o
   6  11   7          1.23          2.83        13.65 o
   8  11   7         50.03         64.09        18.00 o
  10  11   7          5.57          0.92        10.12 o
 -11  12   7         15.45         11.24         9.27 o
  -9  12   7         12.81          6.39        15.76 o
  -7  12   7         21.61          7.59         8.09 o
  -3  12   7         12.04         -0.51        11.79 o
  -1  12   7        194.20        209.90        23.63 o
   1  12   7        194.20        211.95        41.84 o
   3  12   7         12.04          4.18         7.99 o
   5  12   7         21.23         27.45        16.99 o
   7  12   7         21.61         26.55        23.92 o
   9  12   7         12.81         20.43        10.30 o
  11  12   7         15.45         13.39        14.43 o
 -12  13   7          4.76          2.51        10.19 o
 -10  13   7         22.22         13.64        14.84 o
  -8  13   7          6.42         -0.89         9.75 o
  -4  13   7          2.12          6.75        12.76 o
  -2  13   7         51.36         38.20         9.05 o
   0  13   7         50.46         94.61        21.09 o
   2  13   7         51.36         65.99        21.87 o
   4  13   7          2.12         11.74        14.23 o
   8  13   7          6.42          2.76         8.33 o
  10  13   7         22.22         -8.75        25.07 o
  12  13   7          4.76         -0.61         8.76 o
 -11  14   7          7.21         10.33         6.56 o
  -9  14   7         30.86         35.65         9.56 o
  -7  14   7          0.91         26.81        18.49 o
  -5  14   7         33.93         48.91        23.04 o
  -3  14   7          6.91          3.86         9.82 o
  -1  14   7        149.69        256.68        33.38 o
   1  14   7        149.69        231.19        28.37 o
   3  14   7          6.91          2.76         6.82 o
   5  14   7         33.93         14.43        18.77 o
   7  14   7          0.91          5.31        12.03 o
   9  14   7         30.86         51.95        30.43 o
  11  14   7          7.21          0.55        11.10 o
  -8  15   7         15.97         -4.72         8.75 o
  -6  15   7          1.56         20.61        17.29 o
  -2  15   7         10.51          5.45         5.08 o
   0  15   7         57.85         98.41        19.00 o
   2  15   7         10.51          9.69         5.18 o
   4  15   7          9.08         -4.69         8.29 o
   6  15   7          1.56          1.22        10.80 o
  -7  16   7          4.32          9.07        14.87 o
  -5  16   7          1.77          6.15         5.45 o
  -3  16   7          1.00         -3.64         8.18 o
  -1  16   7          0.83         13.21         5.00 o
   1  16   7          0.83         11.94         4.79 o
   3  16   7          1.00          0.98         4.90 o
   7  16   7          4.32          6.22        10.69 o
  -4  17   7          9.55          0.86        14.62 o
  -2  17   7          1.97          2.79         4.08 o
   0  17   7         16.86         19.97         6.27 o
   2  17   7          1.97          4.81         4.81 o
   4  17   7          9.55         -5.94        11.59 o
   0   0   8       1199.81       3428.82       938.47 o
  -1   1   8         74.16         45.79        19.48 o
   1   1   8         74.16         34.27        14.71 o
  -2   2   8        157.14        220.77        65.10 o
   0   2   8         19.53         15.43         9.09 o
  -1   3   8       1389.62       2120.77       366.94 o
   1   3   8       1389.62       2304.79       442.53 o
  -4   4   8         87.41         75.17        36.59 o
  -2   4   8       1836.42       1714.44       358.96 o
   0   4   8       1548.73       3122.10       420.81 o
   2   4   8       1836.42       2351.09       416.58 o
  -5   5   8         31.30         24.81        12.24 o
  -3   5   8        121.12         87.70        74.19 o
  -1   5   8       1671.50       1967.03       331.95 o
   1   5   8       1671.50       2068.23       267.04 o
   3   5   8        121.12         84.10        80.48 o
   5   5   8         31.30         50.18        17.90 o
  -6   6   8         78.06        143.16        71.53 o
  -4   6   8         48.59         -3.70        24.59 o
  -2   6   8        459.71        499.62       126.41 o
   0   6   8       2018.39       2030.07       251.51 o
   2   6   8        459.71        477.14       120.39 o
   4   6   8         48.59        134.86        47.79 o
   6   6   8         78.06         86.70        24.66 o
  -7   7   8        206.13        278.19       134.75 o
  -1   7   8        189.74        378.80        48.95 o
   1   7   8        189.74        362.92        99.22 o
   3   7   8         19.07         18.57        29.24 o
   5   7   8        154.62        196.31        56.95 o
   7   7   8        206.13        225.22        68.12 o
  -8   8   8          2.91         -1.46        11.61 o
  -6   8   8        365.36         81.17       193.12 o
  -4   8   8        334.74        745.96       355.86 o
  -2   8   8          3.07         21.99        11.43 o
   0   8   8         54.80        335.31        58.36 o
   2   8   8          3.07         14.15        23.11 o
   4   8   8        334.74        878.34       418.82 o
   6   8   8        365.36        265.34       191.53 o
   8   8   8          2.91         -4.09        12.90 o
  -9   9   8        317.89        386.74       113.64 o
  -7   9   8         13.48         14.86        10.47 o
  -5   9   8        665.12       1713.75       815.35 o
  -3   9   8        435.95        625.34       241.32 o
  -1   9   8        449.01        491.01        60.96 o
   1   9   8        449.01        523.18        63.36 o
   3   9   8        435.95        347.98       143.57 o
   5   9   8        665.12       1149.14       547.49 o
   7   9   8         13.48          5.62         9.66 o
   9   9   8        317.89        449.40       132.23 o
 -10  10   8         30.88         20.82        15.19 o
  -8  10   8        134.42         55.10       129.94 o
  -4  10   8        623.72        951.49       366.75 o
  -2  10   8         14.62         14.75         6.50 o
   0  10   8        534.47        515.73        72.63 o
   2  10   8         14.62         11.64         6.51 o
   4  10   8        623.72        643.07       160.08 o
   8  10   8        134.42        124.61        62.70 o
  10  10   8         30.88         49.63        31.37 o
 -11  11   8         10.89         13.46        10.34 o
  -9  11   8          2.90         12.03         8.08 o
  -7  11   8         18.58         38.62        13.47 o
  -5  11   8         18.67         29.35        21.32 o
  -3  11   8        118.98        103.88       101.64 o
  -1  11   8         12.91         34.94         7.48 o
   1  11   8         12.91         20.88         8.95 o
   3  11   8        118.98        107.99        38.16 o
   7  11   8         18.58         39.04        30.31 o
   9  11   8          2.90          7.65        11.91 o
  11  11   8         10.89         17.87        11.78 o
 -12  12   8          5.04          4.77        10.07 o
 -10  12   8         20.31         34.56        18.00 o
  -8  12   8         25.57         98.74        35.81 o
  -4  12   8         18.63         11.69        11.80 o
  -2  12   8         82.88        110.05        17.86 o
   0  12   8        278.10        304.30        32.65 o
   2  12   8         82.88         93.86        14.71 o
   4  12   8         18.63         19.24        22.91 o
   6  12   8         17.81         17.16        20.65 o
   8  12   8         25.57         54.77        19.42 o
  10  12   8         20.31         19.20        18.41 o
  12  12   8          5.04          3.66        10.01 o
 -11  13   8          8.07          8.55         9.23 o
  -9  13   8         28.04         43.45        13.46 o
  -7  13   8          9.48         24.38        18.50 o
  -5  13   8          0.88         -5.12        13.72 o
  -3  13   8          7.79          7.91         8.21 o
  -1  13   8         57.42        135.18        16.78 o
   1  13   8         57.42        118.29        15.17 o
   3  13   8          7.79          4.61         8.22 o
   5  13   8          0.88         13.94        11.74 o
   7  13   8          9.48         32.89        17.64 o
   9  13   8         28.04         46.03        15.48 o
  11  13   8          8.07          7.87         9.18 o
 -10  14   8         24.14         36.56        13.65 o
  -8  14   8         27.12         24.36        10.43 o
  -6  14   8          7.68          6.63        12.60 o
  -4  14   8         27.91         18.08        14.79 o
  -2  14   8         27.69         21.97         6.44 o
   0  14   8        233.92        302.69        34.75 o
   2  14   8         27.69         36.35         8.76 o
   4  14   8         27.91         14.15        10.12 o
   6  14   8          7.68        -10.21        12.83 o
   8  14   8         27.12         52.04        13.40 o
  10  14   8         24.14         35.31        13.83 o
  -9  15   8         24.11          9.74         6.23 o
  -7  15   8          4.59          1.28        13.25 o
  -5  15   8          6.77          3.43        13.37 o
  -3  15   8          1.60          2.08        10.20 o
  -1  15   8         46.24         88.30        13.37 o
   1  15   8         46.24         89.44        13.92 o
   3  15   8          1.60          0.99         5.42 o
   5  15   8          6.77          2.19         9.47 o
   7  15   8          4.59          7.83        11.96 o
   9  15   8         24.11         29.12        14.59 o
  -6  16   8          2.09         14.49        16.21 o
  -4  16   8          2.24         -2.64        10.33 o
  -2  16   8          1.13          1.88         5.37 o
   0  16   8          1.25         25.29        14.90 o
   2  16   8          1.13          2.54         4.56 o
   4  16   8          2.24         -2.70         7.50 o
   6  16   8          2.09         -1.09        11.17 o
  -5  17   8         16.61          9.59        16.13 o
  -3  17   8          5.15          1.16         6.13 o
  -1  17   8          8.88         15.10         5.66 o
   1  17   8          8.88         16.81         5.18 o
   3  17   8          5.15          2.55         4.96 o
   0   1   9       2939.60       2060.96       272.75 o
  -1   2   9         21.70         73.00       287.73 o
   1   2   9         21.70         45.50       141.29 o
   0   3   9       3247.52       4500.74       613.32 o
   2   3   9        484.06        357.56       100.92 o
  -3   4   9         53.11         17.17        12.00 o
  -1   4   9       2096.78       3690.97       427.09 o
   1   4   9       2096.78       3472.73       414.72 o
   3   4   9         53.11         72.19        48.64 o
  -4   5   9        392.33        734.27       149.78 o
  -2   5   9       1094.86       1213.81       375.40 o
   0   5   9       1411.40       2869.87       358.57 o
   2   5   9       1094.86       1113.69       295.06 o
   4   5   9        392.33        748.53       122.80 o
  -5   6   9         66.72         66.03        18.37 o
  -3   6   9        265.88        176.54        86.76 o
  -1   6   9       1664.24       2301.99       229.89 o
   1   6   9       1664.23       1898.45       341.39 o
   3   6   9        265.88        216.58       107.60 o
   5   6   9         66.72         52.89        22.00 o
  -6   7   9         92.65        134.60        53.11 o
  -2   7   9         11.58          9.92        14.34 o
   0   7   9        780.97       1110.92       146.12 o
   2   7   9         11.58          1.25        12.24 o
   6   7   9         92.65         96.66        31.09 o
  -7   8   9         35.20         24.03        11.46 o
  -3   8   9        203.02        175.93        76.16 o
  -1   8   9         60.57        107.29        24.59 o
   1   8   9         60.57        105.96        13.54 o
   3   8   9        203.02        125.60        55.46 o
   5   8   9        412.14        625.16       189.39 o
   7   8   9         35.20         30.66        14.41 o
  -8   9   9        195.65        248.44        96.83 o
  -6   9   9        224.30        309.31        95.70 o
  -4   9   9        839.60        737.09       284.38 o
  -2   9   9         17.98         10.94         8.30 o
   0   9   9        735.42       1205.87       206.40 o
   2   9   9         17.98         18.70         8.48 o
   8   9   9        195.65        304.34        68.41 o
  -9  10   9         26.05         34.99         9.85 o
  -7  10   9         22.06         12.56        11.90 o
  -5  10   9        279.75        476.68       184.60 o
  -3  10   9        345.77        241.03        84.62 o
  -1  10   9        241.80        308.67        38.16 o
   1  10   9        241.80        304.19        39.10 o
   3  10   9        345.77        407.69       135.73 o
   5  10   9        279.75        788.84       376.48 o
   7  10   9         22.06         11.97        15.91 o
   9  10   9         26.05          0.67        13.95 o
 -10  11   9          7.87          6.92         8.54 o
  -8  11   9          9.97         21.47        13.53 o
  -6  11   9          7.29         31.16        25.72 o
  -4  11   9         19.49         18.65        17.01 o
  -2  11   9         35.62         45.50        10.04 o
   0  11   9          9.16        164.30        44.88 o
   2  11   9         35.62         29.12         7.30 o
   4  11   9         19.49         25.14        17.03 o
   6  11   9          7.29         38.39        31.19 o
   8  11   9          9.97         25.61        13.34 o
  10  11   9          7.87         10.09         8.70 o
 -11  12   9          4.51         11.87         9.51 o
  -9  12   9         19.17         31.88        21.69 o
  -7  12   9         14.08         43.20        27.82 o
  -5  12   9         46.14         89.81        38.44 o
  -3  12   9         19.91          4.28        13.07 o
  -1  12   9        175.30        303.09        33.30 o
   1  12   9        175.30        309.52        33.38 o
   3  12   9         19.91         13.96         9.19 o
   5  12   9         46.14         90.34        38.04 o
   7  12   9         14.08         75.83        22.32 o
   9  12   9         19.17         32.64        14.71 o
  11  12   9          4.51          1.69         7.24 o
 -10  13   9         12.80         11.01         8.43 o
  -8  13   9         14.09         14.36         7.98 o
  -6  13   9          4.21         28.14        19.96 o
  -4  13   9          3.07          7.02        13.03 o
  -2  13   9         20.76         15.75         5.19 o
   0  13   9         28.50         93.76        21.24 o
   2  13   9         20.76         24.87         7.11 o
   4  13   9          3.07          8.17        10.08 o
   8  13   9         14.09         13.09        18.27 o
  10  13   9         12.80         24.58         8.98 o
  -9  14   9         31.54         12.29        10.26 o
  -7  14   9          0.86         -0.72        10.26 o
  -5  14   9         20.48         12.92        11.93 o
  -3  14   9         12.39         12.99        15.47 o
  -1  14   9        106.85        158.09        20.57 o
   1  14   9        106.85        143.72        33.36 o
   3  14   9         12.39          9.55         5.18 o
   5  14   9         20.48         15.12        16.01 o
   7  14   9          0.86          0.57        11.71 o
   9  14   9         31.54         26.91        11.09 o
  -8  15   9         16.49         15.27        10.96 o
  -6  15   9          4.28         19.91        16.46 o
  -4  15   9          8.96         -4.51         9.01 o
  -2  15   9          3.57          7.03         4.46 o
   0  15   9         54.52         73.95        11.22 o
   2  15   9          3.57         10.93         4.19 o
   4  15   9          8.96         -2.51        10.58 o
   6  15   9          4.28         -0.90        10.85 o
   8  15   9         16.49         22.35        14.31 o
  -7  16   9          2.38         -1.80        13.37 o
  -5  16   9          0.05          1.74        10.64 o
  -3  16   9          2.41         -1.99         5.46 o
  -1  16   9          1.68         10.18         4.83 o
   1  16   9          1.68          7.22         4.80 o
   3  16   9          2.41          3.01         4.77 o
   5  16   9          0.05         -0.57         9.31 o
   7  16   9          2.38         -5.92        11.56 o
  -2  17   9          0.04         -0.13         4.49 o
   0  17   9         13.73         16.94         5.97 o
   2  17   9          0.04          1.23         4.30 o
   4  17   9         11.31          4.40         5.63 o
   0   0  10       3224.09       3467.34       933.42 o
  -1   1  10        384.22        883.26       134.86 o
   1   1  10        384.22        829.72       127.29 o
  -2   2  10        219.66        138.67        34.97 o
   0   2  10        975.97        513.94        69.51 o
   2   2  10        219.66         96.68        37.80 o
  -3   3  10        120.73         72.04        30.36 o
  -1   3  10       1115.25        921.95       132.47 o
   1   3  10       1115.25       1167.45       151.33 o
   3   3  10        120.73         73.29        23.87 o
  -2   4  10        123.20        112.65        21.05 o
   0   4  10       3391.63       5402.97       743.25 o
   2   4  10        123.20        140.71        21.85 o
  -5   5  10         78.28         47.17        21.97 o
  -3   5  10       1113.02       1569.04       471.58 o
  -1   5  10        857.08       1136.13       132.94 o
   1   5  10        857.08       1302.96       168.68 o
   3   5  10       1113.02       1461.90       400.16 o
  -6   6  10         41.82         25.19        11.39 o
  -4   6  10        339.64        496.66        98.62 o
  -2   6  10          9.45         24.77        11.14 o
   0   6  10       1584.68       1986.22       207.82 o
   2   6  10          9.45         44.31        16.33 o
   4   6  10        339.64        437.44        75.00 o
  -7   7  10          2.55         -1.31         9.31 o
  -5   7  10         14.46         14.51         9.65 o
  -3   7  10          5.81         19.85        19.16 o
  -1   7  10          4.08         42.05        35.73 o
   1   7  10          4.08         26.60        14.34 o
   3   7  10          5.81         15.65        18.96 o
   7   7  10          2.55         -7.34        12.04 o
  -8   8  10         58.76        130.82        65.57 o
  -6   8  10         70.28         43.48        18.94 o
  -4   8  10        341.19        547.54       261.61 o
  -2   8  10          7.68         13.08         7.39 o
   0   8  10        520.17        598.79        71.05 o
   2   8  10          7.68          2.22         9.70 o
   6   8  10         70.28         24.72        13.21 o
  -9   9  10         43.43         35.89        15.14 o
  -7   9  10          7.28         11.03        11.18 o
  -3   9  10        388.23        289.02        70.00 o
  -1   9  10        332.46        469.90        66.25 o
   1   9  10        332.46        459.53        49.24 o
   3   9  10        388.23        264.71        92.82 o
   5   9  10        236.69        405.97       195.29 o
   7   9  10          7.28          9.44         9.27 o
   9   9  10         43.43         29.97        18.22 o
 -10  10  10         38.44         28.73        28.47 o
  -8  10  10          5.88          9.95        10.83 o
  -4  10  10        162.97        127.84        48.54 o
  -2  10  10          7.91         11.19         8.18 o
   0  10  10        308.88        100.13        19.16 o
   2  10  10          7.91         16.69         9.72 o
   4  10  10        162.97         50.99        29.80 o
   6  10  10         11.93         30.38        29.48 o
   8  10  10          5.88         -2.69         9.65 o
  10  10  10         38.44         14.15        11.20 o
 -11  11  10          2.50         21.66        12.30 o
  -9  11  10          3.21          6.81        10.31 o
  -7  11  10          8.56         20.87        12.18 o
  -5  11  10         33.15         19.33        18.03 o
  -3  11  10         14.85         -2.26         9.13 o
  -1  11  10         37.40         49.10         8.40 o
   1  11  10         37.40         38.35         7.35 o
   3  11  10         14.85         -1.78        11.67 o
   5  11  10         33.15         26.35        17.14 o
   7  11  10          8.56         13.77        23.56 o
   9  11  10          3.21         -0.34         9.09 o
  11  11  10          2.50         -0.28        11.84 o
 -12  12  10          0.70         -4.62        10.97 o
 -10  12  10          4.96         10.58         9.29 o
  -8  12  10          1.28          1.14         8.81 o
  -6  12  10          2.29          7.79        17.04 o
  -4  12  10        100.31         13.92        22.58 o
  -2  12  10         23.97         14.76         6.59 o
   0  12  10        192.31        365.11        52.69 o
   2  12  10         23.97         16.75         5.21 o
   4  12  10        100.31         58.74       189.53 o
   6  12  10          2.29         13.83        22.29 o
   8  12  10          1.28          3.58        11.71 o
  10  12  10          4.96         14.85        11.44 o
  12  12  10          0.70          1.98        15.98 o
 -11  13  10          2.27          2.73         9.72 o
  -9  13  10          7.24         -0.44        10.12 o
  -7  13  10          5.87         -8.78        15.60 o
  -5  13  10          1.12         28.70        18.42 o
  -3  13  10         15.07         11.90         9.42 o
  -1  13  10         10.27         20.73         7.14 o
   1  13  10         10.27         19.02         6.28 o
   3  13  10         15.07          6.31         6.27 o
   5  13  10          1.12          2.18        11.88 o
   7  13  10          5.87          5.58        18.48 o
   9  13  10          7.24          4.97        12.54 o
  11  13  10          2.27          0.86        17.15 o
 -10  14  10         12.93         11.60         8.26 o
  -8  14  10          8.67         -5.57        10.78 o
  -6  14  10         28.02         17.90        16.23 o
  -4  14  10         27.95         13.90        19.19 o
  -2  14  10          2.16          6.42         3.98 o
   0  14  10         96.75        136.26        15.99 o
   2  14  10          2.16         16.16         5.66 o
   4  14  10         27.95         16.07        22.39 o
   6  14  10         28.02         41.36        20.49 o
   8  14  10          8.67          4.25        18.20 o
  10  14  10         12.93         12.73        13.36 o
  -7  15  10          0.41         24.98        17.74 o
  -5  15  10         30.29         41.65        15.47 o
  -3  15  10          5.96          1.12         6.76 o
  -1  15  10         21.02         29.23         6.15 o
   1  15  10         21.02         32.23         7.12 o
   3  15  10          5.96          2.47         5.47 o
   5  15  10         30.29         28.77        33.63 o
  -6  16  10          0.19          1.36        13.70 o
  -4  16  10          2.98         -7.97         9.40 o
  -2  16  10          1.16          4.67         5.10 o
   0  16  10          1.80         30.64         6.53 o
   2  16  10          1.16          1.46         3.04 o
   4  16  10          2.98         -2.09         7.45 o
   6  16  10          0.19         -2.94         9.44 o
  -3  17  10          1.54         -0.22         5.90 o
  -1  17  10          6.06          7.50         5.04 o
   1  17  10          6.06         10.77         6.06 o
   3  17  10          1.54         -2.90         5.36 o
   0   1  11        164.10        581.04        55.09 o
  -1   2  11         62.46         57.95        21.03 o
   1   2  11         62.46         38.10        20.69 o
  -2   3  11        170.87         61.46        22.67 o
   0   3  11        125.94        460.40        97.41 o
   2   3  11        170.87        133.94       144.38 o
  -1   4  11        178.12        401.96        44.26 o
   1   4  11        178.12        365.54        45.11 o
  -4   5  11        264.40        256.36        99.26 o
  -2   5  11       1130.17       1058.18       195.81 o
   0   5  11        293.02        295.07        70.96 o
   2   5  11       1130.16       1023.60       168.80 o
  -5   6  11        101.68        136.62        29.05 o
  -3   6  11        460.75        347.63       122.30 o
  -1   6  11         50.68         83.00        16.04 o
   1   6  11         50.68         77.41        46.68 o
   3   6  11        460.75        777.75       299.64 o
   5   6  11        101.68        131.94        28.49 o
  -6   7  11          6.51          7.39         9.31 o
  -2   7  11         22.23         27.47        24.53 o
   0   7  11        299.38        317.11        39.77 o
   2   7  11         22.23         14.76         7.50 o
   4   7  11         37.23         78.45        33.37 o
   6   7  11          6.51         22.42        18.38 o
  -7   8  11          1.44          5.23        17.04 o
  -5   8  11         44.18         35.86        19.25 o
  -3   8  11         39.04          9.45        28.23 o
  -1   8  11        350.12        415.10        62.37 o
   1   8  11        350.12        404.78        43.30 o
   3   8  11         39.04         20.87        15.57 o
   7   8  11          1.44          1.27         7.16 o
  -8   9  11         10.23         15.13         6.52 o
  -4   9  11        117.83        393.22       189.02 o
  -2   9  11         16.01         19.86         6.71 o
   0   9  11        338.46        401.27        47.84 o
   2   9  11         16.01         17.90         8.60 o
   4   9  11        117.83        143.63        92.73 o
   6   9  11         25.44         -0.75        35.58 o
   8   9  11         10.23         11.26         7.78 o
  -9  10  11         84.29         88.55        36.15 o
  -3  10  11         17.92          1.84         9.07 o
  -1  10  11         79.18        105.12        14.81 o
   1  10  11         79.18         80.84        14.22 o
   3  10  11         17.92         36.32        12.52 o
   5  10  11          7.96          5.53        22.85 o
   7  10  11         25.35         24.93        16.11 o
   9  10  11         84.29        124.32        24.11 o
 -10  11  11          2.47          3.52         6.61 o
  -8  11  11         15.11         17.29        12.71 o
  -6  11  11          3.21         11.29        20.54 o
  -4  11  11        105.18         74.14        55.84 o
  -2  11  11         20.61         16.62         7.77 o
   0  11  11         63.87        276.90        48.06 o
   2  11  11         20.61         20.70         7.03 o
   4  11  11        105.18          3.97        25.11 o
   6  11  11          3.21          3.38        20.61 o
   8  11  11         15.11          8.18        15.38 o
  10  11  11          2.47         -3.88         9.20 o
 -11  12  11          1.87          7.41         7.61 o
  -9  12  11          0.50          1.56         8.53 o
  -7  12  11         32.05         50.45        29.68 o
  -3  12  11         73.23        115.08        40.83 o
  -1  12  11         62.89        146.24        18.85 o
   1  12  11         62.89        102.46        15.05 o
   3  12  11         73.23        114.76       114.91 o
   5  12  11         52.60         78.33        24.17 o
   9  12  11          0.50         -2.57        12.44 o
  11  12  11          1.87          5.08        13.75 o
 -10  13  11          2.81         -1.77         6.29 o
  -8  13  11          9.12         18.17        17.75 o
  -6  13  11         37.97         33.67        19.50 o
  -4  13  11          6.38          3.43        10.82 o
  -2  13  11         18.39         10.86         5.06 o
   0  13  11          0.30        265.52        93.28 o
   2  13  11         18.39         13.47         6.99 o
   4  13  11          6.38          4.83         9.01 o
   6  13  11         37.97         39.55        19.83 o
   8  13  11          9.12          7.83        18.15 o
  10  13  11          2.81          3.31        10.41 o
  -9  14  11          6.77          3.22         8.15 o
  -7  14  11         18.08          9.75        14.85 o
  -5  14  11         68.21         62.10        28.19 o
  -3  14  11         14.02         20.11        16.13 o
  -1  14  11         19.02         25.71         6.31 o
   1  14  11         19.02         22.64         8.63 o
   3  14  11         14.02         12.92        12.40 o
   5  14  11         68.21         34.51        61.10 o
   7  14  11         18.08         30.76        17.10 o
   9  14  11          6.77          8.60        19.64 o
  -8  15  11          2.62          0.44        14.96 o
  -6  15  11         24.92         41.53        21.43 o
  -4  15  11         42.78         -5.84        14.97 o
  -2  15  11          0.20          0.06         4.22 o
   0  15  11         24.08         46.62        10.67 o
   2  15  11          0.20          3.99         3.85 o
   4  15  11         42.78         17.90        23.10 o
   6  15  11         24.92         19.13        11.18 o
   8  15  11          2.62          7.83        16.34 o
  -5  16  11          6.72         11.91        11.21 o
  -3  16  11          6.11          1.07         4.64 o
  -1  16  11          0.93          6.49         4.38 o
   1  16  11          0.93          4.41         5.00 o
   3  16  11          6.11          3.87         4.95 o
   5  16  11          6.72          5.50         8.12 o
  -2  17  11          1.70          4.39         4.37 o
   0  17  11          9.75          9.11         5.69 o
   2  17  11          1.70          2.69         3.73 o
   0   0  12        669.72       3525.75       952.26 o
  -1   1  12        171.40         85.56        13.67 o
   1   1  12        171.40         67.58        17.92 o
  -2   2  12        110.01          7.59        29.22 o
   0   2  12        219.38        154.59        20.05 o
   2   2  12        110.01         46.47        24.74 o
  -3   3  12       1879.90       2414.52       657.65 o
  -1   3  12        144.25        100.39        25.90 o
   1   3  12        144.25         60.32        69.32 o
  -4   4  12        499.02         73.39       312.65 o
  -2   4  12       1057.06       1333.00       339.35 o
   0   4  12         44.54         51.43        11.33 o
   2   4  12       1057.06       1299.23       443.29 o
   4   4  12        499.02        405.19       125.18 o
  -3   5  12        354.25        400.53       116.66 o
  -1   5  12       1531.65       1638.94       156.79 o
   1   5  12       1531.65       1788.62       192.98 o
   3   5  12        354.25        165.01       172.88 o
  -6   6  12        243.01        358.74       138.78 o
  -4   6  12        171.46        258.28        52.94 o
  -2   6  12        213.50        257.27        50.80 o
   0   6  12        466.04        388.08        55.02 o
   2   6  12        213.50        271.42        61.71 o
   4   6  12        171.46        217.35        54.13 o
  -7   7  12          3.61         -0.57         8.47 o
  -5   7  12        114.28        209.45        61.03 o
  -3   7  12        103.05         63.47        22.91 o
  -1   7  12        157.44        164.94        20.76 o
   1   7  12        157.44        203.11        27.20 o
   3   7  12        103.05         75.04        25.00 o
   5   7  12        114.28        214.76        54.65 o
   7   7  12          3.61         -3.14        11.08 o
  -8   8  12         47.71         51.88        14.57 o
  -6   8  12         17.79          7.31        12.23 o
  -4   8  12         18.16         11.93        18.73 o
  -2   8  12         96.29         86.23        14.55 o
   0   8  12        132.35        179.68        21.57 o
   2   8  12         96.29         91.44        17.19 o
   4   8  12         18.16          0.72        29.09 o
   6   8  12         17.79         40.89        19.43 o
   8   8  12         47.71         32.65        13.21 o
  -9   9  12        105.72        145.08        71.48 o
  -7   9  12         61.45         72.98        24.32 o
  -5   9  12         10.71          4.92        18.72 o
  -3   9  12         11.46         10.89        10.57 o
  -1   9  12         62.05         49.78        14.39 o
   1   9  12         62.05         76.11         9.81 o
   3   9  12         11.46          3.09        11.70 o
   5   9  12         10.71          2.71        35.52 o
   7   9  12         61.45         72.11        34.19 o
   9   9  12        105.72        186.01        38.82 o
 -10  10  12         13.94         12.34        14.41 o
  -8  10  12         52.76         66.10        15.08 o
  -6  10  12         20.66         41.97        19.40 o
  -4  10  12          2.67         -5.96        11.90 o
  -2  10  12         13.68         11.72         6.38 o
   0  10  12         41.21        138.51        21.37 o
   2  10  12         13.68         16.41         5.31 o
   4  10  12          2.67          2.17        16.04 o
   8  10  12         52.76         39.28        12.58 o
  10  10  12         13.94         34.22        24.43 o
 -11  11  12          3.58         11.08        10.47 o
  -9  11  12          3.48          4.37         7.31 o
  -7  11  12         51.96         -2.50        18.72 o
  -3  11  12         47.38         35.56        16.35 o
  -1  11  12         51.80         66.79         8.46 o
   1  11  12         51.80         58.75         9.08 o
   3  11  12         47.38         24.57        13.54 o
   5  11  12         78.41        319.01       153.90 o
   7  11  12         51.96         17.80        28.99 o
   9  11  12          3.48          1.95         8.08 o
  11  11  12          3.58          7.96         9.72 o
 -12  12  12          0.37          2.19        14.77 o
 -10  12  12          3.32          7.17         6.70 o
  -8  12  12         10.75         -2.26        17.28 o
  -6  12  12        114.00         18.08       141.77 o
  -4  12  12         65.72         45.25        41.25 o
  -2  12  12         14.52         10.42         5.41 o
   0  12  12         41.43         30.66         9.01 o
   2  12  12         14.52          5.56         6.56 o
   4  12  12         65.72         23.37        24.39 o
   6  12  12        114.01        312.19       150.77 o
   8  12  12         10.75         16.25        24.52 o
  10  12  12          3.32          5.31         7.93 o
  12  12  12          0.37          6.53         9.40 o
  -9  13  12          0.18          1.23         6.98 o
  -7  13  12         44.40        102.92        52.37 o
  -5  13  12         33.09         21.49        17.44 o
  -3  13  12          9.18          5.22         7.85 o
  -1  13  12         14.70         38.84         9.23 o
   1  13  12         14.70         30.28         9.10 o
   3  13  12          9.18          0.76         6.16 o
   5  13  12         33.09         18.59        19.55 o
   7  13  12         44.40        101.20        52.40 o
   9  13  12          0.18          2.03         9.99 o
  -8  14  12          2.44         12.13        19.05 o
  -6  14  12         50.54         63.99        29.37 o
  -4  14  12         43.66         33.79        94.26 o
  -2  14  12          0.68          5.94         4.18 o
   0  14  12         10.38         46.13         9.09 o
   2  14  12          0.68          8.36         4.37 o
   4  14  12         43.66          4.26        11.46 o
   6  14  12         50.54         93.25        38.29 o
   8  14  12          2.44          8.02        16.94 o
  -7  15  12          3.84         51.60        29.54 o
  -5  15  12         42.91         44.98        41.87 o
  -3  15  12         22.12         18.58         8.19 o
  -1  15  12          6.08         21.72         5.28 o
   1  15  12          6.08         12.47         6.04 o
   3  15  12         22.12         20.91        10.56 o
   5  15  12         42.91         34.12        32.29 o
   7  15  12          3.84          9.75         9.80 o
  -4  16  12         12.42         -1.35         9.54 o
  -2  16  12          3.56          2.50         5.02 o
   0  16  12          0.63         20.45         5.54 o
   2  16  12          3.56          6.21         3.84 o
   4  16  12         12.42          9.49         9.77 o
   0   1  13         90.23        169.72        21.06 o
  -1   2  13        256.48        151.41        28.16 o
   1   2  13        256.48        147.14        19.63 o
  -2   3  13       1114.87        991.43       165.57 o
   0   3  13        514.77        515.62        79.54 o
   2   3  13       1114.86        982.81       131.52 o
  -3   4  13        329.53        731.30       200.72 o
  -1   4  13        833.93       1012.81       129.77 o
   1   4  13        833.93       1090.11       142.09 o
   3   4  13        329.53        293.77        69.80 o
  -2   5  13        217.96        216.61        47.70 o
   0   5  13       2729.29       3531.96       455.95 o
   2   5  13        217.96        296.92        63.23 o
  -5   6  13         60.13         48.92        17.25 o
  -3   6  13         90.60         82.72        33.77 o
  -1   6  13        234.23        353.66        41.76 o
   1   6  13        234.23        321.74        42.26 o
   3   6  13         90.60         99.50        31.98 o
  -6   7  13         66.03         65.61        23.37 o
  -4   7  13         81.57         67.52        27.27 o
  -2   7  13        136.65        131.81        20.67 o
   0   7  13          0.34        252.43        42.26 o
   2   7  13        136.65        154.37        29.96 o
   4   7  13         81.57         63.54        17.03 o
  -7   8  13        119.11        155.15        32.90 o
  -5   8  13         47.35         40.45        31.79 o
  -3   8  13         62.17         50.64        19.10 o
  -1   8  13         16.74         36.30         8.43 o
   1   8  13         16.74         26.05         5.93 o
   3   8  13         62.17         53.95        23.57 o
   5   8  13         47.35         37.13        29.08 o
   7   8  13        119.12        147.69        59.00 o
  -8   9  13         14.95          7.62         9.69 o
  -6   9  13         63.17         39.38        27.84 o
  -4   9  13         39.78         42.67        20.72 o
  -2   9  13          5.61          4.20         4.92 o
   0   9  13          1.52         12.53         6.09 o
   2   9  13          5.61          7.56         5.24 o
   4   9  13         39.78         21.16        19.53 o
   6   9  13         63.17        104.13        20.87 o
   8   9  13         14.95         16.16         7.56 o
  -9  10  13         10.44         10.61         8.86 o
  -7  10  13         13.95         10.86        15.23 o
  -5  10  13          1.16          8.23        18.79 o
  -3  10  13          4.97         -3.54         8.61 o
  -1  10  13          2.33         20.76        10.28 o
   1  10  13          2.33         14.42         5.92 o
   3  10  13          4.97          2.17        12.17 o
   5  10  13          1.16         -1.61        20.53 o
   7  10  13         13.95         25.70        18.33 o
   9  10  13         10.44         13.70        11.16 o
 -10  11  13          5.19         13.75         7.71 o
  -4  11  13         79.20         46.47        25.94 o
  -2  11  13         16.42         18.00         6.44 o
   0  11  13        114.38        144.28        27.53 o
   2  11  13         16.42          7.77         6.60 o
   4  11  13         79.20         38.72        25.67 o
   6  11  13        106.65        163.40        80.89 o
   8  11  13          8.03          2.07         9.32 o
  10  11  13          5.19          8.82         7.93 o
 -11  12  13          1.83          0.64         7.36 o
  -9  12  13          0.75         -6.59         9.05 o
  -7  12  13         32.35         79.60        27.79 o
  -5  12  13         88.76         98.19        40.26 o
  -3  12  13         14.20         25.23        11.21 o
  -1  12  13         10.17         29.55         7.30 o
   1  12  13         10.17         21.42         6.53 o
   3  12  13         14.20          6.92         6.71 o
   5  12  13         88.76         -9.44        26.88 o
   7  12  13         32.35         30.47        25.96 o
   9  12  13          0.75          3.31         9.66 o
  11  12  13          1.83          7.80         7.28 o
 -10  13  13          0.77         -0.28         6.90 o
  -8  13  13         11.36          4.30        14.52 o
  -6  13  13         22.37         16.58        34.70 o
  -4  13  13          4.92          5.04         8.96 o
  -2  13  13         14.33         10.44         5.24 o
   0  13  13         26.29        227.13        33.91 o
   2  13  13         14.33         13.56         6.21 o
   4  13  13          4.92         -2.05         8.01 o
   6  13  13         22.37         69.18        37.72 o
   8  13  13         11.36         22.72        22.85 o
  10  13  13          0.77         -4.53        10.74 o
  -9  14  13          0.10         -1.17        14.20 o
  -7  14  13         13.06         27.14        28.60 o
  -5  14  13         18.12         18.60        14.91 o
  -3  14  13         10.29         12.19         5.92 o
  -1  14  13          0.49         20.06         6.03 o
   1  14  13          0.49         15.86         5.55 o
   3  14  13         10.29         13.99         8.00 o
   5  14  13         18.12         35.23        45.89 o
   7  14  13         13.06         64.64        36.06 o
   9  14  13          0.10         -3.88        23.45 o
  -6  15  13         10.67         22.00        15.15 o
  -4  15  13         21.56         11.33        14.49 o
  -2  15  13          2.49          1.06         4.13 o
   0  15  13          4.90         36.01         8.87 o
   2  15  13          2.49          8.27         4.13 o
   4  15  13         21.56         15.93        18.68 o
  -5  16  13          3.82          4.62        10.09 o
  -3  16  13          6.52         -2.18         5.53 o
  -1  16  13          1.38          8.79         5.62 o
   1  16  13          1.38          2.88         4.57 o
   3  16  13          6.52          4.06         5.39 o
   5  16  13          3.82         12.21         9.92 o
   0   0  14         44.00       1310.25       352.92 o
  -1   1  14        209.23        161.42        21.04 o
   1   1  14        209.23        175.36        25.41 o
  -2   2  14         18.35         35.10        17.95 o
   0   2  14        154.24        108.66        16.08 o
   2   2  14         18.35         19.80        18.51 o
  -3   3  14        134.68        105.34        41.21 o
  -1   3  14          9.05         38.83        14.95 o
   1   3  14          9.05         34.99        20.03 o
   3   3  14        134.68        158.58        52.70 o
  -4   4  14          8.19         65.49        29.76 o
  -2   4  14        176.39        110.86        25.67 o
   0   4  14        251.11        341.30        36.87 o
   2   4  14        176.39        132.41        37.74 o
  -5   5  14        266.84        424.63       185.15 o
  -3   5  14         50.62         13.57        21.71 o
  -1   5  14        469.47        490.24        65.64 o
   1   5  14        469.47        450.87        53.93 o
   3   5  14         50.62         74.72        81.97 o
   5   5  14        266.84         36.39        24.38 o
  -4   6  14          4.97          7.78       124.15 o
  -2   6  14         65.59         42.97        17.45 o
   0   6  14          0.27         62.08        60.79 o
   2   6  14         65.59         82.31        39.73 o
   4   6  14          4.97          6.74        11.44 o
  -7   7  14         14.68         11.36        10.80 o
  -5   7  14         33.99         43.65        14.52 o
  -3   7  14          5.84         16.87        28.24 o
  -1   7  14         10.73         31.03        21.65 o
   1   7  14         10.73         32.93        12.35 o
   3   7  14          5.84         16.85         9.71 o
   5   7  14         33.99         53.48        13.63 o
  -6   8  14          2.21          8.75         7.26 o
  -4   8  14         26.80         -5.02        27.52 o
  -2   8  14         11.27          8.07         4.79 o
   0   8  14         28.57         83.16        30.80 o
   2   8  14         11.27          9.18         6.41 o
   4   8  14         26.80         30.40        15.37 o
   6   8  14          2.21          9.62        10.09 o
   8   8  14         20.94         41.33        19.89 o
  -9   9  14          0.97         -0.41        13.85 o
  -7   9  14          3.91         46.20        14.38 o
  -5   9  14         17.70          0.49        24.36 o
  -3   9  14          1.36          1.16        11.75 o
  -1   9  14         41.12         46.82         6.94 o
   1   9  14         41.12         45.84         7.53 o
   3   9  14          1.36          2.36        11.10 o
   7   9  14          3.91         29.68         9.75 o
   9   9  14          0.97         -3.51         9.75 o
 -10  10  14          7.14          8.41         9.68 o
  -8  10  14          5.07          0.60        12.83 o
  -6  10  14          6.68          9.84        21.92 o
  -4  10  14         12.15          4.73        18.20 o
  -2  10  14          8.10         10.85         7.97 o
   0  10  14         22.72         26.87         6.49 o
   2  10  14          8.10         14.32         5.98 o
   4  10  14         12.15         16.86        28.27 o
   6  10  14          6.68         13.47        38.16 o
   8  10  14          5.07          9.57         7.20 o
  10  10  14          7.14          5.14        11.13 o
 -11  11  14         10.33         16.35        16.05 o
  -9  11  14          6.16         12.63         9.16 o
  -7  11  14         10.84         -3.75        20.02 o
  -5  11  14         98.08        193.72        94.09 o
  -3  11  14         24.06         14.84        10.12 o
  -1  11  14        104.46        148.89        17.94 o
   1  11  14        104.46        129.34        14.46 o
   3  11  14         24.06          9.52        12.41 o
   5  11  14         98.08         98.25        47.33 o
   7  11  14         10.84         -0.40        10.47 o
   9  11  14          6.16          4.50         8.44 o
  11  11  14         10.33         19.80         9.88 o
 -10  12  14          4.17          1.49         5.63 o
  -8  12  14          0.57          1.37         9.64 o
  -4  12  14         14.80         -2.98        12.35 o
  -2  12  14          4.34         14.00         6.75 o
   0  12  14          6.58         45.93        11.02 o
   2  12  14          4.34         14.02         5.57 o
   4  12  14         14.80          9.67         9.81 o
   6  12  14          9.04         14.56        17.78 o
   8  12  14          0.57          9.09        32.35 o
  10  12  14          4.17          7.37         7.56 o
  -9  13  14          2.07          3.94        21.16 o
  -7  13  14          4.79          3.89        14.65 o
  -5  13  14          3.79          4.40         9.86 o
  -3  13  14          4.01          2.55         7.24 o
  -1  13  14         24.38         30.23         6.61 o
   1  13  14         24.38         20.11         8.01 o
   3  13  14          4.01          4.42         4.82 o
   5  13  14          3.79          7.38         9.98 o
   9  13  14          2.07         -0.10        11.02 o
  -8  14  14          2.35          0.88         8.03 o
  -6  14  14          0.53         -5.86        11.87 o
  -4  14  14          0.35         -5.82        11.80 o
  -2  14  14          3.15          4.92         4.59 o
   0  14  14          6.26         11.88         6.85 o
   2  14  14          3.15         11.47         4.77 o
   4  14  14          0.35         16.19        19.36 o
   6  14  14          0.53         -4.71         9.48 o
   8  14  14          2.35         -4.10        16.78 o
  -5  15  14          1.86          5.17        10.04 o
  -3  15  14          1.82         -0.94         7.37 o
  -1  15  14          0.53          9.54         4.69 o
   1  15  14          0.53          9.03         4.68 o
   3  15  14          1.82         -0.53         5.28 o
   5  15  14          1.86         -1.82         7.99 o
  -4  16  14          1.24          3.46         6.28 o
  -2  16  14          2.70         -0.26         4.39 o
   0  16  14          0.00          8.21         6.54 o
   2  16  14          2.70          0.20         3.32 o
   0   1  15        319.80        351.98        33.47 o
  -1   2  15         68.49         61.18        10.95 o
   1   2  15         68.49         81.06        11.48 o
  -2   3  15        193.92        171.73        46.55 o
   0   3  15          8.30         19.26         7.46 o
   2   3  15        193.92        128.14        38.60 o
  -3   4  15         24.52         15.74         9.93 o
  -1   4  15          9.89         33.33         8.12 o
   1   4  15          9.89         29.55        16.91 o
   3   4  15         24.52         25.13        12.92 o
  -4   5  15        519.02       1147.17       346.62 o
  -2   5  15         78.58         74.23        16.05 o
   0   5  15         15.44         27.79        12.88 o
   2   5  15         78.58         62.24        18.84 o
   4   5  15        519.01        926.15       402.10 o
  -5   6  15        121.93        117.28        52.72 o
  -3   6  15         17.47         19.58        14.74 o
  -1   6  15         35.67         62.20        11.16 o
   1   6  15         35.67         60.52        18.91 o
   3   6  15         17.47         40.94        11.03 o
  -6   7  15          3.64          0.41         8.41 o
  -4   7  15          0.78         27.72        34.83 o
  -2   7  15         67.11         71.20        14.64 o
   0   7  15         87.46        181.16        35.36 o
   2   7  15         67.11         90.45        21.97 o
   4   7  15          0.78         26.58        25.01 o
   6   7  15          3.64          5.71         8.58 o
  -7   8  15          8.52         11.87        11.55 o
  -5   8  15         16.48         16.71         9.32 o
  -3   8  15         20.48         -3.29        10.92 o
  -1   8  15        105.99        102.52        23.98 o
   1   8  15        105.99        152.97        36.17 o
   3   8  15         20.48         15.01        10.92 o
   5   8  15         16.48         22.70        12.89 o
   7   8  15          8.52          8.33        11.47 o
  -8   9  15         33.97         45.70        13.70 o
  -6   9  15         11.56         -3.73        17.48 o
  -4   9  15          6.29          6.88        12.70 o
  -2   9  15         49.59         40.81         8.09 o
   0   9  15        133.25        165.83        20.73 o
   2   9  15         49.59         32.79         9.99 o
   4   9  15          6.29         -3.59        16.72 o
   6   9  15         11.56          4.84         8.86 o
   8   9  15         33.97         54.44        15.02 o
  -9  10  15         20.22         19.73         8.45 o
  -7  10  15         11.70         27.15         9.82 o
  -5  10  15         29.30          5.60        14.89 o
  -3  10  15          6.87          7.78         9.06 o
  -1  10  15         50.90         48.08         7.88 o
   1  10  15         50.90         52.97         9.23 o
   3  10  15          6.87          3.35        11.60 o
   5  10  15         29.30         53.49        38.45 o
   7  10  15         11.70         15.79        16.39 o
   9  10  15         20.22         10.58         5.69 o
 -10  11  15         23.58         26.56         9.52 o
  -8  11  15         14.98         10.71         9.16 o
  -6  11  15          3.92          3.65        14.23 o
  -4  11  15         52.12         19.67        14.64 o
  -2  11  15         42.09         58.32        10.83 o
   0  11  15        165.66        214.09        29.21 o
   2  11  15         42.09         31.73         6.34 o
   4  11  15         52.12         13.36        17.45 o
   6  11  15          3.92         15.42        30.38 o
   8  11  15         14.98         18.83        20.06 o
  10  11  15         23.58         37.51        11.11 o
  -9  12  15          3.02          1.02        10.62 o
  -5  12  15          2.34          4.47         9.87 o
  -3  12  15          3.44          1.34         9.40 o
  -1  12  15          4.60         26.08         5.94 o
   1  12  15          4.60         17.98         5.04 o
   3  12  15          3.44         -0.26         7.81 o
   5  12  15          2.34          7.18        11.77 o
   9  12  15          3.02          3.29         7.35 o
  -8  13  15          1.23         -2.70        16.35 o
  -4  13  15         34.05         18.82        31.25 o
  -2  13  15          5.28         12.92         6.55 o
   0  13  15         24.82         25.42         6.94 o
   2  13  15          5.28         12.68         5.37 o
   4  13  15         34.05          4.20        11.44 o
   6  13  15         15.24         36.57        24.46 o
   8  13  15          1.23          4.23        30.66 o
  -7  14  15          0.25         -2.96        14.53 o
  -5  14  15         20.83         24.41        11.03 o
  -3  14  15          6.67          8.54         5.35 o
  -1  14  15          8.68         16.45         5.37 o
   1  14  15          8.68         16.73         4.58 o
   3  14  15          6.67          9.97         7.25 o
   5  14  15         20.83         10.01        20.92 o
   7  14  15          0.25          5.89        17.47 o
  -4  15  15          2.48         10.46         8.46 o
  -2  15  15          1.44          5.42         4.03 o
   0  15  15          0.22          9.09         6.09 o
   2  15  15          1.44          4.75         3.64 o
   4  15  15          2.48          2.86         8.86 o
   6  15  15          1.25         -5.77         9.69 o
  -1  16  15          1.89          3.77         4.86 o
   1  16  15          1.89          1.93         4.30 o
   0   0  16       1422.33       1783.71       488.62 o
  -1   1  16        483.57        557.54        76.96 o
   1   1  16        483.57        528.81        64.76 o
  -2   2  16        272.81        221.73        58.49 o
   0   2  16        143.42        225.06        33.16 o
   2   2  16        272.81        269.78        64.70 o
  -3   3  16        200.43        227.17        71.76 o
  -1   3  16         30.40         31.55         9.11 o
   1   3  16         30.40         31.45        13.39 o
   3   3  16        200.43        222.59        45.92 o
  -4   4  16        936.86        821.04       225.34 o
  -2   4  16         25.27         35.40        12.84 o
   0   4  16         74.58        235.11        32.93 o
   2   4  16         25.27         33.08        23.71 o
  -5   5  16        961.11       1048.88       317.51 o
  -3   5  16        282.49        192.29        45.77 o
  -1   5  16         60.85         51.19        12.86 o
   1   5  16         60.85         76.50        18.32 o
   3   5  16        282.49        193.12        41.50 o
   5   5  16        961.11       1333.40       323.57 o
  -6   6  16        119.02        152.06        67.68 o
  -2   6  16         45.67         38.10         8.08 o
   0   6  16         15.19         43.82         9.10 o
   2   6  16         45.67         27.81         8.68 o
  -5   7  16         16.95         40.17        26.97 o
  -3   7  16         18.73         15.30         8.39 o
  -1   7  16        110.76        140.02        18.12 o
   1   7  16        110.76        183.64        23.75 o
   3   7  16         18.73         22.28        10.46 o
   7   7  16         40.23         94.03        43.65 o
  -8   8  16         36.71          2.88        10.68 o
  -6   8  16          6.09         20.00        10.26 o
  -4   8  16          2.25         23.16        23.71 o
  -2   8  16         44.21         65.65         9.63 o
   0   8  16        162.52        120.52        16.89 o
   2   8  16         44.21         68.03        10.57 o
   4   8  16          2.25         12.37         8.27 o
  -9   9  16         51.90         49.83        24.63 o
  -7   9  16          7.93          8.92         9.50 o
  -5   9  16         18.67          7.99        11.23 o
  -3   9  16          8.05          8.61         9.98 o
  -1   9  16         93.57         91.32        10.62 o
   1   9  16         93.57         87.13        12.07 o
   3   9  16          8.05         20.73        15.33 o
   5   9  16         18.67          6.06        22.03 o
   7   9  16          7.93         15.42        11.22 o
   9   9  16         51.90         77.47        31.81 o
 -10  10  16         46.68         19.53        13.38 o
  -8  10  16         28.74         39.15        14.69 o
  -6  10  16          6.91         22.03        14.15 o
  -4  10  16          0.65          4.58        12.13 o
  -2  10  16         40.15         13.68         7.76 o
   0  10  16         49.55         34.42         6.52 o
   2  10  16         40.15         26.93         5.53 o
   4  10  16          0.65          3.16        12.70 o
   6  10  16          6.91         12.88        11.76 o
   8  10  16         28.74         19.53         8.48 o
 -11  11  16          4.41          9.92         9.18 o
  -9  11  16         28.33         46.02        27.95 o
  -7  11  16          9.25          6.24        21.91 o
  -5  11  16         17.30         32.11        46.91 o
  -3  11  16          3.06          9.24         6.40 o
  -1  11  16        119.47        194.48        21.55 o
   1  11  16        119.47        168.82        19.34 o
   3  11  16          3.06          7.31         7.61 o
   5  11  16         17.30         23.06        24.38 o
   7  11  16          9.25         14.74        15.65 o
   9  11  16         28.33         47.70        21.65 o
  11  11  16          4.41          5.04        11.27 o
 -10  12  16          0.13          2.12         6.59 o
  -6  12  16         13.58         10.02        14.48 o
  -4  12  16          8.40         -4.06         9.20 o
  -2  12  16          5.52         24.00         7.06 o
   0  12  16          6.61         24.38        23.21 o
   2  12  16          5.52         15.62         6.01 o
   4  12  16          8.40         -3.42        11.09 o
   6  12  16         13.58         54.83        32.28 o
   8  12  16          3.52          1.65        11.33 o
  10  12  16          0.13          4.78         9.52 o
  -9  13  16          6.29          4.09        10.94 o
  -5  13  16         67.10         37.38        13.75 o
  -3  13  16         18.61         14.37         5.58 o
  -1  13  16          6.64          7.28         4.19 o
   1  13  16          6.64          7.74         5.24 o
   3  13  16         18.61         11.31         6.14 o
   5  13  16         67.10         -1.60        21.53 o
   7  13  16          4.81          7.64        21.05 o
   9  13  16          6.29          7.36        21.43 o
  -6  14  16         19.55         -9.04        12.17 o
  -4  14  16         45.66         32.59        11.93 o
  -2  14  16          0.81          5.85         5.58 o
   0  14  16         14.66         12.18         4.90 o
   2  14  16          0.81          8.28         5.26 o
   4  14  16         45.66         34.00        21.13 o
   6  14  16         19.55         61.77        33.81 o
  -5  15  16          9.32         -0.38        14.67 o
  -3  15  16          9.44          8.74         6.06 o
  -1  15  16          1.40          3.65         3.56 o
   1  15  16          1.40          4.12         3.62 o
   3  15  16          9.44          1.07         5.55 o
   5  15  16          9.32         -3.22        12.53 o
   0   1  17       1127.13       1195.00       106.49 o
  -1   2  17        201.47        221.66        22.20 o
   1   2  17        201.47        262.96        39.53 o
  -2   3  17        118.36        139.86        48.58 o
   0   3  17         14.72         18.26         7.73 o
   2   3  17        118.36         64.19        20.24 o
  -3   4  17        517.09        561.14       112.04 o
  -1   4  17        165.42        203.19        25.34 o
   1   4  17        165.42        281.86        51.39 o
   3   4  17        517.09        349.06       132.44 o
  -4   5  17        907.19       1136.07       216.29 o
  -2   5  17         18.25         27.23         7.92 o
   0   5  17        539.45        706.54        90.39 o
   2   5  17         18.25         13.57         8.91 o
   4   5  17        907.19       1039.20       284.49 o
  -3   6  17         59.76         76.57        20.46 o
  -1   6  17         17.58         36.71         7.06 o
   1   6  17         17.58         51.49        16.71 o
   3   6  17         59.76         91.00        26.43 o
   5   6  17        424.56        621.75       270.27 o
  -6   7  17         98.46        146.44        38.59 o
  -4   7  17         24.65         24.35        36.10 o
  -2   7  17         10.31         12.66         5.61 o
   0   7  17         25.33         59.53        70.47 o
   2   7  17         10.31         14.97         5.72 o
   4   7  17         24.65         20.54        13.39 o
  -7   8  17         22.45          6.30        10.21 o
  -5   8  17          8.83         13.02         8.72 o
  -3   8  17          1.05         12.12        10.89 o
  -1   8  17         35.95         49.95         8.99 o
   1   8  17         35.95         50.07         7.78 o
   3   8  17          1.05         20.01        26.09 o
   5   8  17          8.83          1.15         8.56 o
   7   8  17         22.45         32.29        13.74 o
  -8   9  17         34.79         30.90        11.31 o
  -6   9  17          6.32          8.89         7.97 o
  -4   9  17          7.40         17.12        20.01 o
  -2   9  17         10.65         17.82         9.79 o
   0   9  17         65.57         70.98        11.37 o
   2   9  17         10.65         11.76         4.89 o
   4   9  17          7.40          9.49         9.47 o
   6   9  17          6.32         14.91         9.10 o
   8   9  17         34.79         26.74        15.09 o
  -9  10  17         37.44         20.65         8.83 o
  -7  10  17          9.27         10.14         9.40 o
  -3  10  17          4.85          0.04        18.40 o
  -1  10  17         37.81         48.97         9.22 o
   1  10  17         37.81         42.65         7.40 o
   3  10  17          4.85          4.74         6.01 o
   5  10  17         16.70         17.00         9.84 o
   7  10  17          9.27          4.42         6.81 o
   9  10  17         37.44         15.14        12.09 o
 -10  11  17          8.89         14.92        13.45 o
  -8  11  17         10.59         22.25         8.86 o
  -6  11  17          4.10         29.96        18.67 o
  -4  11  17         10.13          1.78        16.11 o
  -2  11  17         35.69         35.27         7.86 o
   0  11  17        109.44        179.26        23.39 o
   2  11  17         35.69         21.90         6.12 o
   4  11  17         10.13          9.12         9.58 o
   8  11  17         10.59          6.53        11.73 o
  10  11  17          8.89         18.54         7.89 o
  -9  12  17          0.14          4.65         9.00 o
  -7  12  17          4.35          0.11        24.74 o
  -5  12  17         11.80         29.12        23.66 o
  -3  12  17          9.79          9.33         6.15 o
  -1  12  17          7.10         18.90         5.16 o
   1  12  17          7.10         10.39         4.87 o
   3  12  17          9.79         14.45         6.67 o
   5  12  17         11.80         25.98        14.05 o
   9  12  17          0.14          4.27         8.17 o
  -8  13  17          4.23          9.94        14.86 o
  -6  13  17         28.07         39.83        24.40 o
  -4  13  17         52.17         23.39        10.01 o
  -2  13  17          2.74         12.34         5.22 o
   0  13  17          6.69         11.44         6.14 o
   2  13  17          2.74          9.28         5.92 o
   4  13  17         52.17         31.16        13.76 o
   6  13  17         28.07         30.01        34.64 o
  -5  14  17         43.53          8.82        20.52 o
  -3  14  17         25.16          9.49         6.95 o
  -1  14  17          4.33          9.93         4.18 o
   1  14  17          4.33          5.53         5.08 o
   3  14  17         25.16         14.35         9.62 o
   5  14  17         43.53        -14.48        14.48 o
  -4  15  17         14.25         27.39        15.13 o
  -2  15  17          4.74          7.29         4.40 o
   0  15  17          0.92         11.04         4.31 o
   2  15  17          4.74          6.69         5.07 o
   4  15  17         14.25          9.32        14.76 o
   0   0  18       1746.78        666.97       183.23 o
  -1   1  18        495.28        471.92        64.92 o
   1   1  18        495.28        530.10        85.17 o
  -2   2  18         59.08         52.66        14.07 o
   0   2  18         42.92         61.84         8.70 o
   2   2  18         59.08         42.09        11.81 o
  -3   3  18         99.10         36.49        37.76 o
  -1   3  18         26.96         63.87        15.78 o
   1   3  18         26.96         37.09         7.94 o
   3   3  18         99.10         39.92        21.01 o
  -2   4  18          2.27         15.47        10.64 o
   0   4  18        646.25       1141.29       143.67 o
   2   4  18          2.27          9.31         6.75 o
   4   4  18        673.45       1389.63       418.69 o
  -5   5  18        862.77       1110.67       223.92 o
  -3   5  18        155.79        179.85        43.03 o
  -1   5  18        427.77        561.58        65.22 o
   1   5  18        427.77        642.45        93.19 o
   3   5  18        155.79        219.65        45.27 o
  -4   6  18        265.24        335.51        94.15 o
  -2   6  18         22.01         20.62         8.54 o
   0   6  18        330.07        542.40        61.52 o
   2   6  18         22.01         23.70         6.02 o
   4   6  18        265.24         99.40        68.83 o
   6   6  18        279.56        345.45       106.49 o
  -3   7  18          0.39          7.15         6.65 o
  -1   7  18         46.23         41.47        10.97 o
   1   7  18         46.23         37.30         7.00 o
   3   7  18          0.39          1.20        12.88 o
  -6   8  18          2.45          5.20        10.25 o
  -4   8  18         14.14         16.82        12.84 o
  -2   8  18         13.21         24.40         7.36 o
   0   8  18          1.79         25.19        32.77 o
   2   8  18         13.21         35.06         8.14 o
   4   8  18         14.14         12.15         8.62 o
   6   8  18          2.45         -0.23        13.55 o
   8   8  18         34.87         59.32        29.36 o
  -9   9  18         19.18          8.61        10.55 o
  -7   9  18          5.72         11.85         7.29 o
  -5   9  18         59.06         64.50        16.86 o
  -3   9  18          9.22         12.75        10.47 o
  -1   9  18         11.44         29.64         8.94 o
   1   9  18         11.44         23.87         5.12 o
   3   9  18          9.22         10.24        10.36 o
   5   9  18         59.06         70.33        23.30 o
   7   9  18          5.72         18.78         9.93 o
 -10  10  18          9.43          6.27         9.13 o
  -8  10  18          3.46         -2.19         8.87 o
  -6  10  18         15.70         -1.61        21.74 o
  -4  10  18         22.91          2.64        14.09 o
  -2  10  18         10.55          9.83         5.95 o
   0  10  18         16.93         14.39         5.08 o
   2  10  18         10.55          7.45         6.38 o
   4  10  18         22.91         12.34        10.19 o
   6  10  18         15.70          5.47         8.10 o
   8  10  18          3.46          6.29         7.10 o
  10  10  18          9.43         -3.97         9.91 o
  -9  11  18          1.95         -6.53         8.01 o
  -7  11  18          1.60          2.31         7.40 o
  -5  11  18         15.49         19.67        17.69 o
  -3  11  18          2.31          3.54        11.60 o
  -1  11  18         50.44         53.30         7.76 o
   1  11  18         50.44         60.08        10.99 o
   3  11  18          2.31          0.84         5.25 o
   5  11  18         15.49          6.74        15.61 o
   7  11  18          1.60          1.17        10.89 o
   9  11  18          1.95          3.10         6.55 o
  -8  12  18          2.18          2.85         9.18 o
  -6  12  18          1.81         -3.79        12.87 o
  -4  12  18          7.19         -3.04         6.77 o
  -2  12  18          3.04         10.13         5.26 o
   0  12  18          1.40          8.18         4.16 o
   2  12  18          3.04          3.99         5.76 o
   4  12  18          7.19         -2.77        10.97 o
   6  12  18          1.81         -5.11        26.66 o
   8  12  18          2.18          5.82         6.90 o
  -7  13  18          0.20         -7.71        13.65 o
  -5  13  18         27.02         31.18        38.05 o
  -3  13  18         18.10          6.56         6.38 o
  -1  13  18          3.23         11.49         4.66 o
   1  13  18          3.23          3.67         5.19 o
   3  13  18         18.10         21.57         8.56 o
   5  13  18         27.02          8.85        26.44 o
  -4  14  18         28.73          8.36        10.50 o
  -2  14  18          2.46          7.94         4.93 o
   0  14  18         14.50          3.65         5.42 o
   2  14  18          2.46          5.86         4.69 o
   4  14  18         28.73         24.83        29.80 o
   6  14  18          7.21         12.19        12.31 o
  -3  15  18          6.17          1.09         4.19 o
  -1  15  18          1.94          4.90         4.41 o
   1  15  18          1.94          3.49         4.48 o
   3  15  18          6.17          2.74         4.00 o
   0   1  19        147.58        323.38        32.07 o
  -1   2  19          5.33         11.33         4.20 o
   1   2  19          5.33         14.84         8.19 o
  -2   3  19         33.16         22.66         9.75 o
   0   3  19        110.66        165.09        21.70 o
   2   3  19         33.16         36.83         7.61 o
  -3   4  19         35.66         58.15        21.13 o
  -1   4  19        435.15        561.99        75.19 o
   1   4  19        435.15        577.12        83.82 o
   3   4  19         35.66         67.95        19.41 o
  -4   5  19        309.26        278.43       190.89 o
  -2   5  19         28.36         30.79         9.93 o
   0   5  19        990.25       1506.96       187.43 o
   2   5  19         28.36         38.85         7.86 o
   4   5  19        309.26        126.89       209.18 o
  -5   6  19        194.32        326.13        91.85 o
  -3   6  19         13.89         21.32        21.42 o
  -1   6  19        334.66        467.84        59.03 o
   1   6  19        334.66        378.52        64.17 o
   3   6  19         13.89         13.44         7.88 o
   5   6  19        194.32        259.31        80.47 o
  -4   7  19         14.92          3.22        19.77 o
  -2   7  19         51.32         74.09        14.90 o
   0   7  19         95.64        113.58        44.43 o
   2   7  19         51.32         60.16        13.20 o
   4   7  19         14.92          0.44        11.29 o
   6   7  19          1.11          3.23        14.49 o
  -7   8  19          2.52         14.02        11.00 o
  -5   8  19         48.23         86.28        27.61 o
  -3   8  19         35.95         35.78        10.96 o
  -1   8  19          8.34         16.30         9.02 o
   1   8  19          8.34         19.17        11.50 o
   3   8  19         35.95         31.56        11.39 o
   5   8  19         48.23         57.41        24.97 o
   7   8  19          2.52          5.91        15.72 o
  -8   9  19          1.11          0.83         9.76 o
  -6   9  19         26.43         26.49        10.46 o
  -4   9  19         90.59         56.41        43.54 o
  -2   9  19         12.54         32.09         6.56 o
   0   9  19          9.07         24.78        18.51 o
   2   9  19         12.54         17.51         6.16 o
   4   9  19         90.59         55.37        25.31 o
   6   9  19         26.43         32.07        21.74 o
   8   9  19          1.11          1.30        12.47 o
  -9  10  19          0.83          0.85         6.25 o
  -7  10  19         11.66          3.22         9.90 o
  -5  10  19         33.81         15.98        14.53 o
  -3  10  19         24.43         21.36         8.67 o
  -1  10  19         12.48          7.84         5.62 o
   1  10  19         12.48          8.29         4.84 o
   3  10  19         24.43         21.37        12.90 o
   5  10  19         33.81         27.18        17.38 o
   7  10  19         11.66         17.69        11.88 o
   9  10  19          0.83        -11.18        11.18 o
 -10  11  19          1.26          2.43         7.66 o
  -8  11  19          1.94         -0.25         7.81 o
  -6  11  19         18.85         15.09        10.96 o
  -4  11  19         18.23         11.03        14.60 o
  -2  11  19          2.20          6.48         5.31 o
   0  11  19         17.51         36.20         8.63 o
   2  11  19          2.20         -1.91         5.41 o
   4  11  19         18.23         10.39         9.66 o
   6  11  19         18.85         15.71        13.35 o
   8  11  19          1.94          2.96        16.19 o
  10  11  19          1.26         -2.95        11.07 o
  -5  12  19          0.54          2.92         9.56 o
  -3  12  19          1.85          1.95         6.12 o
  -1  12  19          1.04         18.88         5.64 o
   1  12  19          1.04         15.33         4.38 o
   3  12  19          1.85          0.49         6.42 o
   5  12  19          0.54          7.48         8.40 o
   7  12  19          4.12         -1.74        12.16 o
  -6  13  19          1.23          7.14        13.53 o
  -4  13  19          9.76         -8.65        11.13 o
  -2  13  19          1.50          5.43         4.44 o
   0  13  19         17.88         16.42         8.44 o
   2  13  19          1.50          5.45         5.05 o
   4  13  19          9.76          2.73        16.02 o
   6  13  19          1.23          2.29        17.15 o
  -5  14  19          8.20          2.92        18.31 o
  -3  14  19          5.90          2.55         3.67 o
  -1  14  19          9.69         11.76         5.32 o
   1  14  19          9.69          9.67         5.38 o
   3  14  19          5.90          1.41         5.03 o
   5  14  19          8.20         -0.31        12.56 o
   0   0  20          0.01        525.51       144.77 o
  -1   1  20          9.24         33.71        36.06 o
   1   1  20          9.24         19.89         6.56 o
  -2   2  20        226.13        173.75        22.70 o
   0   2  20         74.02         90.87        10.62 o
   2   2  20        226.13        172.47        24.64 o
  -3   3  20         12.16          3.18        22.92 o
  -1   3  20        193.45        245.65        26.53 o
   1   3  20        193.45        245.66        45.20 o
   3   3  20         12.16          2.73        11.09 o
  -4   4  20         24.78        129.03        44.21 o
  -2   4  20         11.08         22.70         7.19 o
   0   4  20        668.88        898.93       133.03 o
   2   4  20         11.08         21.93         7.09 o
   4   4  20         24.78        126.16        49.01 o
  -5   5  20         59.51        105.55        34.57 o
  -3   5  20          2.82          7.99         4.83 o
  -1   5  20        268.72        429.20        65.60 o
   1   5  20        268.72        398.76        50.85 o
   3   5  20          2.82          2.99         5.45 o
  -6   6  20          5.77         -0.38        18.34 o
  -4   6  20         21.53         34.37        20.52 o
  -2   6  20         44.09         72.38        18.60 o
   0   6  20        230.40        234.92        25.18 o
   2   6  20         44.09         41.50         7.70 o
   4   6  20         21.53          1.13        24.37 o
   6   6  20          5.77         17.55        15.16 o
  -7   7  20          5.93         -9.02        14.24 o
  -3   7  20         16.96         33.90        10.39 o
  -1   7  20         54.41         54.95        17.65 o
   1   7  20         54.41         52.71        12.08 o
   3   7  20         16.96         22.66         8.33 o
   7   7  20          5.93         -1.24        15.51 o
  -4   8  20         70.98         69.56        32.66 o
  -2   8  20         30.33         30.99         5.56 o
   0   8  20          1.74         26.59         9.53 o
   2   8  20         30.33         31.26         5.94 o
   4   8  20         70.98         97.10        42.19 o
  -7   9  20         20.98         38.35        13.53 o
  -5   9  20         50.50         65.90        24.20 o
  -3   9  20         68.39         39.49        11.53 o
  -1   9  20          4.02         17.02         7.71 o
   1   9  20          4.02         11.31         7.59 o
   3   9  20         68.39         32.86        16.73 o
   5   9  20         50.50         42.84        25.59 o
   7   9  20         20.98         56.99        30.37 o
   9   9  20          0.14          4.92        10.90 o
 -10  10  20          3.35          6.13         9.68 o
  -8  10  20          2.13          5.08         6.78 o
  -6  10  20         35.29         40.24        12.39 o
  -4  10  20         24.64         15.50        16.57 o
  -2  10  20         24.78         41.75         6.79 o
   0  10  20          0.00         13.78        12.08 o
   2  10  20         24.78         30.99        11.07 o
   4  10  20         24.64         18.28        15.02 o
   6  10  20         35.29         52.18        14.69 o
   8  10  20          2.13         20.55        12.54 o
  -9  11  20          4.54         15.81        11.94 o
  -7  11  20          6.78          1.97         7.08 o
  -5  11  20         22.91         15.12        24.92 o
  -3  11  20         12.32         12.90         5.89 o
  -1  11  20          1.48         12.40         4.04 o
   1  11  20          1.48          4.27         3.87 o
   3  11  20         12.32          4.96         6.69 o
   5  11  20         22.91         21.64         9.67 o
   7  11  20          6.78          7.10         8.20 o
   9  11  20          4.54          8.89         6.27 o
  -6  12  20          3.31          0.64         9.17 o
  -4  12  20          1.18          2.39        10.56 o
  -2  12  20          2.48          8.02         5.10 o
   0  12  20         12.50         34.73         7.12 o
   2  12  20          2.48          8.56         3.86 o
   4  12  20          1.18          0.51         8.64 o
   6  12  20          3.31         -5.74        15.10 o
   8  12  20          9.33         10.79        10.31 o
  -5  13  20          1.05          6.91        10.72 o
  -3  13  20          0.30         -0.28         3.64 o
  -1  13  20         13.54         20.91         4.96 o
   1  13  20         13.54         13.11         4.52 o
   3  13  20          0.30         -1.98         7.90 o
   5  13  20          1.05          2.40        10.00 o
  -2  14  20          0.87          5.29         6.36 o
   0  14  20         18.66         20.11         6.22 o
   2  14  20          0.87          3.90         3.56 o
   0   1  21         27.45         43.46         9.70 o
  -1   2  21        220.43        192.97        19.87 o
   1   2  21        220.43        236.59        22.43 o
  -2   3  21          4.97         12.61         6.92 o
   0   3  21        189.44        149.94        40.15 o
   2   3  21          4.97          4.84         5.20 o
  -3   4  21         29.68         11.11        14.85 o
  -1   4  21         46.17         88.58        13.03 o
   1   4  21         46.17         67.69        14.81 o
   3   4  21         29.68         20.51        14.88 o
  -4   5  21          6.11         24.07        27.85 o
  -2   5  21         12.23         15.06         5.25 o
   0   5  21         19.60         11.91         6.24 o
   2   5  21         12.23         17.15         7.28 o
   4   5  21          6.11          7.87        17.54 o
  -5   6  21          8.27         22.00        10.06 o
  -3   6  21          5.81         10.37        13.20 o
  -1   6  21         46.30         46.97        14.72 o
   1   6  21         46.30         54.72         7.58 o
   3   6  21          5.81         16.32         8.30 o
   5   6  21          8.27         31.67        24.13 o
  -4   7  21          9.97          7.25        27.87 o
  -2   7  21          8.32          8.07         4.24 o
   0   7  21         36.02         64.87        10.61 o
   2   7  21          8.32         12.05         4.83 o
   4   7  21          9.97          8.81        11.69 o
  -7   8  21         26.07         42.69        19.95 o
  -3   8  21         22.01         14.07         8.04 o
  -1   8  21         11.26         22.24         5.26 o
   1   8  21         11.26         17.45         5.53 o
   3   8  21         22.01         12.09         6.71 o
   5   8  21         20.47         -2.21        16.72 o
  -8   9  21          0.07          0.08         9.08 o
  -6   9  21         36.58         54.20        18.16 o
  -4   9  21         19.03         11.38         7.49 o
  -2   9  21         24.16         45.82         7.33 o
   0   9  21          0.62         26.12        16.72 o
   2   9  21         24.16         32.96         6.10 o
   4   9  21         19.03          8.09         9.34 o
   8   9  21          0.07          1.13         7.91 o
  -9  10  21          2.99         45.33        19.90 o
  -7  10  21          2.85          5.05         7.02 o
  -5  10  21         15.43          8.25         7.69 o
  -3  10  21         13.77         11.61         8.75 o
  -1  10  21          8.62         17.18         6.76 o
   1  10  21          8.62         12.56         5.43 o
   3  10  21         13.77          7.87         5.92 o
   5  10  21         15.43          6.49         8.92 o
   7  10  21          2.85         -0.25         8.27 o
   9  10  21          2.99          0.49        13.46 o
  -8  11  21          4.48         25.73        14.54 o
  -6  11  21          4.83          4.33        11.60 o
  -4  11  21         11.01          8.60         8.76 o
  -2  11  21          5.87         15.29         5.34 o
   0  11  21          1.84         10.77         5.91 o
   2  11  21          5.87         15.73         6.69 o
   4  11  21         11.01          3.71        12.32 o
   6  11  21          4.83         -3.95         6.89 o
   8  11  21          4.48          2.45         6.52 o
  -7  12  21          3.65          3.68        10.22 o
  -5  12  21          2.38         -2.57        15.44 o
  -3  12  21          2.11         -2.88         6.72 o
  -1  12  21          7.55         16.91         4.50 o
   1  12  21          7.55         14.68         4.69 o
   3  12  21          2.11          1.52         5.14 o
   5  12  21          2.38          7.52        14.35 o
   7  12  21          3.65          4.20         7.89 o
  -4  13  21          0.18          0.86         5.44 o
  -2  13  21          2.01          3.37         5.87 o
   0  13  21         12.85         15.37         5.60 o
   2  13  21          2.01          3.55         4.17 o
   4  13  21          0.18          0.58        12.66 o
  -1  14  21          4.66         11.56         4.63 o
   1  14  21          4.66          5.66         3.54 o
   0   0  22         17.84        152.70        43.37 o
  -1   1  22         57.12         30.19        10.54 o
   1   1  22         57.12         31.39        10.65 o
  -2   2  22         15.86          7.59         5.33 o
   0   2  22        127.21        166.60        19.28 o
   2   2  22         15.86         13.40         8.08 o
  -3   3  22         57.26         57.49        25.87 o
  -1   3  22         20.75         20.62         7.12 o
   1   3  22         20.75         22.30         7.74 o
   3   3  22         57.26         47.97        15.00 o
  -4   4  22         87.43        171.06        55.98 o
  -2   4  22          6.58         12.30         3.24 o
   0   4  22         99.08        201.60        32.61 o
   2   4  22          6.58          3.43         7.66 o
   4   4  22         87.43         12.81        26.24 o
  -3   5  22         33.05         60.34        40.40 o
  -1   5  22         16.26         15.02         8.23 o
   1   5  22         16.26         17.82         6.86 o
   3   5  22         33.05         70.53        16.49 o
   5   5  22         27.78        160.15        51.86 o
  -6   6  22          1.22         11.10        11.58 o
  -4   6  22          1.86         15.79        10.92 o
  -2   6  22          2.58         16.14         5.80 o
   0   6  22         46.67         34.44         8.02 o
   2   6  22          2.58         10.56         4.79 o
   4   6  22          1.86         15.65         7.83 o
  -7   7  22         12.23          0.05        15.49 o
  -5   7  22          0.04         17.66        25.71 o
  -3   7  22          3.23          5.29         6.90 o
  -1   7  22         19.84         18.10         6.30 o
   1   7  22         19.84         39.43         9.37 o
   3   7  22          3.23         15.28         7.38 o
   5   7  22          0.04         19.82        21.66 o
   7   7  22         12.23         21.37        14.08 o
  -8   8  22          2.04          0.73        10.25 o
  -6   8  22          9.90         28.80        16.56 o
  -4   8  22          0.89         17.59        11.24 o
  -2   8  22          7.16         21.25         6.08 o
   0   8  22          0.64         70.94        18.98 o
   2   8  22          7.16         16.90         5.59 o
   4   8  22          0.89          5.22         8.75 o
   8   8  22          2.04         -5.21        12.38 o
  -5   9  22          1.98          4.50        17.58 o
  -3   9  22          5.36          2.57         4.76 o
  -1   9  22          1.64         18.69        10.34 o
   1   9  22          1.64         13.11         5.62 o
   3   9  22          5.36         -1.66         5.48 o
   5   9  22          1.98         -1.36        11.35 o
   7   9  22          0.95         11.24        12.06 o
  -8  10  22          0.76          2.00         7.06 o
  -6  10  22          3.25          7.88         8.77 o
  -4  10  22          0.55          2.52         5.39 o
  -2  10  22          4.14         13.31         5.14 o
   0  10  22          0.58         14.08        11.97 o
   2  10  22          4.14          4.71         5.06 o
   4  10  22          0.55          3.14         6.91 o
   6  10  22          3.25          5.96        17.15 o
  -7  11  22          0.55         -7.90         9.57 o
  -5  11  22          2.87         -1.27         7.00 o
  -3  11  22          3.03          1.58         5.90 o
  -1  11  22          0.83         12.95         4.48 o
   1  11  22          0.83          3.27         4.61 o
   3  11  22          3.03          0.79         7.32 o
   5  11  22          2.87         -1.95         8.75 o
   7  11  22          0.55          0.72         7.62 o
  -4  12  22          0.62          8.52         8.26 o
  -2  12  22          1.25          3.56         5.30 o
   0  12  22          0.67          5.32         4.47 o
   2  12  22          1.25          2.37         4.74 o
   4  12  22          0.62         -0.50         7.49 o
   6  12  22          1.58          6.95        14.35 o
  -3  13  22          0.03          3.88         5.23 o
  -1  13  22          0.78          7.34         4.91 o
   1  13  22          0.78          4.17         3.29 o
   3  13  22          0.03          1.26         3.68 o
   0   1  23          0.47         36.25        18.86 o
  -1   2  23         57.89         44.81         6.80 o
   1   2  23         57.89         53.26         7.38 o
  -2   3  23          3.25          9.17         4.38 o
   0   3  23        352.13        348.63       107.37 o
   2   3  23          3.25         11.60         5.39 o
  -3   4  23         47.64         72.20        19.48 o
  -1   4  23        109.42         82.00        16.11 o
   1   4  23        109.42        101.82        15.29 o
   3   4  23         47.64         59.96        35.35 o
  -4   5  23         38.59         32.57        33.26 o
  -2   5  23         37.42         48.31        10.40 o
   0   5  23         10.43         53.78        10.27 o
   2   5  23         37.42         42.05        10.85 o
   4   5  23         38.59         62.93        43.16 o
  -5   6  23          0.27          7.33        11.01 o
  -3   6  23          6.85         19.39        13.66 o
  -1   6  23          3.93         24.36         6.60 o
   1   6  23          3.93         31.07         7.40 o
   3   6  23          6.85         12.62         6.84 o
   5   6  23          0.27          6.21        14.61 o
  -6   7  23          2.92          2.03        14.40 o
  -4   7  23         17.78         12.37         8.60 o
  -2   7  23          7.76          5.93         5.15 o
   0   7  23          6.08         33.74         7.66 o
   2   7  23          7.76          5.35         5.69 o
   4   7  23         17.78         13.28        15.14 o
   6   7  23          2.92          2.75         9.00 o
  -5   8  23          9.47         -1.36        23.60 o
  -3   8  23          5.59         15.76         9.71 o
  -1   8  23          8.93          5.23         3.49 o
   1   8  23          8.93          8.63         3.96 o
   3   8  23          5.59         15.26         7.25 o
   5   8  23          9.47         25.96        13.73 o
   7   8  23         19.42         37.81        21.35 o
  -8   9  23          2.51         -0.57        12.83 o
  -4   9  23         13.34          8.36         6.63 o
  -2   9  23          0.25          4.45         3.77 o
   0   9  23          2.22         26.02        10.93 o
   2   9  23          0.25          1.00         3.64 o
   4   9  23         13.34          8.51         5.34 o
  -7  10  23          1.08         -2.90         6.46 o
  -5  10  23         28.98          9.49        13.58 o
  -3  10  23          6.72          6.65         4.87 o
  -1  10  23          0.04         14.20         5.19 o
   1  10  23          0.04          7.41         4.46 o
   3  10  23          6.72         -0.43         6.53 o
   5  10  23         28.98         13.84        13.29 o
  -6  11  23          1.11         -0.94         7.75 o
  -4  11  23          8.30          4.26         6.18 o
  -2  11  23          3.28          3.00         4.03 o
   0  11  23          1.61         11.69         5.55 o
   2  11  23          3.28          3.49         4.46 o
   4  11  23          8.30          0.76         6.08 o
   6  11  23          1.11          1.78         7.29 o
  -5  12  23          1.17         -0.04         6.19 o
  -3  12  23          1.71          1.66         5.77 o
  -1  12  23          6.03         13.50         4.60 o
   1  12  23          6.03         10.54         4.17 o
   3  12  23          1.71          4.37         3.57 o
   5  12  23          1.17         -6.23        12.80 o
   0  13  23          9.63         16.59        13.13 o
   0   0  24        108.28        112.30        33.36 o
  -1   1  24        195.18        411.08        54.01 o
   1   1  24        195.18        405.30        61.02 o
  -2   2  24         16.37         16.62         8.53 o
   0   2  24        188.09        275.74        24.77 o
   2   2  24         16.37          9.16         5.65 o
  -3   3  24          5.20         -6.16        11.85 o
  -1   3  24        112.03         71.91        12.92 o
   1   3  24        112.03        100.04        16.49 o
   3   3  24          5.20          4.42        13.56 o
  -4   4  24         38.49         -4.94        37.51 o
  -2   4  24         82.62         49.37        15.75 o
   0   4  24         26.03         51.59         9.44 o
   2   4  24         82.62         35.13        23.07 o
   4   4  24         38.49         19.46        17.81 o
  -5   5  24         20.71         40.33        16.96 o
  -3   5  24          0.12         15.11        11.47 o
  -1   5  24         35.78         29.48         9.13 o
   1   5  24         35.78         27.95         7.83 o
   3   5  24          0.12          5.97        11.42 o
   5   5  24         20.71         57.94        23.06 o
  -6   6  24         14.95          0.04        15.53 o
  -4   6  24          0.08          3.89        25.32 o
  -2   6  24          4.74         10.13         5.08 o
   0   6  24          6.54         21.96         6.92 o
   2   6  24          4.74         11.85         6.61 o
   4   6  24          0.08          6.93         9.70 o
  -7   7  24         63.23         95.73        33.21 o
  -5   7  24         21.51          6.33        15.51 o
  -3   7  24          5.70          2.91         3.55 o
  -1   7  24          9.42         18.06         6.88 o
   1   7  24          9.42         12.24         3.31 o
   3   7  24          5.70         -1.24         5.30 o
   5   7  24         21.51         20.35         9.77 o
   7   7  24         63.23         86.15        39.66 o
  -6   8  24         64.49         88.60        35.39 o
  -4   8  24         26.71         28.47        11.16 o
  -2   8  24          3.60         10.96         5.06 o
   0   8  24          2.74          8.16         6.61 o
   2   8  24          3.60          3.16         4.51 o
   4   8  24         26.71         13.71        11.38 o
   8   8  24         14.54          9.24        12.11 o
  -5   9  24         72.38         33.19        23.59 o
  -3   9  24         24.03         26.86         7.07 o
  -1   9  24          1.01         19.03         7.13 o
   1   9  24          1.01         19.06         4.00 o
   3   9  24         24.03         12.52         5.89 o
   5   9  24         72.38         21.65        19.47 o
  -4  10  24         61.35         34.31        17.41 o
  -2  10  24          6.38          7.91         3.61 o
   0  10  24          0.12          4.12         4.85 o
   2  10  24          6.38          5.30         3.70 o
   4  10  24         61.35         43.32        32.14 o
   6  10  24         11.86          7.31         9.98 o
  -5  11  24          6.09          3.66         6.16 o
  -3  11  24         17.32         13.07         4.97 o
  -1  11  24          6.33         12.26         4.15 o
   1  11  24          6.33          9.60         5.34 o
   3  11  24         17.32         22.63         8.87 o
   5  11  24          6.09         -0.61         8.06 o
  -2  12  24         13.30         14.07         6.32 o
   0  12  24         21.68         20.48         7.38 o
   2  12  24         13.30         10.26         5.40 o
   0   1  25        286.04        416.45        52.90 o
  -1   2  25         41.66         28.58         7.22 o
   1   2  25         41.66         32.06         4.99 o
  -2   3  25         90.81         77.63        11.71 o
   0   3  25          0.08         14.19         7.08 o
   2   3  25         90.81         92.55        12.98 o
  -3   4  25         10.29         10.84         4.84 o
  -1   4  25         30.84         31.32         6.64 o
   1   4  25         30.84         23.97         8.62 o
   3   4  25         10.29          4.47        14.42 o
  -4   5  25         41.13         23.46        20.45 o
  -2   5  25         27.34         18.62         5.58 o
   0   5  25         73.12        120.75        19.07 o
   2   5  25         27.34         27.50         5.48 o
   4   5  25         41.13         10.81        12.16 o
  -5   6  25          3.49          8.02         6.82 o
  -3   6  25          7.35         13.16        12.36 o
  -1   6  25         28.74         26.51         6.80 o
   1   6  25         28.74         25.59         5.44 o
   3   6  25          7.35         15.75         6.18 o
   5   6  25          3.49          3.06        12.32 o
  -6   7  25         62.80         60.67        24.34 o
  -4   7  25          2.12          4.14         5.68 o
  -2   7  25          2.52          3.93         5.16 o
   0   7  25         19.10         31.33         8.56 o
   2   7  25          2.52          2.85         4.74 o
   4   7  25          2.12          4.77         5.83 o
   6   7  25         62.80         64.23        16.61 o
  -5   8  25         67.13         41.93        37.36 o
  -3   8  25         11.02         19.07         6.38 o
  -1   8  25          1.50          5.34         4.72 o
   1   8  25          1.50          9.44         5.32 o
   3   8  25         11.02         15.92         6.24 o
   5   8  25         67.13         17.36        19.14 o
   7   8  25         20.05         -2.58        13.17 o
  -4   9  25         78.75         52.44        12.95 o
  -2   9  25          7.01          8.17         3.22 o
   0   9  25          0.12          6.34         4.84 o
   2   9  25          7.01          4.59         4.13 o
   4   9  25         78.75         64.33        47.00 o
   6   9  25         20.65          0.62        19.21 o
  -5  10  25         32.17         30.86        12.63 o
  -3  10  25         40.85         29.31        12.38 o
  -1  10  25          0.39          3.94         5.12 o
   1  10  25          0.39          3.89         4.09 o
   3  10  25         40.85         33.36        16.80 o
   5  10  25         32.17         27.68        12.39 o
  -4  11  25         10.17         11.24         6.35 o
  -2  11  25         10.55         11.68         4.67 o
   0  11  25          3.64          1.27        11.31 o
   2  11  25         10.55         13.17         3.84 o
   4  11  25         10.17         10.08         7.20 o
   0   0  26        122.93        148.48        43.26 o
  -1   1  26         63.98        107.75        19.89 o
   1   1  26         63.98        102.03        14.95 o
  -2   2  26         42.36         43.82         6.86 o
   0   2  26         25.89        131.94        13.08 o
   2   2  26         42.36         31.40         9.28 o
  -3   3  26         11.46          7.06         6.18 o
  -1   3  26          6.90          8.17         4.35 o
   1   3  26          6.90         14.50         4.53 o
   3   3  26         11.46          9.06         8.15 o
  -4   4  26         41.13          1.36        23.18 o
  -2   4  26         19.58         18.01         6.17 o
   0   4  26         41.36        117.94        15.21 o
   2   4  26         19.58         18.05         5.29 o
   4   4  26         41.13          6.13        20.72 o
  -5   5  26         69.02        113.57        38.28 o
  -3   5  26         22.57         39.71        11.22 o
  -1   5  26         57.83         34.76         8.66 o
   1   5  26         57.83         58.79         8.18 o
   3   5  26         22.57         19.22        11.60 o
   5   5  26         69.02         26.56        40.08 o
  -4   6  26         28.21         20.16        10.49 o
  -2   6  26          2.57          8.37         5.21 o
   0   6  26         28.68         34.71         7.02 o
   2   6  26          2.57         12.64         4.83 o
   4   6  26         28.21         36.17        13.92 o
   6   6  26          6.74         73.47        26.62 o
  -7   7  26          9.51         16.18        10.38 o
  -5   7  26          9.04         14.01        21.90 o
  -3   7  26          0.42          7.80        11.43 o
  -1   7  26          3.06         10.18         4.22 o
   1   7  26          3.06         13.41         4.89 o
   3   7  26          0.42          0.87         5.08 o
   5   7  26          9.04          6.79        11.55 o
  -6   8  26          9.77          2.26        14.09 o
  -4   8  26         26.56         10.95        11.76 o
  -2   8  26          1.70          3.85         4.53 o
   0   8  26          0.11         13.90         8.47 o
   2   8  26          1.70          5.37         4.28 o
   4   8  26         26.56         32.57        25.09 o
   6   8  26          9.77         -0.72         8.76 o
  -5   9  26         26.15         -4.24        20.82 o
  -3   9  26         22.85         12.83         4.58 o
  -1   9  26          2.94          2.23         3.78 o
   1   9  26          2.94          5.27         3.48 o
   3   9  26         22.85         16.38         5.85 o
   5   9  26         26.15          7.27         7.66 o
  -4  10  26         25.67         24.85         8.11 o
  -2  10  26          2.01          5.43         3.29 o
   0  10  26          4.47         20.53         5.68 o
   2  10  26          2.01          6.12         3.21 o
   4  10  26         25.67         22.56        20.75 o
  -1  11  26          0.81          3.42         4.55 o
   1  11  26          0.81          8.03         3.85 o
   0   1  27         66.56        124.74        17.14 o
  -1   2  27         29.01         39.86         5.66 o
   1   2  27         29.01         31.82         5.73 o
  -2   3  27          1.11          4.55         3.79 o
   0   3  27          5.24         27.07         6.11 o
   2   3  27          1.11          3.52         3.95 o
  -3   4  27         42.02         27.59        13.40 o
  -1   4  27         22.63         25.26         6.10 o
   1   4  27         22.63         29.41         7.10 o
   3   4  27         42.02         13.66         7.43 o
  -4   5  27         96.98         23.94        25.81 o
  -2   5  27          1.44         12.73         5.11 o
   0   5  27         32.60         73.08        13.04 o
   2   5  27          1.44         12.50         4.76 o
   4   5  27         96.98         45.72        23.87 o
  -5   6  27         16.80         17.22         9.72 o
  -3   6  27         11.08          7.89         5.76 o
  -1   6  27          0.81          8.14         3.94 o
   1   6  27          0.81          8.74         4.95 o
   3   6  27         11.08          6.17         4.89 o
   5   6  27         16.80          9.89         7.13 o
  -6   7  27          0.36         -1.90         8.97 o
  -4   7  27          0.65          1.05         5.92 o
  -2   7  27          1.42          0.50         5.76 o
   0   7  27          2.76          6.52         4.13 o
   2   7  27          1.42          5.21         4.21 o
   4   7  27          0.65         -4.61         5.51 o
  -5   8  27          3.24         18.79        10.40 o
  -3   8  27          0.93          4.82         5.89 o
  -1   8  27          8.27         12.65         5.46 o
   1   8  27          8.27         12.06         3.80 o
   3   8  27          0.93         -1.33         5.16 o
   5   8  27          3.24          2.05         7.24 o
  -4   9  27          8.76         14.65         6.19 o
  -2   9  27          2.39          7.34         4.06 o
   0   9  27         13.94         13.97         3.77 o
   2   9  27          2.39          5.27         3.73 o
   4   9  27          8.76          6.06         9.45 o
  -3  10  27          0.99          5.92         4.73 o
  -1  10  27          7.86         13.34         5.11 o
   1  10  27          7.86          7.56         5.04 o
   3  10  27          0.99         -0.47         3.84 o
   0   0  28        202.84        655.49       176.83 o
  -1   1  28         91.73         74.58        15.27 o
   1   1  28         91.73         77.48        13.17 o
  -2   2  28         42.20         67.95        15.86 o
   0   2  28         25.55         31.07         4.73 o
   2   2  28         42.20         60.32        13.24 o
  -3   3  28         54.03         40.90        24.39 o
  -1   3  28          0.11          6.09         4.05 o
   1   3  28          0.11          8.99         3.80 o
   3   3  28         54.03         26.08         7.76 o
  -4   4  28        112.24         84.71        24.94 o
  -2   4  28          2.27          8.53         5.05 o
   0   4  28          9.90         22.55         6.31 o
   2   4  28          2.27          2.03         3.99 o
   4   4  28        112.24         34.48        42.43 o
  -5   5  28         59.43         98.20        33.56 o
  -3   5  28         34.34         36.07        11.09 o
  -1   5  28          0.93          6.85         6.40 o
   1   5  28          0.93         11.71         6.32 o
   3   5  28         34.34         28.59         7.94 o
   5   5  28         59.43        -12.52        22.89 o
  -6   6  28         10.57         12.70         7.02 o
  -4   6  28         16.35         10.86         7.81 o
  -2   6  28          5.97          5.86         4.27 o
   0   6  28          8.10          6.45         5.14 o
   2   6  28          5.97          7.93         4.35 o
   4   6  28         16.35          1.13         9.32 o
   6   6  28         10.57         -0.44        13.14 o
  -5   7  28          2.56          5.58         6.74 o
  -3   7  28          2.29          0.56         5.63 o
  -1   7  28         20.87         23.42         5.39 o
   1   7  28         20.87         24.19         5.77 o
   3   7  28          2.29          0.80         3.63 o
   5   7  28          2.56          1.72         4.67 o
  -4   8  28          0.03          1.05         9.31 o
  -2   8  28         10.43          7.02         5.03 o
   0   8  28         31.08         76.56        31.36 o
   2   8  28         10.43         13.19         5.65 o
   4   8  28          0.03         -0.63         6.87 o
  -3   9  28          1.58          1.67         4.49 o
  -1   9  28         21.11         25.00         5.06 o
   1   9  28         21.11          8.46         5.54 o
   3   9  28          1.58          3.74         2.65 o
   0   1  29         42.48         46.84         7.06 o
  -1   2  29         19.87         27.99         4.60 o
   1   2  29         19.87         27.54         5.04 o
  -2   3  29         11.82          8.85         4.02 o
   0   3  29          0.43          3.92         4.54 o
   2   3  29         11.82          5.78         3.31 o
  -3   4  29         29.73         19.82         8.12 o
  -1   4  29          0.28          3.33         4.80 o
   1   4  29          0.28          4.50         4.22 o
   3   4  29         29.73         16.76         7.34 o
  -4   5  29         25.39          0.99        12.43 o
  -2   5  29          5.97          1.49         3.47 o
   0   5  29          3.60          7.26         5.61 o
   2   5  29          5.97          6.74         4.35 o
   4   5  29         25.39          7.93        10.91 o
  -5   6  29          3.49         -2.51        19.02 o
  -3   6  29          5.49          3.98         4.67 o
  -1   6  29         22.47         24.24         6.17 o
   1   6  29         22.47         39.21         6.94 o
   3   6  29          5.49          1.03         3.62 o
   5   6  29          3.49          1.00         3.07 o
  -4   7  29          0.20          4.27         9.26 o
  -2   7  29         14.06         11.30         4.50 o
   0   7  29         45.30         44.21         8.20 o
   2   7  29         14.06         10.31         4.53 o
   4   7  29          0.20          3.28         4.61 o
  -3   8  29          2.69          2.03         5.69 o
  -1   8  29         30.65         49.66        11.46 o
   1   8  29         30.65         41.54        12.23 o
   3   8  29          2.69          1.30         3.45 o
   0   0  30          0.01         63.44        17.12 o
  -1   1  30          1.12          7.36         5.70 o
   1   1  30          1.12          4.76         6.29 o
  -2   2  30          3.95          3.97         4.27 o
   0   2  30          0.81         10.84         3.90 o
   2   2  30          3.95          0.50         4.37 o
  -3   3  30          4.21         -3.96         4.69 o
  -1   3  30          0.38          4.21         3.23 o
   1   3  30          0.38          3.36         3.38 o
   3   3  30          4.21          1.12         4.12 o
  -4   4  30          1.76          2.47        13.17 o
  -2   4  30          1.44          4.22         4.22 o
   0   4  30          1.38          1.48         4.75 o
   2   4  30          1.44          5.07         4.29 o
   4   4  30          1.76         -2.14        10.75 o
  -5   5  30          2.66          0.42        25.50 o
  -3   5  30          0.67         -0.27         5.32 o
  -1   5  30          8.87         14.97         5.51 o
   1   5  30          8.87         16.96         4.05 o
   3   5  30          0.67         -1.10         3.55 o
   5   5  30          2.66          0.71        12.38 o
  -4   6  30          1.82          6.72         7.32 o
  -2   6  30          5.38          5.97         3.39 o
   0   6  30         34.45         63.55        10.89 o
   2   6  30          5.38          5.78         3.87 o
  -1   7  30         22.92         30.30         6.39 o
   1   7  30         22.92         34.95         9.50 o
   0   1  31         16.69         40.00        10.95 o
  -1   2  31          4.16          6.99         2.80 o
   1   2  31          4.16          5.35         3.69 o
  -2   3  31          1.76          1.96         2.92 o
   0   3  31          0.05          1.28         2.94 o
   2   3  31          1.76          3.00         3.04 o
  -3   4  31          6.03          0.20         4.25 o
  -1   4  31          0.94          2.53         4.40 o
   1   4  31          0.94          3.73         3.39 o
   3   4  31          6.03          0.33         4.78 o
  -2   5  31          1.08          3.95         3.43 o
   0   5  31         10.10         13.40         5.21 o
   2   5  31          1.08          2.15         4.35 o
  -1   6  31          6.70         20.83         4.89 o
   1   6  31          6.70         27.79         4.99 o
   0   0  32         65.25        148.22        33.63 o
  -1   1  32         26.05         28.34         6.83 o
   1   1  32         26.05         27.99         6.89 o
  -2   2  32          8.94         10.42         4.55 o
   0   2  32          7.76         11.48         3.72 o
   2   2  32          8.94          9.77         3.94 o
  -3   3  32         19.26         12.00         4.79 o
  -1   3  32          0.73          2.31         2.75 o
   1   3  32          0.73          2.32         3.07 o
   3   3  32         19.26         21.26         9.60 o
   0   4  32          2.17          2.16         3.86 o
                                                
